# Supplementary material for: Identification of Auxiliary Biomarkers and Description of the Immune Microenvironmental Characteristics in Duchenne Muscular Dystrophy by Bioinformatical Analysis and Experiment
Source: Front Neurosci. 2022 Jun 3;16:891670. doi: 10.3389/fnins.2022.891670 (PMC9204148; doi:10.3389/fnins.2022.891670)
Supplement: Supplementary file 5 [file Table_1.xlsx]

## Sheet: Sheet1
Table S1: GO pathway analysis that hub genes were enriched in
ONTOLOGY	ID	Description	Count	p.adjust	GeneRatio	BgRatio	pvalue	qvalue	geneID
BP	GO:0030198	extracellular matrix organization	37	1.56e-10	37/408	395/18866	6.7e-14	1.16e-10	COL6A3/TIMP1/VCAM1/COL5A2/COL1A1/COL1A2/COL3A1/SPP1/VCAN/LUM/SPARC/CTSK/COL5A1/ITGB2/HTRA1/JAM2/CTSS/DPT/NID2/DNAJB6/HPN/ECM2/SLC2A10/ITGAM/GPM6B/COL15A1/LAMB1/BGN/FBN1/LOX/MFAP2/FAP/BSG/COLQ/ADAMTS2/GAS2/GREM1
BP	GO:0043062	extracellular structure organization	37	1.56e-10	37/408	396/18866	7.25e-14	1.16e-10	COL6A3/TIMP1/VCAM1/COL5A2/COL1A1/COL1A2/COL3A1/SPP1/VCAN/LUM/SPARC/CTSK/COL5A1/ITGB2/HTRA1/JAM2/CTSS/DPT/NID2/DNAJB6/HPN/ECM2/SLC2A10/ITGAM/GPM6B/COL15A1/LAMB1/BGN/FBN1/LOX/MFAP2/FAP/BSG/COLQ/ADAMTS2/GAS2/GREM1
BP	GO:0006936	muscle contraction	34	9.68e-10	34/408	362/18866	6.74e-13	7.19e-10	SCN1B/RGS2/CHRNA1/TNNT2/MYH8/MYH3/MYOF/GPD1L/ATP1A2/MYL5/SNTA1/MYH7/MYH14/RYR1/DMD/GAMT/CACNA1S/PGAM2/FXYD1/ACTC1/SLC6A8/CKMT2/ATP1B1/KCNJ2/PLN/CXCR4/GJA1/MYBPH/LMOD1/HSPB6/NOS1/ADRA2A/MAP2K6/ANKRD2
BP	GO:0003012	muscle system process	37	1.13e-08	37/408	467/18866	1.05e-11	8.42e-09	SCN1B/RGS2/CHRNA1/TNNT2/MYH8/MYH3/MYOF/GPD1L/ATP1A2/MYL5/SNTA1/MYH7/MYH14/RYR1/DMD/GAMT/CACNA1S/LMCD1/PGAM2/FXYD1/ACTC1/AIF1/IGF1/SLC6A8/CKMT2/ATP1B1/KCNJ2/PLN/CXCR4/GJA1/MYBPH/LMOD1/HSPB6/NOS1/ADRA2A/MAP2K6/ANKRD2
BP	GO:0006941	striated muscle contraction	22	3.88e-08	22/408	178/18866	4.5e-11	2.88e-08	SCN1B/RGS2/CHRNA1/TNNT2/MYH8/MYH3/GPD1L/ATP1A2/SNTA1/MYH7/MYH14/DMD/PGAM2/ACTC1/ATP1B1/KCNJ2/PLN/CXCR4/GJA1/MYBPH/NOS1/MAP2K6
BP	GO:0001503	ossification	33	7.85e-08	33/408	412/18866	1.09e-10	5.82e-08	GPNMB/ASPN/COL5A2/COL1A1/COL1A2/SPP1/VCAN/MN1/CLIC1/PENK/SPARC/CTSK/HIF1A/CDH11/MGP/SNAI2/RYR1/CHRDL1/GPC3/GPM6B/RASSF2/CEBPB/IGF1/ISG15/ZBTB16/SOX11/LOX/FHL2/IGFBP3/ACP5/TWIST1/GREM1/MDK
BP	GO:0070663	regulation of leukocyte proliferation	22	8.35e-06	22/408	240/18866	1.36e-08	6.2e-06	GPNMB/VCAM1/TYROBP/HLA-DPB1/CSF1R/PTPRC/AHR/HLA-DMB/HLA-DPA1/CD74/ANXA1/PYCARD/VSIG4/PRKCQ/CEBPB/IL33/AIF1/IGF1/SOX11/CDKN1A/FCGR2B/GREM1
BP	GO:0050670	regulation of lymphocyte proliferation	19	7.16e-05	19/408	219/18866	3.16e-07	5.31e-05	GPNMB/VCAM1/TYROBP/HLA-DPB1/PTPRC/AHR/HLA-DMB/HLA-DPA1/CD74/ANXA1/PYCARD/VSIG4/PRKCQ/CEBPB/AIF1/IGF1/SOX11/CDKN1A/FCGR2B
BP	GO:0005977	glycogen metabolic process	11	8.03e-05	11/408	73/18866	4.52e-07	5.96e-05	PYGM/PPP1R1A/PGM1/PHKA1/GYG1/PYGL/IGF1/GYS1/GBE1/PPP1R3A/PPP1R3C
BP	GO:0006073	cellular glucan metabolic process	11	8.03e-05	11/408	74/18866	5.21e-07	5.96e-05	PYGM/PPP1R1A/PGM1/PHKA1/GYG1/PYGL/IGF1/GYS1/GBE1/PPP1R3A/PPP1R3C
BP	GO:0030595	leukocyte chemotaxis	19	0.000103866	19/408	232/18866	7.65e-07	7.71e-05	LGMN/ITGB2/CSF1R/CD74/ANXA1/PPIB/FCER1G/VEGFA/C3AR1/AIF1/CXCR4/RARRES2/CXCL14/CCL2/GREM1/MDK/THBS4/CCR5/CCL18
BP	GO:0001819	positive regulation of cytokine production	27	0.000176953	27/408	447/18866	1.72e-06	0.000131368	IFI16/LY96/CD14/TYROBP/LUM/C3/HLA-DPB1/HIF1A/PTPRC/HLA-DPA1/CD74/IRF8/ANXA1/PYCARD/PRKCQ/FCER1G/CEBPB/IRF7/C3AR1/IL33/AIF1/IL17B/TWIST1/ADRA2A/MDK/IL12RB2/ADIPOQ
BP	GO:0050673	epithelial cell proliferation	27	0.000217294	27/408	453/18866	2.22e-06	0.000161316	SPARC/HMGN1/HTRA1/HIF1A/SNAI2/APOE/HPN/GPC3/VASH2/LAMB1/VEGFA/CEBPB/TBX1/IGF1/SOX11/CCR3/FAP/GJA1/IGFBP3/FABP7/TWIST1/FST/CCL2/MDK/THBS4/LGR5/TNMD
BP	GO:0002687	positive regulation of leukocyte migration	14	0.000228786	14/408	142/18866	2.55e-06	0.000169848	LGMN/CD99/CSF1R/JAM2/CD74/PYCARD/THY1/VEGFA/C3AR1/AIF1/RARRES2/CXCL14/MDK/THBS4
BP	GO:0070252	actin-mediated cell contraction	13	0.00023012	13/408	123/18866	2.67e-06	0.000170838	SCN1B/TNNT2/MYH8/MYH3/GPD1L/ATP1A2/SNTA1/MYH7/DMD/ACTC1/KCNJ2/PLN/GJA1
BP	GO:0014706	striated muscle tissue development	24	0.000338915	24/408	389/18866	4.56e-06	0.000251606	RGS2/CHRNA1/TNNT2/EGLN1/MYH7/MYH14/ERBB3/RYR1/POPDC3/VEGFA/ACTC1/TBX1/IGF1/NRAP/PLN/SOX11/LOX/FHL2/GJA1/POU4F1/FHOD3/TWIST1/GREM1/ANKRD2
BP	GO:0042692	muscle cell differentiation	24	0.0003446	24/408	390/18866	4.77e-06	0.000255826	RGS2/TNNT2/MYH3/MYOF/JAM2/FLII/RYR1/POPDC3/DMD/RBM38/VEGFA/ACTC1/TBX1/IGF1/NRAP/BHLHE41/LOX/FHL2/FBXO40/LMOD1/FHOD3/NOS1/GREM1/ANKRD2
BP	GO:0042116	macrophage activation	11	0.000640703	11/408	101/18866	1.17e-05	0.00047565	C1QA/TYROBP/ITGB2/PTPRC/CD74/GPR137B/VSIG4/ITGAM/IL33/AIF1/FCGR2B
BP	GO:0050863	regulation of T cell activation	21	0.000654835	21/408	332/18866	1.24e-05	0.000486142	GPNMB/FGL2/VCAM1/HLA-DPB1/PTPRC/HLA-DMB/HLA-DPA1/CD74/ANXA1/PYCARD/THY1/VSIG4/PRKCQ/CEBPB/DUSP3/AIF1/IGF1/ZBTB16/FCGR2B/CCL2/MDK
BP	GO:0007229	integrin-mediated signaling pathway	11	0.00101383	11/408	108/18866	2.23e-05	0.000752657	TIMP1/TYROBP/COL3A1/ITGB2/THY1/SLC2A10/ITGAM/FCER1G/ISG15/PLP1/DMTN
BP	GO:0031638	zymogen activation	8	0.00137783	8/408	58/18866	3.33e-05	0.00102288	IFI16/LGMN/C1R/SERPINE2/PYCARD/HPN/DHCR24/PLAU
BP	GO:0030449	regulation of complement activation	11	0.00153755	11/408	115/18866	4.01e-05	0.00114146	PROS1/C1QA/C1R/C3/C1S/SERPING1/CFH/CFI/C1QB/VSIG4/C3AR1
BP	GO:0050671	positive regulation of lymphocyte proliferation	12	0.00153755	12/408	136/18866	4.04e-05	0.00114146	VCAM1/HLA-DPB1/PTPRC/HLA-DMB/HLA-DPA1/CD74/ANXA1/PYCARD/PRKCQ/AIF1/IGF1/CDKN1A
BP	GO:0042102	positive regulation of T cell proliferation	10	0.00221506	10/408	101/18866	6.68e-05	0.00164444	VCAM1/HLA-DPB1/PTPRC/HLA-DMB/HLA-DPA1/ANXA1/PYCARD/PRKCQ/AIF1/IGF1
BP	GO:0050870	positive regulation of T cell activation	15	0.00225964	15/408	214/18866	6.87e-05	0.00167753	VCAM1/HLA-DPB1/PTPRC/HLA-DMB/HLA-DPA1/CD74/ANXA1/PYCARD/THY1/PRKCQ/AIF1/IGF1/ZBTB16/CCL2/MDK
BP	GO:1902307	positive regulation of sodium ion transmembrane transport	5	0.0023036	5/408	21/18866	7.06e-05	0.00171017	ATP1B3/DMD/FXYD1/ATP1B1/NOS1
BP	GO:0042129	regulation of T cell proliferation	13	0.00233834	13/408	167/18866	7.22e-05	0.00173595	GPNMB/VCAM1/HLA-DPB1/PTPRC/HLA-DMB/HLA-DPA1/ANXA1/PYCARD/VSIG4/PRKCQ/CEBPB/AIF1/IGF1
BP	GO:0006959	humoral immune response	21	0.00251971	21/408	377/18866	7.95e-05	0.0018706	PROS1/C1QA/C1R/C3/C1S/SERPING1/LYZ/RNASE6/PTPRC/CFH/PLA2G2A/CFI/C1QB/VSIG4/C3AR1/RARRES2/CXCL14/BLNK/FCGR2B/CCL2/DMBT1
BP	GO:1902563	regulation of neutrophil activation	4	0.00344735	4/408	13/18866	0.000132006	0.00255927	ITGB2/PLA2G2A/ITGAM/FCGR2B
BP	GO:2001198	regulation of dendritic cell differentiation	4	0.00344735	4/408	13/18866	0.000132006	0.00255927	TMEM176B/TMEM176A/CEBPB/FCGR2B
BP	GO:0032680	regulation of tumor necrosis factor production	10	0.0035651	10/408	110/18866	0.000137342	0.00264669	LY96/GPNMB/CD14/PTPRC/PYCARD/FCER1G/IGF1/ACP5/TWIST1/ADIPOQ
