# Supplementary material for: Identification of Auxiliary Biomarkers and Description of the Immune Microenvironmental Characteristics in Duchenne Muscular Dystrophy by Bioinformatical Analysis and Experiment
Source: Front Neurosci. 2022 Jun 3;16:891670. doi: 10.3389/fnins.2022.891670 (PMC9204148; doi:10.3389/fnins.2022.891670)
Supplement: Supplementary file 7 [file Table_3.XLSX]

## Sheet: Sheet1
ID	GSM139501	GSM139502	GSM139503	GSM139504	GSM139505	GSM139506	GSM139507	GSM139508	GSM139509	GSM139510	GSM139511	GSM139512	GSM139513	GSM139514	GSM139515	GSM139516	GSM139517	GSM139518	GSM139519	GSM139520	GSM139521	GSM139522	GSM139523	GSM139524	GSM139525	GSM139526	GSM139527	GSM139528	GSM139529	GSM139530	GSM139531	GSM139532	GSM139533	GSM139534	GSM139535	GSM139536	GSM139537
A1CF	7.93582	7.64037	7.61218	7.61623	7.32651	7.99488	8.07334	7.37116	7.92539	7.14564	7.4775	7.44373	7.55635	7.91988	7.26898	7.5539	7.39665	7.89082	7.73857	7.51514	7.54363	7.5026	7.45819	7.70566	7.16965	7.49379	7.41565	7.49259	7.73102	7.82287	7.37785	7.33831	7.52067	7.26078	7.34464	7.42994	7.39548
A2M	10.0524	10.1895	10.6513	9.93903	11.0068	9.70949	9.73119	10.5993	9.42862	10.4823	10.4351	10.4509	11.4712	9.7801	10.8998	11.3248	10.4062	10.583	11.3871	11.4033	10.5636	10.7012	10.5346	11.335	11.6027	10.6125	11.1458	11.1671	11.1028	11.4081	11.7325	11.1128	11.1126	11.6922	11.3195	11.0391	10.8048
A4GALT	7.46372	7.12675	7.18691	7.21819	7.22471	7.13612	7.25299	6.70604	6.88978	6.8943	6.76202	7.08765	7.01436	6.82639	7.60401	6.99745	7.19192	7.2067	6.9821	6.54735	6.40956	7.04994	7.36046	7.30195	6.64566	6.94021	6.99895	6.80823	7.40193	7.54869	7.31656	7.10626	6.37664	7.32003	6.88538	7.00904	6.67299
A4GNT	6.88659	7.04106	6.90498	7.05562	6.92955	6.90193	7.04856	6.83372	7.3232	6.4583	6.85292	6.84096	6.76256	6.893	7.05206	7.02131	6.95541	7.04794	6.70463	6.48955	6.53286	6.75121	6.91444	6.98581	6.14905	6.89389	7.03963	6.92364	6.97926	7.16762	6.92166	6.80808	6.93168	6.89498	6.62481	7.03644	6.85532
AAAS	8.76068	8.64902	8.64095	8.74313	8.78767	8.47672	8.72242	8.73187	8.45372	8.52726	8.56552	8.60237	8.75582	8.77185	8.58826	8.45713	8.64383	8.75549	8.69254	8.57937	8.53331	8.51542	8.77376	8.51989	8.31109	8.58569	8.77653	8.53992	8.77771	8.78038	8.65583	8.90204	8.65774	8.91622	8.53686	8.67116	8.65752
AACS	6.24564	5.81778	6.34601	5.98206	6.80637	5.91815	5.76466	6.07431	5.7938	5.94548	6.1398	6.00857	5.88786	5.94302	6.26928	6.20351	5.96647	6.01082	8.48052	5.90462	5.84593	5.91335	5.81439	5.96054	6.01587	5.87206	5.86827	5.93402	5.89914	5.73906	5.9193	5.85792	5.83462	6.20249	6.36444	5.87911	5.86303
AADAC	5.48463	5.3557	5.56545	5.51765	5.1945	5.31464	5.58641	5.39575	5.60255	5.55081	5.24975	5.48019	5.3801	5.38246	5.19808	5.5689	5.54507	5.59063	5.2838	5.36515	5.48759	5.52956	5.53429	5.45488	5.16884	5.34053	5.37918	5.53507	5.30525	5.39436	5.48567	5.32081	5.74263	5.35506	5.53052	5.70267	5.72702
AAGAB	6.78227	6.82713	6.68304	6.81137	6.79062	6.82353	6.74382	6.61863	6.64005	6.56565	6.72265	6.46054	6.47069	6.77729	6.84334	6.69623	6.74196	6.71877	6.83263	6.42831	6.72514	6.66965	6.74509	6.8353	6.53109	6.59193	6.85024	6.5716	6.80085	6.53685	6.82915	6.77053	6.67049	6.61665	6.59446	6.52574	6.48831
AAK1	6.31164	6.42234	6.3306	6.30123	6.10981	6.44436	6.3091	6.22973	6.42859	6.20936	6.22076	6.19702	6.14805	6.38778	6.25423	6.26645	6.45938	6.3107	6.21617	6.17676	6.18649	6.29239	6.25843	6.2468	6.11985	6.24434	6.25816	6.3443	6.20938	6.39921	6.24331	6.20562	6.50061	6.2805	6.1899	6.33697	6.17786
AAMDC	7.08327	6.63552	7.328	7.42594	7.27434	7.24301	7.01441	7.49186	6.71786	7.42157	7.57031	7.4851	7.17457	7.12409	7.32652	6.82591	6.83876	7.19864	7.19495	7.09751	6.49066	6.82111	7.13612	6.96088	7.31835	6.63591	6.86307	6.89219	7.08936	6.78889	7.00106	7.33233	6.81171	7.30311	7.31842	6.72744	6.94895
AAMP	8.76763	8.95879	8.74813	8.86839	9.03475	8.65982	9.03255	8.87104	8.5937	8.63346	8.71478	8.85761	8.79721	8.3299	9.09641	8.71085	8.7433	8.82624	8.8709	8.74774	9.19388	8.82893	8.92561	8.93129	8.85416	8.91622	8.9219	9.0333	9.10013	8.82519	9.0306	9.0195	8.89821	8.84288	8.80862	8.82602	8.85023
AANAT	5.42806	5.58565	5.29545	5.30131	5.49709	5.46487	5.45517	5.40162	5.56342	5.36505	5.45632	5.33697	5.37383	5.59319	5.46883	5.24371	5.65606	5.35491	5.43781	5.44983	5.19352	5.33667	5.30656	5.23	5.43552	5.3443	5.13625	5.22341	5.29277	5.17338	5.1733	5.2983	5.64244	5.18168	5.44844	5.2687	5.22217
AAR2	7.78952	8.27467	7.7887	7.97883	7.85548	7.93477	8.17734	7.95121	7.93791	7.90655	7.68615	7.84289	7.71782	7.81044	7.90151	7.94241	7.86767	7.93471	7.8723	7.67717	8.11915	8.23079	7.97775	7.99128	7.51258	7.90886	8.14669	8.10262	7.9414	7.65935	7.91155	7.98551	7.5725	7.75722	7.80485	7.84792	7.87237
AARS	9.16186	9.04984	8.94131	8.94881	9.16972	8.61168	8.85962	8.73375	8.37548	8.58223	8.77312	8.539	8.72647	8.49025	8.81026	8.69663	8.54518	9.06573	9.01374	8.62659	8.89648	8.66139	8.73915	8.80262	8.71862	8.76546	8.82928	8.59737	8.9697	8.67351	8.97306	8.97343	8.34765	9.04279	8.68084	8.34683	8.44143
AASDHPPT	7.07531	7.4302	7.49473	7.65977	8.29869	6.78082	7.23264	8.12861	7.07148	8.17034	7.49574	7.71516	7.61293	7.04547	7.68136	7.52037	7.07975	7.07659	7.53324	7.96519	8.29825	7.2907	6.70192	7.10527	8.47563	7.28447	7.31185	7.57303	7.18631	6.24863	7.04509	7.58997	7.74829	7.03377	7.73253	7.24369	7.47627
AASS	5.40402	5.73949	5.34868	5.56704	5.44878	5.44447	5.78786	5.31558	5.3501	5.45594	5.4508	5.44404	5.31938	5.41862	5.21454	5.40435	5.46855	5.44655	5.37773	5.41549	5.27481	5.47511	5.23361	5.52206	5.43791	5.47458	5.46512	5.43111	5.28368	5.47245	5.25763	5.48811	5.30772	5.29496	5.38209	5.5019	5.37387
AATF	6.94048	7.41215	6.94957	7.24546	7.29607	6.60631	7.24972	6.98905	6.78643	7.23702	7.03466	6.8271	6.78768	6.53276	6.87688	7.08242	6.65851	6.90488	7.12082	7.025	6.93526	6.96345	7.12936	6.83047	7.30829	7.13848	6.74725	7.27229	7.33531	6.96235	6.98428	7.38228	6.94529	7.15578	6.84982	6.8921	6.95709
AATK	8.80433	8.74114	8.81114	9.02636	8.71639	8.27203	8.83508	8.66346	8.55479	8.81983	8.27385	8.41383	8.4819	8.51981	8.65644	8.57812	8.45329	8.57845	8.63145	8.56191	8.47914	8.28837	8.80544	8.854	8.46973	8.68657	8.72617	8.45728	8.62074	8.52327	8.61739	8.57593	8.71467	8.52645	8.38486	8.62862	8.53145
ABAT	5.35506	5.38625	5.27602	5.20431	5.21561	5.218	5.23851	5.22375	5.15246	5.22797	5.17352	5.18418	5.10613	5.27864	5.43721	5.25269	5.2448	5.2635	5.34931	5.31102	5.31058	5.17374	5.32214	5.31066	5.4722	5.21118	5.24721	5.25867	5.25395	5.21452	5.21112	5.25264	5.16744	5.32293	5.33219	5.13015	5.14264
ABCA1	6.9821	8.18368	7.03357	7.10695	7.52555	6.90404	7.06346	6.95181	7.29898	7.19868	7.08741	7.05003	7.21809	7.07915	7.05033	7.60123	6.91184	7.0258	7.2802	7.22345	7.51597	7.42271	7.11333	7.08045	7.43515	7.55205	6.91838	7.20028	7.22351	6.74263	6.85764	7.5053	7.22881	7.55662	7.11968	7.00455	7.21083
ABCA11P	5.36475	5.33449	5.33553	5.67667	5.42552	4.92065	5.25465	5.43242	4.95406	5.31495	5.22954	5.45715	5.28786	5.07146	5.13502	5.35846	5.32487	5.35736	5.5521	5.6423	5.19455	5.22845	5.13332	5.28749	5.59668	5.42714	5.1116	5.1152	5.2076	5.36591	5.21054	5.18609	5.92209	5.0701	5.58628	5.71389	5.19508
ABCA12	4.54732	4.51054	4.62831	4.63614	4.4825	4.49136	4.58996	4.55684	4.52898	4.61423	4.4435	4.52544	4.49728	4.55065	4.50055	4.6348	4.58856	4.58452	4.57212	4.40998	4.55131	4.76453	4.51588	4.46628	4.53643	4.55538	4.56	4.54151	4.6257	4.651	4.56747	4.51609	4.51549	4.57537	4.40873	4.59644	4.57065
ABCA2	6.38437	6.27226	6.11869	6.26141	5.96148	6.36223	6.28794	6.20583	6.41788	6.26463	6.32257	6.31949	6.34311	6.22399	6.15474	6.1487	6.28788	6.1872	5.96102	5.94881	6.04525	6.25249	6.28451	6.08927	6.17441	6.13973	6.38313	6.2578	6.31789	6.20061	6.26632	6.0201	6.03911	6.18619	6.25441	6.45585	6.34986
ABCA3	6.1774	6.46241	6.36677	6.48498	6.3774	6.15588	6.48364	6.12113	6.29391	6.45974	5.94654	6.15621	6.35822	6.17524	6.83333	6.35654	6.15628	6.3021	6.38273	5.75396	6.21649	6.09711	6.38219	6.31227	6.16839	6.36926	6.43638	6.21021	6.73329	6.45024	6.41338	6.34561	5.8978	6.73679	6.43985	6.17538	6.50798
ABCA4	7.9045	7.81096	7.93569	7.82144	7.68945	7.86932	7.68974	7.63947	8.09712	7.70445	7.81805	7.77595	7.89441	7.92	7.62084	7.80494	7.79579	7.72559	7.42338	7.66594	7.61543	7.83018	7.89938	7.71879	7.43617	7.71508	7.96967	7.77297	7.66443	7.7754	7.80014	7.6487	7.57586	7.71083	7.32709	7.94932	7.96631
ABCA5	6.13018	6.59044	5.70903	6.14032	6.26533	6.09867	6.73742	6.53233	5.91195	6.47104	6.38777	6.29047	5.537	6.00945	5.44288	5.71653	5.77413	5.82904	5.84781	6.37556	6.50784	5.64246	5.57715	6.06991	6.14177	6.46112	5.77174	5.9136	5.65977	5.53463	5.68254	6.06095	6.09404	6.06446	6.05146	5.86296	5.97265
ABCA6	6.47336	6.34243	6.53853	6.62595	6.9876	6.35958	6.58264	6.76441	6.75681	6.59604	6.5009	6.57948	6.48649	6.37471	6.48975	6.59588	6.69495	6.38275	6.49901	6.91133	6.90187	6.63192	6.77604	7.01027	7.14475	7.37756	6.33579	6.64821	6.46536	6.56139	6.1833	7.17349	7.0968	6.83939	6.85137	6.64957	6.60659
ABCA7	6.36563	6.35435	6.24897	6.51416	6.40956	6.48061	6.22365	6.21715	6.30268	6.44013	5.94335	6.35436	6.34221	6.15999	6.70186	6.24927	6.51525	6.33274	6.37713	5.89822	6.38434	6.54727	6.70831	6.15197	6.33949	6.56356	6.33331	6.39414	6.50888	6.49977	6.32693	6.54373	6.29648	6.52201	6.28077	6.36956	6.42689
ABCA8	7.83281	8.20658	8.10449	8.05414	8.70417	7.09969	8.49729	9.32687	8.18903	8.86449	8.37083	8.41053	8.28452	6.75854	8.29091	8.53953	7.99102	7.93797	8.84765	8.94243	8.66623	8.10441	9.0402	8.625	9.63962	9.16772	8.26676	9.08215	8.0182	7.11012	7.04779	9.21497	8.67093	8.722	8.73743	7.72828	8.45623
ABCB1	4.90135	5.06224	5.14207	4.82363	4.63843	4.66988	5.00751	4.75544	5.05193	4.6389	4.8669	4.72046	4.88274	5.18612	4.75559	5.00875	5.2581	4.90852	4.7118	4.851	4.84031	4.93836	4.93809	4.99823	4.79029	4.85977	4.88879	4.9612	4.5242	4.95554	4.79534	4.62204	4.80408	4.62261	4.6694	5.06474	4.96302
ABCB11	5.47503	5.48368	5.48941	5.45696	5.42303	5.33697	5.53583	5.2691	5.48868	5.44236	5.39525	5.41882	5.37059	5.38515	5.28468	5.40765	5.50186	5.46805	5.43411	5.22327	5.16706	5.34616	5.57655	5.40142	5.14394	5.36726	5.32546	5.32828	5.4205	5.60433	5.38276	5.32301	5.32026	5.31644	5.23078	5.55906	5.32639
ABCB4	6.26051	6.13778	6.4084	6.56559	6.20096	6.1888	6.47195	6.58401	6.16227	7.06431	6.24202	6.54306	6.34115	6.55461	6.10826	6.01757	5.98153	5.9895	5.8884	6.1716	5.83205	6.05597	6.38911	6.06572	5.89036	6.16631	5.97722	6.07703	6.09105	6.24039	5.9366	5.80491	6.13016	6.01981	6.17317	6.18161	6.14178
ABCB6	6.68053	6.46192	6.3836	6.82412	6.67699	6.63256	6.38743	6.55621	6.58704	6.53238	6.57981	6.69437	6.58872	6.46849	6.57738	6.42727	6.59376	6.54776	6.52541	6.44904	6.63398	6.76488	6.47928	6.37592	6.62121	6.54652	6.41473	6.66411	6.69807	6.47344	6.52932	6.81938	6.26474	6.42934	6.66057	6.48337	6.71022
ABCB7	6.80735	7.0559	6.5616	6.45211	7.46429	6.39976	6.98566	7.24269	6.51899	7.51624	7.03331	6.60332	6.86522	6.3833	6.70789	6.29099	6.45092	6.43888	6.7629	6.93611	6.38108	6.40302	6.55446	6.12218	7.09653	6.64446	6.3836	6.29216	6.57585	6.22029	6.41169	7.18956	6.37568	6.64089	6.73539	6.18187	6.38415
ABCB8	6.00423	5.98114	6.15056	5.96554	6.26444	6.04276	5.95961	6.06058	5.99787	6.10948	6.08968	6.01067	6.09748	6.21807	5.9437	5.78333	6.01947	6.06613	5.78035	5.59843	5.53059	6.09321	6.36072	6.27873	5.79394	5.98303	6.17578	6.00587	6.36632	6.24648	6.21734	6.40488	5.86023	6.30051	6.23145	6.03233	6.12
ABCB9	6.52768	6.11207	6.20986	6.35262	6.12536	6.15786	6.07757	5.98094	6.02667	6.18664	6.19089	6.26511	6.30417	6.23969	6.20107	6.02987	6.05166	6.27838	6.15316	6.07409	6.00715	6.14999	6.17388	6.09676	5.88347	6.05621	6.1317	6.00348	6.21356	6.72483	6.27106	6.24313	6.00503	6.24237	6.20917	6.11696	6.3209
ABCC1	6.96376	7.58641	7.1606	7.38774	7.08065	7.06839	7.14433	7.29188	7.21251	7.28649	7.46274	7.44024	7.28924	7.16412	6.72901	6.99289	7.0127	6.82907	7.17206	7.20793	7.06349	6.96327	7.10657	7.1083	6.99902	7.07494	6.9678	7.06591	6.90636	6.75137	6.69631	7.47088	7.06956	7.10455	6.87825	6.82283	7.37882
ABCC10	7.48668	7.57938	7.45546	7.51299	7.53966	7.49318	7.2841	7.32224	7.53959	7.54426	7.53119	7.50061	7.52765	7.55935	7.23436	7.43648	7.39379	7.49893	7.40467	7.50213	7.56731	7.45511	7.35435	7.46929	7.55307	7.36669	7.32665	7.53238	7.31637	7.56037	7.32338	7.29827	7.55719	7.36306	7.61686	7.55192	7.38565
ABCC2	6.71452	7.00224	6.47651	6.63015	6.70717	6.72842	6.74738	6.76407	6.86028	6.88823	6.59736	6.90888	6.52185	6.733	6.5342	6.46928	6.60747	6.38709	6.46766	6.51425	6.77708	6.48091	6.75804	6.45951	6.31838	6.5957	6.86647	6.1848	6.67961	6.96602	6.525	6.79832	6.17873	6.60308	6.91469	6.34144	6.42143
ABCC3	6.86779	6.73023	6.77532	6.88688	6.63621	7.06906	6.84799	6.69638	6.78092	6.61405	6.74677	6.70313	6.63927	6.85898	6.71138	6.90249	6.77766	6.9038	6.76846	6.69044	6.55861	6.83976	6.65204	6.843	6.69067	6.58915	6.86997	6.65081	6.8286	6.9612	6.75783	6.7005	6.71245	6.86474	6.84706	6.60807	6.76155
ABCC4	4.82629	5.31422	4.80454	4.76246	4.87956	4.97276	4.8585	4.7308	4.99618	5.12456	4.85582	4.89418	4.92556	4.95398	4.71027	4.87934	4.85823	4.81686	4.86631	4.8846	4.78412	4.7911	4.73746	4.88289	5.31069	5.13358	4.7418	4.87763	4.82215	4.79745	4.80999	4.90825	4.87984	4.69587	4.77427	4.81194	4.90093
ABCC5	8.77739	9.80024	8.76779	8.90805	9.1425	8.48373	9.32944	8.66639	8.94156	8.45431	8.76717	8.62739	8.34015	8.45809	8.13964	8.73385	8.26168	8.3334	8.75177	8.63796	8.34909	8.28376	8.89387	9.11172	8.1815	9.66968	8.64862	8.63733	8.73891	8.72081	8.72525	9.20225	8.51998	8.68442	8.16552	8.51764	8.50666
ABCC8	6.28538	6.42455	6.40112	6.26205	6.44186	6.6065	6.52024	6.36159	6.42608	6.34417	6.22953	6.36533	6.30188	6.47514	6.54941	6.23791	6.20824	6.32848	6.46241	6.11553	5.94704	6.30006	6.38548	6.30431	6.09175	6.20053	6.3056	6.04783	6.45186	6.67952	6.32645	6.40689	6.00934	6.25823	6.27335	6.22296	6.19928
ABCC9	6.05702	5.6837	6.13844	6.73916	6.04743	6.01237	5.94706	6.11291	5.93811	5.98528	5.99255	6.20569	6.22885	6.15919	6.03799	6.05241	5.86394	5.96807	6.00212	6.43409	6.01367	5.97811	5.92719	5.97111	6.07906	6.19059	5.71983	5.84677	5.86349	5.77705	6.08567	6.03624	6.32864	5.78307	6.13263	6.34346	6.24208
ABCD1	8.04565	8.30304	7.84757	7.89558	7.90486	8.00685	7.85833	8.079	7.92371	7.97164	7.92476	8.15606	8.21865	7.87931	7.93498	7.72282	8.02715	7.95919	7.75322	8.12602	7.7309	7.8498	7.91878	7.81262	7.9816	7.79583	7.7344	7.86719	8.18137	7.65713	7.78783	7.84709	7.70662	8.02341	8.18911	7.69636	7.92333
ABCD2	4.47706	4.49261	4.48849	4.47283	4.32062	4.88361	4.48254	4.43196	4.78463	4.5796	4.64199	4.48849	4.45457	4.61567	4.38888	4.50128	4.6231	4.55628	4.34276	4.60087	4.62536	4.615	4.33644	4.39217	4.49953	4.48743	4.42633	4.52916	4.38018	4.50269	4.38876	4.41111	4.60064	4.43226	4.47383	4.48463	4.49712
ABCD3	6.68273	7.20079	7.04487	6.86155	7.92352	6.78439	6.94204	7.84959	6.42103	7.51916	8.04621	7.58076	7.55725	6.78118	7.59395	7.0968	6.68196	6.64831	7.31656	7.95487	7.26858	6.82539	6.08016	6.66987	7.86417	6.82609	6.45569	7.29227	6.88747	6.03373	6.68226	6.88213	7.29385	7.10537	6.99697	6.69778	7.34958
ABCD4	6.64462	6.75445	6.67871	6.57973	6.40192	6.66402	6.79843	6.56112	6.81677	6.57804	6.57988	6.50034	6.7587	6.40777	6.35996	6.75334	6.70337	6.76754	6.4512	6.55338	6.94803	6.86087	6.61172	6.79534	6.59813	6.93924	6.44749	6.90674	6.58868	6.67643	6.59358	6.74899	6.75152	6.48578	6.55411	6.88256	6.69489
ABCE1	6.57858	6.88858	6.67161	6.75635	7.00185	6.27804	6.44776	7.0583	6.32645	6.76354	6.70854	6.71161	6.55272	6.23473	7.18485	6.81325	6.46055	6.63092	6.94989	7.76062	7.78602	6.34259	6.52307	6.68593	7.62898	6.70068	6.62916	7.35386	6.69104	6.09334	6.95766	6.95009	6.86082	6.71033	6.95126	6.36035	6.81552
ABCF1	8.31316	9.33065	8.68782	8.85157	9.3495	8.70561	8.87494	8.90626	8.7226	9.04547	9.14485	8.88888	8.85256	8.93698	8.33926	8.60108	8.6318	8.6258	8.8493	8.96482	8.94567	8.54399	8.40219	8.68184	8.80588	8.70011	8.61807	8.90424	8.41456	8.23302	8.725	8.82058	8.68318	8.71584	9.05629	8.66248	8.72659
ABCF2	6.41802	7.00436	6.31199	6.52094	6.65747	6.4914	6.34129	6.33208	6.34286	6.5235	6.41475	6.42429	6.39098	6.63094	6.22777	6.26554	6.22002	6.29997	6.39838	6.28291	6.27427	6.34404	6.43116	6.37184	6.32054	6.33544	6.4036	6.39845	6.48917	6.41497	6.56566	6.5339	6.1898	6.45704	6.4531	6.28661	6.36411
ABCF3	8.28847	8.59658	8.10746	8.3001	8.51822	7.88413	8.41216	8.3127	8.03646	8.22726	8.12099	8.26293	8.14071	8.03215	8.09429	8.01425	7.99604	8.126	8.17084	8.06026	8.07301	7.95621	8.25908	8.0331	8.20294	8.01535	8.23625	7.94279	8.14274	8.11241	8.19862	8.17931	7.88057	8.05483	8.2356	7.8458	8.03461
ABCG1	6.56301	6.55103	6.34597	6.96959	6.43441	6.2436	6.37047	6.42326	6.5063	7.04335	6.64287	7.0022	6.56785	6.55314	6.47445	6.6271	6.27991	6.42073	6.6424	6.60981	6.75593	6.57177	6.1586	6.33308	6.9557	6.80816	6.36587	6.1779	6.79042	6.27843	6.2656	7.42853	6.62593	6.73699	6.69524	6.50359	6.74987
ABCG2	6.0695	6.01605	6.15363	5.86776	5.50927	6.28683	6.12512	5.7719	6.61296	5.7378	5.87161	5.95661	5.88718	6.36973	5.51497	6.11835	6.33771	5.97314	5.44362	5.63726	6.16324	6.0401	5.77631	6.10182	5.65182	6.11734	6.01054	5.93717	5.66783	6.1327	5.72496	5.40749	6.27409	5.93601	5.82608	6.56317	5.95188
ABCG4	7.26152	7.33011	7.05778	7.18725	7.01109	7.80918	7.15662	6.96852	7.60978	6.94007	7.17824	7.08837	6.96894	7.34971	6.93284	7.24761	7.54836	7.51098	7.09859	6.66737	7.24493	7.43743	7.16046	7.37308	6.75103	7.1621	7.26942	7.07913	7.2005	7.48154	7.03559	7.05731	7.10188	7.11088	6.97441	7.28163	7.14039
ABCG5	5.75081	5.5915	5.57906	5.44504	5.27183	5.497	5.50999	5.37143	5.71304	5.38938	5.37737	5.65782	5.44148	5.34957	5.41406	5.54732	5.53152	5.57138	5.4668	5.4137	5.53327	5.47769	5.40919	5.46188	5.33104	5.39224	5.46048	5.47489	5.48736	5.72222	5.54161	5.37597	5.31901	5.52495	5.56238	5.48268	5.58723
ABHD10	7.8775	7.74118	7.89439	7.60458	7.71551	7.7477	7.36102	8.04888	7.98412	7.95365	8.07234	7.71168	7.72098	7.71972	7.58826	7.91375	8.08739	7.8384	7.67466	7.4272	7.78096	7.85478	7.42	7.8087	7.43579	7.86088	7.62887	7.68333	7.61205	7.68575	7.34677	7.43087	7.72277	7.28463	7.51832	7.79181	7.65437
ABHD11	7.86074	8.00045	7.90095	7.6939	7.96984	7.85499	7.70977	7.63007	7.34447	7.33583	7.37724	7.44207	7.41171	7.92706	7.93993	7.57764	7.47842	7.70954	7.70709	7.30208	7.26064	7.53126	7.84427	7.79499	6.92865	7.63343	7.7723	7.30523	7.97831	7.99488	7.79053	7.92431	7.11813	7.90082	7.3208	7.52609	7.41221
ABHD17A	8.66908	8.81792	8.75571	8.82523	8.99956	8.36391	8.63672	9.10103	8.11107	9.19041	8.92036	8.83465	9.45575	8.37855	9.52784	8.40357	8.73075	9.07316	9.55889	8.59324	8.04558	8.75713	9.2209	9.09951	8.88461	8.81361	9.23546	9.09185	9.4912	8.93961	9.54175	9.6214	8.28108	9.68725	9.46907	8.32139	8.75315
ABHD17B	6.61927	6.60675	6.97204	6.93526	6.53739	7.05017	6.79971	6.89209	7.15785	6.98432	6.70811	7.12218	6.95728	7.24689	6.42268	6.87671	7.00611	6.8953	6.50269	7.08005	7.84359	6.51607	6.61078	6.86687	7.09241	6.83184	6.64358	6.98125	6.55865	6.5381	6.64515	6.63033	7.21691	6.45299	6.85231	6.98836	6.93783
ABHD2	5.84608	5.97862	5.8369	5.85797	5.86429	5.96724	5.86051	5.79627	5.99071	5.78828	5.87261	5.85651	5.74818	6.02659	5.92221	5.88839	5.98772	5.94581	5.8139	6.02377	6.13566	5.95166	5.74277	5.88708	5.99577	5.80913	5.78397	6.01993	5.85246	5.81892	5.77647	5.73134	6.09241	5.79469	5.91222	6.04818	6.10456
ABHD3	6.10523	6.41103	6.13689	6.05273	6.41736	5.69769	6.30665	6.76747	6.04468	6.32289	6.23284	6.1784	6.07485	6.11399	5.64063	6.22834	6.11702	5.96307	6.23216	6.64609	6.29688	5.94703	6.22065	6.1387	6.53354	6.22532	6.00505	6.2607	6.15416	5.93756	6.15324	6.14907	6.3051	6.10601	6.09894	5.99914	6.0598
ABHD4	8.47569	8.883	8.79617	8.71312	8.74297	8.72761	8.66858	8.52798	8.73116	8.84207	8.74909	8.4468	8.70978	8.5589	8.5784	8.87174	8.6379	8.55324	8.57129	8.74145	8.95562	8.43315	8.73553	8.79135	8.56599	8.64598	8.7498	8.65714	8.62401	8.73272	8.76057	8.7931	8.84681	8.68692	8.6236	8.62179	8.72716
ABHD5	5.47866	5.57558	5.546	5.55875	5.51889	5.38078	5.42266	5.48352	5.46128	5.43882	5.60257	5.68844	5.36976	5.49931	5.52492	5.46657	5.46233	5.43445	5.44186	5.34521	5.62273	5.24099	5.47733	5.53011	5.23611	5.52424	5.41116	5.4392	5.41677	5.3603	5.48764	5.43006	5.31518	5.5695	5.51586	5.51504	5.37442
ABHD6	5.71042	5.65524	5.62117	5.68033	5.6213	5.71711	5.59688	5.5482	5.74846	5.66194	5.6968	5.65431	5.59678	5.63292	5.74894	5.66222	5.59313	5.63431	5.63884	5.57229	5.4794	5.60536	5.66975	5.60772	5.61705	5.66346	5.57497	5.43476	5.62466	5.72476	5.53172	5.64415	5.51623	5.64804	5.71378	5.59473	5.50024
ABHD8	6.13683	6.21017	6.01709	6.01722	6.09411	6.06219	6.03331	6.0537	5.90272	6.15901	6.14237	6.00793	5.93943	6.10557	6.3422	5.92095	5.74107	5.81508	5.9228	6.01974	5.90867	5.95198	6.02978	5.8864	6.28268	5.83802	6.01596	5.88156	6.10475	6.10938	5.98848	6.40827	5.46684	6.11963	6.00131	5.58301	5.78111
ABI1	5.55014	5.64813	5.71817	5.74561	6.16813	5.22112	5.63904	5.76924	5.55465	6.03811	5.78897	5.85955	5.92623	5.55279	6.1157	6.18085	5.58191	5.78574	5.94041	6.79586	6.553	5.44286	5.64774	5.68313	6.54297	5.89548	5.72365	6.11156	5.93612	5.41018	5.94525	6.12724	6.29084	5.92752	6.08956	5.65064	5.81863
ABI2	7.48293	7.4223	7.51161	7.5124	7.12884	7.40338	7.51278	7.28537	7.59484	7.38508	7.32714	7.54685	7.42955	7.70898	7.3805	7.48807	7.48429	7.35605	7.36828	7.45772	7.59589	7.40237	7.43693	7.45252	7.24342	7.47265	7.36429	7.49892	7.40159	7.51499	7.38313	7.26811	7.6316	7.24693	7.35073	7.7609	7.57256
ABI3BP	5.58971	5.42412	5.3705	5.52208	5.79455	5.69308	5.37134	5.31884	5.83946	5.56643	5.4355	5.51661	5.42287	5.72914	5.8483	5.69743	5.59382	5.58441	5.47435	6.21376	5.78077	5.64355	5.74599	5.53497	5.92809	5.40873	5.47126	5.96389	5.25125	5.56885	5.33273	5.28243	5.99236	5.49211	5.55333	6.01096	5.62782
ABL1	8.73892	8.552	8.60632	8.40822	9.01709	7.98769	8.63103	8.72539	8.21339	8.89588	8.80377	8.44592	8.70017	8.15965	8.71454	9.14654	8.47062	8.80912	8.89152	8.85475	8.91938	8.23994	8.98625	8.74682	9.16449	8.66	8.76082	9.01187	8.63106	8.40581	8.5962	9.11423	8.88827	8.74505	8.96971	8.47045	8.47023
ABL2	6.59541	6.79602	6.68163	6.80455	6.69131	6.78256	6.63369	6.33163	6.87634	6.55261	6.41261	6.46523	6.63597	6.80054	6.75409	6.63955	6.63513	6.68705	6.54386	6.75453	6.37144	6.65195	6.63054	6.92168	6.01397	6.59352	6.70916	6.78925	6.83822	6.81816	6.66644	6.55378	6.51709	6.55704	6.5742	6.94228	6.58075
ABLIM1	7.69557	7.56107	7.47962	8.11145	8.12038	7.27699	8.07497	7.89008	7.67838	7.64956	7.67059	7.57262	7.88789	7.44281	7.53013	7.70324	7.69442	7.6863	7.91637	7.74898	7.76113	7.53468	8.0928	7.88004	7.90034	8.15513	7.80877	7.94172	7.88506	7.75777	8.22949	8.21228	7.61225	7.9368	8.2391	7.58809	7.77112
ABLIM3	7.12855	6.91906	6.69017	6.95109	7.53026	6.75921	6.97888	7.22298	6.98634	7.17639	7.11764	6.74038	8.09797	6.654	7.05953	6.62151	6.79276	6.83473	7.45919	7.07867	6.43802	6.84632	7.0596	7.27565	7.21955	7.51905	7.28646	6.72658	7.56173	7.53528	7.44622	7.94318	6.49596	7.57872	7.50087	6.8413	6.49927
ABO	7.35648	6.80052	6.87777	7.48256	7.11342	6.85426	7.01212	6.75697	6.89913	6.45167	6.81299	6.74906	6.78219	6.76513	7.46941	6.9176	7.04434	7.27619	7.29971	6.81183	6.85366	6.83197	6.99908	6.87634	6.62839	6.6581	6.88164	6.65058	7.22384	7.30859	7.00823	6.92529	6.87344	6.97229	6.70005	6.78731	6.614
ABR	7.2154	7.10751	7.20093	7.33361	7.73589	7.07879	7.12152	7.42407	7.08544	7.133	7.29322	7.00381	7.08701	7.13477	7.29689	7.40189	7.36274	7.26439	7.32434	7.39863	7.29493	7.28988	7.41127	7.12216	7.54308	7.27399	7.37219	7.16302	7.45209	7.41646	7.33631	7.61336	7.3292	7.33258	7.40538	7.44178	6.95535
ABT1	8.2016	8.25742	8.13028	7.98527	8.09108	7.70063	8.13694	8.09384	8.00434	8.01724	8.18716	8.09745	8.13188	7.99927	8.2869	8.04554	8.07978	8.05489	7.9315	7.93526	8.13089	7.92747	8.10811	8.07851	7.91393	7.98734	8.12679	8.21994	7.86712	8.25303	8.18404	8.30804	7.72062	8.02678	8.15301	8.21821	7.83382
ABTB2	7.35125	7.32465	7.26503	7.54054	7.19743	7.36392	7.38372	7.20415	7.16664	6.81657	7.18118	7.20467	7.06571	7.37319	7.15404	7.31745	7.21693	7.289	7.22175	6.76799	6.94848	6.95365	7.5427	7.4206	6.4784	7.0607	7.21108	6.89966	7.30657	7.25195	7.38078	7.25258	6.9831	7.37787	6.79438	7.24968	6.91141
AC003989.4	6.46195	6.51189	6.3065	6.34808	6.33634	6.73827	6.42538	6.60455	6.33035	6.33362	6.35162	6.45767	6.37934	6.34994	6.27801	6.05648	6.3	6.36822	6.34981	5.90198	5.94832	6.30007	6.32684	6.35713	6.21891	6.27476	6.23768	6.42285	6.50262	6.28618	6.47612	6.39285	5.97499	6.33315	6.33066	6.37404	6.34024
AC004692.5	7.12338	7.16719	7.06648	7.14188	7.00796	6.81854	7.36638	7.12596	6.87451	6.79225	7.03742	7.13786	6.87715	6.86653	7.44794	6.46253	7.01431	7.19832	6.90585	6.09005	6.54506	7.08215	7.25239	6.82213	6.30297	7.19473	7.42515	7.07218	7.4087	6.85698	7.47813	7.3127	6.28645	7.21258	7.309	6.77848	6.92545
AC004941.5	6.21615	6.13735	6.19924	6.28445	6.554	6.33228	6.20419	6.39694	6.19346	6.40886	6.46	6.49873	6.37288	6.22256	6.35995	6.29065	6.1542	6.31717	6.53258	6.0273	6.42697	6.17723	6.33086	6.34841	6.45461	6.24308	6.47327	6.34282	6.60096	6.3495	6.4523	6.76065	6.16808	6.44165	6.43909	5.94536	6.27251
AC005838.2	6.15412	5.78803	5.80463	5.83128	5.27852	6.55049	5.88199	5.8653	6.3235	5.87018	6.05296	6.12184	5.89447	6.2993	5.5625	5.90541	6.5335	5.86311	5.34118	5.8362	6.02045	6.15028	5.57644	5.88234	5.63738	5.89152	5.53156	5.89146	5.60225	5.96404	5.40486	5.53658	6.10916	5.65699	6.11314	6.09715	6.06156
AC007292.3	5.79631	5.84324	5.97902	5.881	5.89374	6.10622	5.77716	6.02752	5.91394	5.8033	5.93615	5.77096	5.89723	5.9169	6.42906	6.01231	5.95121	5.921	5.995	5.84493	6.26505	6.1354	5.88872	5.82859	5.82515	5.91628	6.0119	5.89891	6.13846	5.96723	6.17808	5.91593	5.78366	5.85125	5.83439	5.91108	5.79112
AC007389.3	8.88967	8.75142	8.78287	8.68857	8.55233	8.81085	8.77776	8.78419	8.71624	8.8074	8.88055	8.79636	8.93109	9.01659	8.69263	8.59431	8.67087	8.72058	8.60479	8.86507	8.75933	8.98117	8.64822	8.72552	8.82222	8.56785	8.52224	8.45324	8.38736	8.96408	8.65352	8.43442	8.75742	8.59744	8.62724	8.6769	8.73407
AC012065.7	7.19246	7.39869	7.51751	7.16424	7.14745	7.33903	7.18331	6.84836	7.6271	7.06217	7.31948	7.01769	7.33139	7.48236	7.02734	7.30777	7.21897	7.26423	7.09127	7.18728	7.39548	7.14517	7.19009	7.32664	7.12913	7.17088	7.30764	6.96317	7.10392	7.35126	7.19629	7.0702	7.57872	7.08264	6.8328	7.37436	7.15137
AC068039.4	7.43125	7.60002	7.44995	7.4786	7.46763	7.83622	7.44075	7.40162	7.61238	7.53285	7.52005	7.43226	7.40461	7.51938	7.63144	7.53046	7.94782	7.69676	7.39247	7.12628	7.62319	7.71403	7.52832	7.44665	7.31853	7.46518	7.47068	7.53449	7.33568	7.61641	7.4798	7.43134	7.35972	7.4677	7.35369	7.55149	7.40834
AC074212.6	7.23333	7.22451	7.11704	7.29228	7.23175	7.23486	7.27993	7.19538	7.23424	7.43235	7.58133	7.32074	7.42302	7.24807	7.20821	7.20978	7.24553	7.29474	7.19696	7.04599	7.24982	7.55293	7.43258	7.40238	7.20894	7.00973	7.17708	7.19938	7.55244	7.36144	7.32517	7.26236	6.87293	7.31967	7.08683	7.23639	7.33198
AC084219.3	5.87442	5.39225	5.27747	5.52065	5.3656	5.45157	5.44515	5.38401	5.28554	5.24136	5.41404	5.42823	5.36543	5.3538	5.50114	5.2906	5.38162	5.36306	5.37907	5.17093	5.1834	5.51782	5.54698	5.40411	5.36424	5.22765	5.27691	5.21051	5.38352	5.74675	5.4177	5.18923	5.15826	5.59642	5.31894	5.27843	5.23856
ACAA1	7.26803	7.18633	7.16997	6.90393	7.59387	7.06042	7.11998	7.40052	6.85134	7.25874	6.96681	7.16297	7.16989	6.67809	7.23321	6.89375	6.87725	7.01311	7.38714	6.83325	6.52799	7.19695	7.09713	7.16718	6.79976	7.22523	7.32373	7.12863	7.52914	7.2955	7.29014	7.60667	6.54889	7.38395	7.28125	6.82912	7.14733
ACAA2	8.37962	8.28494	7.99673	8.13658	8.42199	7.79116	8.44288	8.68428	7.80045	8.42173	8.30137	8.37657	8.46884	7.75964	8.29025	7.84842	8.01172	8.05707	8.51292	7.92147	8.14843	8.30213	8.35151	8.25736	8.00768	8.27674	8.3707	8.17191	8.4753	8.29612	8.47153	8.69677	7.73932	8.67365	8.26725	8.05697	8.38626
ACACA	7.47407	7.50387	7.69497	7.22485	7.33929	7.19882	7.33214	6.85327	7.46783	6.96439	7.09443	7.07501	6.89948	7.36156	7.05181	7.51022	7.19705	7.37383	7.58938	7.21136	7.36211	7.08091	7.01285	7.32042	7.0552	7.26135	7.11061	7.2361	7.00875	7.33137	7.08325	6.9994	7.34809	6.99569	7.06596	7.22417	7.17027
ACACB	7.42215	8.6678	7.83523	7.49961	8.61615	7.60502	7.90059	7.90121	7.84554	8.00429	8.06783	7.97006	7.76008	7.6954	6.92579	7.2813	7.29568	7.38602	8.04536	7.49679	7.42199	7.60749	7.53653	7.54083	7.49854	8.10247	7.20571	7.29459	7.28765	7.36074	7.23271	7.8852	7.35013	7.93535	7.78361	7.47809	7.57587
ACAD10	7.80611	7.41747	7.31125	7.30741	7.82172	6.82233	7.45021	7.24284	6.98147	7.00848	6.83283	6.94697	7.26458	6.83958	7.47029	7.33338	7.31943	7.49016	7.2967	6.89902	7.50042	7.06261	7.43523	7.49637	6.93686	7.32127	7.71732	6.9749	7.4551	7.97697	7.54339	7.64953	7.26139	7.56282	7.23055	7.27888	7.08321
ACAD8	6.81193	6.69295	6.75356	6.88077	6.91345	6.60266	6.63369	6.85737	6.56324	6.6075	7.02833	7.1898	6.67508	6.53956	6.06424	6.3648	6.43775	6.61135	7.14505	6.79681	6.25158	6.53028	6.02071	6.82481	6.72032	6.67078	6.45057	6.65064	6.56727	5.99204	6.62308	6.75938	6.66618	6.65956	6.56596	6.59241	6.71035
ACADL	6.09574	5.74471	6.01414	5.8227	6.00525	5.7655	5.86695	6.08264	5.68078	5.6623	5.7979	5.94911	5.70058	5.83898	5.56488	5.54909	5.78228	5.63775	5.65792	5.88276	6.09065	5.64945	5.72937	5.78709	5.79087	5.93719	5.57353	5.61087	5.55681	5.58572	5.65851	5.78703	5.68091	5.61527	5.69019	5.69837	5.48421
ACADM	9.68563	9.34772	9.82929	9.30473	10.1179	9.36863	9.87831	10.5292	9.22019	10.2558	10.5389	10.49	10.5818	9.78784	9.51548	9.12563	9.39183	8.96182	9.47348	10.1074	9.15455	9.23683	9.04936	8.95981	10.1717	8.81025	8.3738	9.92495	8.94874	8.143	8.83819	9.20587	9.43988	9.60462	9.60514	9.42343	8.85422
ACADS	8.49348	8.47463	7.8681	8.39285	8.56502	8.10761	8.0625	8.21571	7.70308	8.50013	8.17831	8.02961	8.44479	8.04558	8.1155	7.82932	7.74988	8.17975	8.20885	7.73508	7.31296	7.92466	8.25481	7.77287	7.75323	7.99579	8.05584	7.88305	8.17293	7.95656	8.04582	8.36274	7.14766	8.33859	8.04031	7.88916	7.96397
ACADSB	4.60269	4.52676	4.48399	4.7226	4.57903	4.4761	4.50804	4.57741	4.53355	4.55821	4.60644	4.52099	4.44164	4.51879	4.23556	4.45187	4.47689	4.4671	4.33262	4.39951	4.52424	4.50522	4.361	4.45804	4.45592	4.59802	4.47183	4.43191	4.44982	4.40608	4.42964	4.7337	4.44293	4.51298	4.53202	4.57772	4.43465
ACADVL	10.6625	11.8814	10.787	10.8073	11.6083	11.2517	10.9327	11.7114	10.6137	11.3792	11.3948	11.4336	11.7554	10.555	9.86929	9.46766	10.6157	10.7277	11.1514	10.2348	9.16757	11.019	10.9883	10.7133	10.6126	10.8831	10.5536	11.069	10.975	10.4356	10.5562	11.462	9.92461	11.3681	10.6979	9.81296	10.4967
ACAN	7.32715	7.23195	7.20926	7.2568	7.4388	7.28402	7.20555	7.28938	7.08592	7.02676	7.11356	7.19988	7.22638	7.19482	7.32937	7.30842	6.89738	7.13958	7.27599	7.19814	6.93532	7.25341	7.75969	7.34121	7.17686	7.08012	7.52811	7.10849	7.5557	7.34301	7.60649	7.45078	6.81788	7.46007	7.16495	7.06343	7.22311
ACAP1	7.43411	7.08829	7.12727	7.21197	7.15482	6.89959	7.2046	7.0668	6.83936	7.17367	7.21788	7.04861	7.08933	6.97156	6.98585	6.91898	6.86088	7.16407	7.11129	6.87232	6.42563	6.6716	7.29632	7.19762	6.61561	6.95128	7.47822	6.74811	7.45439	7.8287	7.48414	7.61296	6.76648	7.34386	7.27727	6.74891	6.95965
ACAP2	4.8592	5.05926	4.9795	4.88947	5.05043	4.83286	4.95754	5.08906	5.22666	5.05927	5.01265	4.98721	5.07551	4.78009	5.14162	5.28685	5.10518	5.04159	5.10601	5.18021	4.93	4.99337	4.98322	5.06432	5.39356	5.10721	5.00745	5.21354	4.93719	4.95463	4.95238	4.93703	5.17366	4.94499	5.11911	5.13042	5.03096
ACAT1	10.8248	11.5173	10.9409	10.8422	11.3518	11.1472	10.9614	11.8306	10.3707	11.5863	11.6494	11.6265	11.2738	11.0196	10.9921	9.76882	10.8384	10.785	10.8451	10.7216	9.9791	10.1961	10.3907	10.509	11.0767	10.5881	10.4483	10.8879	10.4974	9.54272	10.3999	11.431	10.1235	10.9184	10.4284	10.0614	10.1554
ACAT2	5.93576	5.90403	6.04332	5.88891	6.24559	5.90291	6.00384	5.91505	5.75636	6.00162	5.85886	5.9094	5.8214	5.87847	6.00551	5.94466	5.88574	5.97981	6.39537	5.8667	5.97353	5.94078	5.97011	5.92604	5.73086	6.13208	5.96833	5.79073	6.18794	5.87599	6.00883	5.93064	5.95007	5.98429	5.85741	5.95573	5.64865
ACBD3	6.11745	6.13912	6.16993	6.29435	6.50427	6.53294	6.0379	6.49018	6.05303	6.3563	6.12899	6.37664	6.22642	6.39733	6.14022	6.20184	6.09225	6.13085	6.25267	6.41427	7.03186	6.22698	5.97274	6.14122	6.58869	6.16064	6.11006	6.21997	6.42679	6.1843	6.34523	6.40133	6.25637	6.32181	6.67353	6.07785	6.34444
ACBD4	7.97769	7.79125	7.64359	7.74346	7.78735	7.86476	7.67612	7.9664	7.78469	7.7573	7.94478	7.82603	7.85782	7.94706	7.80138	7.69705	7.69926	7.70701	7.89946	7.43989	7.78889	7.79457	8.0439	8.06011	7.52575	7.69294	7.88518	7.62878	7.74632	7.95777	7.83128	7.91535	7.77372	7.68518	7.8926	7.64482	7.78038
ACD	6.32057	6.92018	6.59803	6.36958	6.65284	6.08439	6.43719	6.23992	6.20312	6.15694	6.21674	6.23228	6.25462	6.09325	6.53065	6.28623	6.17594	6.1797	6.53629	6.28868	5.92232	6.36359	6.64971	6.6244	6.54823	6.40857	6.51902	6.35377	6.63747	6.47091	6.37096	6.89216	6.08152	6.38057	6.35477	6.13794	6.21895
ACE	5.79521	5.34509	5.68498	5.39921	5.60065	5.62521	5.6147	5.7478	5.5949	5.8549	5.81758	6.12658	6.18803	5.67627	5.61853	5.59229	5.62847	5.69515	5.56037	5.78091	5.78553	5.51168	5.76349	5.61507	5.84649	5.47731	5.50042	5.73844	5.7361	5.67514	5.62124	5.69291	5.63242	5.48898	6.19225	5.72452	5.95286
ACE2	5.28164	5.4356	5.59093	5.35567	5.27716	5.55294	5.43288	5.36206	5.5022	5.40318	5.38109	5.40831	5.25245	5.64427	5.34335	5.46465	5.55467	5.37931	5.25656	5.38891	5.30967	5.42329	5.49471	5.39241	5.06266	5.29085	5.3169	5.38017	5.35406	5.54975	5.25984	5.02024	5.50757	5.29896	5.09912	5.4792	5.39583
ACHE	7.66525	7.12479	7.61929	7.61611	8.0314	7.05587	7.3865	8.07128	6.89869	7.48819	8.06347	7.6288	8.14806	7.96784	7.8564	7.38093	7.57538	7.61113	7.64667	7.41353	7.24455	7.83748	7.6942	7.64711	7.52744	7.23856	8.26153	7.87298	8.07698	7.86679	8.05687	7.98895	7.32867	8.37277	8.17273	7.55043	8.0103
ACIN1	7.28768	7.86326	7.3073	7.35687	7.8686	6.8499	7.39757	7.4598	7.17589	7.48298	7.72709	7.34842	7.54997	7.09577	7.24388	7.25579	7.17898	7.22962	7.63474	7.5445	8.05017	7.50368	7.35003	7.14964	7.88661	7.43372	7.36031	7.39961	7.55794	7.14591	7.28658	7.71986	7.35278	7.38296	7.44993	7.26685	7.17063
ACKR1	7.57645	8.08286	8.46388	7.56895	8.45874	7.65504	7.8671	8.19974	7.75665	7.77172	7.99439	8.14462	7.39513	7.53572	8.24125	8.38577	8.52499	8.39903	8.38559	7.93819	7.81726	8.35553	8.43423	8.25046	8.35535	9.01703	9.19816	9.59962	8.47105	9.12373	9.78502	8.89567	8.16635	8.70165	8.26703	8.68839	8.04684
ACKR2	6.60968	6.46324	6.32245	6.2442	6.11172	6.20978	6.26035	6.34477	6.66687	6.18889	6.30164	6.30584	6.07846	6.6484	6.22679	6.29662	6.31754	6.12046	6.02058	6.31075	6.42166	6.27672	6.49892	6.2776	6.11689	6.26693	6.01432	6.39123	6.41183	6.71221	6.56778	6.32021	6.4917	6.27574	6.30935	6.57583	5.94091
ACKR3	7.65388	9.8553	7.47005	7.13783	8.76893	7.51947	7.76303	7.80806	7.03674	8.64558	8.36527	8.27873	7.99428	6.66457	8.42558	7.4698	7.27625	7.42287	8.35151	8.04513	6.99369	6.9337	7.62885	7.46056	7.99741	7.34396	7.07723	7.66936	7.826	7.07754	8.09314	7.49741	7.28188	8.53487	7.99235	7.04273	7.18469
ACKR4	5.01358	4.98906	4.9367	5.08991	4.99829	4.90239	4.94474	4.96588	4.95029	4.86026	4.96956	4.90455	4.87716	4.98086	5.01226	5.22632	4.79539	4.96577	5.04593	4.76143	4.87277	4.93058	5.10821	4.8986	4.73511	4.99085	5.01868	4.9253	4.9021	5.06884	4.77341	4.99432	4.77871	4.97965	4.61596	4.82439	4.92222
ACLY	7.3826	7.30895	8.41553	6.86291	8.303	6.92544	6.94177	6.82799	6.84657	6.81619	7.01448	6.92483	7.38592	6.93725	7.3479	7.70167	6.96801	7.09347	9.26911	7.47155	6.8618	6.91892	7.25556	7.26306	7.42426	7.0816	7.32988	7.2196	7.63628	7.16023	7.53129	7.31	7.1051	7.59272	7.15249	6.93376	7.08383
ACN9	4.65283	4.60168	4.5576	4.58798	4.70124	4.52189	4.43335	4.64786	4.46238	4.66213	4.75204	4.59461	4.62862	4.55185	4.82522	4.49834	4.47656	4.52577	4.61403	4.76041	4.50818	4.58577	4.40863	4.54568	4.86461	4.40743	4.58971	4.64576	4.59426	4.55223	4.59633	4.44085	4.55666	4.60953	4.59934	4.44072	4.52297
ACO1	8.04583	8.49092	8.27118	7.98336	8.3267	7.91477	8.01795	7.97226	7.98527	7.82485	7.75579	8.08486	7.99898	8.00667	8.07754	8.26526	8.12454	8.33234	8.62421	8.22734	8.0574	7.75816	7.63751	7.88876	8.27594	7.97937	7.96721	8.14957	7.60296	7.66253	7.89358	7.68868	7.88894	8.2664	8.08895	8.13036	7.97718
ACO2	8.8843	8.78137	8.68007	8.5389	8.71011	8.75278	8.60271	8.8749	8.58112	8.6892	9.0626	8.67146	8.80379	8.6893	8.45559	7.99617	8.39572	8.24538	8.4647	8.22865	7.62392	8.58119	8.18877	8.41999	8.28663	8.12071	8.19801	8.31595	8.41778	8.18469	8.28941	8.6602	7.96898	8.74701	8.65739	8.16868	8.32817
ACOT11	6.80184	6.60261	6.89654	6.66354	6.49086	7.05781	6.77912	6.87442	6.94924	6.89247	6.80623	6.91374	6.76741	6.88021	6.96777	6.85465	6.80204	6.77825	6.46709	6.56656	6.70324	7.0562	6.69404	6.70706	6.66378	6.68849	6.74185	6.67029	6.73273	6.73367	6.75203	6.78965	6.71012	6.75999	6.6723	6.89175	6.77745
ACOT13	8.13129	8.23509	8.18825	8.14878	8.76757	7.3673	7.9755	8.69666	7.70282	8.60428	8.87563	8.36274	8.13329	7.721	8.08439	7.62966	7.7761	7.82918	8.81839	8.1468	7.92872	8.06386	7.75237	7.83241	8.62049	8.19566	7.72494	7.91969	8.13335	7.36599	8.34517	8.60508	8.14524	8.40504	8.73792	7.61671	8.21892
ACOT7	6.80347	6.50487	6.44853	6.48648	6.6095	6.553	6.46358	6.54545	6.41573	6.71852	6.5995	6.70604	6.65707	6.4339	6.81955	6.49954	6.35939	6.60528	6.77804	6.35478	6.24607	6.69228	6.95819	6.58396	6.50734	6.60374	6.80488	6.68043	7.25987	6.80232	7.08586	6.8174	6.29977	7.02961	6.70781	6.5567	6.55269
ACOT8	7.27717	7.141	6.90951	7.12694	6.95455	6.85779	7.15691	7.14199	7.04574	7.20001	6.97815	7.1178	6.93286	7.11676	7.31494	6.99891	6.85448	6.91614	7.06562	6.91319	6.98786	7.01232	7.11935	6.96291	7.20204	6.93025	7.16179	7.02785	7.12223	6.76369	7.17924	7.24455	6.82551	7.19319	7.51405	6.81965	7.00136
ACOT9	7.44925	7.84044	6.96188	7.27584	7.1769	7.64533	7.4353	7.46832	7.5934	7.25327	7.73137	7.06014	7.53937	7.08784	7.51056	7.44516	7.55942	7.44237	7.46459	7.88044	7.97699	7.16709	7.06263	7.32681	7.99882	7.4761	7.21669	7.25484	7.55164	6.83487	7.64247	7.22539	7.69477	7.46988	7.50077	7.35177	7.64159
ACOX1	5.56265	5.84587	5.67644	5.58028	5.8468	5.78289	5.55338	5.86437	5.69464	5.75939	5.64374	5.81138	5.60297	5.75868	5.62963	5.53669	5.47343	5.48267	5.62556	5.69679	5.63306	5.61794	5.62102	5.59638	5.78405	5.51269	5.55428	5.71157	5.52882	5.49338	5.54205	5.51003	5.62238	5.54435	5.58378	5.51999	5.53998
ACOX2	6.4773	6.17804	6.44666	6.39251	6.53879	6.22673	6.62103	6.77943	6.34304	6.82914	6.95788	6.45631	6.62979	6.31472	6.67717	6.45921	6.3137	6.38576	6.94381	6.60236	6.79871	6.37125	6.75633	6.60272	7.12762	6.70313	6.63596	6.5806	6.609	6.56856	6.52104	6.81974	6.59595	6.84535	7.07468	6.48163	6.79618
ACOX3	6.41627	6.6361	6.59279	6.65196	6.45771	6.65224	6.6935	6.3775	6.44663	6.37132	6.38468	6.57696	6.55352	6.44342	6.43973	6.49095	6.18916	6.47592	6.50098	6.52471	6.37963	6.4185	6.51309	6.52851	6.56001	6.62525	6.63234	6.47508	6.50786	6.61739	6.58617	6.45913	6.51046	6.3992	6.44029	6.5604	6.41226
ACOXL	4.43819	4.44501	4.46873	4.50281	4.46731	4.49864	4.41273	4.61226	4.42358	4.78928	4.49989	4.46757	4.49568	4.45918	4.59687	4.32775	4.48904	4.42916	4.57862	4.45885	4.47863	4.42633	4.52428	4.43749	4.71284	4.37386	4.51504	4.5098	4.4993	4.47211	4.5088	4.47888	4.46815	4.5692	4.50828	4.5419	4.51807
ACP1	7.84203	7.56576	7.76864	7.97225	8.03207	7.5687	7.70786	7.93946	7.33475	7.75527	7.89443	7.94549	7.7493	7.53637	7.98698	7.34278	7.3012	7.42526	7.79563	7.87695	7.95859	7.40176	7.51856	7.69262	7.92529	7.72296	7.7053	7.39107	7.818	7.29678	7.76838	7.93955	7.53976	7.75199	7.89933	7.41907	7.75826
ACP2	7.80046	7.43436	7.21711	7.61636	7.26682	7.08883	7.55338	7.70051	7.29731	7.67381	7.51411	7.30276	7.57284	7.52954	7.91433	7.65879	7.71274	7.49389	7.62707	7.54505	7.40184	7.51957	7.45129	7.338	7.57685	7.58285	7.78704	7.41686	7.73362	7.53466	7.63779	7.43779	7.51217	7.41768	7.53007	7.54074	7.44275
ACP5	7.11743	6.43794	6.61045	6.44126	6.4839	7.42623	6.82687	6.75982	7.34909	6.7172	6.97673	6.80808	6.86649	6.89773	6.43559	10.3803	7.42315	7.06137	6.87565	6.94875	7.28962	7.31971	6.86235	7.13739	7.19571	6.83749	6.87008	7.23474	7.28871	7.07436	7.28989	6.96508	7.57206	7.48696	7.14335	7.20555	7.219
ACP6	7.32894	7.49903	7.44339	7.58372	7.40248	7.66225	7.48836	7.71629	7.45988	7.55561	7.47015	7.4341	7.38761	7.44612	7.17481	7.28483	7.18008	7.15805	7.22078	7.25142	7.30946	7.65262	7.39233	7.50412	7.3324	7.67867	7.65618	7.36087	7.28332	7.36631	7.36729	7.67019	7.35649	7.42169	7.51851	7.68793	7.34107
ACPP	5.18032	5.11711	5.12304	5.18334	4.79842	5.63102	5.22553	4.76203	5.61412	5.00113	4.85541	5.10147	4.63113	5.2713	4.79418	5.32145	5.29945	5.19165	4.8805	4.88156	5.1859	5.06875	5.0598	5.19082	5.06111	5.15041	5.07442	4.96132	4.93071	5.11414	5.06895	4.67838	5.17056	4.89834	4.87309	5.37757	5.28462
ACR	7.67496	7.31889	7.44904	7.40086	7.12607	7.45581	7.49963	7.20604	7.5806	7.23864	7.32529	7.16316	7.28171	7.43515	7.05121	7.26586	7.28217	7.24922	7.17855	7.29107	7.00638	7.21849	7.39003	7.5501	6.77895	7.23755	7.2259	7.09288	7.37789	7.6717	7.25031	7.11875	7.09329	7.22136	7.33381	7.26769	7.26084
ACRV1	6.81488	7.03898	7.11287	6.88626	6.25427	7.03918	6.84912	6.51137	7.23584	6.55954	6.73195	6.70392	6.71506	7.18572	6.60824	7.00721	6.98777	6.98303	6.43802	6.58169	6.71572	7.00972	6.87554	7.09682	6.33962	6.84275	6.75227	6.92738	6.47003	6.9837	6.56292	6.33807	6.97492	6.44414	6.22318	7.28211	6.90273
ACSBG1	5.93441	5.7652	5.85653	5.66722	5.43944	6.10809	5.70851	5.6763	5.86103	5.77585	5.62782	5.77461	5.54808	5.91389	5.5107	5.72845	5.81451	5.82958	5.50625	5.72903	5.95631	5.81884	5.78856	5.78841	5.55366	5.72623	5.78218	5.55385	5.60911	5.98298	5.62449	5.63388	5.9534	5.5092	5.62525	5.8787	5.85063
ACSBG2	7.15721	6.90362	6.97827	7.0101	6.67993	7.38983	7.13508	7.05563	7.43718	6.9676	7.03055	7.12274	7.06478	7.47585	6.76591	7.24991	7.16766	7.13953	6.74603	6.84237	7.31312	7.33592	6.88819	7.15062	7.17171	6.95937	7.25272	7.00453	6.92365	7.15918	6.69585	6.92758	7.19486	6.79964	6.6671	7.12668	7.10408
ACSF2	7.70992	7.59312	7.28741	7.34167	8.3076	6.96169	7.01709	7.3888	7.23043	7.50783	7.64649	7.33802	7.64415	7.31337	7.37559	7.10907	6.90602	7.35094	7.54318	7.60863	7.11286	7.07301	7.35692	7.42635	7.53684	7.10677	7.17053	6.66868	7.31556	7.24627	7.16176	7.48531	7.12274	7.48568	7.44443	6.99453	7.21818
ACSL1	9.27775	10.3599	9.77739	9.31776	10.622	9.50475	9.57956	10.4336	9.19516	10.4005	9.97011	10.4897	10.5218	9.19984	9.19926	8.89726	9.23667	9.01523	10.2521	9.4524	9.50493	9.25342	8.85551	9.20376	9.32062	9.26727	8.81116	9.53199	9.36584	7.68738	8.18357	9.85756	8.9445	10.0398	9.68412	8.41996	9.6108
ACSL3	7.30578	7.98471	7.2032	7.43809	8.08863	7.38285	6.90874	7.91917	7.05802	8.62419	7.62402	8.12877	7.848	7.43915	7.94186	7.49633	7.34253	7.41538	7.96613	8.22468	7.99913	7.33512	6.8716	7.01236	8.50074	6.92967	7.06772	7.67111	7.1103	6.43134	7.06781	7.2238	7.81849	7.49632	7.94812	7.15206	7.74645
ACSL4	4.24237	4.36597	4.29432	4.36272	4.37958	4.08074	4.17772	4.32025	4.16141	4.38103	4.30781	4.38213	4.36481	4.24469	4.37854	4.59884	4.44018	4.32777	4.37098	4.4693	4.39999	4.25775	4.27124	4.32388	4.59427	4.30131	4.43262	4.70018	4.43857	4.17742	4.46721	4.44933	4.63567	4.50514	4.36231	4.36796	4.4421
ACSL5	7.0911	7.00099	7.01213	6.89496	6.93626	7.05016	7.019	7.14022	7.14358	7.10825	7.26637	7.18187	7.19026	6.98616	7.04318	6.99522	7.12277	7.20063	6.81066	7.15493	7.25605	7.13972	6.98772	7.03663	7.32456	6.998	6.99287	7.19673	7.01366	7.13875	6.94286	7.09206	7.30856	6.94124	7.07146	7.05831	7.05696
ACSL6	5.94867	5.83588	5.86759	5.89458	5.67019	6.01715	5.85087	5.68244	5.94833	5.87576	5.81369	5.88181	5.73866	5.87942	5.79716	5.87729	5.87606	5.91388	5.6197	5.74243	5.72163	5.75744	5.89771	5.81761	5.28141	5.75135	5.74474	5.90394	5.79508	5.95352	5.73647	5.60817	5.72227	5.77489	5.59056	5.98001	5.80846
ACSM1	5.50498	5.18867	5.26247	5.37166	5.03235	5.42133	5.46967	5.069	5.54282	5.32389	5.27267	5.31464	5.21505	5.58091	5.22249	5.31264	5.36004	5.34152	5.47215	5.04123	5.1974	5.40562	5.42943	5.42351	5.16056	5.22642	5.40902	5.20282	5.46407	5.30485	5.32382	5.22802	5.28651	5.33629	5.29464	5.24652	5.3556
ACSM3	5.89417	5.76491	5.87811	5.76962	5.56758	5.84792	5.75204	5.64027	5.89684	5.74199	5.73951	5.88926	5.57726	6.14011	5.54538	5.69827	5.84544	5.88054	5.72747	5.62669	5.55521	5.90886	5.54133	5.73046	5.65915	5.81169	5.6643	5.74199	5.55578	5.99932	5.68925	5.5627	5.83167	5.56746	5.6115	5.85206	5.75754
ACSM5	7.19619	6.97493	7.06218	7.28797	6.92999	7.25214	7.05466	7.0131	7.07497	7.14449	7.24095	6.93862	6.9785	7.20252	6.78198	7.06727	6.8694	7.18706	7.034	6.68991	6.51561	7.06612	6.88465	7.15954	6.97516	7.25932	7.03199	6.90295	7.08224	7.31892	7.07382	7.1657	6.8159	7.07073	7.04182	6.86351	6.81604
ACSS3	6.48341	6.51963	6.60181	6.7196	6.2572	6.6462	6.67276	6.28276	7.03486	6.34031	6.64412	6.69967	6.5134	6.62431	6.35253	6.73645	6.32885	6.59302	6.36328	6.25142	6.64318	6.46519	6.49193	6.73806	6.46042	6.54096	6.35329	6.22669	6.19587	6.63305	6.26652	6.43642	6.6852	6.29275	6.61708	6.44884	6.58833
ACTA1	14.0811	13.9698	14.1994	14.1901	13.9769	14.1735	14.0466	14.0076	14.0526	13.9642	14.0814	14.135	14.1744	14.2361	13.8998	13.9268	14.2633	14.1434	13.9327	13.7382	13.5266	14.1185	13.8391	14.0737	13.7654	14.1724	14.0403	13.9983	14.1431	14.1386	14.1611	14.0454	13.8729	14.2113	13.9151	14.0813	13.9654
ACTA2	7.94516	7.922	7.99133	7.60176	8.02217	7.74228	8.06903	8.3529	7.80014	8.07834	7.79882	7.70408	7.93622	7.79531	8.29952	8.38077	7.92581	7.81676	8.36253	8.02072	8.00172	7.91355	8.48367	8.1229	8.20625	7.95822	7.85127	8.00112	8.09031	7.95493	8.02045	8.09486	8.48033	8.29623	7.94063	7.80363	8.17612
ACTB	11.3897	11.2553	11.9456	11.2794	11.8327	11.1996	11.4172	11.7151	11.0266	11.7125	11.7598	11.6914	12.5911	11.3259	12.4732	12.4052	12.2635	12.2253	12.2346	12.5007	12.1812	11.9565	12.1324	12.0492	12.4067	11.8381	12.5055	12.428	12.5467	11.9053	12.6999	11.9708	12.1717	12.3637	12.3156	11.9942	12.0789
ACTC1	9.05046	9.08418	9.83166	9.85846	9.84201	9.35509	10.1899	10.3445	8.67089	9.26493	9.32485	9.22773	9.48071	8.93102	10.9597	12.1484	11.5269	11.5442	12.1974	11.7605	13.1441	12.6871	11.5696	12.3845	12.1934	12.3625	12.6176	12.4642	12.7996	11.748	12.9088	11.4442	12.7067	12.6756	12.5126	12.1229	13.0356
ACTG2	6.91139	6.5913	7.15793	6.86342	6.98364	7.33705	6.90269	7.52902	7.04541	7.14096	7.07604	7.23761	7.09932	7.06288	7.25378	6.82126	7.13187	6.8558	6.89226	7.06601	7.0198	7.12388	7.33835	7.06236	6.59991	6.99563	7.19713	7.0153	7.28104	6.99354	7.39446	7.16075	7.08616	7.30968	7.38558	7.07819	7.20776
ACTL6A	4.69806	4.56757	4.56709	4.50901	4.89254	4.51759	4.53744	4.89803	4.61769	5.16122	4.96982	4.84847	4.85701	4.76556	5.08048	4.50005	4.87601	4.69784	4.65881	6.02991	5.40768	4.60156	4.54537	4.50676	5.95278	4.53947	4.43194	5.01829	4.45468	4.36764	4.67913	4.69461	4.94114	4.66396	5.29757	4.58355	4.6745
ACTL6B	6.9398	6.70866	6.73101	6.93964	6.89116	6.76481	6.9129	6.90924	6.6936	6.90176	6.99988	6.99691	6.97561	6.88293	6.85767	6.85913	6.98672	7.03352	6.96588	6.6481	6.47783	6.80782	7.07403	6.88931	6.76491	6.8274	6.83485	6.83961	6.92547	7.01764	6.87571	6.90876	6.45339	6.84973	6.8093	6.81461	6.81052
ACTL7A	8.19944	7.88583	7.97467	8.37601	7.97455	7.86045	8.14917	8.02683	7.89004	8.12153	8.00231	8.17915	7.97588	8.13775	8.07031	7.70289	7.66279	7.88297	8.07487	7.93176	7.65255	7.74577	7.9383	7.77981	7.76475	7.76119	8.06888	7.76427	8.09412	8.14306	8.29692	7.9611	7.85456	8.01463	7.95708	7.84667	8.13206
ACTL7B	5.6151	5.60764	5.61756	5.70763	5.70215	5.78079	5.7438	5.69888	5.79471	5.56686	5.73062	5.72469	5.7822	5.88186	5.9569	5.67993	5.67604	5.64732	5.67356	5.48584	5.44219	5.87373	5.77219	5.66277	5.26492	5.64317	5.66461	5.67888	5.65372	5.77192	5.76233	5.68852	5.55421	5.58514	6.00294	5.53724	5.78061
ACTL8	7.95274	7.99338	7.94821	7.92457	7.46132	8.58185	7.86803	7.85839	8.03102	7.79705	7.79182	7.92267	7.88932	8.12696	7.78057	7.93479	8.00735	7.96351	7.77833	7.40255	7.57129	7.83652	8.03691	8.04397	7.69754	7.93231	8.20465	7.66781	7.8547	8.24262	7.93572	7.82077	7.50812	8.00438	7.64944	8.15546	8.05835
ACTN1	6.89029	7.3189	7.31143	7.3635	7.90846	6.67704	6.96173	7.44033	7.17574	7.15868	7.18955	7.22994	7.41469	6.93382	7.80539	8.16144	7.38845	7.37894	8.09315	7.8855	7.44842	7.50156	7.74023	7.47951	8.39238	7.44091	7.66203	8.30765	7.82499	7.27913	8.01824	8.03134	7.79231	7.84352	7.74934	7.39103	7.53234
ACTN2	11.29	11.0841	11.0829	11.0186	11.2554	11.0969	11.4906	11.7807	10.3319	11.6003	11.4219	11.7019	11.1193	11.0452	10.4057	10.4088	11.1287	11.0428	10.8672	11.0688	10.3239	10.7729	10.2245	11.0018	11.182	11.0197	10.811	11.1037	11.1815	10.166	11.0077	11.1394	10.8325	11.087	11.2689	10.7371	11.0654
ACTN3	8.57455	6.31157	10.9636	11.0407	10.0772	7.22334	6.49551	11.5931	6.84815	8.6571	10.9214	9.32765	10.5728	11.2574	10.1468	8.8435	10.2267	10.3497	10.5246	11.1681	7.11888	10.2053	10.4051	9.49563	10.969	6.46243	10.0035	9.22529	7.56224	9.72561	9.96056	11.1556	9.48637	11.0112	7.56416	8.34492	6.68144
ACTN4	8.79847	8.84322	8.678	8.39586	8.92719	8.69504	8.73027	8.9397	8.59569	8.79459	8.52878	8.58449	8.87524	8.56611	8.82812	8.81638	8.91227	8.92314	8.85216	8.64372	9.03627	8.92688	9.06609	8.76968	8.85629	8.86764	8.99811	9.06056	8.83038	8.80443	9.22246	9.0156	8.49941	9.03594	8.76413	8.7879	8.82008
ACTR10	8.53658	8.87477	8.66412	8.45052	9.70895	8.27405	8.53885	9.58147	8.24634	9.29844	9.33114	9.24276	9.21867	8.66648	9.38569	8.78638	8.5036	8.55487	9.33558	9.42718	9.1772	8.91924	8.41748	8.70817	9.67673	8.69812	8.70276	8.87305	8.84026	8.22157	8.86062	8.93626	8.78588	9.03507	9.42605	8.11471	9.11169
ACTR1A	8.24166	8.78889	8.14685	8.33199	8.64105	8.36139	8.43541	8.46054	8.16456	8.588	8.60243	8.49114	8.64157	8.46237	8.26223	7.98955	8.16656	8.07968	8.21326	8.49002	8.32075	8.32566	7.99528	8.29089	8.61375	8.29809	8.42598	8.39092	8.43941	7.70083	8.35504	8.31433	8.21648	8.33582	8.44977	8.20619	8.48638
ACTR1B	9.10164	9.33478	9.11367	9.20913	9.68356	8.84793	9.10357	9.45918	8.70264	9.43311	9.30288	9.40658	9.41024	8.90525	9.24035	9.10129	9.18132	9.15176	9.41043	9.23879	8.75356	8.91277	9.15323	9.03741	9.02992	8.91526	9.04028	9.3972	9.15542	8.87347	9.41834	9.25934	9.01382	9.32534	8.99446	9.15332	9.45415
ACTR2	7.1207	7.20496	7.46938	7.50381	7.85892	7.01773	7.06999	7.56669	6.97067	7.01613	7.3474	7.57848	7.57074	7.09515	7.5654	7.95731	7.30596	7.24505	7.61711	8.28696	7.70312	7.312	6.92327	7.45731	8.41392	7.44669	7.40499	7.6496	7.72986	6.89853	7.88271	7.46326	7.99303	7.3121	7.52947	7.50966	7.73073
ACTR3	7.11448	7.47838	7.55697	7.53452	7.98612	6.84471	7.02061	7.81248	6.75378	7.67719	7.87504	7.65126	8.19237	7.01792	8.85203	8.74511	7.82906	7.90993	8.34748	9.25905	8.80796	7.80914	7.47785	7.84452	9.27021	7.89525	7.8645	8.81313	8.3918	6.71592	8.34592	7.87869	8.59051	8.17468	8.37082	7.84671	8.19596
ACTR3B	5.2112	5.36484	5.22352	5.32405	5.53008	4.97958	5.28563	5.21264	5.2086	5.30091	5.18982	5.2217	5.13417	5.17419	5.20376	5.32491	5.16154	5.29347	5.39971	5.15611	5.26241	5.08588	5.19578	5.12096	5.25689	5.11293	5.28516	5.26244	5.23942	5.39016	5.32863	5.35018	5.43229	5.18293	5.21889	5.37152	5.45744
ACTR5	6.95545	6.66354	6.54991	6.78605	6.82121	6.93766	6.76632	6.64596	6.95397	6.75063	6.63527	6.69238	6.64522	6.71139	6.60163	6.62033	6.86107	6.77413	6.66381	6.61931	6.71774	6.60852	6.58304	6.86407	6.64809	6.70834	6.8056	6.54949	6.70415	6.7097	6.76708	6.75013	6.6246	6.67113	6.65574	6.72434	6.62417
ACTR6	5.21271	5.55168	5.43923	5.36882	5.86228	5.20448	5.34577	5.63702	5.1173	5.48322	5.44669	5.2626	5.40736	5.34549	5.65414	5.31492	5.11956	5.39994	5.76234	5.94118	5.73706	5.52978	5.47458	5.35127	6.1429	5.41356	5.34437	5.50369	5.36813	5.15887	5.47734	5.74595	5.4591	5.50878	5.33318	5.2352	5.40869
ACTR8	6.40439	6.3188	6.38776	6.17701	5.9707	6.49033	6.31038	6.03449	6.48373	6.1099	6.09914	6.27542	6.1357	6.46545	6.00865	6.45476	6.33453	6.36066	6.08532	6.10942	6.25064	6.42472	6.1053	6.30244	6.3156	6.22579	6.26707	6.21023	6.17323	6.37362	6.23495	6.02307	6.20693	5.98446	6.30065	6.37848	6.42422
ACVR1	5.75958	5.97782	6.08071	6.11391	6.57284	5.97975	5.7152	6.16104	5.81493	6.30717	6.22075	6.00178	6.342	6.48476	6.6226	6.08626	5.90499	5.86604	6.38852	6.93562	6.53091	6.42744	6.06767	6.09957	6.88499	6.41671	6.0434	6.39268	6.11716	5.88958	6.08944	6.70649	6.72165	6.43211	6.40216	6.12988	6.52171
ACVR1B	6.38367	6.42929	6.39341	6.37662	6.30399	6.45419	6.40632	6.37959	6.48042	6.45808	6.41018	6.4021	6.38316	6.4224	6.29947	6.2785	6.40471	6.33145	6.26512	6.34365	6.38359	6.33277	6.28	6.27751	6.34402	6.27531	6.32281	6.31576	6.38471	6.41641	6.33594	6.29949	6.34064	6.309	6.40744	6.40325	6.37213
ACVR2A	8.43422	8.22495	8.26497	8.32143	8.12315	8.0919	8.31747	8.08112	8.54401	8.01313	8.26078	8.19634	8.13498	8.27903	8.14907	8.33026	8.19272	8.25343	8.11555	8.29323	8.85567	8.24398	8.11563	8.17282	8.29758	8.03456	8.20444	8.07904	7.99657	8.09943	8.24653	7.89247	8.50871	7.87674	8.30219	8.17853	8.02902
ACVR2B	7.49812	7.52578	7.74321	7.60706	8.44768	7.86118	7.3275	7.80612	7.81701	7.73428	7.71758	7.53371	7.62159	7.79489	7.52804	7.41531	7.4596	7.61706	7.62913	7.33228	7.68951	7.25984	7.67907	7.71181	7.48498	7.44917	7.39156	7.34285	7.34757	7.58964	7.47536	7.56757	7.55737	7.35121	7.62878	7.57207	7.52969
ACVR2B-AS1	7.81201	7.78607	7.98273	8.11472	7.08111	8.06544	8.03693	7.92674	8.53706	7.98678	7.82961	7.86541	7.77715	8.42865	7.36623	8.11895	8.42094	7.83773	6.96253	7.74309	7.9878	7.97351	7.60925	7.78875	7.67027	8.20758	7.79717	7.98634	7.51233	7.86551	7.21369	7.28464	7.9864	7.49161	7.83008	8.82259	8.03732
ACVRL1	7.2372	7.15176	7.14104	7.18926	7.1717	6.84995	7.16495	7.27968	6.98067	7.3799	6.63777	7.28555	7.13198	6.76366	7.43273	6.96895	7.10962	6.93646	7.1762	7.00478	6.72348	7.20626	7.11331	6.90591	6.75692	6.97256	7.14486	7.12005	7.24638	7.62815	7.29964	7.32127	6.71477	7.24318	7.26692	6.80817	6.87497
ACYP1	5.70923	5.70664	5.88242	6.14254	6.1254	5.52885	6.00027	5.86474	5.33787	6.4616	6.14881	5.83945	5.86058	5.22843	5.54825	5.39492	5.45302	5.36955	5.85222	5.7886	5.27753	5.46151	5.44867	5.48539	6.20498	5.98003	5.75056	5.76446	5.37487	5.47218	5.32237	6.44664	5.554	6.14212	6.18597	5.25769	5.64892
ADA	6.55106	6.85353	6.66902	6.70415	6.56994	6.68102	6.49556	6.67711	6.49719	6.79042	6.67627	6.80203	7.02752	6.91151	6.88702	6.75607	6.81483	6.80323	6.73286	6.65944	6.57342	6.87494	6.59582	6.65176	6.79379	6.58373	6.51584	6.56553	6.84527	6.70765	6.6106	6.88837	6.70899	6.87884	6.84093	6.75791	6.62478
ADAM10	5.72265	5.58698	5.70984	5.67887	5.79868	5.72845	5.81918	5.76982	5.73436	5.73283	5.74699	5.72221	5.8435	5.49146	5.82466	6.31387	5.89058	5.82692	5.932	5.96445	6.12399	5.81401	5.91179	6.12144	6.14264	6.19943	6.029	6.11058	6.3203	5.78798	6.24069	6.16669	6.06474	6.08432	5.87069	5.90124	5.85791
ADAM11	7.72042	7.34208	7.52835	7.56872	7.29061	7.82258	7.52768	7.86779	7.43477	7.92315	7.47288	7.7622	7.74093	7.70455	7.17001	7.54813	7.43369	7.23	7.14777	7.36224	7.17615	7.45982	7.41592	7.32529	7.37191	7.43261	7.52183	7.37894	7.29782	7.90449	7.39808	7.18224	7.34703	7.48586	7.61851	7.53431	7.69891
ADAM12	6.1687	6.16978	6.2133	6.23996	6.01589	6.27256	6.17308	6.02745	6.29681	6.14329	6.08149	6.17093	6.15673	6.26635	6.17204	6.38404	6.25672	6.21316	6.04287	6.24491	6.24241	6.1956	6.19994	6.16077	6.04562	6.19145	6.22462	6.16803	6.1847	6.27973	6.11626	5.93796	6.40504	6.18038	6.0571	6.35953	6.30036
ADAM15	6.86835	6.77715	6.71476	6.68726	6.77633	6.67561	6.75188	6.88478	6.9496	6.98963	6.77761	7.08596	7.21243	6.89422	6.90196	6.79831	6.8199	6.85355	6.9269	7.05065	6.70629	6.99784	7.16313	6.73864	7.00291	6.7328	6.91035	6.84921	6.9027	6.94127	7.14345	7.01475	6.86665	7.03119	6.96173	7.0232	7.11487
ADAM17	5.87741	5.94999	5.9007	5.90766	6.14287	6.06641	5.83801	6.00475	5.89233	6.05624	5.93805	5.88703	6.01511	5.8908	6.24905	6.09295	6.07828	6.0258	6.01775	6.18047	6.19279	5.97425	5.99382	5.88671	6.26078	5.92661	6.0675	6.17686	6.01461	5.89623	6.04204	5.96482	5.98313	5.99453	6.15669	5.9553	5.94236
ADAM18	5.91498	5.94147	6.05017	5.88144	5.68219	6.01806	5.92283	5.80433	6.33004	5.758	5.81377	5.9735	5.76193	6.08006	5.83595	5.92608	5.84826	5.85523	5.73749	5.7194	5.93616	6.01098	5.87307	5.93938	5.5937	5.8554	5.93177	5.85853	5.66919	5.83456	5.72089	5.74263	5.88078	5.88173	5.6621	6.28952	5.8231
ADAM19	6.50936	6.36674	6.60529	6.41949	6.53437	6.28985	6.51578	6.38279	6.39932	6.22165	6.37716	6.43191	6.30641	6.54449	6.50908	6.52133	6.80006	6.49731	6.65031	6.38702	6.37863	6.46312	6.51562	6.47363	6.38657	6.4554	6.56809	6.44	6.51449	6.40502	6.37907	6.36029	6.5948	6.42534	6.38585	6.55033	6.59842
ADAM2	4.76736	4.64649	4.6195	4.66286	4.56279	4.57758	4.53193	4.58027	4.7045	4.71142	4.60517	4.63844	4.63649	4.62525	4.54002	4.54764	4.63042	4.59338	4.52341	4.66697	4.61954	4.56711	4.66381	4.67743	4.5604	4.78539	4.59178	4.62158	4.57139	4.60937	4.64488	4.59092	4.66664	4.61338	4.61939	4.63812	4.68323
ADAM20	6.78876	6.78145	6.88596	6.8189	6.55154	7.08658	6.79713	6.71047	7.10342	6.80182	6.75563	6.88516	6.67335	7.00697	6.59351	6.83425	7.03102	6.69369	6.58806	6.58646	6.75074	6.81526	6.69616	6.78297	6.44846	6.66629	6.70272	6.67549	6.66137	6.80026	6.71511	6.38172	6.85149	6.59106	6.45362	7.04498	6.78656
ADAM21	6.72485	6.54419	6.84386	6.83353	6.34517	6.88	6.67316	6.5134	7.16002	6.64493	6.70345	6.89741	6.69389	7.00981	6.40465	6.68998	6.88146	6.75358	6.46797	6.77571	6.99576	6.61605	6.42776	6.66736	6.33536	6.59832	6.52424	6.67995	6.40781	6.62674	6.5154	6.05671	6.92754	6.36801	6.4867	6.68166	6.83865
ADAM22	6.20696	6.20855	6.25531	6.20217	5.99674	6.30349	6.11337	6.02065	6.31269	6.1035	6.09952	6.10261	6.08509	6.29883	6.04682	6.20568	6.26673	6.16138	6.13119	6.14554	6.13909	6.22671	6.1623	6.32187	6.01504	6.23019	6.2648	6.14477	6.03853	6.22245	5.97693	5.88896	6.12264	6.00653	6.06979	6.34686	6.09958
ADAM23	6.4726	6.17059	6.61308	6.70934	6.34294	6.53707	6.55579	6.67404	6.60645	6.48616	6.49121	6.48558	6.38733	6.68677	6.39365	6.5319	6.65056	6.60474	6.49137	6.70555	6.27154	6.73099	6.48024	6.78251	6.67453	6.70904	6.64356	6.5455	6.74739	6.54844	6.4126	6.41882	6.39221	6.47769	6.68968	6.67927	6.65324
ADAM28	5.7593	5.67336	5.78217	5.67605	5.50049	5.79033	5.70832	5.71788	5.84174	5.83668	5.70041	5.79935	5.71382	5.75838	5.54156	5.76024	5.76626	5.73262	5.59634	5.72757	5.70382	5.90265	5.65816	5.65123	5.82845	5.64246	5.57582	5.71037	5.69509	5.8781	5.63923	5.52281	5.94287	5.6643	5.7486	5.78845	5.8552
ADAM30	6.84595	6.78678	6.93917	6.75023	6.3583	6.79871	6.73537	6.52936	7.16362	6.74264	6.6121	6.7566	6.56527	7.20349	6.42238	6.89442	6.78384	6.74861	6.57504	6.50271	6.8666	6.60015	6.90158	7.0254	6.75462	6.72419	6.7349	6.66717	6.80364	7.00027	6.92779	6.55967	6.91462	6.69764	6.71603	6.80609	6.59549
ADAM3A	4.88016	4.53704	4.50711	4.68378	4.54606	4.54931	4.53406	4.60151	4.49729	4.71915	4.59441	4.59335	4.62195	4.51349	4.47689	4.50535	4.47863	4.5699	4.69174	4.68934	4.4964	4.72628	4.53749	4.50669	4.44968	4.57156	4.66453	4.63185	4.47518	4.58491	4.58109	4.74551	4.66137	4.51918	4.52398	4.69205	4.64139
ADAM5	6.4744	6.39856	6.39714	6.33691	6.10598	6.40779	6.38295	6.0805	6.69103	6.21242	6.28816	6.36815	6.21913	6.73786	6.02648	6.42574	6.39209	6.42104	6.10005	6.30084	6.43686	6.37739	6.19648	6.30435	5.90685	6.37592	6.26829	6.23203	6.14882	6.37453	6.09846	6.06372	6.39164	6.18977	6.08407	6.39478	6.34159
ADAM7	4.7166	4.74761	4.83224	4.78345	4.62048	4.88709	4.87681	4.79211	4.94025	4.79392	4.80841	4.79987	4.68128	4.88958	4.77707	4.7729	4.74011	4.73438	4.66055	4.71621	4.60997	4.90629	4.85457	4.88338	4.68959	4.73489	4.84495	4.7831	4.71322	4.89093	4.84406	4.6688	4.68656	4.76673	4.8294	4.71239	4.81007
ADAM8	6.27057	6.04808	5.91942	6.05055	6.17964	6.11544	6.02217	6.05236	6.08347	6.01007	6.07438	6.00329	6.01599	6.05379	5.93841	6.09354	5.96363	6.03716	5.96681	5.71836	5.76995	6.19531	6.13318	6.09566	5.83562	5.99067	6.17087	5.97322	6.15779	6.42134	6.20565	6.3374	5.95338	6.28216	6.24406	6.24182	6.0855
ADAM9	6.18077	6.51853	6.33571	6.49937	6.88149	6.32096	6.42193	7.04151	5.65566	6.53585	6.61897	6.46324	6.60843	5.31169	7.17932	7.23489	6.41543	6.3981	7.0885	7.37072	6.65839	6.25582	6.36732	6.60055	7.72731	6.76891	6.58925	7.22028	6.70874	6.19056	6.9566	6.87636	6.97318	6.8135	6.33126	6.18421	6.65906
ADAMDEC1	5.08996	5.3041	5.2568	5.12314	4.62792	5.11607	5.40378	4.94545	5.51842	5.21185	5.13974	5.2187	5.10745	5.32278	4.77886	5.87403	5.67854	5.26087	4.8667	5.11845	5.39122	5.25213	5.14171	5.13644	5.02448	5.43095	5.10115	5.35499	5.02168	5.1901	5.00033	4.7796	5.822	4.90138	5.03096	5.43957	5.27382
ADAMTS1	6.9295	8.62187	7.44096	7.23021	7.58472	6.74118	6.96981	7.02213	6.49052	6.83811	6.84428	6.71989	6.84015	6.76492	8.00796	7.37602	6.61221	7.23855	6.84278	7.15377	7.77854	6.43897	7.70917	7.58204	7.68936	6.87973	7.91821	8.09948	7.25761	7.93635	7.81971	6.88923	7.75031	7.06032	7.34385	7.38088	7.6368
ADAMTS12	8.15789	7.88905	7.82564	7.91922	7.50916	8.34052	8.04435	7.95291	7.87458	8.14214	7.62361	7.75394	7.72608	7.80633	7.74155	7.79591	7.97251	7.83598	7.53822	7.65367	7.844	8.03703	7.92616	7.92426	7.52901	7.84718	7.97919	7.94195	7.7377	7.76964	7.85419	7.60727	8.00286	7.63142	8.05507	8.10882	7.80439
ADAMTS13	6.67953	6.41885	6.36672	6.64524	6.48121	6.75518	6.49446	6.61402	6.79982	6.59722	6.41744	6.53029	6.63617	6.57692	6.77762	6.64077	6.56948	6.62071	6.37051	6.3403	6.60661	6.2593	6.88822	6.48726	6.25133	6.55689	6.64173	6.59332	6.70682	6.8439	6.74997	6.49469	6.45352	6.61264	6.53588	6.76547	6.85113
ADAMTS2	7.3073	6.94796	7.06389	7.06586	7.16681	7.16641	7.27452	7.07028	7.18707	7.13997	6.95816	6.99353	7.10585	7.01454	7.29976	7.13911	7.1937	7.07036	7.1294	7.29818	6.80607	7.13207	7.18603	7.15871	7.16601	7.13613	7.20808	6.92781	7.22915	7.37273	7.14707	7.17326	7.04465	7.17331	7.32484	7.10966	6.93558
ADAMTS20	4.68791	4.89787	4.84792	4.74251	4.36996	4.98725	4.92569	4.66891	5.11512	4.55519	4.7421	4.86003	4.67312	4.97607	4.67031	4.97126	5.21007	4.7475	4.52728	4.68366	4.98949	4.84747	4.71276	4.91889	4.53678	4.91776	4.68997	4.91512	4.53362	4.77521	4.63185	4.46453	5.21001	4.63064	4.61022	5.5158	4.83647
ADAMTS3	5.08576	5.1988	5.254	5.07796	5.023	5.22407	5.17192	5.19368	5.35932	5.16865	5.16311	5.11939	5.14968	5.43951	5.17431	5.16364	5.183	5.062	5.01619	5.35968	5.18987	5.13764	5.306	5.19431	5.23851	5.15931	5.16579	5.38424	5.1274	5.17123	5.24748	5.12158	5.09998	5.19135	5.05722	5.65332	5.21322
ADAMTS5	6.9142	6.62138	6.72269	6.55427	7.4591	6.92713	7.14268	6.96277	6.86464	7.07242	6.98345	6.76936	6.95267	6.76483	7.62722	7.25422	7.0366	7.27182	7.49665	7.04045	7.15702	7.17453	6.88685	6.86537	7.43014	6.91158	7.13476	7.03147	6.81002	6.87511	7.07675	7.48532	7.28005	7.16384	7.41311	6.57151	7.02726
ADAMTS6	6.60515	6.30959	6.61063	6.46479	5.88008	6.83839	6.50708	6.16026	6.69655	6.20116	6.33014	6.48639	6.38546	6.60835	6.42413	6.57296	6.66884	6.37801	6.0918	6.21278	6.39744	6.6291	6.37106	6.46231	6.05051	6.57132	6.6145	6.28292	6.32949	6.31451	6.24869	6.17728	6.65318	6.28073	6.29155	7.0532	6.36034
ADAMTS7	6.48409	6.14058	6.14893	6.28512	6.10203	6.40772	6.26609	5.84632	5.99625	6.21613	6.08429	6.23626	6.1785	6.165	6.17468	6.21396	6.2122	6.26686	6.08931	5.77143	5.69796	6.30183	6.33642	6.3139	5.69481	5.9734	6.30132	5.98589	6.33269	6.60086	6.21943	6.29031	5.80423	6.03945	5.94616	6.26137	6.14734
ADAMTS8	5.37557	5.44842	5.18088	5.38391	5.2756	5.44725	5.44024	5.33856	5.2883	5.18892	5.27186	5.39995	5.43934	5.40999	5.49563	5.19679	5.37848	5.26859	5.47259	5.34208	5.21229	5.25827	5.4711	5.30263	5.05763	5.2592	5.40224	5.28907	5.38775	5.31737	5.51941	5.25562	5.20455	5.23358	5.31459	5.33105	5.29296
ADAMTS9	7.14636	6.67772	7.03179	6.65927	7.08598	7.1965	6.74738	6.82394	7.50373	6.64416	6.68562	6.85309	6.78924	7.09324	7.82761	6.92708	7.0248	6.84364	6.68554	6.77916	7.20082	7.14516	6.6509	6.87384	6.79115	6.85455	6.93652	6.92323	6.52516	7.16947	6.55576	6.35192	6.94673	6.75391	6.71086	7.32554	6.80866
ADAMTSL2	5.87898	5.62616	5.57622	5.55645	5.70474	5.73316	5.91001	5.71635	5.58388	5.57647	5.44543	5.55479	5.58767	5.56504	5.6227	5.40525	5.32632	5.83399	5.62073	5.35895	5.49449	5.58261	5.61196	5.59505	5.20239	5.53433	5.98	5.25027	6.16948	6.01942	5.83259	5.88019	5.37125	6.14382	5.71426	5.40917	5.58297
ADAMTSL3	6.76565	6.41428	6.7556	6.50941	7.60859	6.81081	6.76213	7.16695	6.85882	6.853	6.74016	6.75574	7.52887	6.56198	7.58691	7.25451	7.30564	7.18214	7.39574	8.06216	7.38996	6.77277	7.21173	7.03104	7.53849	6.84517	6.82478	6.90085	6.46006	6.60512	6.32221	6.53331	6.92927	6.7212	6.89779	6.74603	6.74328
ADAMTSL4	7.68171	7.45219	7.47527	7.451	8.09114	7.62509	7.88165	7.90916	8.06503	7.66121	7.7997	7.73245	7.33056	7.69838	7.93411	7.54206	7.946	7.50043	7.60642	7.97626	7.86492	8.03817	7.80876	7.71226	7.89718	7.5903	7.24811	7.99818	7.44559	7.63722	7.48873	7.46109	7.62195	7.351	7.7707	7.6954	7.52081
ADAP1	8.39968	8.24549	8.30076	8.2748	8.21872	8.05968	8.29552	8.0435	8.10379	8.07652	8.09794	8.15941	8.13596	8.1363	8.13679	7.98194	7.95956	8.20533	8.12882	8.02184	7.85892	7.88341	8.37128	8.33135	7.75773	8.21393	8.43796	8.01664	8.77942	8.62897	8.45292	8.51244	8.06983	8.45886	8.13877	8.06862	8.21157
ADAP2	6.8138	7.09014	7.02104	6.84107	7.05819	7.0878	6.94624	6.77247	7.21073	6.70107	6.8704	6.96173	6.96397	7.05961	7.36688	7.53525	7.65704	7.70302	7.50877	7.28049	7.60535	7.34365	7.13975	7.29082	7.85126	7.28031	7.40972	7.51303	7.81277	7.37304	8.14643	7.74677	6.94057	7.79428	7.2853	6.97087	6.84037
ADAR	7.88406	8.37676	8.33577	8.0144	8.96696	7.82561	7.83316	8.58532	7.80747	8.67682	8.31428	8.23186	8.64817	7.92034	8.78059	8.9741	8.56418	8.62733	8.95796	9.20772	8.53633	8.43226	8.77216	8.43943	9.56507	9.27713	8.78754	8.85485	8.69477	8.60369	9.02893	9.3993	8.74862	8.65085	8.79182	8.30358	8.30587
ADARB1	7.16448	7.09585	6.78404	6.92046	7.19744	7.00427	7.19107	7.0959	7.01526	6.92985	7.02188	6.89667	6.88773	6.83911	6.96802	7.00813	7.09997	7.01198	7.03373	6.60158	6.61344	6.99015	7.5051	7.04996	6.59013	7.30878	7.2244	6.88042	7.16223	7.25243	7.19607	7.47403	6.44642	6.97184	6.94712	7.00023	6.94798
ADARB2	5.76944	5.32754	5.39599	5.50938	5.57506	5.93744	5.50194	5.53235	5.56764	5.43809	5.57217	5.52932	5.45589	5.55282	5.27067	5.42553	5.49012	5.54576	5.66092	5.50498	5.51806	5.68507	5.57956	5.54976	5.44945	5.45505	5.46	5.41605	5.48254	5.70952	5.49945	5.47343	5.53395	5.42753	5.51865	5.46649	5.55663
ADAT1	6.43933	6.43893	6.45901	6.30446	6.29317	6.26742	6.44321	6.36781	6.90288	6.45177	6.57919	6.51274	6.25228	6.55625	6.5144	6.70491	6.66489	6.45992	6.39323	6.43787	6.73194	6.42049	6.35819	6.41319	6.35767	6.38813	6.31496	6.54262	6.52016	6.43086	6.75102	6.17927	6.46092	6.40901	6.47414	6.56764	6.53555
ADCK2	7.29803	7.27745	7.39153	7.26545	7.21809	7.47064	7.25192	7.28506	7.49716	7.21055	7.15238	7.25501	7.17688	7.31018	7.42008	7.25947	7.35073	7.32463	7.23011	7.25376	7.27966	7.28414	7.23081	7.235	7.20822	7.2462	7.22215	7.18117	7.14737	7.39185	7.20964	7.14646	7.27612	7.17541	7.14758	7.37606	7.29403
ADCK3	10.6079	11.1441	10.6858	11.2383	11.2562	10.5518	10.6155	11.4627	10.5278	10.9689	11.8426	11.4318	11.1289	11.2492	10.5162	9.85296	10.0149	10.1056	10.5333	10.6706	10.3892	9.88915	10.4438	10.1373	10.8623	10.5912	9.92123	10.8501	10.333	9.95689	10.4412	10.6053	9.95295	10.5752	10.6867	10.4617	10.2218
ADCK4	5.73601	5.65191	5.8235	5.72589	5.7626	5.97365	5.83849	5.9536	6.02096	6.00004	6.16484	6.06104	5.87367	6.05517	5.86028	5.66665	5.91259	5.67443	5.65178	5.83577	5.90072	6.05824	5.68585	5.75126	5.93008	5.66404	5.66941	5.85087	5.81377	5.75037	5.57163	5.83465	5.82951	5.58466	5.90132	5.91532	5.77401
ADCY1	6.72119	6.5077	6.65598	6.72339	6.67944	6.74637	6.67602	6.57479	6.63656	6.50938	6.49078	6.69317	6.63752	6.72831	6.60379	6.60513	6.57938	6.65289	6.50548	6.55247	6.5584	6.6485	6.60906	6.67653	6.56348	6.45451	6.63706	6.43691	6.43894	6.74247	6.4397	6.34016	6.50699	6.46765	6.50733	6.62551	6.60953
ADCY10	5.50571	5.41125	5.32592	5.40726	5.17626	5.30566	5.41102	5.28957	5.69268	5.38201	5.28393	5.33037	5.27583	5.41801	5.2491	5.38065	5.52824	5.4443	5.16281	5.21312	5.33398	5.39302	5.43396	5.42478	4.97397	5.42077	5.44876	5.33696	5.29074	5.47191	5.35881	5.33166	5.33646	5.36381	5.25414	5.47335	5.41453
ADCY2	7.7454	7.47674	7.65544	8.0016	7.67908	7.97598	7.67725	7.79	7.83551	7.82721	7.77386	7.79415	7.69234	7.90276	7.24496	7.52663	7.69037	7.62627	7.3206	7.59841	7.63162	7.4514	7.52822	7.54981	7.3465	7.69627	7.35931	7.44102	7.39575	7.55074	7.27702	7.55327	7.76018	7.3715	7.65114	7.51356	7.78342
ADCY3	6.70949	6.63176	6.60082	6.68766	6.6874	6.86338	6.5681	6.59428	6.77109	6.48036	6.60133	6.56603	6.61767	6.71025	6.47871	7.05089	6.86224	6.79732	6.77946	6.51981	6.54082	6.69795	6.78033	6.88142	6.49056	6.93869	7.02063	6.71683	6.88063	6.96475	7.03361	6.96077	6.56781	6.9309	6.72676	6.65319	6.71898
ADCY6	8.53833	8.44563	8.67128	8.32845	8.61451	8.23125	8.44006	8.3555	8.78039	8.2398	8.52406	8.60971	8.53283	8.65317	8.08687	8.52494	8.77262	8.57121	8.72519	8.73626	8.70085	8.49647	8.59858	8.71845	8.67925	8.64696	8.3492	8.56924	8.47843	8.32268	8.32003	8.36887	8.85242	8.40326	8.54217	8.79064	8.55413
ADCY7	5.41811	5.17136	5.44732	5.23396	5.46255	5.41365	5.06874	5.37222	5.30341	5.41288	5.43333	5.48083	5.49634	5.25205	5.43885	5.6144	5.57656	5.93392	6.00701	6.13633	5.78987	5.27875	5.37118	5.45727	5.96058	5.60122	5.56506	5.83017	6.03675	5.31774	5.53695	5.60669	6.09397	5.69138	5.59476	5.48446	5.47632
ADCY8	6.38604	6.17207	6.32024	6.26058	6.08323	5.86286	6.24128	6.19305	5.97569	6.17626	6.00236	6.06978	6.13196	5.94884	6.18379	5.98855	6.05264	6.09573	6.06806	5.86542	5.88005	5.99064	6.2603	6.22125	5.91787	5.99162	6.19391	5.93683	6.27124	6.39802	6.28795	6.291	5.78853	6.4316	6.1685	6.06857	5.89599
ADCY9	7.45738	7.75465	7.31387	7.37619	7.85955	7.5455	7.43704	7.65247	7.27956	7.69056	7.72371	7.68598	7.37893	7.43398	7.40395	7.10643	7.18519	7.13067	7.46549	7.41331	7.01927	7.07383	7.36566	7.25525	7.43397	7.24173	7.23588	7.24419	7.23551	7.09261	7.31516	7.73469	7.16764	7.41629	7.32187	7.09166	7.0665
ADCYAP1	6.74023	6.87207	6.81217	6.6676	6.237	6.8323	6.60568	6.47422	6.85663	6.4297	6.60736	6.63432	6.48294	7.04669	6.41575	6.72252	6.93549	6.69564	6.34335	6.63407	6.85007	6.71615	6.69713	6.85322	6.21873	6.65011	6.58794	6.73773	6.64749	6.46429	6.42155	6.40095	6.95023	6.30275	6.34328	7.07361	6.35248
ADCYAP1R1	6.34084	6.20774	6.24342	6.2472	6.21962	6.68089	6.34523	6.30342	6.53588	6.31822	6.34991	6.06517	6.21779	6.51702	6.26236	6.30965	6.49516	6.56513	6.20972	6.0267	6.21619	6.59945	6.29057	6.2103	5.65285	6.23619	6.31577	6.26328	6.33947	6.39446	6.25392	6.23898	6.48089	6.24082	5.94573	6.66548	6.51867
ADD1	8.43713	8.58198	8.58907	8.89313	9.24628	8.46519	8.56076	8.77289	8.12395	8.7076	8.76948	8.72166	8.68015	8.36984	8.61946	8.07003	8.09488	8.16895	8.5941	8.63692	8.64558	8.08906	8.47153	8.42151	8.60413	8.47629	8.43097	8.20861	8.50927	8.20153	8.53161	8.985	8.04907	8.5771	8.76803	7.95589	8.38808
ADD2	7.34466	7.16121	7.20634	7.2006	6.85628	7.37928	7.14481	7.04368	7.37819	7.00633	7.06165	7.10059	7.05759	7.33555	7.06987	7.26353	7.19226	7.32386	6.9909	6.89881	7.06386	7.18313	7.08986	7.25436	6.89258	7.11074	7.23799	7.136	7.0875	7.46459	7.17072	6.95299	7.23902	7.03102	6.94835	7.30944	7.20251
ADD3	7.90482	7.58227	8.13097	7.70744	8.93216	7.78094	7.88601	8.6674	8.17275	8.15401	8.32001	8.20701	8.39304	7.67976	8.77186	8.85417	8.08226	8.14444	8.93666	8.96828	8.68485	8.08222	8.42411	8.41667	9.32928	8.51954	8.44432	8.22821	8.3985	7.99713	8.13891	8.53709	8.7093	8.37899	8.79554	8.04747	8.17399
ADD3-AS1	5.85127	5.78999	5.88023	5.82027	5.64101	5.79892	5.76275	5.72328	5.78459	5.82146	5.59915	5.70738	5.5494	5.83497	5.75589	5.78718	5.7462	5.72642	5.72722	5.56205	5.73945	5.88611	5.83715	5.82567	5.59841	5.72626	5.90238	5.56837	5.81178	5.91646	5.6798	5.76118	5.70455	5.63456	5.66744	5.68869	5.67879
ADGB	4.55447	4.59947	4.52627	4.60974	4.42273	4.52603	4.5609	4.4437	4.55582	4.559	4.51761	4.55248	4.47565	4.59443	4.42208	4.61589	4.53976	4.73638	4.56098	4.52655	4.52502	4.42631	4.74423	4.50093	4.41198	4.57255	4.56697	4.44095	4.49193	4.70696	4.54784	4.42217	4.4155	4.51667	4.49716	4.75815	4.53337
ADH1A	5.47667	5.68232	5.69367	5.43835	5.39955	5.64016	5.29881	5.45664	5.64597	5.49	5.49955	5.41894	5.35908	5.91612	5.50038	5.5348	5.39068	5.46028	5.43069	5.47738	5.35611	5.56941	5.3624	5.56834	5.4186	5.55149	5.45898	5.44539	5.38949	5.68585	5.2859	5.39066	5.40354	5.5345	5.33497	5.39942	5.393
ADH1B	6.51563	7.39675	7.69754	7.29386	8.508	6.46954	7.03501	7.2977	6.60965	6.59878	8.08677	7.23547	6.19728	6.19442	6.46158	7.12661	6.51572	6.70387	8.24844	7.06271	6.98095	6.18891	7.01753	7.16191	7.35439	8.64408	6.83366	6.37942	6.32076	6.34862	6.58008	8.24914	7.10495	8.42326	7.81419	7.1703	6.51915
ADH1C	5.03779	5.56505	5.09866	5.20859	5.38681	4.987	5.14993	5.32809	5.10747	5.40773	5.1139	5.19711	5.01824	5.18232	5.60092	5.20598	4.9378	4.97309	5.33015	4.98044	5.04236	5.03303	5.35376	5.31148	5.0618	5.76066	5.44061	5.17745	5.20386	5.28529	5.14348	6.20545	4.98682	5.26729	5.19663	5.12871	4.97065
ADH5	7.95267	8.06656	7.96309	8.10695	8.43328	7.51138	7.83546	8.33926	7.97209	8.06964	8.30845	8.16102	8.09045	7.74747	8.45397	8.11433	7.76033	7.83311	8.49344	8.58126	8.07337	7.75438	7.83525	8.02605	8.7762	8.39383	7.99017	7.88806	7.92476	7.43306	7.8592	8.42375	8.31917	7.95106	8.16068	7.82823	7.87419
ADH6	6.12459	5.95262	6.12567	6.07897	5.80408	6.05002	6.10212	5.97562	6.18359	6.01424	6.01002	6.13822	6.09975	6.32461	5.88573	6.14028	6.19892	6.17591	5.86319	5.89933	5.89564	6.07154	5.9821	6.13351	5.67892	5.97529	5.99751	6.08427	5.84751	6.06209	5.98277	5.87444	5.99015	5.93123	5.82687	6.35598	6.11619
ADH7	5.57837	5.30602	5.45743	5.34098	5.20212	5.36598	5.34741	5.33787	5.4895	5.23825	5.31068	5.23146	5.3177	5.33399	5.36566	5.44795	5.48019	5.47812	5.20496	5.22465	5.41954	5.47393	5.37542	5.2516	5.02926	5.28837	5.34027	5.28434	5.24609	5.36997	5.26756	5.0815	5.32576	5.2098	5.34469	5.50377	5.49942
ADI1	8.02215	8.70434	7.46738	7.81422	8.29223	7.88551	7.62657	9.87743	7.05996	8.3537	8.9778	8.71975	8.10536	7.92751	9.37987	8.19743	7.5138	7.97818	8.68088	8.69064	8.6281	8.55435	8.39796	8.48197	9.47495	8.24684	8.76074	8.65763	8.56509	7.12969	8.5456	8.21556	8.49145	8.64635	8.74281	8.09912	8.90054
ADIPOQ	6.28821	6.14999	9.2361	6.38664	10.1348	6.28531	6.29672	6.27666	6.6063	6.46142	9.98196	7.45277	5.81892	6.60441	6.83903	8.30873	7.45964	7.24079	10.4717	6.70764	5.49505	6.10129	7.86982	7.65812	6.33622	8.50774	6.0081	6.73273	5.49681	6.17209	5.82174	7.34295	6.19422	10.2754	9.86187	7.05392	6.81858
ADIPOR1	7.98352	7.58584	7.8604	8.33256	8.31716	7.67689	8.12554	8.66254	7.4754	8.51866	8.67005	8.36122	8.63532	8.11451	8.40984	7.91905	8.20471	8.02429	8.15895	8.28603	8.85955	8.26167	7.6855	7.9628	8.74494	8.09652	8.19656	8.60618	8.39847	7.72425	8.20073	8.57703	8.09136	8.53653	8.76449	8.07595	8.41273
ADIPOR2	9.06668	8.96766	9.25491	9.09702	9.46138	9.23678	8.95605	9.65833	9.15808	9.73012	9.85198	9.55708	9.70676	9.32639	9.25853	8.86252	8.92034	8.94137	9.5042	9.25617	9.05641	9.16757	8.94846	8.88557	9.19847	9.32684	8.67931	8.75441	8.94577	8.88571	8.48687	9.35818	8.69446	8.94254	9.71828	8.48278	8.71842
ADIRF	7.74412	7.63286	8.49647	7.65637	9.20177	6.85434	7.86445	8.29397	7.1611	7.27077	7.77109	7.29434	7.11751	6.94015	8.36967	7.69085	6.91452	7.3043	10.0187	7.09843	8.391	8.16382	9.03829	8.7653	8.26511	8.52616	8.89888	8.0519	9.18795	7.9454	9.2702	9.51334	7.18962	10.232	9.46854	7.57908	8.93662
ADK	6.05811	6.04136	6.26738	6.22275	6.4376	6.0649	6.12151	6.30836	6.11863	6.14367	6.4149	6.29978	6.25148	5.94054	6.36813	6.34043	6.21613	6.11207	6.41997	6.3064	6.20018	6.18734	6.21007	6.27104	6.60579	6.34864	6.27063	6.35071	6.59506	6.00415	6.347	6.24884	6.34741	6.31607	6.4835	6.11807	6.37262
ADM	6.13174	6.59495	6.64047	6.1933	7.36427	6.01512	7.30256	6.40058	6.54473	6.50912	6.78408	6.06283	6.56524	6.07984	6.71769	6.3451	6.0345	6.27945	6.96602	6.38399	6.34103	6.12076	6.56892	6.40118	6.86376	7.12081	6.22223	6.54273	5.87611	6.40598	6.71359	7.4083	6.40285	6.45564	6.01724	6.06642	6.0768
ADM2	7.91095	7.63061	7.79531	7.80835	7.68367	7.88474	7.84547	7.6913	7.66373	7.60507	7.61272	7.66546	7.64679	7.50801	7.61291	7.80155	7.72399	7.87057	7.67694	7.6634	7.56307	7.59719	8.05986	8.06616	7.15265	7.6572	8.12649	7.59716	7.89492	7.90322	7.85078	7.78516	7.49797	7.79368	7.67608	7.77362	7.68478
ADNP	6.94115	7.82982	7.58943	7.76968	8.4013	7.46154	7.33228	8.3075	7.23985	7.86183	7.65343	7.60791	7.76388	7.54949	7.94901	7.57491	7.32235	7.37969	8.13671	8.29886	8.11101	7.31314	7.56024	7.61789	9.00101	7.75124	7.71647	7.6313	7.68061	6.66728	7.44578	8.32681	7.45168	7.80986	7.58731	7.10474	7.49292
ADNP2	6.24666	5.93887	6.07388	5.98448	6.28823	5.96643	6.04036	6.14844	5.94074	6.01836	5.83509	5.97178	5.82709	5.79872	6.30115	6.3253	6.05584	6.23847	6.25172	6.00628	6.20533	5.96103	6.05131	6.01241	6.07691	6.12419	6.09991	5.9901	6.24481	6.23009	6.10881	6.00452	5.99706	6.13315	6.24064	6.05687	6.00364
ADO	6.603	6.8746	6.64691	7.03801	6.73907	6.51431	6.55046	7.25231	6.71099	7.22659	7.28086	7.19544	6.92506	6.86154	6.90225	6.68091	6.59989	6.58587	6.84163	7.14479	6.96476	6.63758	6.60288	6.41644	7.32156	6.53377	6.55303	7.17333	6.42013	6.3299	6.6277	6.9029	6.7968	6.58659	6.89098	6.54204	6.83556
ADORA1	6.82925	6.6467	6.50878	6.46883	6.6281	6.82893	6.56498	6.39531	6.61525	6.45957	6.54395	6.41029	6.36425	6.60725	6.78618	6.4788	6.64786	6.7871	6.5882	6.09868	6.40937	6.65627	6.70629	6.48681	6.22997	6.65016	6.81077	6.55179	6.71187	6.79738	6.70487	6.59157	6.41652	6.69298	6.49561	6.59268	6.46046
ADORA2B	6.18946	6.25865	6.43	6.26372	5.88329	6.36934	6.16155	6.0524	6.6922	6.00271	6.0942	6.02409	6.19488	6.28295	6.31162	6.2322	6.33755	6.32468	6.05347	6.35328	6.13363	6.22393	6.05513	6.55091	5.99503	6.2359	6.10633	6.32793	6.03818	6.3396	5.89358	6.03131	6.21549	5.94785	5.86687	6.54105	6.23851
ADORA3	8.24029	7.84952	7.88544	7.84525	7.18997	8.31887	8.0276	7.7441	8.56489	8.01831	7.84619	7.9117	7.71307	8.19941	7.82671	8.09654	8.46674	7.98322	7.45072	7.5378	8.31641	8.29824	7.66842	8.00332	7.36226	8.35131	7.8287	8.09672	7.83147	8.09484	7.78651	7.73554	7.96999	7.81781	7.78644	8.28155	8.05093
ADPGK	8.1354	8.12795	8.30764	8.26447	8.01591	8.19567	8.31618	7.97415	8.50583	7.91495	8.17929	7.88753	8.15035	8.29262	8.03633	8.67138	8.60158	8.2669	8.17023	8.13517	8.35104	8.51264	8.0867	8.45482	8.18643	8.49811	7.95051	8.33106	8.11946	8.18045	7.99108	7.96274	8.66132	7.98804	8.169	8.38576	8.14817
ADPRH	6.82786	6.75806	6.83415	6.77589	6.72703	7.05434	6.83325	6.66753	7.36243	6.81439	6.75348	7.00166	6.63333	6.9964	6.70542	6.86159	7.12437	6.81004	6.62485	6.83426	6.96057	6.77745	6.62555	6.99436	6.5564	6.85188	6.77495	6.99381	6.51708	6.81078	6.67447	6.52156	6.99402	6.36926	6.61924	7.232	7.01117
ADPRM	6.60161	6.13119	6.18738	6.50964	6.33162	6.49033	6.4604	6.42775	6.59169	6.48896	6.30787	6.48291	6.23043	6.39428	6.46646	6.35687	6.42649	6.35367	6.42185	6.61723	7.04935	6.14781	6.33205	6.31651	6.52068	6.66866	6.25734	6.23781	6.39714	6.40752	6.57717	6.15812	6.90032	6.42641	6.40248	6.32513	6.47666
ADRA1A	5.27488	5.21373	5.17209	5.25432	5.14889	5.2802	5.22525	5.13858	5.25407	5.22333	5.20637	5.17888	5.1681	5.24782	5.18006	5.21207	5.28858	5.15223	5.11273	5.03884	5.1197	5.28106	5.27807	5.27815	4.94286	5.20406	5.22105	5.14652	5.19139	5.40264	5.18333	5.21444	5.17797	5.16817	5.18883	5.22758	5.11157
ADRA1B	4.73185	4.68499	4.60938	4.71012	4.77369	4.88856	4.77887	4.78295	4.63516	4.7153	4.84808	4.81768	4.75053	4.81753	4.72532	4.50022	4.55194	4.60915	4.63737	4.86421	4.52698	4.8034	4.87782	4.6664	4.76035	4.57538	4.61349	4.56966	4.64914	4.74718	4.65254	4.71652	4.70396	4.72603	4.66496	4.63727	4.82883
ADRA1D	5.72166	5.67366	5.5673	5.62107	5.64063	5.57126	5.61923	5.64156	5.50897	5.57602	5.60169	5.65675	5.73674	5.58251	5.7209	5.58533	5.44991	5.56758	5.77621	5.46126	5.40833	5.47956	5.75302	5.63572	5.72601	5.37063	5.49706	5.40255	5.79999	5.80766	5.77026	5.75157	5.46452	5.71588	5.54998	5.54209	5.53781
ADRA2A	5.61182	5.6961	6.02604	5.56085	5.93096	5.5837	5.73184	5.6167	5.78122	5.57987	5.84126	5.71566	5.57244	5.91433	5.84209	6.0998	5.83515	5.90217	6.33592	6.02081	6.05869	5.80321	6.21874	6.21477	6.41714	5.88532	6.05687	6.51069	5.75396	5.86566	6.16483	5.83505	6.13734	6.16726	6.13275	6.06743	5.84564
ADRA2B	8.02477	7.43775	7.49167	7.76823	7.60279	7.3324	7.64911	7.31723	7.58227	7.4376	7.40331	7.54475	7.61694	7.56862	7.72147	7.92218	7.75973	7.84975	7.61383	6.94865	7.0728	7.81586	7.92508	7.58956	6.77631	7.34432	7.7456	7.31485	7.80812	8.29997	7.74123	7.99452	7.05016	7.77333	7.31704	7.59223	7.68613
ADRA2C	6.77417	6.07293	6.23481	6.57034	6.97349	6.12416	6.24169	6.1001	6.08085	6.00804	6.17328	6.21154	6.0838	6.18698	6.44773	6.28623	5.85847	6.30275	6.71463	5.8999	5.87004	5.95654	6.26747	6.3564	6.34705	6.27497	6.45848	6.17536	6.72141	6.81791	6.42425	6.64315	5.96673	6.63225	6.20068	6.13945	6.27246
ADRB1	5.05805	5.08614	5.10914	5.03432	5.05388	5.01057	5.08989	5.08618	5.06069	4.99729	5.19962	5.05867	5.01005	5.09439	5.10359	5.03043	5.01316	4.95722	5.10371	5.08119	4.97606	5.12001	5.12144	5.01034	5.19766	4.96332	5.15232	4.94911	5.09328	5.26623	5.12579	5.08488	4.90968	5.00311	5.13202	5.01163	5.08374
ADRB2	7.10238	6.85376	7.6642	6.87214	7.60092	7.03059	7.14351	8.03334	7.53645	7.30375	7.47326	7.59201	7.21339	7.32424	8.21513	7.13368	7.30315	7.41205	7.18517	8.26318	7.07327	7.16255	6.98266	7.18684	8.28759	6.68356	6.93651	7.61431	6.83742	6.97734	6.66318	6.7805	7.69033	7.04408	7.64689	7.4847	7.08233
ADRB3	6.80534	6.70188	6.67584	6.67463	6.39951	6.64867	6.75434	6.32916	6.947	6.58039	6.53674	6.43405	6.45131	6.6946	6.46085	6.60294	6.71947	6.82016	6.50665	6.38523	6.64099	6.486	6.61559	6.66612	6.49275	6.65252	6.63547	6.55464	6.53688	6.92288	6.59685	6.50796	6.52251	6.64667	6.46209	6.60457	6.33119
ADRBK1	8.4615	8.13806	8.31207	8.31358	8.00444	8.53679	8.29098	8.1215	8.39479	8.13059	8.17091	8.38369	8.382	8.42436	8.34417	8.12898	8.40115	8.25299	8.0321	8.07584	8.25909	8.38666	8.17371	8.23662	8.06638	8.20732	8.18595	8.22617	8.18508	8.45002	8.17715	8.00845	8.3229	8.15182	8.29857	8.45622	8.16772
ADRBK2	6.33111	6.25479	6.35228	6.23958	6.27468	6.31845	6.21027	6.18983	6.34264	6.20347	6.1412	6.18582	6.11595	6.27931	6.18127	6.27715	6.26218	6.15931	6.26562	6.22117	6.2035	6.21761	6.22204	6.33786	6.18632	6.15125	6.25296	6.23984	6.10202	6.07152	6.27542	6.15488	6.42857	6.24825	6.20952	6.31852	6.18391
ADRM1	8.58766	9.97372	8.87617	9.31013	9.27485	8.78406	8.97383	9.13571	8.23735	9.49312	8.99642	9.10217	8.90889	8.82881	9.18254	8.19211	8.56109	8.37029	8.85707	8.59742	8.83848	8.46432	8.58589	8.57725	8.62518	9.00284	8.78494	8.82689	9.10812	8.38422	9.5105	9.51026	8.21638	9.13722	8.97189	8.65493	8.53473
ADSL	9.87507	9.84168	9.73451	10.137	10.3797	9.90633	10.141	10.0028	9.3141	10.3579	10.0351	9.92116	9.89441	9.60479	10.3566	9.14146	9.3798	9.53182	9.73563	9.66284	9.27465	9.19172	9.28362	9.19596	9.8173	9.71008	9.4226	9.39693	9.51291	8.61567	9.55877	10.1834	9.17253	9.51372	9.76545	8.80644	9.45125
ADSS	7.00623	7.0054	7.03524	6.90386	6.92336	6.96072	7.00755	6.85191	7.47468	7.03303	7.01359	6.9078	6.96998	6.99706	6.72002	7.68321	7.16282	7.13663	6.86789	7.33352	7.25849	6.95457	6.89153	7.01697	7.25897	7.31651	7.09651	7.19743	6.88754	6.83209	6.82086	6.95467	7.25941	6.87096	7.01389	7.25379	7.04819
ADTRP	8.26622	7.83761	8.08207	8.08007	7.57662	8.30155	7.94825	8.05263	8.34645	7.8191	7.95318	8.15317	8.09189	8.47089	7.75703	8.02263	8.05194	8.24883	7.98211	8.0892	7.92931	7.96591	7.82487	7.93254	7.58406	8.07347	7.9589	7.69508	7.77456	7.92877	8.00454	7.72717	7.9668	7.83807	8.06331	8.0233	8.09561
AEBP1	7.3281	7.61934	7.40193	7.24821	8.32237	7.83716	7.21805	7.2423	7.23762	7.25174	7.13844	6.99834	7.70283	7.02938	7.90903	7.43947	7.24667	7.45688	8.32543	8.00509	7.11489	7.48621	9.24399	7.54548	8.2414	7.59165	8.30736	8.61415	7.89395	7.41262	8.09775	8.21024	7.00371	8.19451	7.15784	7.39403	7.76127
AEN	7.12509	6.69284	6.77255	6.89752	6.69417	6.49136	6.86802	6.6157	6.68927	6.73558	6.6815	6.68251	6.62958	6.87284	6.59941	6.77858	6.62522	6.98221	6.51624	6.26749	6.78901	6.45356	6.98877	6.81984	6.23139	6.75939	6.99696	6.74404	6.81876	7.19422	7.01075	6.88089	6.30552	6.79513	6.60381	6.66254	6.73543
AES	8.34294	9.1561	8.67702	9.25563	9.46354	8.75331	8.48387	8.8776	7.90842	9.16022	9.14658	9.06292	9.44395	9.11598	9.42982	7.69379	8.73041	8.60204	9.00975	8.03044	7.5038	8.85646	8.73822	8.40048	8.93819	8.56095	8.77994	9.11382	8.97186	8.72705	8.98617	9.52072	7.97126	9.46216	9.22552	8.41133	8.66061
AF007147	7.60214	7.47828	7.47851	7.44132	7.4771	8.05337	7.60042	7.45787	8.1134	7.69057	7.61516	7.67002	7.48635	7.69508	7.7387	7.75729	8.0871	7.72644	7.51581	7.83428	8.52931	7.76163	7.50785	7.60067	7.57519	7.57666	7.76594	7.741	7.36467	7.66998	7.30321	7.3324	8.05391	7.26195	7.48117	8.01164	8.15452
AF070581	4.32544	4.38499	4.41413	4.31352	4.29632	4.46399	4.35731	4.33638	4.40743	4.39357	4.29982	4.33845	4.32082	4.53126	4.76401	4.39672	4.51906	4.43137	4.28004	4.40749	4.39004	4.48581	4.23931	4.31936	4.42097	4.36503	4.23162	4.40947	4.30128	4.31015	4.36599	4.33567	4.44898	4.24605	4.27471	4.34492	4.53406
AF090939	5.96303	5.82135	5.87917	5.72911	5.46357	6.12787	5.95214	5.64362	6.2657	5.74999	5.46774	5.81044	5.76656	6.17879	5.85661	5.89528	6.15225	6.16308	5.58391	5.79005	6.13089	5.85505	5.69379	5.81542	5.53778	5.80927	5.57003	6.22907	5.63892	6.14355	5.67468	5.62065	6.00298	5.49646	5.48391	6.23699	5.98224
AF198444	4.77742	4.90115	4.80038	4.70534	4.78512	4.93924	4.73921	4.68716	4.82438	4.90557	4.73899	4.78612	4.83385	4.79059	4.75486	4.83406	4.70695	4.79678	4.58351	4.71937	4.82407	4.83014	4.77887	4.85934	4.8094	4.83788	4.93169	4.80136	4.93376	4.89714	4.80712	4.78345	4.74515	4.8718	4.77988	4.74702	4.86454
AFAP1	4.17011	4.23165	4.14552	4.09113	4.20663	4.12774	4.22795	4.25008	4.16681	4.27655	4.17955	4.20522	4.13694	4.1829	4.3226	4.18176	4.15501	4.12785	4.2668	4.28068	4.35541	4.12962	4.13919	4.16913	4.32264	4.20097	4.15426	4.25129	4.18857	4.21411	4.1183	4.11249	4.19135	4.20588	4.23441	4.16327	4.27374
AFF1	7.49999	7.50966	7.49698	7.63177	7.76508	7.4849	7.80473	7.81847	7.29751	7.64378	7.69003	7.58634	7.45695	7.46404	7.58766	7.38224	7.30388	7.42011	7.39274	7.52102	7.62711	7.36778	7.5874	7.33965	7.65133	7.6162	7.35471	7.24925	7.34727	7.25737	7.22326	7.65818	7.15708	7.34774	7.4686	7.35486	7.1368
AFF2	7.0291	7.0179	7.23925	7.10017	6.71103	7.1541	7.04827	6.85703	7.23732	6.95204	7.04538	6.98904	6.88459	7.30022	6.86927	7.0626	7.11132	7.05985	6.78927	6.97728	6.98847	7.04198	6.93358	7.03018	6.6406	6.87807	6.88582	7.03494	6.80467	7.17895	6.88382	6.66726	7.09138	6.78327	6.88472	7.24971	6.89162
AFF3	5.27147	5.28812	5.1939	5.31334	5.26762	5.37103	5.37329	5.29259	5.48506	5.20564	5.41343	5.3389	5.26805	5.33511	5.2966	5.33633	5.3026	5.20651	5.30538	5.25066	5.24625	5.49037	5.38115	5.34453	5.29539	5.24759	5.2586	5.20901	5.22647	5.50314	5.29083	5.27825	5.17169	5.21741	5.34939	5.46463	5.399
AFF4	5.72497	5.62735	5.54919	5.68993	5.43012	5.64973	5.54081	5.55534	5.66026	5.32336	5.53823	5.48304	5.55791	5.90392	5.38817	5.72674	5.50365	5.61502	5.47498	5.6786	5.53565	5.47416	5.42677	5.53583	5.4143	5.51517	5.66058	5.41043	5.52145	5.94534	5.60239	5.55425	5.59763	5.56867	5.23243	5.64954	5.80188
AFG3L2	8.62079	9.20842	8.71719	8.57191	9.10838	8.72372	8.88265	8.87686	8.63895	8.94534	9.05217	8.9426	8.55777	8.91566	8.46676	8.43237	8.54865	8.51881	8.58006	8.61314	8.44861	8.36705	8.47425	8.35809	8.36024	8.59284	8.62635	8.51541	8.75693	8.47821	8.7498	9.15301	8.28058	8.75391	8.8479	8.40317	8.60998
AFM	5.44402	5.57114	5.71609	5.61367	5.40555	5.69411	5.62112	5.49378	5.76477	5.56331	5.67466	5.61119	5.65358	5.91189	5.50399	5.59447	5.63211	5.44614	5.37652	5.44926	5.52113	5.62237	5.99289	5.71534	4.98526	5.62508	5.56904	5.77435	5.50245	5.59063	5.37554	5.43106	5.80966	5.33771	5.36546	5.84757	5.67262
AFP	5.71424	5.6766	5.71858	5.77668	5.48578	5.80908	5.81539	5.63222	5.84598	5.79549	5.68635	5.95558	5.68358	5.68185	5.71622	5.67849	5.80646	5.74176	5.4483	5.47801	6.1956	5.87752	5.70733	5.75641	5.37944	5.75825	5.5408	6.01903	5.61847	5.71112	5.74361	5.54132	5.59432	5.58939	5.73536	6.2041	5.91226
AFTPH	9.51859	9.47693	9.49741	9.3922	9.26673	9.13496	9.28558	9.25446	9.193	9.1219	9.00116	9.15343	9.3144	9.56165	9.33827	9.27918	9.26999	9.37876	9.19302	8.96078	9.3009	8.93584	9.28037	9.38976	9.17278	9.44725	9.27228	9.106	9.29921	9.48519	9.15658	9.28328	9.33722	9.37993	9.23347	9.55505	8.78508
AGA	5.38956	5.23876	5.41412	5.60568	5.38847	5.31777	5.48602	5.33817	5.45743	5.34989	5.35638	5.4168	5.32671	5.36193	5.62403	5.45596	5.40103	5.4289	5.41278	5.39406	5.53638	5.37391	5.33756	5.4994	5.39534	5.59256	5.56079	5.27522	5.36745	5.42472	5.45742	5.56508	5.65172	5.33819	5.47702	5.61167	5.41687
AGAP1	6.62957	6.67193	7.01449	7.12525	7.54675	6.56819	6.60136	7.15566	6.97696	7.21729	6.88982	6.92946	7.39482	6.89201	7.06759	6.98616	6.64542	6.85828	7.08081	7.20069	7.3329	6.96691	6.84586	6.90924	7.69244	6.68068	6.92662	6.93626	6.84336	6.77973	6.86963	7.09522	7.23099	7.04245	7.09608	6.71125	7.12972
AGAP2	6.36001	6.01347	6.13012	6.04915	6.15401	6.11282	6.27467	6.04647	6.07778	6.15589	6.14526	6.0201	6.23385	6.0441	6.16353	5.82022	6.07394	6.22629	6.13253	5.9353	5.91816	6.13751	6.19659	6.13393	6.05231	5.87205	6.18641	5.92595	6.29542	6.1428	6.28636	6.16035	5.83111	6.2923	6.24148	6.01876	6.13359
AGBL2	5.32584	5.06489	5.21232	5.15706	4.78284	5.20153	5.2478	5.09048	5.24871	5.02128	5.08335	5.00428	4.92371	5.40934	4.9009	5.3658	5.28784	5.26539	4.88442	4.70968	5.2263	5.10099	4.95374	5.18867	4.60332	5.25882	5.15841	5.26444	5.14031	5.48706	5.10642	5.05327	5.08197	5.00596	5.1018	5.74608	5.13397
AGBL3	4.20374	4.20573	4.25916	4.18152	4.154	4.21677	4.15374	4.19108	4.1734	4.30135	4.1792	4.26722	4.11196	4.1757	4.23147	4.20038	4.09539	4.21542	4.12581	4.18796	4.20169	4.28208	4.22953	4.15094	4.09384	4.21672	4.26357	4.21595	4.19216	4.1969	4.25864	4.23948	4.25731	4.15612	4.15829	4.18831	4.16621
AGBL5	7.08219	7.0844	7.14342	7.02624	6.95468	6.92783	7.07426	6.92763	6.93532	7.11637	6.91142	7.071	7.02542	7.0532	7.13016	6.96573	6.9478	6.95541	7.16911	7.08751	6.97335	6.82007	7.35208	7.17253	7.17576	7.02563	7.19351	7.21771	7.2147	7.03482	7.22921	7.12655	6.89251	7.15829	7.36101	7.02681	7.10218
AGER	6.21088	6.21046	6.10117	6.35616	6.18619	6.2997	6.34567	6.08047	6.20142	6.31455	6.19414	6.39641	6.38462	6.30233	6.41147	6.05063	6.15085	6.28953	6.23646	5.96828	5.94713	6.16203	6.36693	6.1757	6.04014	6.1115	6.31593	6.00601	6.28747	6.33877	6.39839	6.38899	5.9401	6.30795	6.28851	6.16526	6.1461
AGFG1	5.78105	5.95421	5.79046	5.7804	5.87578	5.88543	5.82672	5.81923	5.81444	5.91053	5.79676	5.7616	5.80552	5.88413	5.98955	5.7678	5.99868	5.84628	5.8377	5.91244	6.15478	5.92154	5.80078	5.92396	6.08546	5.78575	5.75459	5.90041	5.87849	5.79117	5.8062	5.8222	6.02363	5.76493	5.87384	5.7879	5.83724
AGFG2	7.264	7.30461	7.29467	7.15252	7.0082	7.27265	7.28524	7.14368	7.31596	7.15698	7.16273	7.16589	7.17816	7.30276	7.07831	7.07589	7.22658	7.23864	6.9392	6.99795	7.04691	7.17121	7.32024	7.18711	6.98269	7.12903	7.27448	7.126	7.12496	7.26113	7.14622	7.1954	7.15142	7.05801	7.1214	7.29391	7.21603
AGGF1	6.12265	6.10339	6.06551	6.17947	5.99898	6.21399	6.00806	6.17795	6.35691	6.23068	6.1201	6.25362	6.13935	6.22535	6.03305	6.14008	6.18133	6.11382	6.04701	6.2259	6.51219	6.16378	6.02153	6.05529	6.15598	6.23927	6.09212	6.18547	6.00131	6.10722	5.98816	5.97858	6.26751	6.02904	6.07946	6.20611	6.28667
AGK	6.98346	6.9614	7.09481	7.12257	7.11856	6.90574	6.8662	7.06254	7.03985	7.08506	7.25612	7.16187	7.02316	7.01022	7.05335	7.18997	6.99167	7.04038	7.0619	7.42836	7.11361	7.005	6.98094	7.05816	7.19693	6.85897	6.91441	6.95801	6.80418	6.91338	6.93188	6.68518	7.30424	7.04453	7.10302	7.15306	7.05313
AGL	9.57361	8.63429	10.2005	10.6625	10.7421	10.8364	9.4521	10.7504	8.76509	10.0315	11.1612	11.1256	10.9005	10.8312	10.222	9.35392	10.0653	10.0037	10.2796	10.8098	10.0031	9.87713	8.82413	9.65184	11.0138	9.64528	9.69852	10.111	9.52453	8.7353	9.95663	9.97577	10.5706	10.5169	10.3581	9.83284	10.2559
AGMAT	6.04441	6.14473	6.40348	5.98502	6.8381	6.66066	5.89849	6.72467	6.42264	6.32281	6.56318	6.75856	6.8388	6.53184	6.75039	5.97284	6.41144	6.20918	6.33816	6.51374	5.83354	6.22687	6.06957	6.11443	5.89368	5.76078	6.19635	6.11029	5.73664	6.1734	5.84525	5.83926	6.29848	5.86676	5.96229	6.08617	6.06985
AGO1	7.9066	8.09388	8.04793	8.17732	8.24417	7.98474	8.01966	8.09393	8.02428	7.98751	7.74446	8.03308	7.91952	8.24204	8.28901	8.088	7.99047	8.26835	8.23169	8.08768	8.06163	7.99127	8.00247	8.10585	7.9852	8.34237	8.11542	7.93667	8.04882	8.08192	8.03429	8.09235	8.16342	7.97379	8.23831	7.85896	8.04832
AGO3	5.92945	6.17715	5.83153	5.93828	7.0512	5.76068	6.13767	6.1698	6.03822	6.5751	6.05919	6.32274	6.47608	6.01233	6.12303	6.0651	6.19171	6.22237	6.3198	6.50346	6.43564	6.15536	5.84015	5.56949	6.83582	5.88352	5.73574	5.97093	5.72255	5.95106	5.5347	5.82841	6.16663	5.76828	6.77451	6.06605	5.91243
AGO4	6.76508	6.73327	6.77094	7.11764	6.47414	6.50544	6.86203	6.83976	7.21317	7.14867	6.91245	6.98163	6.84371	6.96627	6.65912	6.9888	6.92726	6.83604	6.67505	6.83773	6.87045	6.63333	6.9267	6.46556	6.67645	6.88263	6.70697	7.03491	6.77473	6.7944	6.77885	6.75966	6.97821	6.80354	6.78316	6.99326	6.97217
AGPAT1	8.98264	9.1449	8.96629	8.96351	9.04274	8.97278	8.98005	8.94007	8.88652	8.99269	9.09643	9.04771	9.1011	9.15463	9.00449	8.77947	8.94863	8.85379	8.95259	8.82803	8.97235	8.90918	8.91708	8.8854	8.89106	8.8778	9.15864	8.89384	9.14752	8.739	9.02548	9.30559	8.60195	9.20938	9.17239	8.79902	9.18856
AGPAT2	7.77813	7.82792	7.91975	7.64798	8.3068	7.66736	7.62389	7.59427	7.46348	7.49954	7.87875	7.58037	7.44766	7.35114	8.09476	7.55997	7.52924	7.72758	8.59995	6.9588	6.98089	7.6986	7.72944	7.67975	6.85898	7.58801	7.56819	7.4831	7.77003	7.88491	7.70926	7.83818	6.77342	8.16896	7.7931	7.49823	7.38221
AGPAT3	7.4279	7.30816	7.34227	7.51608	7.2387	7.79057	7.87713	7.18592	7.64184	7.25492	7.37514	7.73162	7.40968	7.7313	7.19873	7.4149	7.71074	7.27822	6.977	7.35091	7.44389	7.21178	7.72865	7.31529	7.00902	7.19885	7.35323	6.97183	7.24668	7.41339	7.25236	7.09766	7.37759	7.0294	7.25325	7.36664	7.58007
AGPAT4	6.76282	6.89266	6.94892	6.58013	6.46508	6.90593	6.7076	6.47421	7.11628	6.63204	6.73344	6.84027	6.963	6.81989	6.48165	6.94919	7.15527	6.7881	6.48804	6.86146	6.92254	7.15043	6.66674	6.98987	6.72254	6.81356	6.85477	6.79915	6.69849	6.82143	6.71135	6.59812	6.81535	6.42708	6.50061	7.4799	7.04774
AGPAT5	6.49321	6.57502	6.27066	6.36433	6.91538	5.87135	6.42327	6.99297	5.91249	7.00738	6.71755	6.56515	6.66929	6.29976	7.25773	6.74112	6.69915	6.58667	6.99086	7.72206	7.54011	6.70592	6.88192	6.74781	7.9762	6.88459	6.78855	7.20162	7.04913	6.20916	6.85942	6.99331	7.1799	7.03277	7.14118	6.6398	7.09073
AGPS	5.85497	5.59562	5.82421	5.9249	5.96862	6.15143	5.94051	5.59988	6.3297	5.66813	5.98205	5.89258	5.96356	5.94888	5.75385	6.16896	6.07076	6.06856	5.72498	5.97646	7.22906	5.98506	5.77932	5.64594	5.66851	5.85164	5.9998	5.91131	6.12167	5.49992	6.07453	5.89792	6.68356	5.69639	5.83692	6.19402	6.38433
AGR2	5.74928	5.56795	5.71722	5.73784	5.48618	5.86667	5.73299	5.45988	5.83373	5.5273	5.56888	5.62085	5.4695	5.62044	5.4009	5.66875	5.62855	5.69944	5.48813	5.48519	5.70317	5.59588	5.59639	5.62476	5.07855	5.65622	5.71172	5.54117	5.44679	5.69085	5.6325	5.45843	5.61808	5.46231	5.41823	5.81767	5.59781
AGRN	7.27456	7.16131	7.29708	7.17221	7.28749	7.26067	7.26952	7.16252	7.24749	7.23942	7.08582	7.09904	7.46858	7.03403	7.36771	7.2448	7.13728	7.29925	7.27207	6.8079	6.88441	7.10321	7.44388	7.3025	6.98855	7.40322	7.47644	7.08752	7.55617	7.62582	7.40985	7.71026	6.96107	7.48308	7.28947	7.07549	7.12453
AGRP	6.78308	6.86482	6.93881	6.87951	6.8083	7.25309	6.87035	6.93702	6.99768	7.09473	6.84608	6.88505	6.78606	6.91621	6.88942	6.66422	7.16155	6.93471	6.55563	6.50456	6.71713	6.83288	6.99693	6.86364	6.20284	6.85544	7.15053	6.67067	7.00551	7.18392	6.87814	6.6982	6.58	6.80958	7.0146	7.07803	6.74497
AGT	8.00827	8.13469	7.92144	7.64532	8.02416	7.72868	8.04975	8.23785	7.57782	7.60856	8.02988	7.95647	7.89291	7.5255	8.61002	7.76403	7.95982	8.23711	8.64781	8.7674	7.81177	8.02135	7.74322	8.28162	8.38853	7.53645	8.05617	8.77195	8.65777	7.97088	8.9296	8.11612	8.25214	8.38931	8.27583	7.82125	7.76561
AGTPBP1	6.12931	6.19188	6.24166	6.47464	6.26441	6.218	6.19623	6.18769	6.24332	6.63396	6.52517	6.41337	6.38136	6.51232	6.45837	6.26827	6.48808	6.28968	6.188	6.43388	6.24759	6.35567	6.13235	6.23938	6.30509	6.43659	6.08346	6.3892	6.003	6.21721	6.13938	5.94251	6.39209	5.97142	6.33268	6.43702	6.22552
AGTR1	7.07255	6.7871	7.20027	7.19649	7.72046	7.11715	7.73866	7.56742	6.93098	6.94654	7.13164	6.92351	7.15386	6.9081	7.40718	7.23344	6.98562	6.99114	7.4508	7.44087	7.95478	6.8876	7.45446	7.60274	7.77849	8.03335	7.67045	6.69522	6.37086	7.05361	6.79548	8.03311	6.91886	7.12776	7.40573	6.92107	6.88922
AGTR2	5.71212	5.76288	5.89984	5.67478	5.42016	5.9454	5.81584	5.68825	5.87	5.80389	5.74313	5.77993	5.67889	5.9416	5.70376	5.81119	5.86551	5.65076	5.49831	5.79628	5.6133	6.04014	5.8908	5.79974	5.57171	5.82329	5.74383	5.75737	5.56452	5.68999	5.67539	5.46223	6.00017	5.52768	5.73359	5.85663	5.88826
AGXT	5.94407	5.8135	5.87482	5.75914	5.66961	5.83369	5.93124	5.80136	5.83219	5.90152	5.70517	5.84442	5.75293	5.75968	5.72553	5.6923	5.76699	5.65766	5.72724	5.73472	5.72291	5.88296	5.75589	5.87197	5.59504	5.78322	5.82631	5.6552	5.78235	5.84381	5.79558	5.83801	5.71649	5.73838	5.75645	5.87824	5.79142
AHCTF1	5.35202	5.38836	5.27559	5.28331	5.47211	5.36135	5.31617	5.3083	5.20868	5.43685	5.28654	5.41955	5.2984	5.23452	5.11189	5.12667	5.19034	5.15139	5.29731	5.2435	5.38693	5.12389	5.27303	5.27318	5.68291	5.43496	5.18143	5.32611	5.2065	5.24901	5.21166	5.36799	5.20269	5.30865	5.30613	5.17211	5.1574
AHCY	8.34768	8.20829	7.70798	8.05951	8.0832	7.69034	7.90454	8.09175	7.89368	8.29098	8.11291	7.992	7.93342	8.01163	8.40367	7.62378	8.16304	7.89244	8.29458	7.92362	7.59015	8.20475	7.83158	7.96281	8.15559	7.64484	8.22129	8.47466	8.80015	7.60655	8.61115	8.41183	7.62889	8.60467	8.80595	7.52689	8.42072
AHCYL1	7.33899	7.57147	7.50349	7.98353	7.73971	7.40973	7.44891	7.82731	7.44046	7.89155	7.84605	7.88223	7.83664	7.739	7.50428	7.50633	7.48105	7.39842	7.682	7.794	7.51985	7.34453	7.16593	7.2843	7.72868	7.67419	7.45645	7.74964	7.41411	7.15256	7.51536	7.55082	7.83542	7.54436	7.77088	7.51882	7.8063
AHCYL2	7.09185	7.01361	7.13716	7.33215	7.14682	7.07139	7.00231	7.19159	7.08945	7.01327	7.09703	7.19547	7.05195	7.24838	6.94931	7.09833	7.14103	7.06737	6.95194	7.10368	7.04691	7.08239	6.9985	7.2908	6.80513	6.98306	7.25364	6.95773	6.94737	7.04222	7.04389	7.07209	6.93216	7.1098	7.0198	7.11045	7.11083
AHDC1	7.04197	7.9683	6.99884	7.33016	7.70853	7.16006	7.1702	8.05362	6.95341	7.26625	7.61403	7.75764	7.20364	7.54907	7.68609	6.62627	7.36603	6.95902	7.15706	7.74496	8.18079	7.57715	6.93169	6.81305	8.23641	6.86126	7.37429	7.67398	7.22688	6.8267	7.13311	7.48564	7.03681	7.12119	7.91202	6.91345	7.25321
AHI1	5.98368	5.96504	5.95542	6.00649	5.82905	6.2976	5.96409	5.8889	6.21383	5.95514	5.95313	5.99293	5.86384	6.10165	5.7582	6.01109	6.08138	5.98766	5.99762	6.08882	6.07258	6.01717	5.95793	6.1328	6.15305	6.08081	5.98263	5.92442	5.99654	5.92586	5.81179	5.91991	6.12545	5.85633	5.85572	5.9848	5.87504
AHNAK	8.644	9.03832	8.90086	8.73396	9.40769	8.38892	9.19569	9.04245	8.77349	9.2073	8.73485	8.94843	8.80495	8.39259	8.7393	9.00212	8.86363	8.80726	9.02224	8.8085	8.89698	8.58042	9.01398	8.78799	9.03321	9.31862	9.13904	9.05756	9.21049	8.53115	9.1037	9.20826	8.77299	9.1444	9.15125	8.81281	8.9322
AHNAK2	5.93771	5.68518	5.9027	5.68523	5.8796	5.83022	5.80325	5.77229	5.77975	5.81424	5.96104	5.59944	5.93601	5.95169	5.95056	6.11308	5.83565	6.11794	6.4948	5.71744	6.28858	6.1197	6.5784	6.4017	6.85885	6.47796	6.26337	6.97112	7.61614	6.0924	7.67542	6.17168	6.08384	6.65583	6.95708	6.36657	6.39493
AHR	4.82094	4.78179	4.77567	4.60481	5.06673	4.59397	4.38138	4.97125	4.782	4.98146	4.95466	5.00357	4.86263	4.77754	5.3275	5.24789	5.09304	4.98852	5.33383	5.42252	5.04061	4.94922	5.00877	4.94004	5.99595	5.01225	5.08412	5.20034	5.13722	4.849	5.28883	5.18213	5.18972	5.66474	5.14622	4.94129	5.07093
AHSA1	8.75477	9.50948	8.91749	9.17518	9.13984	8.62488	8.9961	9.05327	8.38891	9.0623	8.85637	9.0038	8.77159	8.58354	8.7816	8.68236	8.68834	8.7972	8.87909	9.08486	9.48901	8.70125	8.64801	8.76492	8.93391	8.62165	8.67959	9.25234	9.01681	8.31926	8.93139	9.44098	8.66569	9.30287	8.88691	8.16824	9.02766
AHSA2	5.29165	5.24966	5.03817	5.15466	5.58886	4.77986	5.05317	5.45005	4.78508	5.14033	4.98751	5.12031	5.16544	4.90046	4.91024	5.08244	5.01423	5.26801	5.76	5.06604	4.91346	5.03729	5.24368	5.47267	5.71203	5.65282	4.94339	5.08177	4.95912	5.05264	5.30488	5.79972	5.08995	5.39133	5.01526	4.76036	4.93339
AHSG	6.38587	6.18065	6.21774	6.18615	6.29462	6.38858	6.2475	6.17449	6.13677	6.30366	6.20884	6.18605	6.22374	6.37218	6.15409	6.23296	6.19888	6.19623	6.17422	6.15668	6.16955	6.03994	6.28518	6.19464	5.88668	6.16332	6.18063	6.19674	6.08574	6.29505	6.03739	6.07503	6.30505	6.09925	6.02722	6.2888	6.25826
AHSP	7.2186	7.40901	7.16999	7.38969	7.20639	7.53021	7.34982	6.98118	7.26666	7.1668	7.07687	7.16249	7.06562	7.3663	7.09255	7.41362	7.26236	7.56449	7.2161	6.62546	7.18162	7.09029	7.19271	7.28825	6.93221	7.17001	7.28181	7.02273	7.26459	7.7605	7.17609	7.23411	6.97342	7.24941	7.23946	7.33308	6.93462
AICDA	5.89321	5.69036	5.60136	5.63541	5.43576	6.29023	5.7217	5.59161	6.24662	5.59573	5.56367	5.64198	5.49235	5.82218	5.35072	5.72749	5.86414	5.67108	5.50046	5.43024	5.50775	5.62072	5.46752	5.65697	5.00752	5.57878	5.65254	5.46858	5.58555	5.7876	5.49149	5.43929	5.56907	5.44455	5.60146	5.7012	5.53214
AIDA	5.59578	5.6783	6.01744	5.99825	6.20765	5.4276	5.81259	6.08136	5.91977	6.11119	6.18018	6.32602	6.4899	5.88787	6.3058	6.09421	5.75559	5.88248	6.36131	7.23136	6.95407	5.52284	5.99952	5.82951	6.80955	6.15973	6.02864	6.2215	5.93472	5.42603	6.07064	6.21972	6.44436	6.24727	6.19809	6.06572	6.34655
AIF1	8.24587	7.83573	8.06474	8.11921	7.58798	8.30961	8.01473	7.95973	8.27798	8.03067	8.10062	8.09146	8.30517	8.37131	8.08486	8.65894	8.51683	8.58845	8.41543	8.62865	8.36312	8.47267	8.24744	8.37073	8.71182	8.40484	8.40765	8.24269	8.61325	8.35864	8.77028	8.25703	8.46091	8.41423	8.52949	8.33218	8.35518
AIFM1	7.56984	7.80511	7.49146	7.54363	8.06919	7.64359	7.3578	7.85754	7.40076	7.26893	8.28426	7.87719	7.74301	7.59976	7.30975	7.54396	7.26694	7.39674	7.70115	8.02212	7.3378	7.58789	7.24275	7.52437	7.97333	7.07819	7.44042	7.22236	7.611	7.12976	7.65424	7.65479	7.23769	7.58267	7.51345	7.075	7.36757
AIM1	6.82364	6.65125	6.77466	6.78757	6.61067	6.8665	6.57681	6.53555	7.03128	6.81477	6.56502	6.72718	7.05632	6.53513	6.85047	7.06516	6.94772	7.09379	6.86906	6.85164	6.93788	7.02118	6.61135	6.68399	7.01474	6.81549	6.80009	6.8375	6.68265	6.64283	6.81316	6.74781	7.14843	6.87232	6.6769	7.07747	6.83719
AIM1L	6.51889	6.49215	6.46402	6.42948	6.44368	6.51858	6.49175	6.50761	6.63943	6.34289	6.46697	6.46985	6.52673	6.43773	6.60946	6.3568	6.40711	6.42762	6.29945	6.3848	6.27405	6.61155	6.66085	6.45771	6.35571	6.37499	6.4751	6.39039	6.45467	6.43634	6.51616	6.38302	6.33389	6.40236	6.29533	6.54072	6.63429
AIM2	6.64899	6.7582	6.86617	6.7049	6.35706	6.66245	6.61299	6.48958	6.75674	6.52309	6.64055	6.54092	6.47966	6.71346	6.64828	6.69216	6.77092	6.69628	6.62592	6.6904	6.59221	6.70457	6.66585	6.72795	6.6431	6.63428	6.5738	6.50559	6.39876	6.58439	6.47656	6.46972	6.86208	6.45688	6.50713	6.69774	6.66955
AIMP1	7.38874	7.55749	7.472	7.90642	7.922	7.23256	7.40326	7.79635	6.98691	7.76142	7.93105	7.68484	7.53469	7.16543	7.35509	7.11795	7.22284	7.16307	7.65258	7.90267	7.66911	7.31314	6.92627	7.38794	8.11804	7.60794	7.18037	7.58883	7.33849	6.95803	7.37594	7.49385	7.57897	7.3433	7.70804	7.16382	7.37186
AIMP2	8.96462	9.42987	8.80526	8.8695	9.25562	8.6344	9.10224	9.16521	8.4031	9.05618	9.37786	9.15405	8.91454	8.74382	9.10403	8.64378	8.76459	8.94445	9.08824	8.88055	8.9279	8.81177	8.56618	8.74372	8.89137	8.66673	8.74127	8.76352	8.92744	8.43987	8.7699	9.14028	8.51641	8.98928	9.36998	8.58319	8.83869
AIP	7.63782	8.00807	7.9085	7.93638	8.26694	7.68401	7.84734	7.94357	7.54734	7.71457	7.87343	7.70265	8.00268	7.69865	8.14837	7.72993	7.65339	7.8438	8.02203	7.79874	7.84955	7.6626	8.21882	7.99749	7.7452	7.91584	8.01372	7.8303	7.94451	7.90039	8.1329	8.27753	7.7121	8.26961	7.94133	7.8292	7.88273
AIPL1	6.44151	6.25838	6.3143	6.40558	6.30481	6.85131	6.39626	6.20203	6.6906	6.29601	6.50353	6.30346	6.37987	6.49225	6.18647	6.4875	6.35987	6.51386	6.09339	5.97249	6.38689	6.37812	6.3638	6.68316	5.83447	6.28711	6.44818	6.36856	6.30483	6.53855	6.63048	6.04631	6.40161	6.27947	5.88995	6.5685	6.50247
AIRE	6.84258	6.66829	6.6669	6.68065	6.44505	7.34925	6.67327	6.59087	6.66995	6.33763	6.78009	6.80448	6.7459	6.88406	6.57624	6.5784	6.80749	6.68942	6.34398	6.54644	6.45737	6.99535	6.66231	6.68508	6.51191	6.60712	6.81816	6.52476	6.93717	6.76508	6.76226	6.6394	6.47094	6.65883	6.6828	6.69811	6.63729
AJAP1	5.98374	6.0187	5.92335	5.93447	5.77408	6.01635	5.97199	5.93577	6.25264	5.93217	5.98204	5.89174	5.88218	6.08439	5.85927	5.89116	5.98635	6.00372	5.74432	5.83778	6.0262	6.01313	6.00273	6.03834	5.74741	5.82123	5.95413	5.82254	5.84155	6.01866	5.88233	5.70759	5.94767	5.75888	5.86071	5.91165	5.88527
AK021537	6.44661	6.83505	6.78185	6.79119	6.37723	7.16337	6.81687	6.38562	6.76429	6.38802	6.5572	6.3131	6.41501	6.5191	6.55057	6.7383	6.98984	6.80735	6.58697	6.46242	7.02803	6.69367	6.59517	6.4463	6.48402	6.54636	6.74739	6.60422	6.51952	6.70821	6.55106	6.39185	6.49614	6.25578	6.20868	6.52461	6.049
AK021933	5.55182	5.35548	5.62207	5.54283	5.10921	5.52119	5.51486	5.14713	5.50117	5.4004	5.10155	5.27869	5.3117	5.62033	5.15909	5.40324	5.64011	5.36649	5.22333	5.39422	5.95347	5.47072	5.30542	5.50865	5.22667	5.47139	5.26833	5.36911	5.22903	5.45148	5.28156	5.2142	5.73165	5.18977	5.29547	5.71614	5.39392
AK055981	7.73412	7.97044	8.40312	8.01913	8.48198	7.88924	8.10849	8.6356	7.69167	7.92793	8.31189	8.71812	7.96091	7.9876	8.10832	7.85922	7.8718	7.73872	8.12582	8.43978	7.64401	7.52786	7.49507	8.02073	8.53766	7.57473	7.77534	7.6976	7.94189	7.09732	7.92557	7.46563	7.61822	7.91815	8.36463	8.20329	7.45964
AK1	9.98371	9.82299	9.96314	9.93905	10.3762	10.2679	10.083	10.1299	9.14879	9.71455	10.3673	10.2192	10.3688	10.0525	10.5256	9.84755	10.2433	10.2841	10.4872	10.1714	10.3443	10.7438	10.0946	9.9811	10.3288	10.0773	10.3905	10.1693	10.7248	10.2541	10.5291	10.4833	10.1364	10.7913	10.9267	10.0682	10.7542
AK2	6.98532	7.19103	7.05533	7.02243	7.15529	7.04455	7.04975	7.1626	7.05069	7.17855	7.26252	7.21776	7.18355	7.04536	6.94606	6.96235	7.13565	7.06684	7.09518	7.29237	7.02579	7.18472	6.94532	7.00377	7.20572	6.99875	7.0151	7.20181	7.06083	6.97211	7.07601	6.99348	7.03259	6.96987	7.15434	7.13763	7.12324
AK5	6.23344	6.17542	6.14301	6.2354	6.03579	6.17689	6.28158	5.94704	6.68735	5.99588	6.15356	6.13328	5.90661	6.27963	6.14485	6.26183	6.299	6.68651	5.90683	6.02188	6.02067	6.25345	6.19901	6.07732	5.64131	6.1884	6.15275	6.28941	6.05571	6.14099	6.03571	5.88789	6.33798	6.01691	6.08594	6.49959	6.21527
AK6	6.62127	7.06045	6.7658	6.57228	6.98687	6.49068	6.56215	6.844	6.5869	6.78192	7.38513	6.90219	6.71144	6.49965	6.6817	6.54275	6.34046	6.38212	6.75356	7.08955	7.22642	6.48245	6.45932	6.3263	7.22971	6.53878	6.45908	6.91083	6.51541	6.09396	6.78802	6.83666	6.35615	6.73619	6.93906	6.03569	6.58729
AKAP1	8.35796	8.3857	8.46384	8.43309	8.92475	8.36015	8.57846	9.27276	8.10227	9.01739	8.77041	8.84709	8.70911	8.38537	8.44254	8.03523	8.21694	8.26592	8.54873	8.55537	8.63252	8.46704	8.26606	8.41441	8.95839	8.4103	8.50758	8.5783	8.53138	7.94036	8.49518	8.7298	8.49641	8.74015	8.88144	8.42573	8.43699
AKAP10	6.25372	6.12455	6.23756	6.14231	6.38272	5.88497	6.25278	6.16555	6.11143	6.00901	6.04414	5.74787	6.14791	6.02511	6.38952	6.44338	5.98691	6.00025	6.35511	6.24676	6.10548	6.03627	6.07422	6.13159	6.10036	6.15077	5.99837	5.76429	6.18865	6.04173	6.18034	6.24594	6.09448	6.01186	6.10193	6.01617	5.94695
AKAP11	6.51173	6.56233	6.6502	6.6035	6.7997	6.46817	6.61824	6.60025	6.65909	6.93603	6.49238	6.68017	6.53477	6.52148	7.0333	6.93351	6.64905	6.69276	6.67763	6.91643	7.13386	6.69583	6.6543	6.65853	7.25265	6.81126	6.79285	6.84297	6.51844	6.38529	6.60556	6.59936	7.02383	6.55001	6.73951	6.75337	6.69908
AKAP12	7.64302	7.73883	8.01122	7.90154	8.77352	7.29119	8.09215	8.24888	7.62774	8.2149	7.86681	7.40232	8.17384	7.30947	8.38565	8.84891	8.15536	8.15451	8.61911	8.73558	8.83903	7.74392	8.38273	8.0888	9.01349	8.33369	8.22677	8.45734	8.16632	7.74295	8.44737	8.41625	8.48011	8.46468	8.37813	7.52164	7.81032
AKAP13	6.58476	6.59604	6.50605	6.88114	7.26021	6.70309	6.79458	7.07884	6.5831	7.05684	6.92668	6.7207	6.8981	6.81098	6.78404	6.71271	6.70517	6.8527	6.96772	7.25133	6.93826	6.86141	6.82549	6.72141	7.48358	6.8691	6.77539	7.07757	6.99399	6.93775	6.88385	7.16719	6.95917	7.02842	7.19721	6.96608	7.28153
AKAP17A	6.70792	6.80064	6.87501	6.77212	7.15621	6.55101	6.72788	6.67293	6.42024	6.57124	6.81551	6.60139	6.74715	6.5237	6.49144	6.58978	6.6015	6.7126	7.20928	6.96119	6.92226	6.5642	6.92211	6.85033	6.93125	6.91771	6.70613	6.79802	6.74761	6.87565	6.81066	7.08039	6.62643	6.83866	6.53369	6.46949	6.55063
AKAP3	6.08358	5.91147	5.99291	5.93466	5.73704	5.90682	5.88995	5.78067	5.94089	5.78903	5.87114	5.91491	5.87515	6.38697	5.79977	5.99	5.96523	5.8457	5.51901	5.47835	5.63467	5.9762	6.02923	6.14583	5.38942	5.76933	5.77007	5.82779	5.70791	6.15813	5.65612	5.7437	5.90053	5.8672	5.6037	6.25087	6.01353
AKAP4	5.83623	5.56395	5.53183	5.62543	5.52211	5.81572	5.52896	5.43759	5.64231	5.50536	5.63552	5.39948	5.51287	5.64379	5.57062	5.48025	5.72865	5.64711	5.50878	5.23158	5.30211	5.42432	5.59185	5.45546	5.224	5.47637	5.55981	5.44724	5.44863	6.06445	5.58071	5.55166	5.59996	5.5828	5.36016	5.55609	5.48029
AKAP5	6.37459	5.93586	5.79247	6.11547	5.77931	5.92939	6.08673	5.91914	5.97344	5.91066	5.92822	5.90927	5.83165	5.99493	5.84508	5.97414	5.88081	6.02608	5.98365	5.93131	5.74245	5.94845	5.99072	6.02871	5.80686	5.87244	5.89926	5.98754	6.02849	6.09556	5.83266	5.93355	5.88579	5.81616	5.91256	5.84356	5.71748
AKAP6	6.18054	6.11323	6.16487	6.26022	5.9891	6.06337	6.11177	6.2086	6.14619	6.14955	6.19472	6.17554	6.04031	6.25237	6.02041	6.02485	5.92669	6.02909	6.02603	6.1622	5.97197	6.08384	5.90937	6.10205	5.99993	6.04655	5.97173	6.15688	6.1511	6.19569	6.15499	6.00664	6.03543	6.09891	6.21934	6.11904	6.21739
AKAP7	6.94834	6.90865	7.09221	7.3203	7.00525	7.21768	7.01567	6.76118	7.0369	6.86048	7.07963	6.91211	7.03437	7.14952	7.04341	6.86905	6.9487	6.97752	6.86789	6.76771	6.90191	6.80924	6.80618	7.08447	6.77428	7.11564	7.03831	6.81696	6.78303	6.85408	6.80974	6.95254	6.8142	6.89236	6.64173	6.88815	6.81339
AKAP8	7.276	7.24369	7.13736	7.34238	7.37809	7.23743	7.38375	7.35697	6.99382	7.30551	7.16967	7.28463	7.10348	7.13955	6.89994	7.01287	7.10233	7.00844	7.16874	7.18933	7.35436	7.11186	7.17317	7.06863	7.17314	7.19379	7.15314	7.1921	7.32084	7.10291	7.3848	7.35516	7.15054	7.06686	7.29572	6.96713	7.09846
AKAP8L	6.81345	6.83237	6.65669	6.86804	6.93605	6.72165	6.81764	6.58101	6.72228	6.68778	6.69803	6.70431	6.6966	6.64347	6.76948	6.55053	6.54514	6.78609	6.81299	6.47481	6.74009	6.7777	6.84431	6.60798	6.49604	6.8623	6.90558	6.57276	6.95637	6.90789	6.75823	6.9958	6.36595	6.88533	6.64074	6.61745	6.65494
AKAP9	6.09318	5.83344	6.16228	6.10884	6.75294	6.08614	6.14936	6.51327	6.046	6.4182	6.42758	6.28513	6.17631	6.08386	5.99263	6.02393	6.14641	6.12916	6.25275	6.64086	6.65365	6.09196	6.2927	6.0865	6.39261	6.34959	6.09333	6.14244	5.84333	5.61603	5.8331	6.12509	6.43685	6.19211	6.44394	6.14721	6.05463
AKIP1	6.50239	6.80071	6.6665	6.70447	6.95882	6.59015	6.73648	6.71183	6.36052	6.63877	6.98801	6.83877	6.89462	6.76509	6.63738	6.55424	6.69517	6.75388	6.7855	6.17039	6.61141	6.59035	6.65925	6.65948	6.82932	6.51614	6.58737	6.70875	6.90449	6.68577	6.71356	6.86131	6.458	6.90901	6.77242	6.67585	6.80166
AKIRIN1	6.69104	6.87183	6.33265	6.48292	6.73884	6.59591	6.42465	6.53127	6.41438	6.56998	6.66909	6.91544	6.63307	6.63731	6.84392	6.22108	6.90777	6.44125	6.77683	6.84589	6.73731	7.1162	6.39545	6.41665	7.02918	6.24565	6.54876	6.92036	6.53332	6.66308	6.59345	6.44754	6.58715	6.32339	6.94403	6.68293	6.8921
AKR1A1	8.07547	7.95394	8.23482	7.92934	8.34895	8.18107	8.36845	8.60079	8.55886	8.28603	8.48476	8.41988	8.48672	8.26506	8.92953	8.81438	8.71248	8.27008	8.81659	8.93299	8.63394	8.78126	8.56204	8.54712	9.34835	8.5482	8.59017	8.66302	8.72603	8.19099	8.8294	8.3822	8.99392	8.65601	8.89526	8.59053	8.5594
AKR1B1	10.1278	10.1719	10.2291	10.5373	10.7101	10.1885	10.6342	10.7734	9.20336	10.3999	10.4291	10.2894	10.5702	10.0891	10.2943	10.1495	9.96712	10.0626	10.6733	9.95046	9.82447	10.076	9.99246	10.2649	10.1716	10.2233	10.2424	10.2301	10.5242	9.71289	10.4299	10.6583	9.88349	10.7396	10.58	9.56695	10.6207
AKR1B10	6.55337	6.99388	6.76215	6.85715	6.37657	6.31283	7.44448	6.29217	6.45552	6.21371	6.07063	6.25542	6.19232	6.6138	6.35762	6.53567	6.36323	6.40871	6.16353	6.17468	7.20342	6.53527	6.40706	6.60083	6.21578	6.89309	6.32214	6.4352	6.31187	6.47091	6.71479	6.4337	6.57925	6.47638	6.56822	6.77425	6.37016
AKR1C1	8.16709	9.05836	8.74838	7.88108	8.85245	7.91674	7.98036	8.63087	8.27366	8.45484	8.49285	8.35931	8.46605	8.19881	8.29784	8.43876	7.93993	8.37987	9.14509	7.97859	8.81558	8.0073	8.41368	8.48418	8.42718	8.55408	8.1607	8.34244	8.23226	7.92809	8.04068	8.36649	7.89603	8.77172	8.47199	8.0044	8.06052
AKR1C3	5.82787	6.2993	6.67521	5.55283	6.78087	5.56057	5.55865	6.74542	5.83116	6.57959	6.26127	6.06494	6.50536	6.01854	6.21247	6.4229	5.86737	5.65075	7.65789	6.16086	8.09404	5.97282	6.27051	6.50892	7.28658	7.47909	5.71137	7.20458	6.28437	5.58253	6.06458	6.8692	6.05994	6.41021	6.35097	6.18914	5.79203
AKR1C4	5.03567	4.92205	4.9292	4.96865	4.82955	4.94905	4.92903	5.06875	4.96967	4.94981	5.02499	5.09173	4.94023	4.99151	5.0809	4.94502	5.02398	4.86146	4.97522	4.97073	5.16004	4.99881	5.10619	4.93008	5.0592	4.79415	4.74921	4.92275	4.90068	4.97951	4.79879	4.80226	4.98502	4.82971	5.01512	5.05177	5.06451
AKR1D1	4.60573	5.02367	4.68528	4.72197	4.43986	4.85187	4.6798	4.5457	4.78507	4.62206	4.60659	4.59553	4.5207	4.72097	4.62064	4.74119	4.57615	4.73402	4.64091	4.52919	4.69446	4.64804	4.61968	4.6501	4.52201	4.70959	4.71788	4.53782	4.5035	4.71443	4.63872	4.42942	4.59984	4.65275	4.45887	4.76709	4.55348
AKR7A2	7.08163	7.61322	7.42883	7.44798	7.83366	7.06717	7.53813	7.60553	6.55984	7.78395	7.28757	7.58133	7.57858	7.07252	8.19966	7.04363	7.0588	7.11503	7.75222	7.21807	6.90413	7.54376	7.65122	7.38626	7.56654	7.61057	7.65337	7.59978	7.62294	6.63576	7.6585	7.8735	7.12988	7.88135	7.49559	7.08643	7.42216
AKR7A3	7.46693	7.38291	7.26092	7.44799	7.48887	7.75588	7.37798	7.61845	7.21129	7.3314	7.492	7.54755	7.59732	7.2895	7.67119	7.15963	7.3764	7.17845	7.61989	7.41942	7.28001	7.45092	7.45677	7.43048	7.39664	7.4403	7.43532	7.12565	7.622	7.31254	7.55753	7.64284	7.41107	7.47196	7.44024	7.20441	7.66682
AKT1	7.77243	8.02102	7.74976	7.33571	8.28766	7.93953	7.9249	8.11066	7.60793	8.05526	8.38285	8.16732	8.43934	7.96504	8.55296	8.13037	8.12036	8.03993	8.33468	8.49579	7.89036	8.2804	8.00638	7.98779	8.55253	7.89019	8.29134	8.7984	8.38016	8.03581	8.42044	8.41493	7.78526	8.34911	8.37622	8.33756	8.40884
AKT2	6.27189	5.84968	6.04708	6.27379	6.17877	6.39957	6.03606	5.87802	6.16118	5.9156	6.20728	6.51109	6.77307	6.51817	5.76639	5.94175	6.26397	6.03099	5.82516	6.1299	6.07284	6.20028	6.06135	6.04739	5.92788	5.87245	5.77817	6.00071	6.10726	6.14708	5.99856	5.97263	6.16803	6.1112	6.17164	6.16489	6.5451
AKT3	6.63137	6.5764	6.55255	6.66179	6.59048	6.51145	6.71678	6.54178	6.69726	6.53021	6.55908	6.51912	6.81035	6.59377	6.93474	6.79903	6.67564	6.64904	6.74616	6.74247	6.72691	6.62849	6.87596	6.61264	6.60812	6.88713	6.603	6.71416	6.4962	6.49938	6.50799	6.52845	6.70287	6.6804	6.56821	6.62954	6.60496
AKTIP	8.55057	8.48325	8.67357	8.95202	9.14551	8.6488	8.76043	9.15582	8.30591	9.1424	9.19608	9.14369	8.89071	8.61948	8.99423	8.15136	8.58875	8.4586	8.54947	8.73434	9.11255	8.61524	8.24396	8.33299	8.89137	8.66552	8.63094	8.55237	8.6698	8.1074	8.43552	8.99635	8.58305	8.57671	8.98331	8.26967	8.60178
AL109706	4.89778	4.91652	4.79842	4.85517	4.70176	5.18936	4.75049	4.84191	5.34548	4.90049	4.93732	4.84123	4.71028	5.2125	4.67755	5.02908	5.46938	4.84301	4.59933	4.77955	4.99613	5.14458	4.87758	4.99158	4.62052	4.83526	5.08598	4.87915	4.88928	5.01219	4.90706	4.69587	5.25485	4.77978	4.78485	5.1257	4.89148
AL590762.11	6.81713	6.6606	6.70158	6.71508	6.6534	6.79641	6.81794	6.69263	6.63593	6.61434	6.707	6.85697	6.7979	6.71099	6.73442	6.62674	6.9311	6.62925	6.92568	6.30413	6.31969	6.71394	6.85952	6.83198	6.08215	6.71344	6.92034	6.54597	6.86975	6.77734	6.91053	6.76998	6.524	6.67921	6.46542	6.90967	6.92237
ALAD	6.88297	6.75686	6.82757	6.87487	6.81608	6.93582	6.65202	6.84898	6.74955	6.87556	7.06089	6.85749	6.99892	6.73822	6.76432	6.70075	6.64279	6.81456	6.83867	6.76114	6.61966	6.75703	6.67814	6.67128	6.60053	6.83697	6.77487	6.66863	6.95763	6.98813	6.97944	6.90225	6.68065	6.94723	6.96629	6.57378	6.82663
ALAS1	8.25726	8.40434	8.34362	7.81122	8.80978	7.76374	8.24505	9.03382	6.93831	8.27638	9.41528	8.6438	9.05959	7.81842	8.30405	7.53755	7.53124	7.66011	8.65556	8.58683	7.62037	8.09657	7.20145	7.96241	8.78853	7.66864	7.72356	8.34843	8.64667	7.53202	8.10083	8.62162	7.86141	8.72823	9.11161	7.71885	8.02726
ALAS2	7.29565	7.06745	7.12689	7.02195	7.21262	7.23195	6.76974	8.23407	7.36447	7.16428	7.33727	7.12735	6.96528	7.01105	7.40537	6.91164	6.96175	7.01974	6.91576	7.11705	6.9392	7.04427	6.96236	6.93311	6.81403	7.11746	7.05247	6.70962	7.05711	7.3096	7.01858	6.80866	7.0137	6.80861	7.12437	6.99991	7.10814
ALB	5.23706	5.18894	5.20927	5.13065	4.78135	5.26381	5.19301	4.98329	5.18935	5.241	5.07481	5.09544	5.02363	5.30079	5.02684	5.10171	5.23062	5.13688	4.99212	5.0991	5.31404	5.21365	5.03984	5.0441	4.93959	5.11411	5.14402	5.1191	4.98875	5.03084	4.94934	4.87366	5.20353	5.05994	5.05487	5.29033	5.14406
ALCAM	5.5754	5.47311	5.687	5.48635	5.47628	5.51606	5.55709	5.62916	5.5957	5.44833	5.51703	5.5178	5.34976	5.5133	5.61283	6.04028	5.64499	5.61086	5.71073	5.99454	5.66883	5.66082	5.70924	5.71416	6.10936	5.73237	5.72568	5.82749	5.79724	5.71532	5.91312	5.71001	5.76114	5.67748	5.61123	5.64123	5.60037
ALDH18A1	6.77651	6.18205	6.26888	6.20072	6.27712	6.43611	6.2984	6.1796	6.58088	6.17246	6.22314	6.29115	6.45583	6.86589	6.9095	6.67636	6.7142	6.55146	6.35413	6.67825	6.52096	6.85919	6.33536	6.61815	6.42877	6.34289	6.79322	6.55472	6.54737	6.2698	6.65944	6.16827	6.79068	6.47143	6.42008	6.55914	6.56873
ALDH1A1	6.60656	6.2873	6.90099	7.26759	7.70649	6.91744	6.55563	8.14274	6.49089	7.12604	7.61573	7.33249	6.98426	6.33692	7.4653	7.33671	6.79392	6.74636	8.14343	8.27392	8.08149	7.02801	7.56162	7.2839	8.69689	8.06041	6.79203	7.3979	7.11943	6.11336	6.82343	7.92071	7.58298	7.41626	7.44347	6.81302	7.2319
ALDH1A2	7.26548	6.92659	6.66561	7.00196	6.76935	6.58929	7.0025	6.9182	6.80453	6.76139	6.56954	6.87741	6.76205	6.64894	7.13988	6.86711	6.77716	6.91733	6.94196	6.37475	6.43851	6.84703	7.13644	7.10776	6.4663	6.66795	6.98482	6.51917	7.08677	7.47162	6.83182	6.89673	6.38611	7.13758	6.68699	6.50471	6.35566
ALDH1A3	5.77231	5.55552	5.92877	5.89031	5.77096	5.71414	6.07319	5.89512	5.80935	5.76716	5.73805	5.93878	5.81455	5.86097	6.03316	6.09836	5.90049	6.03414	5.98858	6.15984	5.91703	5.73664	5.874	6.21793	6.01286	6.0665	5.95928	6.0661	6.25887	6.14893	6.14612	6.04277	6.17228	6.25708	5.79929	6.02576	5.98268
ALDH1B1	8.0201	7.5262	7.66461	7.53084	7.42687	7.85871	7.53472	7.21641	7.70466	6.94701	7.15127	7.40383	7.23009	7.60743	7.21881	7.6041	7.72665	7.53872	7.16106	6.36526	6.97459	7.55209	7.08572	7.59595	6.31475	7.46732	7.71262	7.36959	7.85602	7.90588	7.54534	7.89437	7.24826	7.86503	6.86525	7.53036	7.90039
ALDH1L1	7.88671	7.9428	7.54716	8.13949	7.98358	8.12458	7.94642	7.89153	7.70615	7.71557	7.60438	7.91937	7.51344	7.74227	7.81223	7.32451	7.58344	7.48155	7.63169	7.71694	7.50725	7.30379	7.56444	7.28108	7.22373	7.57602	7.50761	7.31663	7.45413	7.45525	7.37364	7.71431	7.3508	7.32731	7.70574	7.51958	7.31597
ALDH2	9.10598	9.65599	9.5941	10.3919	10.2409	9.75255	9.33784	10.0887	9.69772	10.6418	10.5166	10.4585	9.80743	9.98936	9.47388	8.71933	8.64144	8.59139	9.84417	9.64438	8.8202	8.56072	9.48728	8.53051	9.74871	9.10266	9.23703	9.14406	8.51762	8.17417	8.23131	9.48979	8.66953	9.54429	9.4755	8.63309	8.56495
ALDH3A1	6.85396	6.30988	6.28712	6.36786	6.36351	6.23586	6.61507	6.50079	6.38297	6.41204	6.46279	6.51978	6.45319	6.38395	6.50643	6.38059	6.40609	6.37409	6.24123	6.30308	6.28878	6.39166	6.61417	6.20829	5.97108	6.17828	6.64124	6.20476	6.52062	6.88275	6.55528	6.52542	5.98562	6.48864	6.52512	6.14937	6.39399
ALDH3A2	8.84078	8.8123	8.70674	8.73715	8.95705	8.54989	8.47847	8.80885	8.72381	8.47767	8.78004	8.60724	8.46172	8.46695	8.74875	8.52371	8.45068	8.47375	8.88098	8.81987	8.81527	8.56488	8.57147	8.74459	8.80437	8.54957	8.64182	8.32382	8.47785	8.25726	8.24249	8.71921	8.43114	8.52538	8.59035	8.51179	8.5858
ALDH3B1	7.88247	7.75149	7.63601	7.98206	7.83405	7.60158	7.88972	7.65228	7.69617	7.82422	7.77452	7.8688	7.77913	7.82689	7.90019	7.98603	7.74739	8.00133	7.83379	7.51893	7.67201	7.95368	7.96444	7.79096	7.72891	7.57577	7.97786	7.7879	8.27913	8.24252	7.99127	7.75086	7.81039	7.9557	7.85214	7.81863	7.82168
ALDH3B2	5.4203	5.43308	5.36204	5.32299	5.31693	5.36	5.38417	5.36692	5.41656	5.41306	5.2842	5.41186	5.47638	5.39652	5.32926	5.23071	5.50338	5.30545	5.30357	5.40201	5.36904	5.43666	5.28001	5.3329	5.25267	5.24693	5.40147	5.14495	5.38	5.46713	5.34982	5.33514	5.37953	5.26664	5.24515	5.50621	5.31094
ALDH4A1	8.14503	7.87546	8.18948	8.07787	8.15742	8.10454	8.05435	8.91872	7.88925	8.36549	8.68176	8.50565	8.47677	7.99812	7.96139	7.7238	8.32075	8.02839	8.22208	8.2782	7.44335	8.34824	8.36785	8.18083	8.21719	7.87951	8.21375	8.2463	8.12161	7.69032	7.96217	8.42046	7.98	8.16741	8.34512	8.07539	8.07857
ALDH5A1	6.21803	6.03197	6.37602	6.51434	6.70816	6.53684	5.99301	7.21828	6.09784	6.74139	6.90649	6.9113	6.34881	6.53086	6.06787	5.92107	6.13916	5.85248	6.49857	6.64951	5.93686	6.09007	5.90365	6.16936	6.60285	6.10729	6.00857	6.16779	6.11239	5.84382	5.92884	6.37004	6.21531	6.23814	6.74206	5.99467	6.26837
ALDH6A1	6.52857	6.67248	6.31535	6.45742	7.02926	6.53189	6.51182	7.42743	6.49198	7.66148	7.3455	6.94833	6.62732	6.41272	6.70884	6.25219	6.2107	6.2438	6.71068	6.77268	6.17109	6.34515	6.40152	6.24606	6.81449	6.20355	6.08601	6.57458	6.11596	6.23821	5.94637	7.04283	6.39294	6.32263	6.44493	6.17017	6.24895
ALDH7A1	6.37804	6.25171	6.30303	6.1868	6.50921	6.50876	6.19346	6.42853	6.25586	6.51169	6.41779	6.37514	6.31924	6.29219	6.52985	6.36461	6.38172	6.39367	6.54326	6.4625	6.41456	6.25271	6.33373	6.42811	6.5418	6.27353	6.41104	6.27203	6.49574	6.22509	6.4897	6.36031	6.37657	6.42627	6.65272	6.31286	6.34072
ALDH8A1	4.89758	5.24259	5.04569	5.03302	4.93187	5.14675	4.96878	4.93265	5.03701	5.00247	5.00472	4.90104	5.0629	5.10348	4.84061	5.00138	4.98153	4.98675	4.93051	5.1167	5.03895	4.95428	4.99602	4.89449	4.78899	5.03878	4.93906	4.97587	4.91487	4.90708	4.93474	4.82258	4.97629	4.97503	4.72079	5.02638	4.90273
ALDH9A1	8.47163	8.28068	8.58426	8.67412	8.72392	8.78971	8.41233	9.36179	8.59973	9.47877	9.35312	9.19178	8.85876	8.55311	8.97609	8.40428	8.22444	8.53355	8.95375	9.25503	8.75809	8.56596	8.20213	8.25468	9.26326	8.77632	8.44525	9.11274	8.61225	8.06441	8.43557	8.79839	8.86801	8.62982	9.32272	8.45296	9.14239
ALDOA	13.3524	13.5963	13.4503	13.8169	13.8491	13.7339	13.6032	13.0373	13.2403	13.3912	13.3633	13.4046	13.5642	13.7323	13.4051	12.4883	13.2581	13.3218	13.0896	13.0766	12.6498	13.2541	13.1249	12.8236	13.1534	12.9486	13.0822	12.9317	13.3322	12.9748	13.1316	13.413	12.3959	13.5764	13.1887	12.7946	13.3031
ALDOAP2	5.73767	5.45794	5.38027	5.41091	5.43349	5.54263	5.45379	5.21898	5.22793	5.37744	5.25222	5.22797	5.33059	5.60481	5.56629	5.38517	5.52548	5.37882	5.59316	5.0968	5.5078	5.4039	5.40046	5.36158	5.34044	5.28913	5.44776	5.39094	5.40237	6.02985	5.47954	5.29177	5.2186	5.31482	5.33612	5.27698	5.27743
ALDOB	6.19074	5.99585	5.98197	5.98737	5.83308	6.18857	5.99917	5.93518	6.22837	6.01196	5.96954	6.02088	5.96195	6.11922	5.91531	6.00544	6.02449	6.02735	5.85458	5.76712	5.9126	6.09205	5.95756	5.9712	5.75203	5.92051	6.00663	5.97508	5.92285	6.08492	5.97661	5.92432	5.98177	5.92657	5.97903	6.14392	6.10891
ALDOC	8.08594	7.51146	7.68193	7.58301	7.74407	8.17517	7.68396	7.59697	7.61255	7.49156	7.72631	7.59926	7.4717	7.80246	7.67975	7.66639	7.80508	7.67229	7.98137	7.49057	7.27256	7.59906	7.81909	7.6471	7.2145	7.52655	7.68183	7.65656	7.76596	7.9242	7.7054	7.50129	7.31593	7.56255	7.95841	7.86273	7.58185
ALG12	6.56928	6.50197	6.34141	6.39773	6.50565	6.84092	6.43079	6.61959	6.74534	6.91455	6.68804	6.59269	6.80869	6.88894	6.75181	6.41005	6.58381	6.59644	6.43417	6.61158	6.40437	6.74003	6.58331	6.4082	6.40327	6.50468	6.62874	6.36674	6.48507	7.01959	6.5368	6.56475	6.15299	6.70884	7.0552	6.7306	6.55325
ALG13	5.16498	5.22865	5.32762	5.21664	5.42928	5.02727	5.21692	5.24143	5.03355	5.25649	5.09023	5.20681	5.0716	4.98487	5.18284	5.28737	5.14872	5.24884	5.40204	5.39897	5.26445	5.0593	5.12216	5.37247	5.42534	5.51627	5.18112	5.32866	5.29248	5.13593	5.17046	5.32633	5.43597	5.30388	5.36715	5.22203	5.224
ALG3	8.45218	8.20521	8.26498	8.18845	8.18065	7.73729	8.13554	8.18709	8.04026	8.14522	8.21102	8.2011	8.33738	8.11437	8.17246	8.01874	8.13879	8.11592	8.07176	8.26679	7.85495	8.09471	8.28982	7.97937	7.82271	7.98602	7.9829	8.17985	8.29743	7.94783	8.27797	8.09109	8.24323	8.21657	8.69235	8.19258	8.16685
ALG5	6.95185	7.90331	7.74897	7.66076	8.22929	6.99544	7.61333	7.2883	6.76958	7.5632	7.30036	7.40284	7.34341	6.76936	8.31139	8.0791	7.62079	7.50371	8.13373	7.77024	7.78949	7.51777	7.29662	7.42323	8.36023	7.89478	7.518	7.78495	7.41032	7.06973	7.81068	7.7151	8.02302	7.53594	7.43511	7.72879	7.84821
ALG6	7.45107	7.75853	7.6321	7.50936	7.43051	7.52347	7.28287	7.46089	7.9026	7.37649	7.33413	7.63344	7.62402	7.83419	7.26742	7.70021	7.93969	7.67563	7.50766	7.67379	7.64316	7.43679	7.38973	7.61547	7.5909	7.53169	7.2734	7.6722	6.98561	7.08575	7.16405	7.08743	7.91488	7.15392	7.46177	7.6081	7.43299
ALG8	7.09199	7.34258	7.37341	7.24383	7.2706	7.05578	7.25342	7.08717	7.36666	7.30609	7.25698	7.18274	7.27368	7.30144	7.20246	7.71325	7.25784	7.46995	7.3756	7.66073	7.1922	7.23945	7.27496	7.59696	7.52652	7.32641	7.23863	7.46597	7.22435	7.0164	7.58711	6.8945	7.74696	7.31322	7.29467	7.39287	7.23175
ALG9	6.07016	6.14968	6.01456	5.92969	5.98233	6.30773	5.92402	5.94056	6.07413	5.64719	6.01987	5.89547	5.90505	6.22197	6.10027	6.07262	6.10777	5.87586	6.04702	6.17105	6.34187	6.14066	5.79148	5.94736	6.06782	5.92499	5.96491	6.12061	5.86932	5.99091	6.01154	5.91634	6.10338	5.9879	5.89247	5.81892	6.09563
ALK	6.51494	6.77488	6.90492	6.69885	6.31036	6.74239	6.69867	6.6447	6.87988	6.60976	6.62721	6.78367	6.62585	6.99237	6.57208	6.95056	6.69406	6.74827	6.30969	6.62769	6.80476	6.6996	6.79799	6.72956	6.37091	6.73441	6.75079	6.56055	6.61954	6.85238	6.75599	6.44458	7.00138	6.62252	6.70295	7.1291	6.71101
ALKBH1	8.51847	8.55169	8.42102	8.56256	8.34729	8.77132	8.72823	8.41731	8.83364	8.26322	8.54916	8.36181	8.3165	8.53776	8.50889	8.73262	8.68222	8.66352	8.25014	8.43532	9.52511	8.33626	8.24218	8.55642	8.32408	8.47658	8.16536	8.47807	8.18207	8.30447	7.96453	7.82303	8.80664	8.15248	8.26782	8.4799	8.34937
ALKBH4	6.3561	6.1268	6.25794	6.29411	6.31914	6.24855	6.35856	6.48261	6.07949	6.51114	6.2999	6.37439	6.40525	6.20109	6.38978	6.00109	6.20502	6.18571	6.24796	5.96284	6.11934	6.10052	6.40972	6.02077	6.27738	6.16486	6.28307	6.24359	6.63986	6.41757	6.5481	6.29876	5.88971	6.46672	6.50182	6.22948	6.33857
ALLC	6.55004	6.52395	6.63114	6.40112	6.27651	6.63564	6.46242	6.6195	6.90154	6.53824	6.75384	6.55326	6.63676	6.68671	6.45344	6.4538	6.7076	6.27128	6.39101	6.79727	6.19001	6.81852	6.37526	6.54094	6.51757	6.43747	6.3973	6.73484	6.08035	6.65795	6.4607	6.23786	6.58022	6.07926	6.52813	6.80763	6.90584
ALMS1	6.34561	6.557	6.59754	6.42294	6.61446	6.55028	6.55668	6.69377	6.67836	6.65409	6.53881	6.67992	6.50567	6.59978	6.69048	6.45467	6.79632	6.56675	6.65687	6.5396	6.51946	6.71076	6.63786	6.54701	6.70118	6.60907	6.63257	6.66063	6.57561	6.55891	6.68776	6.52063	6.5098	6.61249	6.65141	6.67035	6.55035
ALOX12	6.34262	6.37399	6.31777	6.26123	6.27883	6.47201	6.38438	6.37403	6.3496	6.46525	6.39669	6.39981	6.35636	6.48055	6.13782	6.5778	6.3387	6.34923	6.2062	6.43645	6.44044	6.5569	6.285	6.36745	6.32257	6.26645	6.3608	6.27605	6.06019	6.43499	6.13269	5.98256	6.33468	6.32843	6.14885	6.31115	6.3017
ALOX12B	5.33834	5.16795	5.16466	5.21168	5.01165	5.45167	5.22248	5.1049	5.27366	5.2968	5.40469	5.2639	5.55282	5.44366	5.2653	4.99827	5.23923	5.14102	4.9652	5.29192	5.21511	5.29181	5.13062	5.00541	5.34602	5.00487	5.1497	4.98875	5.318	5.36063	5.21138	5.35698	5.34074	5.20492	5.50688	5.10696	5.20201
ALOX12P2	7.78812	7.76385	7.72037	7.76242	7.49009	8.2701	7.83242	7.68929	8.19466	7.7128	7.73345	7.91847	7.89266	8.03446	7.70775	7.73425	8.20176	7.8566	7.58937	7.59621	7.56058	7.9773	7.71986	7.95412	7.66545	7.67747	7.60944	7.79893	7.78246	7.99597	7.53562	7.56567	7.49181	7.52873	7.87094	8.16033	7.69218
ALOX15	5.92955	5.76393	5.909	5.81773	5.74003	5.91443	5.80995	5.77775	6.24312	5.97186	5.81008	5.94988	5.85858	6.17123	5.75819	5.81156	5.78767	5.83587	5.69198	5.7981	5.65405	5.91405	5.94304	5.8436	5.18962	5.81369	5.84105	5.80228	5.78144	6.11684	5.76726	5.78385	5.60752	5.7166	5.80036	5.92458	5.89171
ALOX15B	7.99735	7.87627	8.17648	8.00632	7.87162	7.7968	8.12445	7.82088	7.75389	7.878	8.01235	7.72603	7.98194	7.93138	7.78037	7.98632	8.10089	8.23734	7.98819	7.99226	7.66928	8.19509	7.96403	8.02502	8.19521	7.93022	7.89817	7.71499	7.93352	8.07653	8.00559	8.14887	7.71653	7.91819	8.01154	7.62826	7.80257
ALOX5	5.87544	5.87519	5.8586	5.79016	5.71993	5.86032	5.88855	5.63188	5.86961	5.84822	5.73306	5.77173	5.79093	5.91278	5.84561	6.04388	5.81264	5.94524	5.88155	5.82558	5.6765	5.77424	5.94923	6.00793	5.83213	5.85382	5.86574	5.86054	5.91199	5.97779	6.11864	5.87654	5.81102	5.85094	5.76195	5.81572	5.84824
ALOX5AP	6.98984	6.63619	7.26572	6.77816	6.98163	7.10844	6.93264	6.83781	6.96124	7.07021	6.92132	7.17775	7.1205	7.0919	7.14326	7.18671	7.0285	7.14953	7.31702	7.5758	7.08981	6.99103	7.10892	7.04455	7.42829	7.22019	7.26385	6.9614	7.14716	6.88335	7.33504	7.33078	7.20706	7.15026	7.2595	7.12232	7.0381
ALOXE3	6.60414	6.64167	6.66372	6.56862	6.10211	6.72767	6.53462	6.29044	6.95579	6.26893	6.25805	6.35556	6.35438	6.68529	6.40636	6.5822	6.71316	6.63518	6.01664	6.35602	6.46668	6.6688	6.44814	6.58073	6.15889	6.4262	6.2885	6.46281	6.18248	6.37928	6.24314	6.10987	6.71354	6.22814	5.98476	6.76148	6.38032
ALPI	6.13889	5.87667	5.76531	6.02602	5.94498	6.01016	5.99279	5.92759	5.95837	6.08487	6.22886	6.05784	6.26296	5.91155	5.93456	5.71536	6.29496	5.90379	5.88178	5.62376	5.6288	5.91676	6.14109	5.86778	5.49941	5.88932	5.89341	5.90214	6.07645	6.17289	6.03523	5.97411	5.57574	5.90319	6.19665	5.98786	5.84236
ALPK1	6.88173	6.77156	6.55846	6.80941	6.93984	6.94612	6.69159	7.21973	6.84899	7.17267	6.91964	7.02066	6.76714	6.50187	7.66674	6.44438	7.03073	6.89924	6.94975	6.57967	6.70526	6.85804	7.11562	6.69307	6.9608	6.48095	6.76631	6.97104	7.2529	7.2076	6.95996	7.00558	6.22097	7.13222	7.13111	6.86318	6.73808
ALPK3	8.44168	9.41513	7.91159	8.32439	8.52999	8.68275	8.86483	9.33609	7.8358	9.17982	8.67128	9.22289	8.17691	8.25779	8.36314	7.90631	8.37588	8.32336	8.58281	8.55187	7.71522	8.45518	7.58557	8.34015	8.5952	8.13702	8.36937	8.88221	8.51705	7.60353	8.08554	8.69911	8.1573	8.95761	8.72929	8.21791	8.53083
ALPL	5.33443	5.59685	5.29308	5.39529	5.10215	5.71536	5.38012	5.24323	5.33388	5.15775	5.14512	5.37516	5.19058	5.43411	5.26685	5.17925	5.44642	5.25528	5.11275	5.4743	5.29024	5.49861	5.25351	5.32961	5.18697	5.3046	5.19215	5.23967	5.29241	5.19226	5.27901	5.1495	5.49168	5.34842	5.35634	5.36233	5.2709
ALPP	6.76564	6.79484	6.65478	6.81674	6.68602	6.51748	6.72922	6.72018	6.84678	6.59125	6.50138	6.72627	6.77164	6.99379	6.68322	6.53122	6.52561	6.66313	6.53991	6.44824	5.93814	6.56431	6.62353	6.89097	6.19005	6.47219	6.66424	6.35243	6.57645	6.87279	6.44323	6.49718	6.19828	6.60485	6.52151	6.62263	6.50625
ALPPL2	7.30299	7.02806	7.13489	7.2158	7.12158	7.54925	7.14743	7.38517	7.19618	7.39946	7.35409	7.31201	7.33383	7.39281	7.27834	6.92248	7.23886	7.1568	7.15797	7.05256	7.16244	7.51158	7.02142	7.11187	6.90255	7.10642	7.30205	7.22389	7.21294	7.49761	7.18205	7.05714	6.9925	7.16009	7.31208	7.30229	7.25661
ALS2CL	9.70197	9.1375	9.17071	9.54991	9.26122	9.53644	9.1328	9.07759	9.17478	9.18685	9.20042	9.09697	9.25186	9.396	9.27713	9.12822	9.31252	9.35742	9.37511	8.82308	8.75154	9.16009	9.25297	9.34342	8.57702	8.9006	9.15346	8.94934	9.42134	9.67813	9.36661	9.23985	8.7962	9.3127	9.08199	8.97437	9.14759
ALX1	6.16341	6.11983	6.27372	6.01463	5.82329	6.20474	6.20767	5.75644	6.39202	5.9993	5.84657	6.02859	6.01917	6.19783	5.6183	6.27164	6.2599	6.10693	5.59939	5.78448	5.80477	5.983	6.12354	6.33247	5.8468	6.24655	5.99458	5.99606	5.90201	6.24886	5.84248	5.83722	6.06412	6.04437	5.56238	6.38992	5.97327
ALX3	6.9734	6.62416	6.887	6.63019	6.47672	6.86792	6.70407	6.42634	6.87753	6.57706	6.65596	6.60487	6.59791	7.0241	6.34032	6.52296	6.62803	6.82237	6.48534	6.4107	6.40447	6.80686	6.83254	6.73382	6.34188	6.67432	6.63888	6.51277	6.69621	6.9823	6.64937	6.66896	6.59055	6.65991	6.61911	6.56591	6.72515
ALX4	5.65857	5.95702	6.36441	5.92002	5.74963	5.83551	5.8546	5.72467	5.94395	5.60506	5.73424	5.83061	5.94076	6.00968	5.65367	5.93407	6.03999	5.87485	5.76858	5.88221	5.57627	5.86244	6.00144	6.06636	5.86364	6.01183	5.73965	5.81578	5.83248	6.06151	5.89135	5.92098	5.86141	6.03142	5.82988	6.20782	5.89357
AMACR	6.17768	5.66317	5.72545	5.7884	5.77684	5.91911	5.77613	5.78579	5.90974	5.99553	5.81135	5.78277	5.83346	5.81893	5.95575	5.63896	5.78272	5.80737	5.78847	5.66708	5.57562	5.75599	5.83796	5.81825	5.71684	5.67813	5.79117	5.72345	5.89589	5.9213	5.78382	5.94026	5.66451	5.79076	5.74848	5.75725	5.81204
AMBN	6.25796	5.73199	5.67102	5.8141	5.47744	5.89299	6.05798	6.05246	6.22713	5.85414	6.02422	5.87626	5.96281	6.04181	5.63795	5.96877	6.14015	5.8729	5.83078	6.20686	6.2182	6.40111	5.87093	5.78182	5.94959	5.78116	5.7381	5.80055	5.89707	6.00153	5.62138	5.51991	6.14627	5.79403	5.98455	6.14026	5.91811
AMBP	6.16245	6.17606	6.14082	6.09538	5.954	6.26714	6.12496	6.01326	6.45678	5.8777	5.99624	5.92374	6.05443	6.26293	6.15871	6.16815	6.24227	6.1587	6.05389	5.95998	5.92585	6.08026	6.27544	6.22581	5.95277	6.12411	6.13046	6.03637	6.04299	6.2992	6.14141	5.87458	6.07123	5.92421	6.0878	6.21669	6.07641
AMBRA1	6.27684	6.55721	6.33547	6.40766	6.44863	6.4422	6.46191	6.36529	6.3003	6.42149	6.36494	6.2616	6.31165	6.34266	6.6503	6.367	6.46537	6.33765	6.42017	6.15882	6.45419	6.50688	6.47874	6.3847	6.24944	6.28141	6.41153	6.38129	6.35154	6.45756	6.36083	6.37213	6.26494	6.34631	6.25573	6.47395	6.34345
AMD1	5.82188	6.08528	5.95166	5.87647	5.95569	5.95062	5.91867	6.20287	6.02232	6.19681	6.22103	6.48199	5.92513	6.07887	6.37693	6.27972	6.01617	6.01593	6.1066	6.39426	7.05752	5.84956	5.68449	5.91254	6.16885	5.98234	5.82096	6.83092	5.98983	5.56359	5.93795	5.66165	6.49045	5.86028	6.10097	6.02168	6.17762
AMELX	4.81622	4.76375	4.78965	4.64707	4.76358	4.98439	4.83417	4.73984	5.0215	4.77122	4.67053	4.80305	4.76902	4.88701	4.68987	4.66224	4.89866	4.73789	4.66226	4.62102	4.68581	4.77073	4.74779	4.91142	4.71431	4.77041	4.70364	4.8313	4.71037	4.80567	4.65424	4.64442	4.59073	4.665	4.67577	4.85271	4.71665
AMELY	6.92755	6.95584	6.67471	6.78315	6.68805	6.82468	6.69867	6.75477	6.87757	6.79758	6.86125	6.79695	6.83263	6.84345	6.66761	6.8263	7.11203	6.95062	6.59017	6.84745	6.75027	6.95946	6.86287	6.75658	6.63697	6.70456	6.6869	6.67158	6.74103	6.78778	6.70513	6.6328	6.52198	6.64821	6.58217	6.84863	6.77784
AMFR	7.39998	7.57129	7.06647	7.19154	7.39482	7.1585	6.99184	7.98513	7.33907	7.11643	7.47312	7.50293	6.71678	7.5148	7.02467	6.86953	7.26422	7.18287	6.94475	7.5244	7.35087	7.09465	7.1376	6.98972	7.38535	7.04643	7.06466	7.2719	6.74643	7.07072	7.20889	7.69408	7.60451	7.05712	6.70032	6.88471	7.57145
AMHR2	8.0943	8.3003	8.11932	8.01223	8.0313	8.2786	8.09585	7.88526	8.07855	8.09488	8.31106	8.25844	8.03928	8.45164	7.88486	7.85485	8.16975	8.05389	8.04653	7.97303	7.90239	8.17142	8.06266	8.02068	7.78182	7.94566	7.82504	7.73583	7.95778	8.33316	7.86306	8.04683	7.93227	7.80007	8.00881	8.01127	7.78542
AMIGO2	5.25309	5.64966	5.54144	5.40207	5.6612	5.70312	5.44196	5.72343	6.0228	5.56506	5.45259	5.30111	5.50237	5.91592	5.64063	5.64688	5.74084	5.63875	5.53177	5.49533	5.6257	5.48589	5.51362	5.46753	5.43061	5.92004	5.44043	5.32652	5.34822	5.54497	5.35585	5.48871	5.66661	5.4657	4.79697	5.56497	5.56041
AMMECR1	4.9012	5.02959	5.02466	4.99364	5.1946	5.30907	5.10961	5.11127	5.23176	4.729	5.09902	4.96957	5.1822	5.24748	5.42435	5.30699	5.22138	5.18275	5.20097	5.19385	5.45247	5.36426	5.10376	5.0347	5.33968	5.15592	5.10846	5.36383	5.23357	4.96755	5.13144	5.05033	5.57229	5.08414	5.14906	5.0784	5.21402
AMN	7.71772	7.48181	7.718	7.65608	7.54024	7.51144	7.67895	7.36992	7.56366	7.623	7.29636	7.55813	7.50914	7.41074	7.66829	7.47749	7.35547	7.51604	7.39687	7.09285	7.23987	7.57086	7.7992	7.63082	6.88925	7.50359	7.69901	7.24194	7.98693	8.04155	7.89097	7.63139	7.43503	7.60915	7.46168	7.41209	7.54358
AMOT	6.69116	6.53113	6.61713	6.60408	6.46183	6.6962	7.13985	6.69326	7.16537	6.48564	6.57199	6.65512	6.59843	6.90163	6.66107	6.73071	7.04137	6.88646	6.4999	6.64739	6.89402	6.5336	6.24705	6.55557	6.62189	6.46873	6.58973	6.62055	6.49767	6.44698	6.60276	6.19132	7.03809	6.34705	6.58595	6.51654	6.47696
AMOTL2	7.03471	7.32374	7.13864	6.86695	7.99679	6.7006	7.48047	7.3197	7.18956	7.8529	7.62384	7.47708	7.45328	6.89379	7.50749	7.06852	7.07575	6.9292	7.59628	8.25764	8.54894	7.05841	7.04785	7.03323	8.31458	6.90127	6.93775	7.55168	6.41772	6.66308	6.71777	6.92552	7.6988	6.97903	7.55128	7.41647	7.30814
AMPD1	11.245	10.3919	11.1424	11.8409	11.7109	11.9889	11.1908	12.5374	10.9442	12.7542	11.7568	11.7136	11.713	11.6119	11.1201	9.89617	11.1205	11.0384	11.1136	11.1217	10.0908	11.1898	11.1514	10.9282	11.1091	11.5749	11.2399	11.0664	11.2646	10.5599	10.6979	12.0914	11.0075	10.9745	11.2536	10.0187	10.8805
AMPD2	6.76461	6.8689	6.97909	6.57832	6.96187	6.78183	7.17884	6.82067	7.01778	6.78768	6.86845	6.93623	6.81535	6.55918	7.2525	7.11351	6.84728	7.10816	6.9419	6.90988	6.85621	7.26895	6.99828	6.89852	7.09221	7.16661	7.4375	7.11215	7.26821	6.96957	7.1776	6.90418	6.97104	7.1188	7.09185	6.98656	6.82812
AMPD3	7.14837	8.2001	7.21509	7.64333	7.67217	7.58902	8.5605	7.41714	7.6247	8.48609	7.54254	7.28663	6.80261	7.15946	6.94273	7.72094	7.03904	7.33904	7.17762	7.2134	7.54074	7.08459	7.73142	7.40903	7.08572	8.28167	6.87911	7.58948	7.76534	7.04987	7.50758	8.1837	7.33386	7.56757	7.1739	7.1598	7.64584
AMPH	6.72989	7.04303	6.52668	6.85894	6.23557	7.07511	6.93851	6.67485	6.99497	6.72936	6.442	6.47447	6.32445	6.92287	6.13868	6.87731	6.9061	6.70067	6.6871	6.71164	7.06187	6.83536	6.66305	6.61895	6.236	7.06042	6.58168	6.66214	6.49984	7.05621	6.41714	6.1097	6.81109	6.59535	6.41229	6.54961	6.61613
AMT	8.31588	8.06781	8.63934	8.46717	8.43951	8.45954	8.24227	8.51884	8.20119	8.16512	8.42514	8.12012	8.42783	8.58962	7.65967	8.32346	8.24765	8.25951	8.37188	8.32061	7.89632	8.3079	8.45707	8.61378	8.45714	8.4011	7.94998	8.2863	8.18241	8.50767	8.12599	8.30757	8.31688	8.20324	8.26458	8.4459	8.41721
AMZ2	7.98508	8.36742	8.26446	8.51255	8.53131	8.07496	8.39047	8.68048	8.05469	8.82845	8.58662	8.60774	8.4354	7.9535	8.35094	8.04821	8.21978	8.05693	8.64456	8.43846	8.84097	8.03137	7.71523	7.9836	8.6052	8.43774	8.3213	8.43356	8.42453	6.7151	8.24302	8.98263	8.22775	8.48414	8.49951	7.95473	8.5795
ANAPC10	4.93186	4.93845	5.00574	5.09261	5.33854	4.73761	4.9723	5.42777	4.71178	5.08408	5.10855	5.0938	5.05217	5.00296	5.39047	4.87212	4.96191	4.9996	5.10952	5.41122	5.13777	4.90508	4.87898	4.87508	5.56234	4.94295	4.7847	4.91634	5.08297	4.87932	5.03449	5.14066	4.93591	5.11122	4.9455	4.77799	4.94329
ANAPC13	6.99588	7.08412	7.08134	7.0356	7.02473	6.75918	6.81938	7.3422	6.76508	7.08919	7.04411	7.07153	7.01261	6.9028	7.07775	6.94143	7.07714	7.09332	6.97156	7.20808	7.6021	6.94683	6.78872	6.91746	7.18548	6.84398	6.80156	7.06208	6.96859	6.74635	6.96434	6.87054	7.25892	6.79097	7.09175	6.77064	6.97363
ANAPC15	8.07261	8.22258	8.41258	8.50156	8.3368	8.32521	8.34797	8.3841	8.36427	8.09343	8.17677	8.24906	8.27543	8.15435	8.0182	8.17329	8.35628	8.2487	8.08422	8.30772	8.2601	8.63418	8.13443	8.33139	8.37627	8.37727	8.46347	8.58505	8.30159	8.03667	8.29152	7.84667	8.38228	8.08899	8.28954	8.61464	8.61175
ANAPC2	6.95935	7.3506	7.22479	6.92166	7.73331	7.26318	7.18642	7.3028	6.7107	7.15395	6.98079	7.11107	7.16979	6.95943	7.19159	6.61674	7.1342	6.98075	7.4876	7.10406	7.49023	7.11926	7.35307	6.96589	7.40494	6.98066	7.17089	7.26155	7.25456	7.13076	7.15653	7.48276	6.91903	7.31029	7.25351	6.93666	7.02501
ANAPC5	8.30152	8.11874	8.47258	8.52635	8.74006	8.03778	8.32933	8.66878	7.87097	8.55247	8.48767	8.77167	8.5913	8.11994	8.31139	8.10167	8.09919	8.15379	8.63907	8.69951	8.38071	8.0713	8.23825	8.35343	8.93277	8.42697	8.25747	8.34941	8.49656	8.01283	8.63393	8.80565	8.3795	8.5585	8.7535	8.03377	8.56446
ANG	6.28504	6.22752	6.03037	6.25	6.75804	5.8392	6.42933	6.19112	6.12824	6.09496	6.01904	6.08758	6.34007	5.9332	6.29827	6.07332	5.98731	6.24665	6.26705	5.77442	5.97052	6.05318	6.49317	6.11522	5.84708	6.57835	6.10132	5.9203	6.33371	6.23506	6.51813	6.47368	5.47554	6.3831	6.16467	5.91682	5.98838
ANGEL1	7.41049	7.3872	7.40372	7.40085	7.2623	7.51165	7.46813	7.32507	7.78052	7.29996	7.35103	7.47201	7.47397	7.49156	7.44002	7.55293	7.46277	7.41341	7.30522	7.34491	7.51061	7.57021	7.42426	7.46322	7.31301	7.62109	7.48166	7.50335	7.49376	7.43465	7.41756	7.34767	7.39011	7.23902	7.50764	7.60624	7.38165
ANGEL2	6.02112	6.43344	6.27142	6.25569	6.04963	6.36384	6.05162	6.2461	6.5448	6.18879	6.26947	6.19357	6.10888	6.32363	5.99007	6.17733	6.3254	6.07874	6.00601	6.54523	6.63637	6.09164	5.94817	6.21399	6.37145	6.20852	6.10382	6.35911	5.95351	6.03426	6.10279	6.01926	6.54274	5.82371	6.13126	6.63401	6.24858
ANGPT1	7.40381	6.71105	7.09934	7.03509	7.82673	7.0049	7.00623	7.37762	7.04292	7.32262	7.38397	7.41146	7.40777	7.22271	7.39636	7.13192	7.10067	7.10852	7.37962	7.61722	6.98457	7.11144	7.11807	7.27196	7.70935	7.19466	6.97183	6.98286	6.87337	7.0243	6.73505	7.27051	7.37375	6.89525	7.14882	7.12589	6.89054
ANGPT2	5.1156	5.02152	4.89606	5.06653	5.27242	4.93181	4.8656	5.158	4.97367	5.0481	4.8658	4.97377	4.94301	4.81397	5.0685	4.94232	4.81364	5.08932	5.10216	4.8997	4.74035	4.78982	5.14643	5.01736	4.99485	4.98665	5.05492	4.90214	4.93904	5.14862	5.07808	5.08982	4.61652	5.10422	4.8257	4.74713	4.82627
ANGPT4	7.16407	7.19958	7.38542	7.10799	6.91215	7.13983	7.11659	7.10262	7.18323	7.30922	7.03303	7.19848	7.14864	7.48723	7.16024	7.17164	7.19406	7.01092	7.01804	7.26322	7.30592	7.00909	7.32822	7.28954	7.03	7.14752	7.07168	6.86333	7.11184	7.12227	6.93079	7.01316	7.20845	6.93065	7.15293	7.35319	7.1862
ANGPTL2	7.76775	8.11586	7.79117	8.23078	8.03404	7.89939	7.98318	7.57586	7.71081	8.5606	8.13965	8.1394	8.71659	7.8775	8.44069	8.22565	7.82253	7.86602	8.61555	8.7701	7.87944	8.32991	8.46542	8.2162	8.53412	8.01536	8.42637	8.69478	8.94522	7.96369	8.25003	8.6467	8.2748	9.05784	8.4089	7.85426	9.11768
ANGPTL3	4.7187	4.71156	4.71562	4.69847	4.64945	4.91796	4.71419	4.66056	4.72971	4.8031	4.67447	4.68979	4.62741	4.83915	4.55811	4.70402	4.59383	4.76941	4.67701	4.59465	4.64653	4.68985	4.77396	4.74563	4.75101	4.67476	4.63529	4.74863	4.64402	4.89542	4.64152	4.60261	4.67857	4.68807	4.56893	4.59672	4.70417
ANGPTL4	6.94866	8.47897	7.2406	6.76089	7.60346	6.95204	6.78988	6.52178	7.34507	7.29069	7.14642	7.29601	6.8728	6.64013	6.43325	6.77954	6.30953	6.92612	6.57889	6.40081	7.10562	6.59573	8.07509	7.4886	6.82089	7.39458	7.07488	7.55668	7.07518	7.27084	7.01609	7.1666	6.59819	7.74064	6.60488	6.9751	7.40545
ANGPTL7	6.52387	6.57194	6.7724	6.41545	6.50834	6.76425	7.00092	6.4667	6.86463	6.6497	6.43633	6.15714	6.38336	6.60763	6.30383	6.6448	6.68545	6.38923	6.24869	6.25835	6.30943	6.58048	7.54292	6.48226	6.37517	6.5601	6.61527	6.76521	6.37137	6.60281	6.28086	6.33401	6.42682	6.48544	6.34302	6.80489	6.40176
ANK1	9.31995	8.45058	9.49581	9.33488	10.117	9.43123	8.94202	10.3594	8.43527	9.64833	10.4263	9.86079	10.0503	9.54396	9.7579	9.20024	9.95601	9.95285	10.061	9.68341	9.46194	9.62997	8.67803	9.13083	9.93017	8.69803	9.96233	9.28685	9.78972	9.55516	9.63237	8.82286	9.64463	9.77909	10.2641	9.22876	9.51864
ANK2	7.64991	7.08523	7.62604	8.00801	7.77145	7.39659	7.59117	7.75965	7.46664	7.65654	7.92209	7.94222	7.66917	7.6508	7.24674	7.50749	7.49955	7.39994	7.56191	8.0239	7.45362	7.54818	7.48567	7.58643	8.06206	7.67687	7.6146	7.56165	7.72508	7.35153	7.57867	7.89394	7.55311	7.7556	7.75966	7.36136	7.93397
ANK3	7.65408	7.45438	7.57419	8.14069	8.04079	7.53755	7.60968	7.99254	7.5258	7.98452	8.07935	7.83882	7.71885	7.72187	7.43979	7.54749	7.40873	7.38451	7.75318	8.1372	8.12903	7.75069	7.59332	7.63506	8.10255	8.03804	7.66298	7.92134	7.93842	7.45648	7.67256	8.08869	8.08261	7.77856	7.99956	7.59214	7.975
ANKEF1	4.72544	4.7938	4.69566	4.71433	4.7658	4.73957	4.69209	4.76311	4.71147	4.78843	4.7037	4.79014	4.66577	4.69691	4.75624	4.67969	4.58182	4.55107	4.63794	4.63158	4.66838	4.73289	4.71717	4.6003	4.62993	4.50056	4.68906	4.64889	4.73376	4.69495	4.72519	4.7168	4.56893	4.72411	4.67417	4.84651	4.78277
ANKFY1	6.97542	6.87481	7.03131	7.41874	6.75115	6.84584	7.12276	6.65134	6.71183	6.47153	6.88231	6.74035	6.81391	6.83069	6.65901	6.86429	6.47143	6.70727	6.72475	6.97101	6.77617	6.66277	6.9868	6.99922	6.49219	7.1541	6.9308	6.61515	6.86982	6.74596	6.69571	7.03804	6.91024	6.87577	6.41768	6.83911	6.75277
ANKH	5.24171	5.34303	5.1611	5.55882	5.57972	5.89609	5.29778	5.30999	5.37282	5.38258	5.4366	5.3191	5.26167	5.31832	5.47088	5.3422	5.55464	5.35457	5.29448	5.41976	5.34907	5.29679	5.22843	5.24943	5.44132	5.31702	5.28131	5.46297	5.2574	5.496	5.20614	5.10365	5.37313	5.26791	5.31462	5.44336	5.18777
ANKLE2	5.99618	6.05697	5.97922	6.02857	6.11278	6.01029	6.11902	6.07911	6.10571	6.13182	5.91994	6.00868	5.99095	6.03236	5.94516	5.99537	6.049	5.89427	5.89586	6.01417	6.21722	5.90209	6.06575	5.89066	6.0612	6.10518	6.0499	6.05405	5.97727	5.83862	6.00504	6.00016	6.03737	5.91091	6.02612	5.99535	6.13857
ANKMY1	5.71277	5.70117	5.60994	5.67554	5.71475	5.65707	5.72028	5.50103	5.75177	5.59246	5.64966	5.63692	5.59403	5.68433	5.61638	5.65081	5.6261	5.69907	5.56775	5.21391	5.53769	5.59506	5.67739	5.6999	5.59496	5.70041	5.75137	5.58759	5.6558	5.7027	5.73594	5.72874	5.4011	5.64029	5.44883	5.57982	5.49226
ANKMY2	7.74744	7.94725	7.9789	7.97654	8.5358	7.28615	7.65833	8.64232	7.58361	8.97339	8.07964	7.98354	8.09018	7.8955	8.31327	7.92861	7.57129	7.89968	7.83316	8.24599	8.2746	7.72495	8.12025	7.68048	8.52908	8.08005	7.92324	7.68856	7.56888	7.42611	7.6318	7.93646	7.90175	7.59776	7.73149	7.78215	7.88388
ANKRA2	5.28386	5.64029	5.5439	5.53767	5.83347	5.57031	5.51361	5.88121	5.45254	5.62574	5.35376	5.64183	5.57494	5.28109	5.38195	5.72582	5.69185	5.64385	5.55644	5.85764	6.07534	5.6114	5.37034	5.57329	6.07697	5.89207	5.47484	5.48404	5.47303	5.33454	5.33419	5.90235	5.77069	5.80388	5.67311	5.63563	5.61728
ANKRD1	5.86751	6.51278	5.80776	6.28655	6.15651	6.05632	6.45342	5.70645	5.97268	5.85841	5.83157	5.29928	5.7935	5.98721	5.79801	6.00368	6.20369	6.47816	6.66301	6.70164	6.00088	6.10486	5.90702	6.07795	5.51875	6.14174	6.17071	7.53743	5.9957	6.11862	6.19884	6.12129	6.96782	6.05882	6.89438	6.02053	5.96659
ANKRD10	8.11123	8.28487	8.62822	8.74613	8.97975	7.9198	8.57036	8.89906	7.89262	8.52784	8.83911	8.79646	8.78327	7.90347	7.88611	8.60368	8.21875	8.24686	8.87202	9.08617	9.29483	8.52642	8.60681	8.69412	9.54455	9.13565	8.48524	9.1248	9.23612	8.38854	9.08591	9.02897	8.78273	9.12895	9.15231	8.55788	9.03544
ANKRD10-IT1	8.04748	8.25145	8.23131	7.99287	8.66254	8.37763	7.99972	8.63943	8.37173	8.55869	8.56868	8.79992	8.48638	8.42956	9.07489	8.24778	8.39785	8.29473	8.65616	8.71772	8.3143	8.71598	8.56367	8.16963	8.52847	8.08094	8.0357	8.47326	8.61446	8.47941	8.45071	8.54274	7.81734	8.49337	8.55336	8.27968	8.24197
ANKRD11	6.18112	6.25034	5.87544	6.23404	7.20515	6.08636	5.94937	6.50196	6.35674	6.36538	6.45783	6.3549	6.51461	5.98155	6.25695	5.72302	6.3514	5.96961	6.43853	6.60055	6.77964	6.23646	6.11418	5.89992	6.95279	5.83361	6.01586	6.31994	6.15112	5.99321	6.02443	5.93345	6.00929	5.93957	6.48503	6.35306	6.11122
ANKRD12	6.27777	6.06664	6.30744	6.41497	6.29637	6.33765	6.28806	6.25193	6.41738	6.31611	6.25707	6.2677	6.2914	6.34847	6.0747	6.20906	6.32446	6.19597	6.15173	6.57567	6.60128	6.19547	6.10216	6.18962	6.42099	6.3118	6.06666	6.2884	6.04866	6.18416	6.20832	6.06669	6.54075	5.97691	6.21417	6.38844	6.24259
ANKRD17	7.41385	7.61025	7.36833	7.59942	7.82744	7.18237	7.74663	8.00371	7.38852	7.15852	7.45124	7.47791	7.25055	7.20323	7.27464	7.50151	7.20577	7.41567	7.80713	7.89833	8.23787	7.05746	7.41491	7.41391	8.12837	7.55835	7.75223	7.31306	7.48482	7.31071	7.37019	7.67716	7.39841	7.58958	7.73922	7.08027	7.41147
ANKRD2	10.8222	12.3126	8.88417	8.37205	8.25797	8.87214	10.8056	11.0552	8.49506	8.33493	9.21142	10.0158	8.27162	6.91938	9.34277	8.73336	10.4423	10.3286	9.11453	8.72192	10.0428	8.46501	8.64379	9.26877	9.91569	8.40038	8.586	9.98098	9.82975	7.87542	10.6158	9.24793	8.83863	9.00531	10.0928	8.65944	8.99586
ANKRD26	6.18377	6.29687	6.22039	6.22516	6.00783	6.19056	6.15085	6.05645	6.33412	6.03149	6.15668	6.13376	6.11123	6.30343	5.91603	6.24354	6.24882	6.01904	5.88467	6.07682	6.09853	6.00411	6.00523	6.22433	6.04846	6.18843	6.11197	6.08781	5.86307	6.01217	5.67191	6.11004	6.1825	5.96842	5.83534	6.28777	6.07256
ANKRD27	6.01732	6.41771	6.04035	5.85418	6.65871	5.82405	6.26948	5.98537	5.85807	6.12565	6.02525	5.88882	5.63937	6.03248	5.79984	6.07445	5.65806	5.89609	6.46649	5.81621	6.51346	5.49643	6.17686	5.74188	5.84529	6.26742	5.92727	5.90193	5.72113	5.53752	5.71739	6.15769	5.92829	5.86043	5.5841	5.63198	5.62493
ANKRD28	7.48058	8.60203	7.2775	7.61401	7.61001	7.50678	7.72514	7.71069	7.74183	8.13889	8.06015	7.70636	7.75361	7.8734	7.41351	7.5128	7.61527	7.38286	7.32561	7.59318	7.93012	7.58017	7.45946	7.41716	8.00701	7.85632	7.13299	7.48485	7.13159	7.39862	7.1326	7.39263	7.73656	7.32095	7.76764	7.33825	7.65479
ANKRD34C	5.25085	5.35222	5.34504	5.36565	5.05239	5.33404	5.38485	5.13817	5.63255	5.10336	5.18568	5.16369	5.12743	5.50098	5.05929	5.35654	5.74271	5.33352	4.96783	5.06107	5.36771	5.38617	5.19056	5.32181	4.75659	5.32385	5.13332	5.32542	5.0571	5.21505	5.1692	4.67144	5.22181	4.98848	5.01695	5.22693	5.13642
ANKRD36	4.44795	4.44658	4.41519	4.38053	4.66173	4.59047	4.44444	4.60095	4.58873	4.84107	4.55315	4.52789	4.60589	4.55482	4.47453	4.41162	4.6254	4.5631	4.48879	4.72462	4.71498	4.7221	4.37286	4.347	4.90203	4.64776	4.35895	4.74884	4.4041	4.40849	4.33555	4.40621	4.61732	4.42632	4.60662	4.5669	4.67641
ANKRD36B	4.80918	4.79158	4.92033	4.72621	5.37007	4.8077	5.03647	5.17752	4.84629	5.27557	4.7143	5.07185	5.07941	4.85662	4.8964	4.91423	5.208	5.14508	5.13733	5.70002	5.18117	5.12382	5.09047	4.89776	6.26418	4.78873	4.86365	5.07234	5.00238	4.93614	5.03629	4.8001	5.2317	4.86972	5.26067	5.1754	5.0681
ANKRD36BP2	4.36901	4.39109	4.39686	4.50679	4.39142	4.56612	4.35966	4.28449	4.47872	4.45547	4.41359	4.40818	4.3448	4.46271	4.36067	4.45937	4.57103	4.53803	4.31069	4.35294	4.44228	4.46607	4.42374	4.26986	4.32384	4.4163	4.36938	4.47783	4.32675	4.4138	4.38831	4.37493	4.42011	4.42183	4.34071	4.47834	4.34262
ANKRD40	6.83652	6.9062	6.8281	6.78995	6.59582	6.86597	6.83771	6.94438	7.20039	6.97292	6.85091	6.91884	6.76589	6.91531	6.82183	6.92326	6.81443	6.90544	6.81883	6.89833	7.12271	6.75734	6.86225	6.82726	6.74612	6.94732	6.88621	6.93142	6.73394	6.73943	6.81611	6.76173	7.21885	6.67381	6.88994	7.04659	6.81166
ANKRD46	6.81764	7.15491	7.13354	8.3107	7.57197	7.76688	6.59231	7.80593	7.08093	8.13174	7.95313	7.71836	7.49466	7.68102	7.46473	6.81249	7.1253	6.66256	6.88781	7.49398	7.76117	7.09539	6.60593	6.66464	7.90197	7.22565	6.31577	7.00296	6.20246	6.1434	6.24666	6.82565	7.16718	6.83411	7.26983	7.00552	7.17898
ANKRD49	7.08424	7.18009	6.93498	6.98763	7.04673	6.77739	6.94042	7.14318	7.08597	7.20733	7.33322	6.86848	6.74365	6.88801	7.00288	7.01291	7.17366	7.05308	7.19465	7.43581	7.32093	6.89907	6.83487	7.07146	7.4632	7.00652	6.93575	6.81639	6.79755	6.74831	7.14059	7.16896	7.16507	6.87586	7.248	6.59774	6.7046
ANKRD53	5.25884	5.07239	5.02205	5.04865	5.17676	5.26479	5.16201	5.10594	4.97577	5.02558	5.04241	4.97845	5.07499	5.11281	5.31771	5.04441	5.06755	5.08514	5.23478	4.98662	4.90846	5.10105	5.42866	5.08385	5.04116	5.10725	5.1061	5.08582	5.40603	5.20023	5.16221	5.36396	4.97482	5.24761	5.06991	5.05766	5.03635
ANKRD55	7.25502	6.9226	7.14832	7.00075	6.90871	7.03481	7.1054	6.99673	6.93312	7.02203	6.93668	7.02672	6.87075	7.02914	6.9724	7.0883	7.1029	7.02512	6.95481	6.9781	6.94038	6.94988	6.90674	7.05821	6.50764	6.95939	7.03086	6.85043	6.94697	6.96206	7.01462	6.84421	7.00171	6.99421	6.83492	6.97868	6.85685
ANKRD6	5.33412	5.4359	5.60572	5.36781	5.16593	5.41807	5.35311	5.09102	5.46386	5.12903	5.11902	5.26276	5.35447	5.35489	5.08028	5.42415	5.28349	5.37621	5.2482	5.38714	5.36848	5.37899	5.29566	5.55775	5.2144	5.53779	5.36616	5.21181	5.29224	5.34916	5.25394	5.17506	5.39725	5.30423	5.14141	5.69483	5.43143
ANKRD7	4.94121	4.92739	4.81946	4.78414	4.80157	5.04125	5.00336	4.81863	4.94035	4.92044	4.80497	4.90888	4.83064	5.16236	4.85351	5.05127	4.99684	4.99652	4.88753	4.90573	4.98621	5.1521	4.77196	4.91879	4.72117	4.97171	4.90287	4.81615	4.83869	5.01794	4.89874	4.68465	5.02927	4.76698	4.90273	5.06429	4.93936
ANKS1A	6.27568	6.8566	6.84979	6.5415	7.19329	6.44914	6.7602	6.72252	6.67625	6.56347	6.63796	6.41014	6.70845	6.32411	6.56761	6.80655	6.71729	6.72815	7.21744	6.85269	6.79303	6.94454	6.94512	7.21653	7.46825	7.51973	6.70893	6.8846	7.17655	6.62562	6.71003	7.26192	6.96442	6.72532	6.8963	6.34496	6.6213
ANKS1B	5.03154	4.98039	4.95365	4.99818	4.9667	4.97235	5.05072	4.78309	4.91484	5.11307	4.97637	4.90938	5.10439	4.92686	5.01376	4.98434	4.8973	4.94267	4.88963	4.95826	4.93119	4.99382	5.07311	4.85466	4.7165	5.12245	5.06327	5.02799	4.9804	5.1352	4.90795	4.95574	5.01169	4.90538	4.87018	5.21732	5.16315
ANKZF1	8.24154	7.84719	7.61783	7.86827	8.05862	7.88975	7.735	7.6727	7.68796	7.82022	7.8298	7.6286	7.63264	7.72475	7.39003	7.52478	7.65978	7.85507	7.7982	7.10867	7.70173	7.89819	7.75148	7.80245	7.26937	7.85479	7.63185	7.70192	7.75761	8.02174	7.66512	8.11913	7.31992	7.77481	7.77626	7.36933	7.41791
ANO1	4.64567	4.74245	4.74129	4.56616	4.92207	4.67461	4.68986	4.70247	4.61192	4.7559	4.67164	4.71588	4.88223	4.58262	4.72906	4.68173	4.63394	4.716	4.9005	5.11983	4.55921	4.63096	4.59162	4.55777	4.89141	4.65013	4.71392	4.85513	4.7372	4.68087	4.69997	4.76988	4.88985	4.72305	4.56285	4.89256	4.52742
ANO10	7.34587	7.30671	7.27072	7.15782	7.36435	7.40532	7.29179	7.34392	7.19749	7.6973	7.41526	7.41948	7.5245	7.20546	7.77056	7.25204	7.36805	7.20718	7.21192	7.07554	6.88912	7.55321	7.33451	7.15843	7.39404	7.10947	7.3149	7.43261	7.32715	7.50633	7.25356	7.19477	7.03343	7.37587	7.42062	7.30144	7.35894
ANO2	6.22702	6.16954	5.90391	6.23907	6.0393	6.4316	6.10805	6.35768	6.46637	6.40436	6.16987	6.3836	6.33775	6.54986	5.76131	6.12662	6.26422	6.13927	6.16683	6.22881	6.0546	6.17319	6.22598	6.18406	6.08634	6.13942	6.17318	6.03814	6.25992	6.23611	6.23862	6.13053	6.19883	6.05297	6.29953	6.2452	6.3579
ANO3	4.95335	5.22575	4.90809	4.87908	4.86223	4.99541	4.88939	4.78818	5.37824	4.77629	4.78685	4.8045	4.79793	5.05649	4.87933	5.03122	5.25763	5.07919	4.77278	4.63158	5.05805	4.90012	4.89565	5.06698	4.70219	4.89553	4.88276	4.93212	4.77113	4.90725	4.74222	4.89356	5.0342	4.71765	4.80131	5.03278	5.05818
ANP32A	6.76055	6.62561	6.58981	6.87586	7.17685	6.20355	6.52695	7.07983	6.23121	6.97114	6.69762	6.77474	6.83407	6.35042	6.86748	6.74721	6.58551	6.54242	6.81667	6.98704	6.6991	6.55106	6.54303	6.5779	7.17596	6.66111	6.74043	6.79609	6.8244	6.51807	6.944	6.92517	6.68846	6.9164	7.04346	6.57926	6.54089
ANP32A-IT1	4.33336	4.46788	4.61639	4.56436	4.59059	4.46653	4.54384	4.36372	4.68064	4.35444	4.33535	4.4515	4.35343	4.58715	4.50776	4.58146	4.3753	4.46282	4.59259	4.40646	4.46863	4.43487	4.53072	4.55541	4.42598	4.42362	4.56213	4.36317	4.41807	4.55519	4.52391	4.47822	4.42251	4.50012	4.27941	4.56802	4.37452
ANP32B	8.29852	9.24384	8.75081	8.57389	9.59998	8.16403	8.83704	9.3176	8.35919	9.20313	9.00755	8.69657	8.87834	7.8702	9.34864	9.08739	8.75785	8.81199	9.44897	9.23862	9.28393	8.82767	9.01315	8.78013	9.73734	9.21087	9.03426	9.4146	9.22454	8.48288	9.00133	9.31475	8.79605	9.06717	9.051	8.41452	8.61002
ANP32C	5.94293	5.46259	5.68939	5.72386	5.65563	5.92045	5.53735	5.67408	5.70354	5.60784	5.71996	5.64937	5.81307	5.60542	5.74373	5.58966	5.87762	5.60348	5.62509	5.5799	5.64527	5.87687	5.69424	5.48085	5.43727	5.52165	5.51049	5.68487	5.586	5.79462	5.6451	5.63883	5.44955	5.51888	5.59854	5.58243	5.63222
ANP32D	5.05996	5.26118	5.10223	5.08219	5.05402	5.0821	5.10365	5.00856	5.25846	5.14279	5.13416	5.06231	5.07745	5.15977	4.89045	5.10051	5.03344	5.06663	5.26738	5.01002	5.26817	5.06132	5.04582	5.21166	5.53257	5.179	5.13385	5.00488	5.1168	5.30519	5.11045	5.06158	5.17708	5.12992	5.06817	4.97863	5.07664
ANP32E	5.90522	6.26865	5.85629	6.08959	6.23667	5.99107	5.91253	6.6628	5.77212	6.49474	6.36258	6.20447	6.19068	6.0581	6.21968	6.12994	6.03643	5.93449	6.05461	6.68499	6.7737	5.7938	5.49339	5.62719	6.97287	6.05141	5.81733	6.09136	5.79942	5.61315	5.88836	5.89614	6.42331	5.78693	6.08947	5.88715	5.9334
ANPEP	5.48918	5.45867	5.43025	5.50348	5.57807	5.49603	5.53598	5.49064	5.48281	5.73948	5.37869	5.57876	5.58353	5.53386	5.53029	5.72277	5.55391	5.54643	5.74924	5.27873	5.39479	5.53243	5.63679	5.67023	5.24265	5.48341	5.56161	5.50721	5.61091	5.68849	5.87951	5.77258	5.48357	5.67797	5.6267	5.81445	5.59506
ANTXR1	5.70313	5.8398	5.75225	5.82372	5.82676	5.90914	5.75502	5.69453	5.79437	5.53968	5.75052	5.64694	5.6736	5.90056	5.77702	5.78785	5.71421	5.74422	5.68296	5.72121	5.75837	5.74328	5.79007	5.71892	5.64376	5.65999	5.81048	5.75361	5.74482	5.85694	5.7221	5.80172	5.70638	5.79557	5.63859	5.96637	5.75585
ANXA1	7.92517	7.89114	8.79032	7.98785	8.9459	7.41563	8.18925	8.26978	7.62127	8.58639	8.44003	8.35971	9.12015	8.39725	8.71949	10.0187	8.41773	8.71228	9.74952	9.43728	8.9959	8.88722	9.40086	9.23521	9.72212	9.58484	9.36493	9.87499	9.67328	8.47909	10.048	9.94601	9.39079	10.1476	9.43132	8.54293	9.73624
ANXA10	5.97656	5.75219	5.82621	5.92603	5.27915	5.90078	6.08673	5.94074	6.88548	6.00342	6.05399	6.1253	5.8875	6.17919	5.23549	6.09602	6.27411	6.0195	5.55063	5.87678	6.38588	6.26485	5.94897	5.90817	5.90978	5.98743	5.60295	5.93022	5.70419	5.93909	5.69004	5.39003	6.11698	5.46528	6.35447	6.54243	6.18591
ANXA11	7.92306	8.3225	8.03702	8.10624	9.00743	7.73749	8.16725	8.46702	7.90331	8.23446	7.78706	8.05727	8.21222	7.63373	8.40013	8.017	7.92009	8.16308	8.47023	8.13733	8.38106	7.95387	7.89275	8.0349	8.48054	8.17309	8.10847	8.55554	8.60393	7.91601	8.63456	8.34722	8.0738	8.42681	8.55315	7.9685	8.35008
ANXA13	7.20309	7.00783	7.12133	7.11289	6.70372	7.64618	6.97258	7.2332	7.21952	7.05882	7.0861	7.14265	7.17448	7.42701	6.92034	6.9556	7.15577	7.01607	6.85329	6.93191	6.85257	7.17167	7.01222	6.96743	7.08354	7.02779	6.85397	7.02916	7.02421	7.40209	6.83822	6.94499	7.21469	6.98716	7.00732	7.31364	7.10808
ANXA2	9.60076	10.1459	10.5378	9.54219	10.7604	9.16536	10.0897	10.186	9.34656	10.0488	10.1528	9.69667	10.6684	9.4616	11.1999	11.7054	10.4613	10.6765	11.4861	11.56	11.1158	10.5368	11.1053	10.9023	11.5101	11.2627	11.2737	11.3863	11.6556	10.553	11.9334	11.1831	10.9735	11.4852	11.3576	10.5687	11.0749
ANXA2P1	5.73684	5.74641	5.88899	5.613	5.55236	5.32473	5.63491	5.52292	5.19405	5.7995	5.47766	5.63944	5.53377	5.63914	5.58218	5.64344	5.51054	5.65442	5.93475	5.62978	5.43692	5.28553	5.965	5.80902	5.65248	5.63291	5.9931	5.3315	5.76285	6.09233	5.7985	5.78677	5.82313	6.07314	5.37108	5.45367	5.52017
ANXA2P2	8.40991	8.40761	8.79069	7.99739	8.87467	8.16635	8.4352	8.63975	8.21734	8.20702	8.39459	8.05936	8.79457	8.16877	9.48751	9.46922	8.61926	8.88904	9.52724	9.24126	8.97993	8.63401	9.0699	9.06548	9.38952	9.19346	9.34698	9.16343	9.48768	8.59901	9.88679	9.0394	8.96749	9.54654	9.15139	8.59114	8.79532
ANXA2P3	6.70467	6.61678	6.60837	6.66375	6.58161	6.80023	6.76118	6.98957	6.77771	7.41815	6.55644	6.92997	6.94667	6.67307	7.06491	6.78198	6.46516	6.75998	6.7069	6.89781	7.17112	6.99723	6.79811	6.58283	7.21785	6.74021	6.91819	7.15103	6.73853	6.87533	7.05912	6.67534	6.95118	6.79617	7.06377	7.10967	7.08968
ANXA3	5.11527	5.32911	4.96295	5.0298	5.11026	4.77122	5.31615	5.16775	5.03052	5.1565	5.0657	5.14886	5.09474	5.11645	4.93339	4.98408	4.88746	4.82917	4.92866	5.22868	4.93421	4.67102	4.97412	5.10999	5.18193	4.87349	4.92669	4.7623	4.84709	4.92948	4.88005	4.86877	4.79162	5.1408	5.00709	4.9819	4.88478
ANXA4	6.71863	6.7854	6.7764	6.56092	7.07317	6.67638	6.63177	6.80422	6.4403	6.59179	6.67432	6.69822	6.91964	6.50686	7.7237	7.79936	6.846	6.8604	7.19349	7.39999	7.37425	6.71677	7.14404	6.91905	7.76919	7.13682	7.09792	7.14161	7.02439	6.62466	7.61835	7.36733	7.44285	7.4527	7.23147	7.12768	7.09496
ANXA5	8.67699	8.88546	9.08197	7.67757	9.54433	8.05986	8.92161	9.36338	8.18618	8.76196	8.76051	8.3154	9.36607	8.41889	9.91999	9.83257	9.15212	9.23168	9.74179	10.0305	9.87108	9.05426	9.29595	8.93635	9.97345	9.11073	9.38166	9.40029	9.79026	8.81424	10.1232	9.79549	9.62732	9.86004	10.0548	9.17907	9.22309
ANXA6	9.90326	9.5239	10.0534	9.88572	10.645	9.51436	9.8414	9.99176	9.3644	10.2051	9.74577	9.71238	10.0683	9.61273	9.63296	9.61226	9.82006	9.8027	9.97138	10.2567	9.59009	9.82342	9.38272	9.56856	10.3923	9.53454	9.98289	9.55099	10.4464	9.44947	10.1184	10.4331	9.71422	10.4168	9.82487	9.56719	10.2009
ANXA7	8.81472	9.41352	9.06682	9.61148	9.66182	9.2612	9.01665	9.83809	8.49426	9.822	9.75321	9.45151	9.23042	9.13215	9.58624	8.78112	8.99198	8.93243	9.40043	9.74723	9.4455	8.80454	8.57942	8.75822	9.91228	9.1292	9.14077	9.41693	9.11649	8.07714	9.3694	9.23777	9.28516	9.24545	9.48535	8.59277	9.00564
ANXA9	6.45134	6.37903	6.48195	6.40454	6.24338	6.65198	6.46327	6.32273	6.90835	6.49615	6.40913	6.42757	6.51665	6.66738	6.28673	6.57935	6.76914	6.48833	6.22084	6.44382	6.39893	6.79541	6.54446	6.38793	6.18754	6.40421	6.42999	6.42049	6.40147	6.40885	6.3206	6.32686	6.6512	6.33816	6.33463	6.81342	6.62243
AOAH	6.37939	6.29926	6.25742	6.3928	6.47697	6.26997	6.33979	6.18634	6.5147	6.59253	6.40391	6.43707	6.40595	6.34468	6.86187	6.30553	6.47417	6.46559	6.52114	6.27706	6.08157	6.40688	6.65558	6.45399	6.68804	6.67	6.5795	6.59214	7.10905	6.83081	6.61273	6.86051	6.31806	6.86023	6.51794	6.17641	6.51772
AOC1	5.50867	5.29304	5.26714	5.29447	5.08685	5.49621	5.48554	5.23557	5.49848	5.3615	5.19864	5.36826	5.23843	5.2883	5.22421	5.30398	5.33083	5.30399	5.39273	5.42216	5.34238	5.59323	5.2937	5.28267	5.31747	5.29884	5.26576	5.23579	5.45083	5.28619	5.29527	5.19756	5.29766	5.2689	5.32919	5.35101	5.43555
AOC2	6.18281	6.22055	6.1619	6.1266	5.80008	6.34258	6.21175	6.49333	6.78311	6.26484	6.19251	6.25828	6.27024	6.45493	6.12703	6.20221	6.65128	6.28976	5.82245	6.29062	6.56186	6.49836	6.06199	6.14308	6.12822	6.23141	6.16193	6.26629	5.85407	6.16781	5.97676	5.59967	6.23335	5.91944	6.16211	6.57841	6.27509
AOC3	6.04716	5.64648	6.64929	5.5765	7.52732	5.8208	5.73185	6.35445	5.56691	6.41558	6.55181	6.07698	6.97284	5.86549	7.37869	6.46172	5.9474	6.02886	7.96422	6.62232	5.40525	6.02795	6.30975	6.02865	6.79255	6.05716	6.13419	6.16485	6.14549	6.60033	5.91257	6.61723	5.83707	7.50569	7.11035	6.16503	6.10598
AOC4P	6.95139	6.97082	6.93634	7.18834	6.82902	6.94139	7.28027	7.00544	7.04921	6.9494	6.93573	6.82737	6.72021	6.78165	7.09661	7.18173	7.06935	7.15434	6.77131	6.74515	6.99021	6.90442	7.10145	6.93796	6.70764	6.92098	7.02943	6.80982	6.93691	7.01306	6.89643	6.85309	6.84421	7.07132	6.79886	7.43439	6.7826
AOX1	6.87304	6.98184	6.82169	6.70732	6.69966	7.09226	7.14358	6.88095	7.14161	6.93988	6.98443	6.99976	6.74214	6.81239	6.54465	7.12004	7.01363	6.99217	6.55127	6.65682	6.92897	6.92823	6.92494	6.84955	6.85051	7.03257	6.85814	7.00045	6.64264	6.87612	6.89467	6.79924	7.19413	6.72695	6.99528	7.08598	6.78273
AP1AR	5.02273	5.00815	5.1288	5.09229	4.91559	5.05498	4.97349	4.95549	5.2663	5.13874	5.1758	4.97502	5.07195	5.31045	4.8867	5.17903	5.09924	5.10852	4.95093	5.30389	5.29097	4.90609	5.03921	5.04208	5.21672	5.19768	4.92929	5.1557	4.85647	5.02773	4.91924	4.81212	5.16056	5.00263	5.08242	5.18024	5.00376
AP1B1	8.03008	7.98141	7.90628	7.89689	7.87384	7.64932	7.87538	7.82024	7.85403	7.56029	7.80054	7.68259	7.85483	7.5851	8.17029	8.37972	7.86645	7.996	7.71739	7.66099	7.65161	8.03076	8.34847	7.98567	7.77034	8.07534	8.1933	8.07413	8.62821	7.93227	8.61531	8.37542	7.41271	8.35056	7.9656	8.32743	7.98681
AP1G1	7.74451	8.21384	8.00444	7.87141	7.74502	8.05693	7.98797	7.81737	7.89061	7.67293	7.69483	7.70466	7.64284	7.9622	7.79079	7.87342	7.64934	7.77345	7.57742	7.99644	8.80583	7.65319	7.59568	7.73571	7.75888	7.84997	7.98232	7.84724	7.58787	7.48787	7.6069	7.46425	7.82474	7.67056	7.10807	7.87181	7.58416
AP1G2	6.56854	6.34975	6.40672	6.43606	6.43214	6.41718	6.32415	6.23937	6.50205	6.28682	6.23718	6.38886	6.35191	6.4044	6.10074	6.47525	6.53613	6.48622	6.24628	6.06915	6.15692	6.38256	6.50257	6.41193	6.08839	6.39486	6.39162	6.24671	6.51163	6.66925	6.37212	6.69125	6.15726	6.40913	6.22141	6.50232	6.38608
AP1M2	8.27937	7.98196	8.18887	8.07992	7.65474	8.16391	8.1421	8.08267	8.30581	8.009	8.09462	8.12242	8.04699	8.13808	7.90693	7.9705	8.00478	8.11995	7.88278	8.03779	8.05877	8.01288	8.0137	7.95419	7.8292	8.10764	8.02793	7.88627	8.01958	7.95896	7.84064	7.83181	8.02078	7.77941	8.07672	8.10037	7.85234
AP1S1	6.69639	6.5605	6.61524	6.58743	6.77825	6.62591	6.54668	6.54898	6.63804	6.5666	6.57407	6.57944	6.61093	6.57186	6.59302	6.60282	6.67795	6.59575	6.56297	6.47456	6.54282	6.69886	6.68557	6.65345	6.48086	6.38924	6.60987	6.52968	6.65178	6.71638	6.65023	6.63861	6.46353	6.60903	6.58317	6.66821	6.45156
AP1S2	7.67248	7.86099	7.70257	7.9738	8.28042	7.87031	7.84561	7.90829	7.71597	8.27987	8.30647	8.02163	7.98675	7.99629	8.0326	7.91664	8.03168	8.21868	8.17256	8.2432	8.01782	8.09093	7.30536	7.66123	8.36589	7.72586	7.60164	8.14813	8.07346	7.56915	8.18062	8.11084	8.15319	8.17009	8.20909	7.97104	8.02238
AP2A2	7.69377	7.943	7.68324	7.75616	7.90029	7.55913	7.77639	7.67181	7.63303	7.6559	7.45987	7.68616	7.78664	7.6337	7.90494	8.01605	7.63921	7.84768	7.96374	7.72634	7.63337	7.70923	8.11798	7.92412	7.86508	8.01442	8.04185	7.86403	7.96793	7.8566	8.11595	8.09606	7.63558	8.03239	7.87868	7.7899	7.77936
AP2B1	8.18365	8.05361	8.10599	8.25433	8.75847	7.97108	8.34507	8.65855	7.76991	8.54084	8.29883	8.34621	8.56076	8.3018	8.28142	8.25874	8.05613	8.02802	8.33404	8.78577	7.8734	7.90382	8.0315	7.87883	8.89029	7.99828	8.12042	8.30233	8.12948	7.64597	8.31725	8.44525	8.46067	8.2492	8.07444	7.83219	8.49837
AP2M1	8.59067	9.15562	8.81402	8.81321	9.36037	8.39951	8.85648	9.15427	7.81414	8.89957	8.8028	8.78252	9.02348	8.32701	9.03582	8.7925	8.54955	8.69931	9.44212	8.83566	8.61962	8.40966	8.99218	8.9366	9.33403	9.01505	9.06454	9.18665	9.2233	8.17477	9.62665	9.3754	8.78218	9.40435	9.28628	8.03376	8.77734
AP2S1	8.37498	8.92251	8.5477	8.3786	9.04226	8.1635	8.64649	9.08909	7.84633	8.70428	8.58235	8.45906	8.82514	8.04856	9.52576	8.64953	8.48747	8.67757	9.21123	8.60115	8.5201	8.77623	8.84986	8.5743	9.13993	8.53473	9.06293	8.92047	9.21364	8.5566	9.30181	9.17412	8.3033	9.37719	8.9486	8.05112	8.56166
AP3B1	7.10012	7.02446	7.139	7.16231	7.08617	7.35105	7.2104	7.06811	7.15619	7.25623	7.20779	7.33166	7.23794	7.34302	7.24502	7.12682	7.44077	7.12461	7.34324	7.43469	7.03877	7.19649	7.11904	7.11025	7.23288	7.18368	6.99207	7.21428	7.11036	7.06797	7.30083	7.0301	7.36177	7.1453	7.20151	7.41473	7.24267
AP3B2	5.23718	5.46419	5.30653	5.48243	5.33485	5.47302	5.45788	5.44447	5.49565	5.56435	5.42146	5.5232	5.3003	5.33366	5.33382	5.4386	5.52725	5.40507	5.47121	5.36057	5.51819	5.62423	5.5708	5.26938	5.29485	5.2467	5.49418	5.44999	5.39102	5.58794	5.63187	5.36671	5.42335	5.38486	5.33201	5.48211	5.72996
AP3D1	7.14458	7.19702	6.91941	7.07968	7.34918	7.18496	7.00791	7.18401	6.96505	7.22563	7.18595	7.23855	7.21951	7.01868	7.0561	6.78483	6.80796	7.0385	7.12837	6.97601	7.17812	6.84811	7.20299	7.02004	7.13634	6.8395	7.03736	6.96308	7.16907	6.89286	7.14615	7.35001	6.84902	7.05011	7.19065	6.76152	6.93123
AP3M2	7.18956	7.01518	7.28257	7.05309	6.97811	7.41969	7.06306	7.25645	7.34411	7.21782	7.10159	7.25551	6.99144	7.41651	6.8333	7.21214	7.15177	7.22944	7.12088	7.29527	7.28164	7.56954	7.13282	7.36444	7.46319	7.02977	7.17399	7.03526	7.01046	7.03713	6.97986	7.03156	7.57007	6.69285	7.39547	7.23015	7.06016
AP3S1	8.07824	8.38687	8.49409	8.31097	9.07722	8.26863	8.5211	9.03522	8.59103	8.97504	8.67728	8.63426	8.95932	8.4093	9.5824	9.16392	8.70423	8.74158	9.21936	9.91169	9.43139	8.74959	8.73908	8.23556	10.1803	8.97497	9.05728	9.46817	8.89106	8.59587	8.98522	8.98581	9.30117	8.96088	9.50173	8.7369	8.96223
AP4E1	5.25302	5.27651	5.30316	5.31226	5.0075	5.45394	5.1411	5.25612	5.51366	5.31414	5.33516	5.37583	5.33452	5.54878	5.12151	5.30815	5.46494	5.30593	5.10207	5.41483	5.30426	5.46819	5.20392	5.25843	5.34359	5.20872	5.28369	5.44291	5.04105	5.28533	5.18911	5.06554	5.29278	5.17271	5.10686	5.41575	5.45745
AP4M1	6.87666	6.81406	6.75336	6.81062	6.96035	6.61538	6.76295	6.83803	6.82685	6.81602	6.68988	6.76941	6.76229	6.98298	6.82634	6.44727	6.58346	6.70432	6.67056	6.98226	6.58788	6.91317	6.8223	6.73096	6.82521	6.77233	6.64817	6.61691	6.77562	6.70632	6.83589	7.04329	6.73159	6.70987	7.02637	6.9306	6.90834
AP4S1	5.89257	5.76024	5.7179	5.91416	5.93905	5.82407	5.84931	6.00752	5.85303	5.97537	5.92778	5.99057	5.90169	5.95976	5.92266	5.81676	5.95043	5.82645	5.80413	5.88023	5.91074	5.90153	5.80543	5.83801	5.86912	5.82532	5.82303	5.89852	5.88836	5.90175	5.88226	5.83177	5.88477	5.87695	5.98899	5.85994	5.92164
AP5M1	6.43137	7.16265	6.64581	6.30255	7.26251	6.43896	6.41977	7.32193	6.07622	7.07731	7.58267	7.11769	7.00743	6.54795	7.5847	6.61153	6.43772	6.53419	7.22162	7.7585	6.47997	6.29831	6.02141	6.65233	8.0035	5.85037	6.18846	7.05314	6.32046	5.76512	6.26789	6.28315	7.06026	6.79744	6.87011	5.89651	6.74834
AP5S1	7.33648	7.33986	7.50086	7.30774	7.27929	7.10641	7.37835	7.58075	7.32446	7.20224	7.27223	7.02128	7.13837	7.38159	7.63385	7.21561	7.22501	7.22451	7.23172	7.24109	7.32467	7.19806	7.32924	7.17871	7.47298	7.25105	7.32618	7.17804	7.52003	7.26413	7.43687	7.21847	7.23182	7.41168	7.43957	6.898	7.0442
APAF1	6.0675	6.17342	6.09504	6.06686	5.94736	6.2091	6.08732	5.88346	6.16616	5.92766	6.04	6.07238	5.98767	6.21368	5.9922	6.17177	6.01048	6.07607	5.98735	5.92302	6.15978	6.19355	6.18526	6.19161	5.8377	6.22831	6.12368	6.10795	6.02694	6.09113	6.06686	5.97689	6.23593	5.9592	5.90099	6.26333	6.25316
APBA1	7.41961	7.00451	7.34706	7.20002	6.84509	7.16339	7.17884	7.13193	7.44787	7.07818	7.42769	7.2275	7.11281	7.34821	6.85609	7.17232	7.10183	7.36538	7.08808	6.91378	6.32095	7.1901	7.39381	7.33058	6.58939	6.93805	7.39547	7.06549	7.12607	7.69813	7.15864	6.92079	6.67782	7.01038	6.57735	7.25734	7.35096
APBA2	7.0974	6.87144	6.99908	7.10807	7.06266	7.36082	6.96483	6.9234	6.9498	6.8685	6.92638	6.80286	6.8765	6.97085	7.16473	6.85776	6.86885	7.0726	7.05488	6.74766	6.83858	6.8068	7.21074	6.91966	6.6367	6.83677	7.15152	6.74448	6.93394	7.24618	7.01638	7.01156	6.84027	7.03402	6.81712	6.83177	6.7668
APBA3	6.50644	6.77444	6.45093	6.47988	6.74301	6.66568	6.51572	6.69633	6.32087	6.76214	6.62951	6.67773	6.72672	6.56543	6.87624	6.42348	6.59622	6.55478	6.59685	6.47573	6.38963	6.51164	6.92455	6.57368	6.71404	6.40118	6.67202	6.72138	6.90801	6.49461	6.66496	6.84493	6.27286	6.70728	6.62426	6.39345	6.48919
APBB1	7.4133	7.40926	7.20099	7.34645	7.34354	7.63883	7.19593	7.26368	7.38934	7.46097	7.45715	7.24437	7.50791	7.28209	7.21945	7.04892	7.22655	7.41997	7.19617	7.10904	7.12271	7.2633	7.41891	7.37498	7.29759	7.03335	7.22303	7.19609	7.32084	7.53824	7.28994	7.45091	7.17651	7.53418	7.63593	7.34699	7.13265
APBB1IP	5.36395	5.36432	5.53166	5.42067	5.29177	5.45528	5.49678	5.41093	5.60708	5.32865	5.2881	5.32294	5.30653	5.51036	5.33658	5.42159	5.28857	5.39151	5.51998	5.40351	5.24986	5.47473	5.50145	5.40038	5.08754	5.34418	5.28812	5.31848	5.33703	5.53295	5.47051	5.38972	5.40601	5.40255	5.228	5.27644	5.23973
APBB2	6.84504	6.65936	6.84364	6.7613	6.52046	6.88164	6.80862	6.82638	6.91882	6.73356	6.67623	6.68948	6.70106	6.85105	6.64559	6.81451	6.89587	6.82818	6.52821	6.78585	6.9712	6.80008	6.69074	6.85183	6.71767	6.87265	6.79364	6.71239	6.6431	6.85001	6.64854	6.53571	6.79144	6.66137	6.63417	6.99718	6.72806
APC	5.8009	5.82317	5.8471	5.95185	5.81325	6.01368	5.90693	5.92246	5.87419	5.93357	5.88925	5.86386	5.79632	5.9762	5.90834	5.90156	5.8891	5.84145	5.78251	6.02415	6.55748	5.8224	5.66091	5.89308	6.07705	5.86688	5.79136	5.83742	5.73734	5.75612	5.76445	5.7712	6.01487	5.79449	5.84427	5.87217	5.96795
APC2	6.71148	6.6313	6.62394	6.73029	6.60303	6.55712	6.66889	6.51824	6.66834	6.52758	6.63034	6.52835	6.70635	6.53455	6.61321	6.60723	6.4443	6.53278	6.45275	6.32267	6.42102	6.57732	6.73552	6.61198	6.24048	6.49126	6.75779	6.42755	6.6321	6.86321	6.78851	6.72308	6.44412	6.68637	6.66257	6.40667	6.6573
APCS	6.30674	6.16856	6.34887	6.40346	6.09895	6.67086	6.27637	6.18695	6.90639	6.10032	6.48295	6.42704	6.24412	6.5299	6.11595	6.37199	6.51585	6.21756	6.13063	6.22468	6.41568	6.38768	6.12977	6.27905	5.98862	6.26274	6.28689	6.43073	6.01559	6.34901	6.16299	6.03817	6.54802	6.07365	6.20429	6.7006	6.59079
APEH	7.15834	8.13908	7.16146	7.38437	8.26656	7.23875	7.31327	7.89248	7.01061	7.94186	7.79291	7.65869	7.48673	7.38429	7.24649	6.86093	7.05007	6.93081	7.71863	7.21326	6.73639	7.08384	7.15532	6.99528	7.44057	7.17456	7.28484	7.31235	7.3155	6.85186	7.4207	7.89057	7.35102	7.62122	7.70107	7.16677	7.44512
APEX1	8.9314	9.1123	9.12086	9.0822	9.40747	8.78887	9.19301	9.38967	8.33346	9.3781	9.18126	8.8701	9.29076	8.80436	9.29415	9.12027	8.90608	8.87506	9.85482	9.70571	9.57613	9.19649	8.86949	9.07109	9.93405	9.17037	9.55262	9.03556	9.46799	8.57922	9.34089	9.5569	8.96252	9.24407	9.70789	8.63527	9.31019
APEX2	7.12813	7.33403	7.15903	7.05734	7.06135	6.74559	7.24521	6.85916	6.91142	7.08793	6.76377	6.86951	6.8303	7.00226	7.12254	7.0984	6.97288	7.08954	7.17524	6.97869	7.22181	6.84819	7.13791	6.92222	6.74445	7.12089	6.96761	6.95577	7.02229	7.2095	7.21496	7.11214	6.82035	7.07586	6.9714	6.94653	6.85988
APH1A	7.13546	7.49291	7.62002	7.82697	8.04079	7.25211	7.48166	7.72235	7.25403	7.88795	7.43864	7.65966	7.94432	7.08014	8.363	7.70796	7.57616	7.46763	7.73222	7.76889	7.68381	7.06367	7.65929	7.51902	7.7308	7.42635	7.81849	7.89729	8.00602	7.76341	8.23107	7.68482	7.59602	8.42258	7.73787	7.29123	7.50254
APH1B	7.36134	7.04841	7.13963	7.08746	6.69141	7.42549	7.39913	7.0834	7.66578	7.12643	7.37572	7.09005	7.09788	7.30094	7.09775	7.52712	7.51157	7.26173	6.9866	7.07313	7.25044	7.0328	7.20262	7.38386	7.28944	7.2433	7.14177	7.1295	7.16975	7.5095	7.13431	7.03591	7.27362	7.10513	7.14508	7.28304	7.5159
API5	6.48913	6.35175	6.31598	6.38648	6.3243	6.30814	6.32606	6.5515	6.36051	6.4263	6.44134	6.499	6.41783	6.35663	6.31562	6.36943	6.23872	6.29429	6.32823	6.41628	6.85108	6.32873	6.21955	6.28401	6.3093	6.29996	6.33655	6.27558	6.28824	6.23507	6.28353	6.38067	6.45166	6.28799	6.36988	6.37211	6.37813
APIP	6.00977	6.96014	7.11128	7.37117	7.24316	7.34351	6.96829	7.30753	6.06933	7.03238	7.49662	7.02376	7.15256	7.2825	7.50371	6.95972	6.80718	6.8334	7.1029	7.25192	7.50897	6.41244	6.62623	6.6867	7.64426	6.82891	6.76933	6.54243	6.5225	6.235	6.64809	6.76379	7.12186	6.76536	7.41996	6.63618	6.48901
APLNR	8.38442	8.08289	8.63199	7.90764	8.25969	8.01749	7.96635	8.41452	8.58829	9.00682	8.6649	8.6705	10.0794	8.18935	9.99542	8.66448	8.84919	8.74268	8.89947	9.4909	8.38789	8.72141	8.62874	8.60661	9.60123	7.94163	8.98033	8.70905	8.18592	8.7187	8.15583	8.2108	8.59329	8.53916	8.57643	8.54384	8.46233
APLP1	6.81018	6.55342	6.84177	6.64622	6.00031	6.45656	6.83171	6.74625	6.69304	6.93195	6.83532	6.80825	6.71889	6.65709	6.51457	6.29068	6.51765	6.37269	6.37246	6.60772	6.86468	6.68487	6.45963	6.49956	6.72707	6.66193	6.4583	6.60352	6.15552	6.70567	6.48737	6.11021	6.82192	6.54029	6.62798	6.7682	6.83737
APLP2	7.76474	7.49968	7.83083	7.848	8.11643	7.53823	7.69677	7.96997	7.58393	7.90024	7.90219	7.86467	8.38649	7.62625	7.82801	8.39651	7.87026	7.78106	8.20276	8.1635	8.12011	7.79485	8.04297	7.91297	8.29192	7.92621	8.22613	7.92761	8.19871	7.83539	8.27261	8.33384	7.82849	8.3447	8.31487	7.75193	8.06598
APMAP	7.20967	7.79805	7.66932	7.12553	8.22737	7.0137	7.43381	7.79811	6.77226	7.46048	7.75098	7.41942	7.76849	6.66774	8.08696	8.12589	7.46701	7.69427	8.5664	8.24085	8.0829	7.32152	7.8566	7.47884	8.45453	8.00317	7.56892	8.27176	7.61878	6.91025	7.91502	7.80321	7.91262	8.52597	8.60073	7.37289	7.64044
APOA1	5.64972	5.52092	5.53744	5.52144	5.50273	5.69383	5.65648	5.57825	5.42166	5.76581	5.64322	5.80582	5.82831	5.64698	5.69109	5.31101	5.84147	5.5591	5.53869	5.4982	5.40777	5.83111	5.68131	5.57414	5.86809	5.27417	5.3827	5.43477	5.71193	5.82922	5.37493	5.61947	5.4013	5.53077	5.46447	5.68709	5.4317
APOA2	5.15324	5.13471	5.05468	5.18411	5.00825	5.19807	5.0956	5.11275	5.31245	5.29277	5.1304	5.22057	5.151	5.23761	5.21818	5.09516	5.14969	5.15161	5.05957	5.06315	5.1599	5.22019	5.13011	5.12858	5.01117	5.17006	5.05786	5.21433	5.11802	5.25769	5.10268	4.97032	5.20723	5.07946	5.0602	5.22792	5.21086
APOA4	7.1403	6.85549	6.80503	7.15103	7.04098	6.728	6.81896	6.61367	6.7887	6.67936	6.72756	6.70672	6.86969	6.54763	7.22309	6.85	6.83163	6.97662	6.86897	6.57828	6.42435	6.71119	7.21696	6.95546	6.61814	6.57846	7.15649	6.67575	6.97996	7.06901	7.07051	6.94294	6.53682	7.11987	6.70125	6.67222	6.78182
APOB	6.26872	6.31113	6.21832	6.14001	6.25227	6.31914	6.17656	6.196	6.14769	6.18221	6.1989	6.17352	6.10031	6.30464	6.41881	6.15689	6.17829	6.14083	6.31677	5.86383	5.52847	6.18353	6.33932	6.17769	5.66184	6.06286	6.22263	5.92386	6.0905	6.16957	6.13832	6.25828	6.00576	6.14562	6.11619	6.10576	6.11731
APOBEC1	5.86441	5.88702	5.69733	5.85885	5.49826	6.17583	5.63884	5.70812	5.98854	5.82126	5.80005	5.7396	5.74947	5.90896	5.58204	5.75608	5.90108	5.80261	5.66508	5.43139	5.12263	5.70895	5.8338	5.9084	5.18636	5.68252	5.79251	5.5654	5.87746	5.77711	5.71914	5.85254	5.55948	5.93344	5.31634	5.73211	5.67242
APOBEC2	10.7477	9.80408	10.6522	11.1128	11.1661	10.3272	9.86555	11.1966	9.03646	10.8979	10.776	10.6215	10.7044	10.8577	10.8189	10.079	10.0789	10.3059	10.5208	10.2657	9.93205	10.3639	10.0989	10.4936	10.8477	10.4531	10.2809	10.6248	10.72	10.2342	10.7517	11.3317	10.0416	11.06	10.7448	10.0631	10.7753
APOBEC3B	4.54297	4.67869	4.58819	4.54814	4.51217	4.60382	4.57172	4.47535	4.57848	4.40575	4.50279	4.41089	4.64106	4.5507	4.76764	4.77989	4.48889	4.5264	4.61529	4.70631	4.53833	4.48221	4.84856	4.81447	4.84507	4.62537	4.91024	4.57074	4.6848	4.68775	4.70657	4.42334	4.92876	4.71802	4.54573	4.60858	4.57991
APOBEC3C	5.53342	5.8262	5.71284	5.82557	5.88797	5.63453	5.82008	5.87867	5.64372	5.80499	5.73392	5.70309	5.77673	5.8103	5.84613	5.67533	5.72537	5.80357	5.83433	5.67894	5.6442	5.86588	5.84424	5.73862	5.80273	5.79894	5.80322	5.58317	6.06871	6.23704	6.04159	5.98057	5.68942	6.07993	6.35835	5.77612	5.6226
APOBEC3F	5.68793	5.79408	5.63499	5.60661	5.63565	6.16165	5.7353	5.72333	5.74857	5.98981	5.74611	5.70964	5.67766	5.62398	5.73132	5.50795	5.76451	5.69835	5.63268	5.66867	5.6442	5.57088	5.72825	5.56445	5.60844	5.55116	5.63693	5.69389	5.68234	5.64764	5.81328	5.65933	5.45309	5.60672	5.657	5.81774	5.70056
APOBEC3G	6.55434	6.47151	6.35478	6.5122	6.35274	6.45211	6.55047	6.54969	6.34079	6.71523	6.42242	6.45616	6.53249	6.56566	6.36183	6.30189	6.55955	6.51674	6.42109	6.42301	6.36841	6.47631	6.62167	6.56123	6.40588	6.59834	6.53418	6.40868	6.68112	6.778	6.59239	6.47788	6.58769	6.53497	6.56266	6.41362	6.43808
APOBR	5.52906	5.68549	5.53749	5.53369	5.51606	5.67306	5.59675	5.36445	5.53667	5.30531	5.42299	5.57407	5.34096	5.51094	5.66802	5.58426	5.61367	5.59435	5.77192	5.20979	5.39606	5.5805	5.79955	5.55225	5.27335	5.60576	5.79752	5.41331	5.65015	5.58794	5.61501	5.63362	5.35971	5.57634	5.45896	5.42014	5.54383
APOC1	7.53348	7.6545	7.73187	7.54568	7.72743	7.1752	7.50732	7.54815	7.00029	7.72104	7.59005	7.37574	7.36846	7.24812	8.61537	9.15923	7.72585	7.85207	8.64242	7.65388	7.6521	8.1299	8.09288	7.83355	8.14614	7.77784	8.20608	7.8614	8.99347	8.04382	8.39189	8.65881	7.49724	8.61285	7.82748	7.78061	7.91968
APOC3	4.86047	5.03629	4.92294	4.88035	4.8734	4.76494	4.86299	4.73232	4.83436	4.7642	4.81471	4.81198	4.77853	4.81681	4.80576	4.90705	4.71667	4.74178	5.04168	4.63306	4.80396	4.84238	4.92521	5.00412	4.94662	4.85072	4.82213	4.77961	4.89939	5.12826	4.82817	4.92929	4.58073	4.79776	4.73379	4.72614	4.74987
APOD	9.99611	11.516	10.2853	10.8254	10.8871	10.347	11.1823	11.9725	10.668	11.1586	9.9812	11.1238	10.617	9.1567	9.65978	9.51844	10.3798	10.1814	10.5844	10.0066	10.6583	10.2556	10.0449	10.0719	10.4595	11.1914	10.7582	10.3353	9.57228	10.1571	11.6204	12.5044	10.2233	10.71	11.5995	10.0033	10.0892
APOE	7.2375	7.40613	7.85118	7.36202	7.92258	7.22052	7.21132	7.38094	7.13548	7.22316	7.52411	7.63971	7.99184	7.00567	8.90903	9.42364	7.72812	7.9423	8.91415	7.41268	7.60872	8.0932	8.14152	8.13072	8.29127	7.95824	8.48395	7.75055	8.88484	8.13667	8.63185	8.73954	7.68855	8.93255	8.21239	8.17753	8.31148
APOF	4.5417	4.51054	4.61498	4.57575	4.52857	4.4982	4.60853	4.44185	4.53875	4.61687	4.47573	4.50633	4.54107	4.52347	4.58119	4.57352	4.5827	4.66785	4.47044	4.51481	4.59575	4.53375	4.63669	4.57478	4.47887	4.44811	4.47282	4.5186	4.52736	4.57598	4.57286	4.43645	4.51963	4.51798	4.50198	4.66407	4.6641
APOH	5.979	6.40469	6.31872	6.10042	5.98442	5.93215	6.17656	6.27348	6.06338	6.18719	6.08974	6.09928	5.95331	6.2903	6.07382	6.16239	6.15635	6.07609	5.77435	6.15988	6.18732	6.23477	6.015	6.20371	6.1572	6.12309	5.90011	6.19673	6.01356	6.04492	6.04988	5.98428	6.20774	6.1456	5.91042	6.34404	6.08094
APOL1	8.06345	8.06781	8.14797	8.07567	7.79855	8.19823	7.82101	7.53335	8.15252	7.58639	7.70747	7.63553	7.87734	7.55758	7.89213	8.04039	8.17556	8.34409	7.96406	7.49337	7.68041	7.75696	8.16288	8.05067	7.77344	7.98756	8.26209	8.15839	8.11338	8.3367	8.38335	8.27002	8.10029	8.18338	7.4978	7.78925	7.60474
APOL2	7.75476	7.33549	7.32879	7.48773	7.74506	7.36825	7.49717	7.3868	7.25371	7.61123	7.39964	7.32629	7.40603	7.36535	7.54347	7.31327	7.66027	7.89529	7.44852	7.20298	6.9643	7.47786	7.71771	7.44036	6.97057	7.44263	7.72689	7.51528	7.88371	7.96754	7.86267	7.90831	7.09756	7.86251	7.53089	7.53423	7.52266
APOL3	6.87379	6.98273	6.86845	6.99044	7.26518	6.42124	6.92936	7.25529	6.69317	7.29382	7.24748	7.03288	7.10658	6.60201	6.79491	6.95737	7.13161	7.35964	7.12465	6.701	6.72553	6.90613	6.8343	6.88352	7.06829	7.07443	7.28506	7.0399	7.05672	7.49178	7.40268	8.17299	7.2674	7.30483	7.26932	6.98293	6.87819
APOL5	7.54238	6.98438	7.14668	7.25726	6.92869	7.54679	7.23102	6.98194	7.59197	7.04245	7.02002	7.21087	7.05769	7.5109	7.06906	7.08177	7.50051	7.28007	6.89493	6.92239	7.04995	7.56102	7.34455	7.25486	6.86545	7.11763	7.0384	7.08474	7.10202	7.40683	7.03055	6.86097	6.94129	6.90471	7.08511	7.55332	7.23721
APOL6	7.93164	7.7092	7.78511	7.72585	7.16646	7.95353	7.69895	7.29809	8.06815	7.44778	7.84468	7.73738	7.72373	8.10459	7.44174	7.67718	7.85543	7.85955	7.17722	7.59588	7.84004	7.87947	7.3964	7.69348	7.29299	7.61278	7.54931	7.69027	7.35403	7.92043	7.30994	7.27937	8.21878	7.46652	7.22032	7.8776	7.56263
APOLD1	6.52667	6.82147	7.16551	6.88074	9.13917	7.3909	6.90447	6.67706	6.98787	6.74671	6.92478	6.8426	7.24333	6.97233	7.81732	6.88664	6.85199	6.83452	6.57909	7.46858	7.07669	6.94014	7.08467	6.88195	7.26839	7.34907	6.46245	7.0418	6.14019	7.02736	6.81845	6.83943	7.86586	6.34704	6.82482	7.01488	6.94023
APOM	7.05896	7.02992	7.09684	6.99057	6.73501	7.18102	7.06311	6.96125	7.07747	6.75841	7.05529	7.1017	7.0877	7.18631	6.74441	6.77801	6.93332	7.02142	6.95438	6.58331	6.81972	6.96734	7.01088	6.95595	6.37463	6.95739	6.92728	6.90393	6.9509	6.93697	6.84814	6.80666	6.93863	6.7852	6.99352	7.07647	7.0687
APOO	8.01768	8.18838	8.5968	7.83673	8.67761	7.90019	8.03619	8.63152	7.72085	7.83452	8.95563	8.73569	8.31718	8.08748	8.5596	7.69017	8.02233	7.9584	8.57583	8.7943	7.79028	8.43426	7.60462	8.00246	8.72989	7.87584	7.96597	8.12614	8.11535	7.82016	7.93569	8.1468	8.21345	8.41976	8.40528	7.92299	8.49393
APOOL	6.849	6.79202	6.96962	6.93461	7.07864	6.62012	6.82865	7.08743	6.74941	6.88948	7.17168	7.08374	7.03609	6.78773	7.03964	6.73752	6.69543	6.66509	7.02941	7.16551	6.97674	6.7363	6.49051	6.85576	7.19156	6.76123	6.66679	6.81262	6.74363	6.56608	6.72181	6.86102	6.90297	6.8682	6.92459	6.7524	6.89982
APP	6.60807	6.92757	6.81144	6.42045	7.4108	6.58537	6.65957	7.09389	6.57764	6.92365	6.72196	6.68767	7.10161	6.41111	7.01547	7.00134	6.84021	6.82162	7.03894	7.37312	7.25836	6.72395	7.05096	6.73352	7.42874	6.66286	6.8491	7.28025	6.83661	6.85576	7.03434	7.14775	7.02642	7.06783	6.96281	6.68872	6.74436
APPBP2	5.40461	5.49117	5.50359	5.36842	5.70177	5.43977	5.43109	5.61095	5.43844	5.55323	5.50632	5.52011	5.3991	5.32333	5.62648	5.4553	5.35709	5.44481	5.53681	5.70238	5.72395	5.40653	5.3705	5.45089	5.90639	5.45874	5.33421	5.48236	5.4101	5.37233	5.37488	5.45223	5.48509	5.41971	5.56602	5.47366	5.44694
APPL1	5.71314	5.96483	5.71469	6.26481	6.65194	5.88672	5.81111	6.196	5.52851	6.67496	6.70905	6.2808	5.92091	6.03289	6.09302	5.89443	5.82694	5.63399	6.03702	6.69815	6.35763	5.69665	5.56413	5.73751	7.19606	6.19534	5.7611	6.20995	5.84896	5.51397	5.70793	6.28175	6.04672	6.07144	6.73066	5.72444	5.68009
APPL2	5.54749	5.73107	5.82322	5.73834	5.79837	5.86586	5.72411	5.73637	5.47286	5.6574	5.95588	5.70958	5.91554	6.12073	5.26557	5.71105	5.51912	5.42692	5.70078	6.30081	6.15839	5.63335	5.70578	5.74635	5.95048	5.86599	5.56693	5.69433	5.49411	5.38761	5.70615	5.99958	6.45794	5.9243	5.62774	5.71131	5.83162
APRT	7.26488	7.39476	7.39034	7.36534	7.80076	7.36513	7.39914	7.33132	7.09453	7.31756	7.24797	7.38009	7.49309	7.22737	8.10953	7.39007	7.38632	7.5271	7.7344	7.29677	7.09162	7.53414	7.67189	7.43507	7.47823	7.36226	7.74527	7.63218	7.96925	7.39505	8.32692	7.68371	7.12485	7.82226	7.6473	7.22042	7.41325
APTX	6.79263	6.8154	6.76346	6.71734	6.49095	6.70919	6.5782	6.24544	7.10815	6.49083	6.75251	6.66082	6.61805	6.7575	6.5652	7.2	7.13006	7.1573	6.71102	6.85905	7.0699	6.69307	6.48577	6.90899	6.52712	6.72765	6.73261	6.88242	6.6243	6.73726	6.41431	6.04974	7.161	6.45252	6.4038	7.20643	6.71187
AQP1	9.2348	8.39335	9.10629	8.52009	9.08576	8.88474	8.7681	8.81275	8.96341	8.84072	9.37378	9.22835	9.76232	8.83375	9.53641	8.75703	8.98769	8.80176	9.63318	9.24597	8.22777	8.77443	9.51819	9.05214	8.90847	9.22732	9.47617	9.45297	9.21677	9.83802	9.83555	9.28985	8.92361	9.81786	9.39552	9.22335	8.96267
AQP2	8.30734	8.28806	8.35803	8.38378	8.14917	8.985	8.30511	8.27215	8.39368	8.4643	8.14097	8.44727	8.23696	8.67323	7.85432	8.18139	8.62438	8.28466	7.93146	8.48912	8.59709	8.63967	8.07859	8.1922	8.32977	8.31647	8.21702	8.10489	7.99476	8.30838	7.98521	8.05574	8.78257	8.06511	8.23153	8.75988	8.54546
AQP3	6.93645	6.78683	6.69204	6.65942	6.59285	7.02555	6.77224	6.62992	6.87638	6.54589	6.51899	6.61528	6.56137	6.71505	6.5691	6.75302	6.71677	6.72755	6.62361	6.49609	6.53501	6.82209	6.73914	6.87228	6.34553	6.71982	6.80352	6.77154	7.06772	6.94212	6.94405	6.72739	6.62546	6.89502	6.72206	6.66653	6.81089
AQP4	5.94917	5.1619	6.16954	5.63181	6.33068	5.56688	5.47929	5.51656	5.4062	5.44213	5.82561	5.77535	5.7945	5.55057	5.6094	5.29223	5.30961	5.2273	5.27514	5.85149	5.17602	5.19094	5.24525	5.17236	5.53017	5.15292	5.16448	5.03392	4.89721	5.19677	4.94598	4.96762	5.13501	5.10448	5.05633	5.25855	5.0427
AQP5	5.55922	5.73355	5.75532	5.63802	5.54101	5.54722	5.84895	5.36667	5.54553	5.54208	5.40096	5.50209	5.39221	5.62959	5.47514	5.39428	5.57184	5.52189	5.56468	5.54237	5.57853	5.58919	5.55581	5.57325	5.6138	5.41079	5.38689	5.36047	5.46068	5.59902	5.65311	5.4157	5.59145	5.59164	5.39573	5.53758	5.50659
AQP6	7.54233	7.33231	7.30993	7.34483	7.16991	7.5442	7.39599	7.30482	7.38997	7.33561	7.43293	7.33706	7.35185	7.4046	7.44278	7.14029	7.24069	7.38059	7.16579	7.29669	7.14595	7.27459	7.35169	7.34064	7.6011	7.22849	7.33053	7.15525	7.40037	7.62831	7.29277	7.11624	7.06427	7.35411	7.43888	7.24336	7.3103
AQP8	6.519	6.37005	6.60962	6.40578	5.97937	6.91049	6.50027	6.23262	6.83182	6.2698	6.18989	6.2098	6.28978	6.77528	6.05628	6.36612	6.60823	6.5104	6.03217	5.93447	6.14553	6.83756	6.51292	6.42036	5.44726	6.4905	6.41772	6.39642	6.24075	6.74159	6.34879	6.3859	6.28265	6.24801	6.30108	6.46542	6.65977
AQP9	7.8048	7.6581	7.52363	7.51582	6.81571	7.97724	7.60531	7.3017	7.94127	7.37411	7.18672	7.54592	7.45637	7.69317	6.9969	7.98892	7.56226	7.68305	7.08094	7.64209	7.82973	7.45249	7.46513	7.60037	7.39025	7.65408	7.13435	7.31119	7.07009	7.46307	7.18916	6.651	7.87035	7.10935	7.14855	7.92949	7.58457
AQR	6.57757	6.49579	6.45954	6.45156	6.6075	6.85027	6.56264	6.51185	6.75122	6.55042	6.68819	6.54192	6.76796	6.6179	6.74665	6.65865	6.69483	6.58558	6.52615	6.54847	7.16926	6.56593	6.57361	6.69676	6.36466	6.46465	6.53893	6.44605	6.67849	6.78937	6.66764	6.5649	6.59343	6.37844	6.5926	6.44727	6.61018
AR	6.34055	6.17065	6.43791	6.42469	6.79213	6.82375	6.10547	6.51283	6.47448	6.80608	6.65524	6.67871	6.5412	6.83033	6.60702	6.19302	6.33727	6.52702	6.56812	6.5326	6.4271	6.31601	6.33449	6.11803	6.63994	5.90734	6.12928	6.2284	6.08209	6.1863	6.0676	6.07556	6.70298	6.38793	6.60155	6.42826	6.39432
ARAF	8.62651	9.09007	8.4729	8.94355	9.15908	8.56884	8.50738	8.89667	8.38677	8.8225	8.60496	8.6655	8.85022	8.67944	8.52718	7.95907	8.30901	8.59854	8.54337	8.55441	7.66651	8.19846	8.59949	8.29521	8.29587	8.22518	8.493	8.31798	8.62869	8.34135	8.61917	8.85515	8.0441	8.79756	8.41347	7.65844	8.37952
ARAP1	7.52405	7.23107	7.35209	7.33287	7.38887	7.34517	7.40499	7.46403	7.4606	7.43855	7.30762	7.29575	7.39832	7.26145	7.63376	7.44976	7.44835	7.54061	7.51324	7.23363	7.13602	7.47564	7.63842	7.38318	7.4875	7.46917	7.6978	7.42314	7.98587	7.8294	7.60905	7.6989	7.1409	7.82025	7.66081	7.28639	7.58275
ARAP3	7.33251	7.69866	7.3367	6.99532	7.15831	7.19317	7.29922	7.42361	7.6296	7.43186	7.62424	7.49674	7.92002	7.29383	7.50126	7.13782	7.59234	7.24964	7.32825	7.52971	6.96625	7.69693	7.25064	7.06474	7.0391	7.03435	7.36816	7.55798	7.16981	7.71633	7.14022	7.3591	7.08256	7.24299	7.18742	7.27079	7.20361
ARC	6.60408	7.03318	6.70762	6.72777	6.57776	6.70934	6.5308	6.87438	6.84369	6.57728	6.7709	6.60812	6.84477	6.55872	6.77768	6.4098	6.75091	6.52858	6.86534	6.93287	6.67106	6.79448	6.88449	6.91326	7.35142	6.58981	6.81857	6.58363	6.92818	6.73594	6.75712	6.81402	6.82821	6.81127	6.67213	6.52573	6.67543
ARCN1	7.48323	7.53299	7.36446	7.5844	8.30244	7.21982	7.28884	8.16702	7.28749	7.57711	8.05034	7.5257	7.9209	7.37319	8.12626	7.76037	7.38834	7.27776	8.00369	8.252	8.30705	7.52665	7.56051	7.44206	8.1673	7.62575	7.56883	7.87855	7.62319	7.31807	7.62904	7.86095	7.76258	7.67597	7.81014	7.22895	7.59035
AREG	4.35119	4.40256	4.3771	4.37977	4.29379	4.40108	4.4217	4.31716	4.32394	4.38372	4.32258	4.32588	4.27129	4.43274	4.39927	4.37672	4.38242	4.38651	4.30203	4.40165	4.59522	4.30178	4.36179	4.43681	4.34117	4.47566	4.29115	4.34423	4.36705	4.3853	4.2834	4.35006	4.46111	4.36948	4.27881	4.34303	4.31693
AREL1	6.68235	6.69563	7.04574	7.12865	6.7675	6.53998	7.21875	6.83975	6.81003	7.01782	6.99386	7.19917	6.86452	6.62066	6.90058	6.90458	6.97168	6.63215	6.46414	7.34117	7.04917	6.92033	6.64173	6.47179	7.41275	6.9605	6.54483	6.99337	6.60698	6.41477	6.82191	6.5115	6.87774	6.78213	7.09773	7.07678	7.088
ARF3	7.97218	7.94523	8.06874	7.82389	8.01197	7.93179	7.86805	7.96366	8.07638	7.98089	8.02399	7.95704	8.22362	8.00415	8.30037	8.04591	8.04346	8.11844	8.19583	8.37413	8.04605	8.03957	8.04368	8.1022	8.17001	8.05166	8.00649	8.13429	8.10112	8.14038	8.29064	8.04917	8.45473	8.15015	8.32881	8.1249	8.21346
ARF4	7.46371	8.18581	8.17895	7.91487	8.39538	7.45186	7.84605	8.40876	7.42591	8.10784	8.29184	8.063	8.65002	7.69021	9.26706	8.7017	8.11674	8.10585	8.75645	9.00461	9.31068	8.06759	7.84494	8.26244	9.42519	8.06632	8.81339	8.88974	8.5183	7.29382	8.78827	8.08549	8.54256	8.51459	8.39131	7.97075	8.34642
ARF5	8.73825	8.80289	8.96728	8.89576	9.17601	8.77018	8.87863	8.92302	8.43932	8.84234	8.84979	8.89827	9.18475	8.44205	9.2276	8.69403	8.80855	8.95033	9.13209	8.75935	8.90703	8.63327	9.17848	9.05982	8.69966	8.89069	9.38687	9.12281	9.28231	9.01782	9.52699	9.24752	8.70125	9.45651	9.19484	8.75249	9.01967
ARF6	7.66033	7.68204	7.51057	7.7207	7.48437	7.32963	7.77646	7.92715	7.24303	8.0696	7.85737	8.03295	7.99068	7.4552	8.01439	7.53037	7.67821	7.50544	7.67828	7.61354	7.75242	7.70295	7.68584	7.39812	7.86598	7.48354	7.56851	8.16698	7.93826	7.64722	8.00219	7.60815	7.60724	7.74458	7.91378	8.06709	7.8831
ARFGAP1	7.39672	7.46555	7.30708	7.43396	7.45622	7.63493	7.4811	7.13828	7.50237	7.25762	7.17363	7.25781	7.14528	7.42676	7.45394	7.26254	7.48021	7.58133	7.21286	7.05134	7.09713	7.34415	7.80348	7.3536	7.13559	7.43373	7.65048	7.41387	7.78643	7.69873	7.69128	7.47429	7.16589	7.54627	7.39079	7.29572	7.22603
ARFGAP2	8.4055	9.35945	8.64126	8.83117	9.36893	9.08991	9.12172	8.82524	8.58728	8.81205	9.00347	8.69396	8.52921	8.75276	8.49464	8.70714	8.6453	8.60455	8.95253	8.76084	8.63688	8.71365	8.70996	8.82912	8.63059	8.84265	8.9981	8.89347	8.94019	8.29766	8.9722	9.09536	8.40193	9.00464	8.69166	8.5086	8.58197
ARFGAP3	5.97185	6.04162	5.73478	5.93575	5.98512	5.72425	5.86799	6.00554	5.71926	6.0139	5.91407	5.80758	5.94396	5.72953	6.01711	6.13712	5.67855	5.83691	5.94231	6.31303	6.61499	5.81442	5.81397	5.96841	6.51215	5.93171	5.70554	6.37008	5.90895	5.61362	5.92235	5.92524	6.03633	5.70771	5.93333	5.90105	6.01623
ARFGEF1	6.9418	6.97356	7.03038	7.15791	7.21861	6.92105	7.07475	7.04039	6.91214	7.08188	7.01289	7.08625	7.0997	7.09789	6.96077	7.04985	6.8516	6.88386	7.03728	7.34122	7.28597	6.80853	6.9954	7.04343	7.19099	7.26325	6.90647	6.90661	7.00121	6.83361	7.03965	7.27842	7.14926	7.03719	7.09154	6.82805	7.05012
ARFGEF2	6.52926	6.61448	6.65558	6.6421	6.5883	6.64264	6.58625	6.74587	6.82887	6.63288	6.65669	6.73456	6.63336	6.71412	6.53379	6.701	6.515	6.58726	6.45528	6.76107	6.82127	6.65701	6.513	6.61495	6.56102	6.66624	6.60957	6.57541	6.46939	6.39426	6.46733	6.37447	6.75125	6.58398	6.45064	6.80549	6.64329
ARFIP1	5.95203	5.9732	6.00386	6.00569	6.03114	6.00366	5.86496	5.99056	5.91599	5.96576	5.79067	5.92965	5.96096	6.0521	6.00955	6.08083	6.00482	5.93633	5.98637	6.20277	6.25934	5.89278	6.02175	6.02188	6.38404	6.02677	6.00215	6.09061	5.91709	5.8555	6.00806	5.8966	6.19448	5.8934	6.05197	5.89215	6.05417
ARFIP2	8.80878	8.97872	9.02186	8.79796	8.99207	8.54085	8.80484	9.05608	8.76208	8.46434	8.8218	8.55826	8.66381	8.82565	8.90781	8.83647	8.82308	8.80825	9.16343	8.94666	8.71708	8.53739	8.8639	9.0687	8.89918	8.75363	9.16192	8.8774	8.90171	8.88849	9.03964	8.76878	8.83517	8.67479	8.93949	8.73141	8.4792
ARFRP1	7.94048	7.63558	7.75877	7.78049	7.80119	7.45642	7.71837	7.73893	7.72167	7.70824	7.76114	7.7753	7.80739	7.55136	7.53977	7.57785	7.54112	7.74277	7.79017	7.74235	7.51848	7.44109	7.85101	7.76748	7.87751	7.584	7.66538	7.61291	7.83813	7.77412	8.02961	7.86341	7.65672	7.74567	7.7016	7.61175	7.70968
ARG1	5.7068	5.99929	5.7824	5.76798	5.42105	5.82775	5.72411	5.55392	6.13581	5.57619	5.52146	5.61418	5.56126	5.8768	5.59212	5.66408	5.66996	5.71133	5.60232	5.63047	5.71505	5.67041	5.73592	5.84502	5.40047	5.73608	5.65753	5.64924	5.56914	5.7219	5.77618	5.66359	5.60224	5.62023	5.54859	5.84249	5.74165
ARG2	6.19939	6.09206	6.73464	6.61825	6.682	6.53831	8.42844	6.25385	6.16893	6.51294	7.92206	6.6512	5.91747	6.41508	7.15307	6.29832	6.06643	6.15811	6.16609	6.66278	6.3135	5.97707	6.21936	6.24901	6.39103	7.22379	6.26973	5.92795	5.81485	6.2338	5.80252	6.80906	5.93064	5.76453	6.03728	6.1775	6.09551
ARGLU1	7.71542	7.68838	8.21259	7.94401	8.40214	7.7217	8.19309	8.18987	7.49745	8.19879	8.11403	8.18195	8.23502	7.321	6.23766	8.09905	8.03551	7.8944	8.63777	8.69055	8.16665	7.94406	8.01546	8.27257	8.79142	8.71247	7.76148	8.21514	8.16497	7.59913	7.89106	8.25327	8.2546	8.04933	8.62264	8.08328	8.14915
ARHGAP1	7.55657	7.42174	7.54451	7.47139	7.57242	7.69732	7.52066	7.6039	7.56341	7.71571	7.51617	7.51749	7.70082	7.54896	7.67194	7.75501	7.66467	7.63687	7.68506	7.61426	7.62259	7.73166	7.6596	7.65443	7.57253	7.64237	7.718	7.731	7.6632	7.60022	7.72276	7.77801	7.63747	7.72768	7.52554	7.72357	7.71273
ARHGAP10	7.39177	7.78626	7.68873	7.76062	7.84402	7.31242	7.57094	7.62463	7.35826	7.66254	7.69294	7.84484	7.33893	7.51365	7.7414	7.57501	7.55431	7.46349	7.46033	7.45494	7.53196	7.41341	7.55341	7.49462	7.73763	7.7077	7.65213	7.51941	7.30656	7.20379	7.71113	7.61826	7.59494	7.52589	7.43328	7.66974	7.088
ARHGAP11A	4.91567	4.7695	4.8518	4.70446	4.62313	5.02834	4.63037	4.62062	5.19596	4.70156	4.61863	4.67812	4.60213	5.04061	4.56939	4.75276	4.90607	4.88876	4.59796	4.70397	4.78031	4.8756	4.67931	4.73054	4.61072	4.78416	4.79827	4.67665	4.65476	4.73711	4.75681	4.61544	4.72862	4.57519	4.8666	4.73665	4.69348
ARHGAP12	6.09345	6.08708	6.02283	6.50346	6.5878	5.98053	5.90009	6.34249	5.72067	6.20938	5.86376	6.13851	6.12149	5.78368	6.09468	5.97759	5.93588	6.1228	6.563	6.38825	7.25039	5.95942	6.24334	6.48324	7.13212	6.54614	6.01347	6.15071	6.39119	6.05676	5.90371	6.36383	6.88191	6.20905	6.75163	6.34474	6.60315
ARHGAP17	8.36695	8.26177	8.0338	8.15594	8.50962	8.44892	7.99365	8.72019	8.44909	8.40909	8.45102	8.52716	8.37852	8.21554	8.05604	8.72167	8.49908	8.33285	8.46559	8.22005	8.49547	8.33331	8.48985	8.19722	8.35054	7.76778	8.34285	8.46028	8.45387	8.50315	8.36904	8.55694	8.36372	8.46188	8.47659	7.86559	8.3025
ARHGAP19	5.84977	5.85947	6.04682	5.90062	5.87695	5.90162	5.89686	5.85382	6.18676	5.77636	5.86242	5.8271	5.81269	5.87584	6.04512	6.01973	5.86721	5.89702	5.91953	5.96123	5.82441	5.96221	5.82704	6.0175	5.81629	6.01808	5.9975	5.75857	5.84942	5.80772	5.89378	5.83157	5.89296	5.87107	5.753	5.89192	5.83914
ARHGAP22	5.7328	5.76185	5.76954	5.83019	5.8526	5.88853	5.83902	5.62675	5.88252	5.65391	5.85197	5.7526	5.752	5.94867	5.81388	5.65436	5.72464	5.80945	5.79741	5.56258	5.56393	5.75625	5.88452	5.96627	5.60999	5.87299	5.83981	5.65327	6.09884	6.03048	5.94425	6.07954	5.4986	6.03689	5.59428	5.64091	5.78559
ARHGAP24	6.13478	6.1192	6.28245	6.26378	5.66014	5.80792	6.11556	6.23414	6.15584	6.12998	6.13012	6.00838	6.03502	6.01831	5.98135	6.35635	5.90639	6.15641	6.01482	6.18073	5.96022	6.12894	6.095	6.2322	6.16018	6.22122	6.14999	6.35579	5.86328	5.9742	5.78112	5.69584	6.33173	5.90962	6.10475	6.45953	6.23599
ARHGAP25	7.46589	6.93818	7.16656	7.34978	6.98067	7.27399	7.08552	7.05387	7.51609	7.1728	7.15006	7.2726	7.29382	7.4417	7.04847	7.62878	7.31285	7.47184	7.09405	6.61381	6.7732	7.20434	7.22956	7.30451	6.63887	7.30867	7.46608	7.18232	7.21309	7.4789	7.33394	7.28125	7.1997	7.21052	7.12123	7.31895	7.38211
ARHGAP26	5.38802	5.33063	5.45897	5.62142	5.47041	5.48084	5.70087	5.39174	5.52726	5.46941	5.44007	5.46018	5.3775	5.41556	5.2499	5.38985	5.39616	5.38368	5.38916	5.38426	5.27318	5.48046	5.48965	5.44846	5.41733	5.52182	5.28274	5.40819	5.36114	5.43817	5.31627	5.36588	5.41294	5.31091	5.19754	5.4074	5.37772
ARHGAP28	5.62827	5.48268	5.73225	5.67661	5.49263	5.86971	5.65646	5.51751	5.88748	5.50467	5.50599	5.62686	5.54807	5.64016	5.46591	5.47035	5.5805	5.51508	5.53392	5.61946	5.63294	5.55191	5.57232	5.72726	5.47611	5.57277	5.57831	5.46908	5.63812	5.82159	5.63599	5.52588	5.64982	5.45313	5.5669	5.58724	5.71629
ARHGAP29	7.65804	7.75508	7.78352	7.77093	8.69787	7.30797	7.77128	8.5043	7.33581	8.20855	8.20275	8.10834	9.14442	7.22718	8.51163	8.22064	8.05846	8.06534	8.63269	8.8554	8.24045	7.53553	8.15342	8.08127	9.19052	8.09876	7.87667	7.93735	7.70143	7.89623	7.68818	8.02027	8.21507	7.85306	8.27858	7.92066	7.63194
ARHGAP32	6.64828	6.49623	6.47772	6.56088	6.55534	6.50215	6.52889	6.46328	6.47619	6.44187	6.49844	6.33826	6.27843	6.60343	6.53998	6.47191	6.53251	6.35475	6.50184	6.40857	6.20749	6.42358	6.67501	6.37923	6.52216	6.53919	6.57528	6.46625	6.62315	6.60534	6.41978	6.66832	6.29199	6.43082	6.54704	6.59067	6.48307
ARHGAP33	7.77145	7.56535	7.64151	7.60245	7.51719	7.5251	7.56241	7.52426	7.53124	7.6899	7.49759	7.58951	7.67048	7.68366	7.40713	7.30283	7.38159	7.61615	7.3455	7.33602	6.9874	7.49194	7.70555	7.73291	7.17653	7.4314	7.65848	7.3423	7.59206	7.89017	7.79011	7.53279	7.25058	7.49608	7.71581	7.346	7.47224
ARHGAP35	6.41812	6.31518	6.51247	6.7523	6.62197	6.36119	6.48744	6.49068	6.35834	6.43158	6.449	6.79428	6.72651	6.4387	6.40106	6.30634	6.23684	6.37922	6.48154	6.35457	6.31556	6.37011	6.50501	6.34665	6.29317	6.39667	6.43298	6.24584	6.60812	6.68403	6.58619	6.63692	6.3248	6.51158	6.45737	6.48989	6.6268
ARHGAP4	6.46437	6.6776	6.45905	6.49044	6.62371	6.77317	6.52028	6.47195	6.63975	6.28863	6.34872	6.32105	6.53817	6.58516	6.63991	6.53729	6.44109	6.54526	6.57995	6.08995	6.19959	6.83164	6.38395	6.51754	6.54508	6.48125	6.66432	6.50176	6.97814	6.75838	6.83219	6.74255	6.39055	6.55316	6.3538	6.25945	6.47417
ARHGAP44	6.84553	6.52236	6.50237	6.66255	6.52977	6.58995	6.64465	6.46231	6.59094	6.45346	6.44657	6.4895	6.47332	6.4507	6.58906	6.7136	6.6671	6.72733	6.52772	6.11635	6.52535	6.53333	6.50447	6.57197	6.09277	6.56411	6.55676	6.31631	6.59811	6.83371	6.51708	6.60423	6.42258	6.54679	6.38914	6.50309	6.42868
ARHGAP5	5.91192	6.25741	6.04533	6.2271	6.21183	6.08707	6.29212	6.26951	5.97272	6.18368	6.28068	6.10391	5.96859	5.95715	6.12397	6.31761	6.09332	6.10756	6.0902	6.62669	6.78232	5.91455	6.08281	5.91482	6.53943	6.35824	6.01287	6.49225	5.79239	5.71481	5.82676	6.18961	6.74404	6.04939	5.48677	6.07385	6.03529
ARHGAP6	4.96788	5.1217	5.30747	5.17062	5.16757	5.1995	5.37441	5.11918	5.27036	5.23897	5.20214	5.11718	5.14678	5.12013	5.20955	5.18071	5.12024	5.1614	5.09343	5.54857	5.57336	5.16504	5.185	5.20565	5.63142	5.25384	5.01398	5.2418	5.25596	5.12757	5.19635	5.02207	5.30539	5.13782	5.31149	5.1581	5.29298
ARHGDIA	7.25501	7.51078	7.14588	7.41382	7.47228	7.28295	7.30948	7.16629	7.14778	7.33484	7.21066	7.44161	7.76131	7.11063	7.38315	7.304	7.34082	7.41734	7.38658	7.36426	7.32229	7.34308	7.34909	7.29835	7.34773	7.15656	7.46089	7.66759	7.68279	7.35866	7.77629	7.46712	7.09289	7.58664	7.56837	7.26263	7.3776
ARHGDIB	8.18716	7.71992	8.17356	7.62204	8.36876	7.55603	7.5531	8.45118	7.38437	8.5319	8.58823	8.3405	9.53558	8.06359	8.7946	9.57967	8.97467	8.78816	9.19941	8.85492	8.48261	8.53171	8.30807	8.30025	9.64207	8.56102	8.79107	8.71277	9.02001	8.51245	9.50565	8.90137	9.4885	9.16383	8.76306	8.35107	8.51092
ARHGDIG	6.66277	6.7233	6.63481	6.61204	6.50785	6.32092	6.60093	6.41045	6.47446	6.70315	6.68852	6.6936	6.75588	6.48012	6.55044	6.58916	6.55119	6.78174	6.53271	6.5465	6.35484	6.44502	6.95456	6.65638	6.373	6.54232	6.72246	6.43967	6.60161	6.92723	6.67267	6.76343	6.43855	6.59968	6.50431	6.92086	6.48638
ARHGEF10	6.33549	6.63444	6.48464	6.24951	6.45269	6.45469	6.40128	6.37703	6.40038	6.34148	6.36048	6.31076	6.38418	6.33183	6.55283	6.546	6.4425	6.42139	6.49977	6.67209	6.55009	6.25411	6.54295	6.6454	6.64139	6.43649	6.49726	6.47466	6.54756	6.46958	6.31396	6.27147	6.55538	6.36432	6.46846	6.376	6.32625
ARHGEF10L	7.43509	7.98686	7.42813	7.34969	8.02831	7.33802	7.40585	7.65764	6.90973	7.49666	7.38657	7.26444	7.39864	7.40854	7.94235	7.12501	7.24502	7.26454	7.39825	7.36261	7.34092	7.271	7.40733	7.34186	7.83536	7.17452	7.43514	7.22412	7.54553	7.16789	7.37816	7.55584	7.3324	7.57575	7.48876	7.24843	7.25287
ARHGEF11	7.2129	7.24176	7.1991	7.41273	7.19825	7.1713	7.28954	7.112	7.21667	6.96433	7.04831	7.1363	7.11307	7.23571	7.02551	7.18977	7.15305	7.21677	7.17848	6.96107	7.07472	7.09904	7.09672	7.2841	6.74391	7.05263	7.32834	7.05264	7.30178	7.15729	7.19171	7.49203	6.95859	7.28989	7.18826	7.01927	7.13161
ARHGEF12	6.38627	6.58276	6.56533	6.55197	6.47746	6.47519	6.45986	6.5358	6.53115	6.52284	6.48924	6.39633	6.41325	6.59383	6.44726	6.63044	6.61054	6.51375	6.47975	6.66877	6.68117	6.63586	6.25136	6.67432	6.40048	6.56317	6.54318	6.65139	6.33413	6.41949	6.33278	6.4115	6.48775	6.49806	6.50792	6.60727	6.59468
ARHGEF15	7.58385	7.40885	7.36615	7.2436	7.39853	7.37155	7.38384	7.40898	7.39129	7.39769	7.30507	7.41611	7.57841	7.43213	7.46596	7.33248	7.1739	7.45109	7.23054	7.04342	6.95537	7.27619	7.45264	7.32553	7.16039	7.19518	7.35	7.17071	7.3169	7.94194	7.52556	7.32427	7.06676	7.43516	7.31758	7.26948	7.16733
ARHGEF16	8.02463	7.64673	7.61624	7.65005	7.79848	7.88551	7.56427	7.5823	7.89735	7.64871	7.93954	7.54685	7.60643	7.69351	7.68646	7.60965	7.60213	7.67006	7.58854	7.61056	7.51399	7.6221	7.82516	7.75843	7.55199	7.4293	7.72764	7.41731	7.60271	7.70254	7.64853	7.64219	7.56112	7.5934	7.51507	7.65787	7.55805
ARHGEF17	8.0856	7.91702	7.80062	7.77431	7.90383	7.95532	7.95821	7.82719	8.1901	7.83518	7.85025	7.7988	7.85111	8.16066	7.75079	8.16036	8.15212	7.99891	8.10315	7.51941	8.04589	7.88519	8.17172	8.14042	7.73218	8.27614	8.23638	8.15238	8.31478	8.21566	8.45336	8.04743	7.80297	8.31461	8.34235	8.22558	8.10352
ARHGEF18	6.54201	7.52411	7.15441	6.9521	7.02279	6.45545	6.89785	7.23279	6.87683	7.26654	7.11983	7.13382	7.03503	6.86555	7.15466	7.55712	7.08371	6.91482	7.23423	7.51761	7.43475	7.13313	7.19873	7.08681	7.50323	7.4551	6.99595	7.49476	7.32002	7.02551	7.05607	7.18777	7.38185	7.10528	7.45654	7.36433	7.0736
ARHGEF2	7.88894	7.801	7.81511	7.62545	7.64581	7.81884	7.73576	7.84275	7.86785	7.68996	7.74537	7.73353	7.83448	7.63698	7.87458	8.00747	7.80913	7.86191	8.17694	7.93568	7.98612	7.87779	8.14506	7.98828	8.03163	7.85434	7.8734	7.76748	8.28021	8.02841	8.12835	7.98767	7.93042	8.23255	7.99863	7.72466	7.81851
ARHGEF26	4.87522	4.89926	4.92945	4.8543	4.43035	4.96585	4.89529	4.75745	5.01988	4.79356	4.78549	4.85474	4.91688	4.95	4.58295	4.87657	5.03661	4.85318	4.54468	4.97545	4.86935	4.81881	4.76404	4.79568	4.7255	4.8626	4.90423	4.83507	4.53643	4.8647	4.63254	4.75238	5.00166	4.70556	4.82046	5.0367	4.89464
ARHGEF28	8.47326	8.39848	8.44283	8.48692	8.26947	8.91273	8.4264	8.33892	8.56659	8.37927	8.38192	8.23495	8.31003	8.56419	8.22844	8.3801	8.39176	8.33497	8.18368	8.26739	8.40797	8.49758	8.37148	8.38589	7.91389	8.44869	8.32383	8.21174	8.22891	8.60609	8.19169	8.20423	8.44898	8.39678	8.22729	8.41526	8.23841
ARHGEF3	5.94115	5.85921	5.9954	5.87336	6.17245	6.00333	5.95791	6.61218	5.76225	6.39175	6.11461	6.16884	6.42534	5.85953	6.62558	6.38059	6.17506	6.14744	6.46949	6.27922	6.10117	6.28986	5.71491	6.03955	6.9937	6.20494	5.88179	6.17335	6.11707	6.16406	6.18713	6.39603	6.22236	6.32889	6.47371	6.02964	6.11803
ARHGEF38	7.39886	7.07962	7.06257	7.0381	6.636	6.93345	7.15577	6.89483	7.11006	6.99056	6.93348	7.17132	7.02487	7.22036	6.64594	7.1605	7.02841	7.11709	6.84714	7.1229	7.32505	7.0296	7.01172	6.9814	6.87954	7.03106	7.00997	6.8955	6.84681	7.00779	6.97483	6.89639	7.33161	6.8374	6.98892	7.06705	7.14712
ARHGEF4	6.50206	6.52055	6.51061	6.40971	6.18783	6.99556	6.70328	6.27361	6.87098	6.25669	6.53127	6.37439	6.65923	6.91473	6.42615	6.58326	6.79066	6.7082	6.27111	6.37971	6.49431	6.75638	6.53331	6.59963	5.97762	6.42825	6.43955	6.47099	6.40602	6.50476	6.38791	6.23092	6.43417	6.27169	6.2875	6.88864	6.50925
ARHGEF40	7.46456	8.04139	7.46835	7.49323	7.92185	7.40735	7.43096	7.36397	7.47486	7.46577	7.40354	7.40432	7.72082	7.36373	7.63707	7.48416	7.54464	7.43927	7.8247	7.41435	7.31492	7.39847	7.76691	7.47274	7.36681	7.53427	7.58605	7.30295	7.70879	7.52501	7.57647	7.7109	7.20627	7.69204	7.75688	7.53052	7.29871
ARHGEF5	8.62609	8.61124	8.5588	8.53707	8.43956	8.98357	8.47632	7.94078	8.72159	8.08092	8.3147	8.20842	8.08293	8.50234	8.09874	8.73425	8.5663	8.72727	8.11713	8.17152	8.41926	8.5582	8.38044	8.82225	7.89894	8.53561	8.34229	8.2604	8.25812	8.73346	8.51557	8.31899	8.35411	8.36832	7.95127	8.50771	8.47856
ARHGEF6	8.35628	9.39644	8.41661	9.36446	8.71493	8.98762	8.54597	9.07613	8.37368	9.5456	8.93686	8.89341	9.41054	8.74306	8.19055	8.59673	8.48767	8.68931	8.97672	8.7578	7.98348	8.55985	8.30284	8.72693	9.15598	8.78255	8.16306	8.77995	8.80529	8.10342	8.37988	8.99665	8.59184	9.0356	9.11679	8.07012	8.701
ARHGEF7	7.89814	7.7942	8.09736	8.03218	8.005	7.45745	7.81779	8.06751	7.77492	7.68971	7.62828	7.89922	7.93546	7.74605	7.58334	7.96724	7.66987	7.74167	7.84522	7.95143	8.3369	7.6796	7.78352	8.01874	7.83691	8.09737	7.71606	7.6955	7.82913	7.49162	7.66883	7.67228	7.98114	7.68556	7.71824	7.7602	7.59108
ARHGEF9	5.86264	5.71652	5.99442	6.01908	5.92794	6.01764	5.99933	6.28591	6.23265	5.88995	6.0181	6.02635	5.91395	6.1572	5.88796	6.05205	6.11804	5.90352	6.01039	6.35273	6.03355	6.07089	5.95403	5.95926	6.61881	5.87033	5.91159	5.92897	5.84698	5.92663	5.8138	6.05605	6.28484	5.89302	5.97257	6.0718	6.29092
ARID1A	7.38413	7.59516	7.19568	7.28608	7.70479	7.5378	7.24303	7.67031	7.49774	7.61409	7.76247	7.69417	7.61877	7.52527	7.50853	7.69473	7.46228	7.42016	7.43497	7.95486	8.06809	7.24885	7.36027	7.28756	8.04222	7.3061	7.52807	7.74247	7.58252	7.27634	7.45611	7.61556	7.70996	7.41231	7.78262	7.35794	7.49647
ARID3A	5.81681	5.67664	5.77698	5.71622	5.54359	5.7933	5.64554	5.72372	5.93179	5.7491	5.70256	5.65979	5.75231	5.94341	5.7264	5.8849	5.78268	5.76074	5.55855	5.67766	5.84592	5.78616	5.77546	5.78925	5.57116	5.71279	5.81798	5.68386	5.93555	5.76837	5.76281	5.60874	5.6964	5.68806	5.76771	5.7453	5.88341
ARID3B	7.75968	7.48935	7.35062	7.60514	7.5646	7.79882	7.48883	7.47419	7.6234	7.38846	7.48807	7.54019	7.49388	7.61193	7.37762	7.41283	7.58351	7.59776	7.57181	7.36074	7.54475	7.52656	7.43991	7.65902	7.63465	7.51722	7.3621	7.23149	7.48931	7.83651	7.42221	7.51958	7.43566	7.31934	7.51794	7.49269	7.48519
ARID4A	4.79725	4.84701	4.98789	4.8293	4.5581	4.84178	4.91285	4.8605	4.96116	4.91946	4.87802	4.82425	4.6913	4.57361	4.48353	4.92988	4.72538	4.77489	4.63145	4.80526	5.45265	4.54652	4.73552	4.89338	4.83653	5.23067	4.78997	4.70118	4.75535	4.85625	4.62967	4.65458	4.92748	4.71434	4.71079	4.94143	4.83265
ARID4B	5.88894	6.20656	6.09587	6.09391	6.23382	6.43402	6.35615	6.37577	6.5209	6.3529	6.0629	6.24635	6.23949	6.55425	5.82495	6.41359	6.41944	6.29948	6.05134	6.79865	6.7999	6.33876	6.31103	6.18391	6.90445	6.42523	6.19217	6.62132	5.84676	6.04114	5.97358	6.24879	6.52473	6.16584	6.25879	6.34813	6.42045
ARID5A	7.36689	7.58855	7.42725	7.28835	7.41854	7.4559	7.63493	7.42551	7.35447	7.858	7.40259	7.36815	7.49517	7.38262	7.53424	7.33742	7.52841	7.29941	7.11968	7.01582	7.34742	7.41919	7.71702	7.71433	7.41202	7.71178	7.80425	7.71079	7.76131	7.74118	8.05702	7.92021	6.99387	7.71826	7.60133	7.4384	7.63535
ARID5B	8.78807	7.57153	8.82843	8.96835	9.28138	8.57835	10.2931	8.74552	9.3058	9.95879	8.28879	8.83197	8.25536	8.661	9.13892	8.59052	8.68779	8.46193	8.54658	9.0477	9.90518	8.68543	9.17763	8.70464	9.65611	10.4649	8.66342	8.78015	8.32557	8.38471	8.73866	10.3583	8.86962	9.01854	9.11582	8.58504	8.74706
ARIH1	6.95092	7.12185	6.85145	6.90219	7.58107	7.033	6.80657	7.18016	6.74505	7.01791	7.16944	7.07388	6.95709	6.86906	7.13091	6.78182	6.57301	6.59086	6.96206	7.2516	6.80723	6.48945	6.64557	6.63101	7.32142	6.72891	6.6962	6.74115	6.67396	6.54132	6.50006	6.90144	6.87304	6.76753	6.84898	6.61394	6.67507
ARIH2	6.86762	7.04234	6.92353	7.43873	7.26183	7.21433	6.97784	7.46265	6.87619	7.65244	7.35941	7.29314	7.18672	7.174	6.61138	6.51825	6.98416	6.82856	6.91883	7.16778	7.01973	6.77466	6.65286	6.84699	7.36187	7.09855	6.66293	7.08216	7.02413	6.65564	6.83703	7.53456	6.72952	6.93818	7.217	6.81845	7.05117
ARL1	6.24699	6.18077	6.22426	6.43711	6.52668	5.87277	6.23544	6.47665	5.99753	6.43319	6.4536	6.40971	6.41211	6.15653	6.60812	6.24433	6.11928	6.15688	6.37807	6.71434	6.5959	6.11387	6.07429	6.23666	6.90906	6.15132	6.31457	6.34305	6.26823	5.88075	6.35133	6.28645	6.34903	6.392	6.41852	6.12446	6.31538
ARL14	4.29223	4.33324	4.25534	4.32811	4.17509	4.47046	4.2415	4.28344	4.36559	4.41887	4.31055	4.38217	4.32126	4.39517	4.3201	4.37969	4.26735	4.31799	4.18509	4.2944	4.44861	4.4369	4.33125	4.2859	4.41175	4.25958	4.27223	4.35519	4.16772	4.19701	4.11405	4.314	4.39684	4.27895	4.37559	4.376	4.28618
ARL15	4.67011	4.96841	4.8763	4.62742	4.75642	4.72384	4.79171	4.77587	4.84319	4.74212	4.57878	4.66538	4.74753	4.68986	4.86818	4.75915	4.98721	4.65784	4.68725	4.91243	4.63105	4.77224	4.87017	4.60997	4.52193	4.56363	4.66269	4.56289	4.70359	4.73359	4.73663	4.64654	4.84541	4.71804	4.5527	4.79235	4.6894
ARL2	8.92403	9.24472	8.74439	8.76546	9.11234	8.74678	8.64676	8.8827	8.46128	8.74788	9.04711	8.68119	8.97807	8.67465	9.18633	8.29379	8.57086	8.79801	9.10331	8.44611	8.27919	8.65058	8.91001	8.77827	8.73217	8.61057	8.9254	8.57399	9.10088	8.9042	9.3257	9.05722	8.06074	9.26121	8.96894	8.2744	8.56039
ARL2BP	8.44483	8.38574	8.64435	8.54645	8.48411	8.26675	8.30078	8.43651	8.44663	8.21558	8.38208	8.42117	8.70613	8.54426	8.82862	8.82495	8.44726	8.52528	8.60359	8.73321	8.48965	8.2939	8.47543	8.55817	8.6005	8.51848	8.84886	8.69778	8.70116	8.30603	8.74244	8.62094	8.49455	8.80383	8.53014	8.65751	8.6576
ARL3	6.39749	6.40021	6.37309	6.37236	6.74481	6.31862	6.53232	6.63237	6.28663	6.4587	6.36661	6.45443	6.3158	6.41344	6.82151	6.4946	6.47308	6.32662	6.66732	6.49771	7.05135	6.47309	6.59241	6.43746	6.64385	6.40406	6.43435	6.58817	6.59016	6.20536	6.5441	6.55494	6.37966	6.52078	6.40875	6.50692	6.39183
ARL4A	7.5431	7.44883	7.64111	7.25379	7.29268	7.5984	7.56537	7.16745	7.7754	7.36698	7.09869	7.27651	7.2133	7.38452	7.36909	7.95539	7.62794	7.80085	7.44715	7.00003	7.39203	7.57057	7.80927	7.8105	7.17645	7.92194	7.73231	7.70739	7.54935	7.69084	7.62128	7.77346	7.24647	7.60366	7.3375	7.45773	7.41969
ARL4C	6.60187	6.45336	6.37741	6.42718	6.28755	6.5949	6.46719	6.45236	6.71749	6.53585	6.46177	6.46078	6.56093	6.5887	6.59883	6.7062	6.66907	6.66483	6.4452	6.54075	6.39756	6.55488	6.43612	6.55739	6.44739	6.6053	6.65053	6.64497	6.4848	6.58088	6.59383	6.35687	6.73939	6.50437	6.55562	6.74702	6.7279
ARL4D	6.77707	6.75319	6.64876	6.74049	6.38771	6.70936	6.69771	6.46015	6.73542	6.38556	6.56742	6.58055	6.46076	6.67309	6.72492	6.68039	6.69681	6.65682	6.66049	6.41697	6.40565	6.71684	6.68392	6.80332	6.20308	6.66486	6.65311	6.64942	6.71881	6.87463	6.70399	6.2723	6.57241	6.52118	6.48956	6.71497	6.571
ARL6IP1	6.03061	6.279	6.21531	6.03801	6.64865	6.50656	5.87873	6.57949	6.08948	6.32229	6.46639	6.44299	6.72037	6.08115	6.89901	7.4044	6.71543	6.5436	6.7135	7.47237	6.48054	6.23708	6.61909	6.43774	7.19616	6.83778	6.61619	6.57863	6.55099	6.13143	6.49547	7.18711	7.03062	6.75702	6.58804	6.40937	6.19711
ARL6IP4	8.40467	8.73885	8.43297	8.52591	8.83554	8.40283	8.42453	8.53304	7.9682	8.45649	8.37939	8.47001	8.36539	8.03382	8.97279	7.70902	8.23065	8.20429	8.63775	7.858	7.53732	8.50877	8.48077	8.25446	8.22864	8.32225	8.67427	8.4594	8.817	8.3391	8.73343	8.87437	7.76791	8.78902	8.43837	8.0069	8.25597
ARL6IP5	9.20479	9.50008	9.36757	9.93464	10.1495	8.79065	8.82868	10.4574	8.53634	9.76418	10.1296	9.92722	9.57961	9.13155	10.3822	9.7822	9.26771	9.25915	10.0301	10.2317	10.0172	9.4708	9.29959	9.49106	10.466	9.61294	9.81943	9.80775	10.2085	8.73925	10.454	10.1871	9.74028	9.9488	10.5383	9.27882	10.1128
ARL8B	8.06998	9.3397	8.5002	8.26994	9.21918	8.07952	8.44101	9.01427	7.72298	8.94257	9.04087	8.60779	8.58461	8.36741	8.97441	8.60632	7.95019	8.10037	8.40689	8.84135	9.12426	7.90246	8.21615	8.1385	9.23137	8.36364	7.71704	8.21217	8.2019	6.98737	8.00887	8.5641	8.35166	8.40019	8.85098	7.42224	8.21178
ARMC1	6.54237	6.20726	6.53625	6.7164	7.02507	6.35981	6.47347	6.88224	6.41478	6.84215	7.34844	6.88451	6.95522	6.71793	7.07698	6.88188	6.29144	6.53392	6.78545	7.66102	7.68795	6.54489	6.18347	6.6147	7.71805	6.24679	6.32595	6.68088	6.42878	6.08697	6.48299	6.57133	6.96558	6.46807	6.76329	6.28089	6.60849
ARMC4	8.27309	7.80416	7.91652	8.05658	7.70668	7.93449	7.86577	7.7798	8.31033	7.95329	8.06032	7.99282	7.82553	8.05182	7.85072	8.07498	8.15919	8.22793	7.78838	8.18831	8.17736	8.02387	8.09673	7.9386	7.71671	7.97139	7.97726	7.81704	7.85386	8.08329	7.99352	7.67511	8.21768	7.83359	7.77235	8.25946	8.08817
ARMC6	7.49946	7.35796	7.59735	7.476	7.49353	7.18217	7.55685	7.39895	7.28355	7.46277	7.41779	7.29703	7.45294	7.25995	7.30153	7.33985	7.24581	7.44367	7.31645	7.17265	7.05445	7.37714	7.73855	7.56835	7.40762	7.33441	7.45153	7.57509	7.56054	8.06624	7.77703	7.73875	7.22563	7.57296	7.53366	7.3562	7.63261
ARMC7	7.62891	7.1589	7.28962	7.55985	7.39483	7.45828	7.35587	7.13891	7.26982	7.26497	7.30203	7.27339	7.49085	7.52681	7.46806	7.43566	7.3358	7.27073	7.4723	7.0447	6.8037	7.34739	7.66012	7.34508	6.90711	7.28354	7.91818	7.24199	7.69575	7.9739	7.74526	7.66677	6.86735	7.64889	7.49728	7.45837	7.35811
ARMC8	5.67893	6.02627	5.69396	5.79135	6.02413	5.88118	5.91445	6.05116	5.67885	5.83322	6.02393	5.95507	5.81114	5.82385	5.81773	5.9187	5.73902	5.68377	5.76805	6.10688	6.13486	5.69431	5.49108	5.49985	6.24937	5.65051	5.71001	5.92543	5.48935	5.50137	5.60372	5.6892	5.8493	5.60802	5.94958	5.67165	5.63732
ARMC9	5.1559	5.16439	5.08635	5.06803	5.03607	5.25845	5.26172	5.02086	5.13498	5.0895	5.01992	5.0851	5.05455	5.15152	5.04383	5.19445	5.10773	5.16249	5.07213	4.93983	5.01195	5.22938	5.13801	5.13456	4.87164	5.12101	5.23678	4.96696	5.12832	5.28252	5.16237	5.08394	4.96559	5.15665	5.14185	5.15058	5.12638
ARMCX1	6.86559	6.48263	6.58448	6.2851	7.48561	6.41716	6.80714	7.38374	6.21852	7.17387	6.39705	6.71469	6.7283	6.16122	7.71149	6.74383	7.0033	6.96893	7.36124	7.93903	7.95748	6.99559	6.8851	6.83765	8.45441	7.22568	6.81488	7.54987	7.09649	6.29899	7.40039	7.04884	7.83724	7.09011	7.40753	6.92128	7.7065
ARMCX2	6.5015	6.30499	6.6649	6.19445	6.75325	6.28854	6.02699	6.5685	6.35352	6.26147	6.14836	6.2247	6.30367	6.42745	6.80276	6.90998	6.564	6.69535	7.05884	7.29989	7.22147	6.49443	6.82727	6.77241	7.46927	6.87853	6.7562	6.95543	6.92022	6.56417	6.82097	6.71959	7.08704	6.87005	6.75143	6.44329	6.79897
ARMCX3	6.27487	6.41862	6.12265	6.24063	6.74129	6.23975	6.4137	7.68534	6.16936	6.84376	6.59307	6.788	6.64555	6.03013	7.70304	6.50272	6.79931	6.66655	7.3732	8.22626	8.014	6.6716	6.07153	6.41028	8.37764	6.25213	6.47713	7.14626	6.51282	5.75186	6.70942	6.2201	7.53755	6.51941	7.44438	6.25982	7.02013
ARMCX4	6.58414	6.12834	6.12775	6.25937	6.21379	6.31582	6.27724	6.15551	6.26632	6.03201	6.11328	5.98801	6.21766	6.12904	5.884	6.12957	5.88935	6.21023	5.99538	6.0189	5.87659	6.05403	6.22194	6.17727	5.76451	6.13977	6.08222	5.93363	6.0823	6.5758	6.20867	6.30879	5.85139	6.1687	6.37391	5.98193	5.8896
ARMCX5	4.85212	5.07541	5.14515	5.07923	4.92841	4.97677	4.91341	5.31478	4.85455	4.93851	5.11022	4.89553	4.83866	4.96102	4.945	5.006	4.86081	4.93819	5.11803	5.43612	5.35127	4.9971	4.89565	5.14665	5.88025	5.00121	4.94906	4.97175	5.06112	4.94187	5.23026	4.90394	5.16408	4.95725	5.38338	4.91642	4.93037
ARMCX6	7.98437	8.31832	8.22806	7.98729	8.19091	7.76146	8.09911	8.4689	8.06362	8.22518	7.98572	8.12115	8.29538	8.1611	8.67885	8.49722	8.5689	8.50618	8.43879	8.49323	8.79651	8.37145	8.35212	8.40094	8.68378	8.24109	8.27643	8.28455	8.34185	8.02929	8.28312	7.92672	8.48198	8.24882	8.6978	8.34207	8.29824
ARNT	6.35816	6.31923	6.12696	6.4477	6.33279	6.23869	6.25689	6.19471	6.31629	6.17476	6.29076	6.34546	6.24068	6.23151	6.13521	6.23088	6.28946	6.27069	6.22306	6.21054	6.23932	6.26075	6.37574	6.20063	6.19346	6.27682	6.31515	6.15938	6.19928	6.39557	6.28029	6.37644	6.18146	6.236	6.25001	6.21507	6.2425
ARNT2	6.10897	6.22173	6.17659	6.37171	6.2374	6.09751	6.02208	6.11153	5.91542	6.07382	6.06018	6.10792	6.12841	6.34424	6.26758	6.16309	5.92979	6.20651	5.93372	6.07633	6.11066	5.91063	6.29696	6.26853	5.76137	6.1112	6.50137	5.94691	6.24899	6.65507	6.11631	6.06068	5.788	6.1538	6.15382	6.34956	6.21164
ARNTL	6.32687	6.12197	6.13923	6.26064	6.16512	6.17303	6.37591	6.51522	6.31666	6.1048	6.03757	6.18325	6.00593	6.17494	5.90594	6.03279	6.25427	6.10848	6.09306	6.36888	6.58915	6.13554	6.10669	5.94638	6.2414	6.12625	5.88908	5.95883	5.9109	5.94849	5.91492	6.09208	6.35095	6.07661	6.08008	6.19126	6.2782
ARNTL2	6.23441	5.93364	6.20364	6.13265	5.83192	6.38752	6.32161	5.8836	6.36889	6.04955	6.00611	6.19412	5.9875	6.26597	6.05355	6.33852	6.04292	6.32118	5.90011	5.86402	6.06146	6.15913	6.15734	6.17653	5.90567	6.03536	6.16512	6.16601	6.16522	6.30603	6.10684	5.87516	6.17725	6.08338	6.11582	6.54082	6.10267
ARPC1A	7.75175	7.63846	7.86794	7.79453	7.9504	7.62761	7.69705	7.91072	7.44538	7.62087	7.77576	7.62099	7.95543	7.46454	8.02469	7.97897	7.54274	7.64585	8.00938	7.69683	7.9646	7.43972	8.00596	7.84568	8.00988	7.74201	7.92878	7.76093	7.87751	7.68134	7.96304	8.02903	7.70479	7.91688	7.52285	7.49822	7.81874
ARPC1B	6.9208	7.13281	7.32003	6.70656	7.29866	6.01571	6.89166	7.36008	6.94648	7.65961	7.25499	7.32721	7.76524	6.72819	8.10076	8.14414	7.57236	7.55157	7.92812	7.5481	7.33481	7.64596	7.48722	7.4585	8.07145	7.60966	7.83648	8.33506	8.56211	7.44088	8.88213	8.04335	7.81993	8.31167	8.28395	7.75212	7.61566
ARPC2	8.7471	9.67341	8.68302	9.72231	9.778	8.81582	9.34901	9.53716	8.16357	10.0168	9.30163	9.48914	9.70344	8.68861	10.0534	9.41393	8.95066	8.94671	9.64659	9.70388	9.09585	9.34481	8.70044	8.87835	10.0482	9.40582	9.54793	9.57394	9.55334	8.39148	9.83575	9.88862	9.52451	9.6039	9.71821	8.96304	9.64525
ARPC3	6.2563	6.77403	6.5017	6.51354	7.37299	5.80742	6.2225	6.90943	5.45699	6.93366	6.52694	6.49829	7.03053	5.80366	7.37101	7.4904	6.41705	6.69494	7.41079	7.46488	6.86298	6.50815	6.4796	7.17186	8.53795	7.2329	7.15359	7.4455	7.6804	6.48874	7.87593	7.64506	7.45248	7.85721	7.22679	6.68748	7.19684
ARPC4	7.40724	8.19868	7.77988	7.61966	7.85896	7.71695	7.92793	7.47297	7.63096	7.48417	7.54213	7.36356	7.63673	7.69921	7.81303	7.87346	7.73641	8.00322	7.67516	7.47332	7.5936	7.53745	8.06018	8.07985	7.5865	7.73172	8.10525	7.76133	8.15067	7.97312	8.46838	7.95983	7.56439	8.15553	7.53311	7.73387	7.70181
ARPC5	8.60118	8.36896	8.70675	8.42249	8.73109	8.57479	8.4514	8.51003	8.66004	8.47271	8.52586	8.39559	9.06587	8.53638	9.9128	9.73745	8.93985	8.98261	9.17358	9.65553	9.00764	8.90756	8.78821	9.32611	10.1018	9.21368	9.10595	9.26824	9.21947	8.64811	9.50879	8.92801	9.38343	9.30778	8.73352	8.77216	8.91246
ARPC5L	8.44819	8.89248	8.57078	8.62412	8.57566	8.47628	8.25923	8.68927	7.93178	8.53906	8.73684	8.983	8.63588	8.16433	8.66272	8.11441	8.39645	8.48862	8.73781	8.43777	8.70413	8.40278	8.0264	8.45016	8.33309	8.35624	8.55153	8.74647	8.75549	8.49989	9.00324	8.50169	8.29715	8.62095	8.46413	8.22353	8.53065
ARPIN	7.13391	6.73828	6.82181	7.00054	6.92079	6.87483	7.01956	6.75583	6.76747	6.86163	6.85427	6.72487	6.68801	6.77827	7.02197	6.85498	6.74247	6.94972	6.79466	6.48902	6.60137	6.68195	7.2457	7.08488	6.56094	6.72441	7.10499	6.68462	7.1155	7.32071	6.95174	6.85373	6.49322	7.04332	6.59239	6.67541	6.81775
ARPP19	7.81554	8.46304	8.00507	8.6669	8.71808	8.00188	8.21885	8.53632	7.86386	9.03184	8.68652	8.79402	8.54359	8.49757	8.46269	7.97203	7.86566	8.0506	8.55639	8.59855	8.53798	8.03639	7.76209	8.16197	8.74422	8.34425	7.81382	8.58644	8.55105	7.43489	8.29431	8.8448	8.22896	8.62953	8.82632	7.98154	8.5264
ARPP21	5.52493	5.71594	5.44266	5.58423	5.25577	5.6211	5.78218	5.96877	5.51258	5.78418	5.5446	5.7969	5.40601	5.65703	5.35751	5.8554	5.77049	5.66902	5.79178	6.50811	6.54604	5.96293	5.69564	5.98073	7.07888	6.20402	6.10867	6.23514	6.49637	5.7853	6.29337	5.21206	6.32646	5.41896	6.17717	5.91376	6.01089
ARR3	7.38249	7.00181	7.19135	7.07075	6.66254	7.33999	7.23049	7.17231	7.08215	7.07731	6.7988	7.16592	6.89696	7.28386	7.25536	7.27119	7.3288	7.24079	6.81096	6.84476	7.12857	7.1895	7.09946	7.16093	6.66528	6.91356	7.28886	7.01751	7.15117	7.38234	7.18742	7.11716	6.95964	7.11582	7.11372	7.31001	7.06684
ARRB1	7.45231	7.20714	7.38332	7.2878	7.19358	7.42755	7.33602	7.30493	7.4232	7.34032	7.34824	7.32821	7.54491	7.49815	7.08763	7.57525	7.50111	7.42208	7.2154	7.36595	7.17975	7.44287	7.44729	7.47718	7.31768	7.44575	7.44065	7.37922	7.432	7.57979	7.47617	7.3033	7.49415	7.34545	7.48245	7.51325	7.55476
ARRB2	7.17818	7.44393	7.33163	7.24231	7.0517	7.18782	7.26254	7.08098	7.48232	7.09906	7.14361	7.2799	7.46763	7.32486	7.22226	7.60053	7.51261	7.44998	7.53347	7.27539	7.32939	7.62894	7.54537	7.64683	7.36129	7.39746	7.67401	7.51709	8.20741	7.50715	7.94721	7.76049	7.66023	7.72984	7.45895	7.62326	7.76664
ARSA	7.58432	7.56477	7.81431	7.46493	7.32962	7.53755	7.73414	7.64959	7.4489	7.48635	7.585	7.80238	7.7141	7.89447	7.67331	7.26683	7.55859	7.42363	7.3488	7.5401	7.42252	7.78505	7.61026	7.68361	6.90268	7.59536	7.76767	7.36145	7.62241	7.42109	7.86565	7.6431	7.80159	7.50381	8.00122	7.86779	7.64776
ARSB	6.36959	6.12533	6.14811	6.25067	5.5489	6.57882	6.22848	6.10464	6.52861	6.31534	6.10383	6.2816	6.37999	6.64758	6.11645	6.51284	6.16005	6.44965	5.89618	6.28924	6.63192	6.40964	6.0016	6.09311	6.29602	6.23857	6.09339	6.23075	5.99171	6.2591	6.08011	5.67667	6.66333	6.02747	6.37053	6.75903	6.8691
ARSD	6.39687	6.2551	6.26421	6.39439	6.18441	6.22181	6.39878	6.169	6.17584	6.26303	6.18946	6.17075	6.17464	6.15768	6.25926	6.20368	6.26416	6.19277	6.21101	6.04834	6.16377	6.11937	6.28024	6.21208	5.91896	6.06482	6.38058	6.07276	6.3527	6.59409	6.5262	6.38755	6.036	6.31321	6.15707	6.43772	6.24817
ARSE	6.31215	5.95338	5.98425	5.96561	5.82902	6.41815	5.78659	6.24377	6.12153	6.08058	6.10451	6.42328	6.29401	6.35999	5.872	5.97114	6.13522	5.89015	6.07041	6.30032	5.80006	6.44354	5.92157	5.96061	5.85138	5.5929	5.97854	5.69898	6.40097	5.99514	5.85787	6.06252	5.99999	5.85809	6.1375	6.31957	6.42418
ARSF	7.25143	7.2334	7.38858	7.18712	6.96256	7.41673	7.42192	7.26914	7.55898	7.36127	7.27374	7.39525	7.30194	7.54462	7.04339	7.37653	7.08184	7.03672	6.92381	6.86221	6.75946	7.50729	7.52894	7.33377	6.49745	7.14221	7.23043	7.332	7.24816	7.75137	7.3078	7.25489	7.10694	7.26553	7.22219	7.57553	7.39088
ARSJ	5.57573	5.55492	5.66605	5.59092	5.32171	5.6445	5.56234	5.50034	5.77944	5.60541	5.53224	5.60758	5.6471	5.66444	5.52767	5.57837	5.91768	5.66782	5.29625	5.58533	5.66609	5.54916	5.55321	5.54752	5.5409	5.69237	5.52145	5.64764	5.41953	5.5943	5.53119	5.52218	5.56729	5.5286	5.45325	5.80601	5.63789
ART1	7.84099	7.97499	7.84694	7.81061	7.5027	8.07015	7.92253	7.94737	8.34865	7.60864	7.91577	8.07696	7.91984	8.17657	7.66808	7.99746	7.99161	7.94143	7.67763	7.57428	7.61536	7.98643	7.836	7.57844	7.59887	7.86402	8.01386	7.67807	7.64972	7.98759	7.7917	7.59013	7.97779	7.76086	7.68008	8.35161	7.99698
ART3	8.55537	9.75383	9.16128	9.38288	10.1416	8.85972	9.90438	9.68423	9.01719	9.42258	9.60615	9.44623	8.50617	8.74933	8.9225	7.86138	8.45763	8.09451	8.3977	8.99912	9.11609	8.16819	8.24084	7.62994	8.67972	9.03296	7.18937	8.40773	6.82013	7.13424	7.08986	9.1144	7.90248	7.11463	8.03848	7.37098	6.98058
ART4	6.42378	6.26353	6.32249	6.46231	6.00713	6.4623	6.30648	6.48527	6.9846	6.83289	6.64817	6.63749	6.66526	6.54711	6.17022	6.15814	6.74859	6.50626	6.18898	6.5899	6.46482	6.76329	6.29674	6.28805	6.37346	6.28546	6.15762	6.64946	6.16167	6.3958	5.99427	5.93872	6.74275	6.07676	6.65218	6.71127	6.62424
ARTN	6.78391	6.62687	6.52394	6.64036	6.66665	6.71448	6.59564	6.714	6.6313	6.76104	6.77047	6.65966	6.81854	6.52138	6.64091	6.45331	6.67015	6.59794	6.61325	6.45066	6.48638	6.82882	6.53638	6.40959	6.68027	6.43038	6.38548	6.58907	6.60594	6.58838	6.54382	6.57037	6.54899	6.48598	6.67204	6.60829	6.51274
ARVCF	9.14533	8.77627	8.70595	8.81716	8.8834	8.84107	8.89934	8.85265	8.83365	8.8596	8.7643	8.83892	8.758	8.86768	8.88013	8.78484	8.95377	8.90709	8.78084	8.43226	8.51044	8.80502	9.10333	8.75087	8.54606	8.70301	9.04804	8.6973	9.18976	9.33782	9.18705	9.12715	8.39421	9.02062	9.04928	8.7925	8.93361
ASAH1	8.1141	8.51674	8.18738	8.24306	8.54062	7.83766	8.0935	8.68011	7.80819	8.44119	8.29125	8.25562	8.36255	8.09145	8.39942	8.7071	8.28903	8.30517	8.51089	8.4385	8.92057	8.27474	8.0089	8.30849	8.83596	8.55867	8.27252	8.5612	8.59552	8.14963	8.55941	8.57599	8.75076	8.6472	8.64218	8.39615	8.50705
ASAP1	6.68388	6.34715	6.81537	6.61825	6.53796	6.87868	6.71245	6.9238	6.93877	6.69839	6.74779	6.88422	6.94024	7.2585	6.67226	7.23719	7.08102	6.95674	6.79881	7.29803	7.66713	6.85733	6.65325	6.88096	7.48463	6.78464	6.9671	6.96655	6.67103	6.74171	6.77404	6.59216	7.38383	6.78811	6.81432	7.20313	7.00371
ASAP1-IT1	6.64191	6.87471	6.83293	6.77364	6.65991	6.746	6.83672	6.90419	7.08873	7.02384	6.7532	6.89531	7.00574	6.93967	6.81479	7.09482	7.33715	6.88588	6.74627	7.06324	7.03024	6.93511	6.896	6.84558	7.1079	6.80648	6.81097	7.27395	6.58352	6.81912	6.56325	6.15165	7.01838	6.55794	6.72533	7.30476	6.93249
ASAP2	5.81964	6.08077	6.04539	5.74191	6.35302	5.7514	6.33463	6.33948	5.97066	6.91658	6.47958	6.36529	6.96239	5.87057	6.10221	6.3091	6.28921	6.18793	6.80822	7.195	6.76242	6.2766	6.27638	6.28122	7.09228	6.51975	5.96443	6.84232	6.10785	5.93541	5.92023	6.28489	6.79796	6.32521	6.41229	6.59106	6.53516
ASAP3	7.91985	8.76531	7.99557	7.94185	8.16555	8.41769	7.99027	8.08411	8.19094	7.97118	8.00232	8.02439	7.99435	8.09474	8.12882	8.19854	8.34617	8.18262	7.93981	7.99358	8.15751	8.1445	8.12764	8.13744	7.99174	8.09345	8.16461	8.16701	8.11328	8.07408	8.08754	7.86667	8.02568	7.98647	8.00214	8.31766	8.23006
ASB1	6.58917	6.54192	6.59665	6.55188	6.73905	6.386	6.64134	6.63348	6.61457	6.67216	6.5197	6.62256	6.58542	6.52379	6.53613	6.53785	6.33619	6.53035	6.52415	6.51617	6.7416	6.57682	6.69232	6.6988	6.7012	6.75307	6.59726	6.59367	6.7183	6.51602	6.4837	6.5025	6.57475	6.54512	6.52518	6.51893	6.49152
ASB13	7.88141	7.98603	7.67353	7.85192	7.73625	7.92815	7.85718	7.74558	7.75946	7.59281	7.79319	7.65583	7.69621	7.74346	7.98594	8.04909	7.72236	7.81562	7.83338	7.85642	7.84447	7.63932	7.93097	7.73057	7.5862	8.00099	7.88127	7.64279	7.86691	7.88724	7.89371	7.88878	7.77569	7.75878	7.65997	7.65661	7.77099
ASB4	5.61091	5.63654	5.6928	5.70616	5.42543	5.74035	5.5883	5.45409	5.77374	5.63749	5.61553	5.62677	5.59156	5.90934	5.50373	5.66967	5.74166	5.58732	5.51374	5.59263	5.70129	5.65581	5.57165	5.60754	5.57598	5.62604	5.54016	5.57193	5.5701	5.71855	5.39149	5.28932	5.60105	5.47877	5.57005	5.77323	5.57668
ASB6	6.56426	6.90251	6.54375	6.56111	6.61138	6.77065	6.45223	6.40792	6.52403	6.21638	6.56954	6.41598	6.46005	6.733	6.37299	6.66129	6.82078	6.63537	6.53168	6.28776	6.61371	6.32952	6.69506	6.57266	6.59833	6.30684	6.72547	6.61425	6.82154	6.91553	6.80596	6.62362	6.07829	6.75609	6.21138	6.33676	6.51409
ASB7	5.80519	5.34698	5.45784	5.70934	5.3694	6.04621	5.41668	5.70254	5.99853	5.64627	5.70174	6.16092	5.77741	6.12137	5.86898	5.61079	5.67135	5.39462	5.56128	5.52913	5.57156	5.9378	5.37961	5.58394	5.78162	5.66392	5.45634	5.61732	5.69815	5.93288	5.6576	5.63688	5.57742	5.70231	6.04799	5.82091	6.02714
ASB8	7.06339	6.98593	6.85618	7.06267	7.62262	6.97263	7.09738	7.51558	6.66059	7.24691	7.60303	7.25183	7.187	7.14653	6.98812	6.56215	6.36555	6.59703	6.97898	6.93375	6.71973	6.7016	6.58417	6.58233	6.93663	6.67055	6.35931	6.39447	6.61418	6.57671	6.38145	7.20954	6.23415	6.50696	6.7741	6.56051	6.80534
ASB9	5.49546	5.47389	5.65804	5.50062	5.35235	5.75067	5.76199	5.45993	5.52626	5.53591	5.46163	5.51952	5.47745	5.70928	5.56248	5.36553	5.54769	5.66742	5.34459	5.45432	5.77685	5.49272	5.43021	5.48204	5.61858	5.49421	5.36002	5.59921	5.38726	5.81472	5.38612	5.20669	5.57027	5.37283	5.58411	5.57034	5.68854
ASCC1	7.13473	6.99605	6.82613	7.18452	7.26084	6.6524	7.18177	7.84531	7.11499	7.74098	7.13722	7.42917	7.15457	6.91309	7.5684	7.11243	6.85932	6.97698	6.94427	7.5989	7.66047	7.14563	6.7043	6.65583	7.58375	7.11714	6.9761	7.29652	6.85215	6.62863	7.039	7.0565	7.30052	7.01388	7.70049	7.12998	7.30264
ASCC2	6.18818	6.60422	5.62883	5.77296	6.42756	5.45225	5.87444	6.01882	5.57024	6.4464	6.03203	5.95347	5.95163	5.74619	5.49111	5.30387	5.44298	5.57007	6.33663	5.38214	5.44283	5.76959	5.90071	5.72663	6.04976	5.80058	6.08855	5.75079	6.24858	6.11298	6.14915	6.79162	5.1133	6.37503	6.09995	5.22189	5.75806
ASCC3	5.44661	5.63798	5.51372	5.57471	5.71233	5.42677	5.44611	5.46303	5.40721	5.49875	5.43294	5.53073	5.41292	5.4872	5.55139	5.64154	5.48606	5.48439	5.59191	6.19229	6.09219	5.69269	5.53725	5.52306	6.48117	5.33919	5.42905	5.68219	5.44221	5.39381	5.57374	5.49184	5.89734	5.6948	5.45759	5.49141	5.66856
ASCL1	5.99134	6.06377	6.04891	6.03065	5.83265	6.09363	5.94727	5.85976	6.06649	5.91412	5.9118	5.95229	5.88143	6.08617	5.95445	5.85313	5.88823	5.95748	5.84525	5.77764	5.81423	6.05886	6.00489	5.93863	5.68631	5.95211	5.90031	5.84574	5.92589	6.04647	5.96249	5.89129	5.84069	5.84697	5.91228	6.03308	5.92778
ASCL2	4.14663	4.24358	4.31616	4.32219	4.27597	4.39389	4.22237	4.35076	4.26958	4.45177	4.40302	4.41719	4.64779	4.37759	4.19722	4.03437	4.29696	4.22952	4.21556	4.48838	4.33972	4.5019	4.15529	4.1697	4.34087	4.16516	4.21635	4.31847	4.26813	4.11444	4.3598	4.26483	4.30367	4.2387	4.46111	4.27485	4.33523
ASCL3	7.45967	7.4034	7.5908	7.57959	7.0119	7.74931	7.62624	7.1695	7.69987	7.00661	7.16589	7.2469	7.06953	7.62281	7.19105	7.52414	7.48432	7.32292	7.07439	6.8651	6.91631	7.27419	7.32887	7.43126	6.86045	7.65427	7.34362	7.43325	7.23065	7.47982	7.18131	6.88605	7.34879	6.96027	6.94918	7.90353	7.30222
ASF1A	5.95603	5.79571	6.01282	6.50181	6.00537	5.71186	5.75373	6.44337	5.6383	5.78802	6.51525	6.19656	6.12735	5.85805	6.52286	5.80521	5.51868	5.54981	5.89912	6.49023	6.57331	5.42401	5.47985	5.78225	6.57154	5.87593	5.8089	5.59014	5.79781	5.24138	5.73827	6.2013	5.94425	5.78954	5.94843	5.49865	5.8996
ASF1B	8.49894	8.51228	8.45989	8.5361	8.00507	8.76114	8.4116	8.00981	8.82468	7.99518	8.06017	8.25579	8.38778	8.77365	8.20168	8.6971	8.65832	8.69359	8.38137	8.42117	8.78207	8.75072	8.22781	8.49202	8.06986	8.53402	8.42151	8.24697	8.28532	8.75852	8.35607	8.05822	8.53994	8.32548	8.20269	8.73024	8.51651
ASGR1	5.27716	5.3654	5.43319	5.44989	5.30427	5.25761	5.19837	5.26874	5.33895	5.28676	5.15467	5.36954	5.39425	5.37762	5.4375	5.24027	5.32711	5.32061	5.23548	5.13232	5.13742	5.26647	5.45511	5.38203	5.07699	5.23874	5.36995	5.34071	5.25989	5.41882	5.46132	5.24095	4.99907	5.41896	5.37088	5.43475	5.54811
ASGR2	6.87374	6.39634	6.66792	6.67603	6.73009	6.56605	6.90995	7.04434	6.46136	7.14327	6.67936	6.74869	6.61836	6.49058	7.14864	6.46858	6.64388	6.67248	6.71839	6.79959	6.51369	6.65866	6.73964	6.59485	7.0236	6.60067	6.59654	6.62482	6.95228	6.81857	6.9097	6.66554	6.49085	6.67035	7.42452	6.70855	6.59336
ASH1L	7.66875	7.21983	7.19994	7.23805	7.02548	7.3839	7.46696	7.2491	7.44118	7.38707	7.33609	7.271	7.36673	7.45256	7.14147	7.26954	7.42095	7.30924	7.02477	6.915	7.14467	7.42931	7.26984	7.09495	6.68756	7.30668	7.23615	7.20223	7.07675	7.67225	7.2061	6.89245	7.69159	7.11313	7.20569	7.55792	7.46702
ASH2L	8.76684	8.81374	8.88733	8.8419	9.05236	8.66326	8.82002	8.74754	8.67278	8.66515	8.7263	8.70831	8.70185	8.69259	8.7775	8.68699	8.61299	8.42452	8.92335	8.43005	8.83508	8.57399	8.6782	8.42062	8.703	8.83207	8.53447	8.38173	8.75483	8.72503	8.60029	9.13226	8.68131	8.50293	8.18121	8.5512	8.27414
ASIC1	7.01934	7.06432	7.26991	7.17076	6.79576	7.10418	6.97557	6.9143	7.62672	6.93946	6.92447	7.13791	7.00007	7.51817	6.95699	7.12866	7.23455	7.34303	6.88448	6.80954	7.12616	7.19287	7.05771	7.20163	6.47907	7.15343	7.03626	7.20717	6.92801	7.29076	6.88829	6.73157	7.01126	6.88673	6.83092	7.21096	7.20792
ASIC2	7.19751	6.79247	6.77031	6.92683	6.76926	6.99316	7.14607	7.04023	6.71223	6.95339	6.9	6.8687	6.85997	6.98871	6.72811	6.89468	7.02003	6.75876	6.88045	6.81639	7.29598	6.86712	6.86567	7.02398	6.44185	6.90259	6.90768	6.83828	6.82672	7.12054	6.92545	6.89944	7.10814	6.80309	7.09881	6.9985	6.97529
ASIC4	7.90326	7.53873	7.74857	7.56863	7.46327	7.7058	7.72274	7.72902	7.52939	7.6874	7.58512	7.63783	7.45809	7.69825	7.60509	7.42512	7.59517	7.74321	7.54545	7.35611	7.41992	7.65468	7.66073	7.74936	7.44047	7.44221	7.74689	7.35366	7.8443	8.0624	7.64156	7.53406	7.28845	7.55956	7.53148	7.50307	7.44661
ASIP	6.02759	5.81549	5.91061	5.77856	5.62243	5.95894	6.02137	5.55734	5.9007	5.76546	5.68037	5.68011	5.55561	5.80454	5.50199	5.97889	5.74053	6.02193	5.75547	5.81064	5.75269	5.81003	6.00352	5.84558	5.75491	5.84957	5.77139	5.68725	5.64801	6.2759	5.53997	5.81282	5.82589	5.734	5.74898	5.92642	5.71674
ASL	5.95063	6.06156	5.75263	5.90138	6.12172	5.99397	6.02875	5.96619	5.88231	5.82493	5.87321	5.69373	5.92888	5.96661	5.73349	5.67969	5.75961	5.94957	6.28616	5.85563	5.72541	6.25136	6.14113	5.99785	6.0069	5.87782	6.07382	5.84984	6.41324	6.00255	6.23482	6.23025	5.86071	6.12252	5.8534	5.62401	5.83174
ASMT	5.75814	5.59217	5.56175	5.5393	5.45622	5.58835	5.60035	5.56948	5.71049	5.67572	5.52486	5.61233	5.54604	5.61333	5.6798	5.46597	5.61026	5.59977	5.3949	5.46045	5.612	5.52174	5.55856	5.50127	5.53444	5.48584	5.47863	5.60347	5.5538	5.63222	5.53026	5.39935	5.50973	5.48189	5.53227	5.71635	5.62931
ASMTL	6.51402	6.69744	6.35291	6.64373	7.11974	6.54008	6.45351	6.60159	6.51266	6.85128	6.47792	6.43949	6.63867	6.2647	6.90016	6.4142	6.35876	6.54977	7.06497	6.78724	6.57601	6.60521	6.50495	6.60644	7.08883	6.75029	6.67564	6.78511	6.81023	6.38632	6.82704	7.03917	6.60226	6.60795	6.68268	6.55631	6.34585
ASMTL-AS1	6.02539	6.12877	5.92248	5.98457	6.08551	6.54455	6.09178	5.81749	6.00584	6.12767	5.8291	6.04963	6.13485	6.03458	6.15467	6.03312	5.82992	6.09708	5.96593	5.92026	5.77318	6.22135	6.11203	5.931	5.81386	6.00994	6.14467	5.93761	5.99777	6.26992	6.24665	5.94622	6.11245	6.03311	5.717	6.35524	6.22391
ASNA1	7.68945	7.94942	7.55994	7.66224	7.74451	7.58857	7.51759	7.62378	6.71644	7.54264	7.70926	7.47546	7.75744	7.44232	8.27518	7.30851	7.3457	7.46866	7.8932	7.48961	7.34606	7.20109	7.81088	7.52891	7.8751	7.36139	7.63963	7.32899	7.78588	7.30074	7.86354	7.88938	7.22957	7.94485	7.80707	7.06921	7.49816
ASNS	6.26997	5.45932	5.67119	5.26753	5.5355	5.55267	5.5601	5.39934	5.70468	5.43551	5.63619	5.44594	5.59055	5.57465	5.48577	5.55328	5.63943	5.44164	5.68998	5.52817	5.5477	5.68831	5.66766	5.55823	5.59676	5.56558	5.72294	5.6926	5.50566	5.65192	5.69246	5.64043	5.64374	5.78886	5.57561	5.70874	5.66285
ASNSD1	7.42726	7.53173	7.38118	7.49594	7.98713	6.81026	7.67532	7.66345	7.23352	7.95734	8.0231	7.60992	7.25464	7.17147	7.87272	7.23783	6.87065	7.01949	7.42793	7.69508	7.8167	7.02253	7.07408	7.11611	8.06865	7.72814	7.15422	7.5617	6.99847	6.59031	7.1601	7.84721	7.67125	7.24219	8.00969	6.92903	7.24789
ASPA	6.7282	6.91915	7.23602	6.8193	7.07201	6.83035	6.78988	7.16093	7.0986	6.79754	7.30886	6.72181	7.44237	6.79223	7.01044	6.97417	7.11841	7.33743	7.59105	7.59349	6.70666	6.74182	7.33948	7.19435	7.53547	7.05512	6.98545	6.78663	6.48015	6.7494	6.38678	6.99804	7.16985	6.95195	6.40057	6.73001	6.94987
ASPH	6.22846	6.08373	6.71914	6.58648	6.55024	6.34074	6.20619	6.21361	6.04644	6.18473	6.52709	6.49655	6.41568	6.38129	6.11647	6.22361	6.19494	6.19257	6.79976	6.49937	6.14808	6.15295	6.15335	6.43831	6.28367	6.37029	6.3146	6.12721	6.44395	6.11517	6.42777	6.38862	6.37313	6.49512	6.79887	6.1701	6.35811
ASPHD1	5.54796	5.65812	5.59304	5.72299	5.62337	5.42245	5.65906	5.62095	5.6852	5.70147	5.54201	5.7534	5.61915	5.73565	5.74125	5.60828	5.46208	5.44046	5.68738	5.59639	5.37334	5.63837	5.83822	5.55195	5.77357	5.47598	5.6992	5.55388	5.69923	5.75409	5.89759	5.64415	5.63447	5.58576	5.57479	5.68336	5.73156
ASPM	5.13101	5.1893	5.33047	5.17137	4.95629	5.04658	5.14219	4.71955	5.13799	4.76175	4.99731	5.11649	5.17621	5.04178	5.03682	5.19633	5.23459	5.19324	5.18584	5.28141	5.14435	5.06976	5.16343	5.21377	5.30199	5.36167	5.35254	5.22575	5.17624	5.22257	5.17159	5.13739	5.47219	5.00886	4.98768	5.29751	5.17518
ASPN	6.93861	5.94502	7.05236	6.01042	8.21699	6.34193	6.31851	6.95171	6.35941	8.075	7.20675	7.05248	8.9681	5.74538	10.5146	9.56525	8.43909	8.568	9.47562	9.74102	8.71982	9.19326	9.33542	8.9019	10.6668	8.51505	9.44683	8.82433	10.1525	7.88111	7.92724	8.61529	8.98183	9.29001	8.71289	7.9968	8.4684
ASPSCR1	6.00524	6.64672	6.02795	6.12281	6.32987	6.34014	6.15873	6.05123	6.0813	6.32229	6.12522	6.13355	5.92084	5.86617	5.90804	5.67578	6.1028	6.052	6.01878	5.81936	5.52118	5.83867	6.10353	5.95928	5.63279	5.92132	6.03818	6.07149	6.0345	5.8849	6.10634	6.26027	5.72771	6.07456	6.06865	5.72484	6.06625
ASRGL1	7.49353	7.38316	7.1886	7.3615	7.21008	7.30218	7.38385	7.37242	7.26926	7.31447	7.39914	7.13773	7.22241	7.44299	7.02307	7.56268	7.25232	7.43704	7.21034	7.12254	7.10041	7.38866	7.39403	7.3878	7.28392	7.36904	7.52544	7.42273	7.35203	7.5977	7.44254	7.30771	7.32759	7.43713	7.20766	7.26355	7.23413
ASS1	8.99897	10.1643	8.87559	8.62146	9.93043	8.70633	9.58016	10.173	8.9743	9.91195	8.93562	9.33756	9.60098	8.30109	9.64966	8.76284	9.33971	9.60759	10.2372	9.06145	9.64499	9.50731	9.24826	9.45909	9.78812	9.72378	9.66398	9.86777	10.1531	9.14033	10.0332	9.99958	9.10092	10.2186	9.16598	9.06064	9.44476
ASTE1	6.20477	6.51291	6.10548	6.32492	6.24724	6.17054	6.24491	6.222	6.11566	6.27752	6.26153	6.28691	6.0508	6.07741	6.16483	6.03062	6.17716	6.12831	6.13531	6.15656	6.07098	6.30696	6.17201	6.19148	6.34456	6.38109	6.37993	5.87397	6.21268	6.32362	6.09973	6.3648	6.21306	6.17233	6.29657	6.20798	5.77899
ASTN1	5.22107	5.11922	5.35446	5.28249	5.16162	5.33237	5.32341	5.35836	5.52917	5.43007	5.3044	5.33807	5.34208	5.66559	5.2383	5.50059	5.24788	5.31588	5.25905	5.29694	5.26947	5.45687	5.53041	5.28892	5.4095	5.32587	5.26171	5.23111	5.09383	5.14795	5.03847	5.05544	5.35821	5.26714	5.31567	5.34102	5.40026
ASTN2	5.77478	5.65232	5.67551	5.87501	5.94481	5.80788	5.66549	5.69894	5.60985	5.56821	5.66512	5.55848	5.67031	5.75481	6.11671	5.65771	5.68713	5.67932	5.66443	5.611	5.60047	5.53414	5.76187	5.77255	5.76698	5.71287	5.89747	5.65082	5.82653	5.80645	5.83408	5.82646	5.69778	5.83792	5.52193	5.63284	5.63487
ASUN	5.31742	5.99807	5.84019	5.5588	6.16554	5.61497	5.72244	6.17738	5.67239	5.91057	6.06705	6.16228	6.09505	5.9825	6.22068	5.90294	5.86689	5.83271	6.17509	6.35556	6.48316	5.95833	5.75133	5.81129	6.58681	6.17792	5.62579	6.49095	5.91973	5.20023	5.99193	5.99304	6.19349	6.05164	6.48942	6.1879	6.34675
ASXL1	7.42773	7.5761	7.56979	7.63343	7.73936	7.6396	7.80005	7.58102	7.81107	7.73906	7.59688	7.48883	7.59072	7.59455	7.24469	7.45099	7.35324	7.42374	7.39298	7.5574	7.6235	7.28761	7.83215	7.66829	7.59644	7.79557	7.52589	7.57097	7.50577	7.41215	7.49957	7.86684	7.48403	7.59887	7.4557	7.45546	7.59485
ASXL2	7.67243	8.16713	8.4117	8.35764	9.12789	8.42183	8.21309	8.72203	8.42476	8.59221	8.99521	8.74941	8.63622	8.71726	9.30193	9.4587	8.29602	8.262	9.08633	8.74527	9.03516	8.31119	8.35455	8.35059	9.31467	8.3262	8.74347	8.66963	8.61726	8.09232	8.56382	8.77079	8.76857	8.55873	8.68211	8.40257	8.483
ASXL3	5.64181	5.89608	5.76125	5.65725	5.52694	5.87789	5.95114	5.53514	5.82691	5.71488	5.68685	5.60311	5.56417	5.73347	5.59301	5.67064	5.63034	5.78097	5.45649	5.40361	5.65404	5.78749	5.74919	5.71865	5.22316	5.68399	5.68574	5.68891	5.58342	5.93743	5.65573	5.5715	5.5178	5.68288	5.51283	5.90864	5.61772
ATAD2	5.26304	5.26987	5.35467	5.34751	5.25683	5.30233	5.64232	5.24797	5.40771	5.41109	5.18534	5.25258	5.32631	5.29559	5.38401	5.56897	5.2625	5.28162	5.26585	5.75783	5.49248	5.08062	5.35186	5.21592	5.51755	5.37189	5.33219	5.431	5.27242	5.31136	5.22549	5.28909	5.52332	5.24867	5.28504	5.33718	5.42906
ATAD2B	5.10965	5.90582	5.60815	5.23137	5.39118	5.44377	5.94887	5.0504	5.55685	5.2538	5.08344	5.39134	5.21765	5.37977	5.07133	5.95238	5.59997	5.85739	5.40776	5.45914	5.91806	5.43244	5.79877	5.44682	5.7127	5.73458	5.85355	5.83708	5.23998	5.44122	5.47859	5.17427	5.50936	5.43308	5.00483	6.00906	5.30572
ATAD5	5.83546	5.97878	5.97328	5.85046	5.84913	6.30071	5.94192	6.10241	6.02196	5.94925	6.00925	5.99773	5.86831	6.07354	5.79546	6.01537	5.96812	6.11682	5.7169	5.82653	5.97308	6.20171	5.75639	5.9025	5.81157	5.89567	5.71404	5.91561	5.8039	6.12974	5.89875	5.66678	5.96883	5.80389	5.72301	6.29357	5.9055
ATAT1	7.4417	7.29717	7.26881	7.08657	7.02741	7.43192	7.40828	7.31225	7.53475	7.39072	7.48178	7.24528	7.30921	7.27668	7.08849	7.14652	7.18198	7.24271	7.10125	7.34343	7.59084	7.38126	7.29144	7.059	7.29424	7.27061	7.27596	7.22419	7.27906	7.38149	6.96363	7.06514	7.20749	6.9904	7.44878	7.48937	7.49794
ATF1	5.65464	6.33575	5.88901	6.33524	6.72762	6.04593	5.90885	6.82803	5.63154	6.41118	6.64559	6.07717	6.09656	5.84055	6.41682	6.01939	5.75951	5.79111	6.26989	6.52953	7.03741	5.49341	5.70846	5.62344	6.60222	5.9473	5.71931	6.0768	5.59303	5.26253	5.75244	6.06397	5.98921	5.8359	5.90883	5.24429	5.73471
ATF2	4.97158	5.07619	5.18066	5.22356	5.35021	5.07799	4.98358	5.42187	4.99573	5.2749	5.37155	5.24986	5.2927	5.09242	5.20068	5.11774	5.00044	4.94896	5.18177	5.47101	5.13267	4.94335	5.02703	5.12126	5.83695	5.08408	5.06813	5.2277	5.04914	4.86132	5.05554	5.13084	5.06433	5.02098	5.43353	5.0446	5.08669
ATF3	7.51314	7.74211	7.20572	7.22736	7.16095	7.99889	7.64586	7.15697	7.16584	7.8518	7.13439	7.07673	7.20467	7.44076	9.13993	7.68787	7.38501	7.6828	7.04933	7.21405	7.69624	7.1407	7.89761	7.30087	7.53675	7.17395	7.98723	7.72869	7.28744	8.29062	7.34596	7.16093	7.87858	7.08851	7.0277	7.4606	8.09119
ATF4	10.0379	10.6969	10.5909	10.9592	10.4766	10.3777	10.3948	10.6789	9.59638	11.008	10.8798	10.4106	10.8675	10.7858	10.0098	10.0429	10.0522	10.0974	10.7649	10.123	9.69634	10.2579	10.1352	10.3353	10.3089	10.7061	10.707	10.6767	10.7829	10.2429	10.5741	11.0917	9.95791	10.5668	10.6746	9.80519	10.2998
ATF5	6.88452	6.77907	6.61974	6.77561	6.81378	6.63164	6.58782	6.58768	6.43686	6.80605	6.66083	6.61245	6.58824	6.32696	7.03639	6.56589	6.688	6.7527	6.80775	6.22599	6.27361	6.8108	6.81809	6.5631	6.5008	6.55749	6.79439	6.65755	6.97228	6.93823	6.83548	6.83935	6.24348	6.72081	6.811	6.48529	6.59038
ATF6	7.14588	6.98829	7.18447	7.08682	7.12276	7.22433	7.0387	7.1274	7.12673	7.11965	7.12642	7.14923	7.11808	7.15253	7.2715	7.05871	7.2301	7.16076	7.09609	7.092	7.34366	7.19452	6.92619	7.10715	7.14883	7.06178	6.8782	7.35225	7.07267	6.9496	7.11438	7.09433	7.31472	7.0065	7.06139	6.95096	7.1712
ATF6B	7.36844	7.2132	7.2703	7.17813	7.12917	7.2382	7.27593	6.89652	7.39806	7.06032	7.11362	6.99375	7.08085	7.16692	6.85796	7.07458	7.07925	7.36742	6.98463	6.90019	7.00225	7.16029	7.09762	7.13486	6.78545	7.05936	7.16482	7.00842	7.18885	7.50256	7.24388	7.13728	7.04587	7.18999	7.01593	6.93603	7.01356
ATF7	6.44398	6.26314	6.28953	6.43161	5.93199	6.75228	6.44928	6.18245	6.65744	6.18814	6.1968	6.10487	6.12498	6.58324	5.83836	6.3068	6.49136	6.37151	5.83972	6.02585	6.32617	6.27869	6.23014	6.49713	6.01109	6.20486	6.20679	6.24164	6.02284	6.55714	6.0563	6.06427	6.32925	5.90744	6.29093	6.21541	6.11642
ATF7IP	6.27201	6.14201	6.25873	6.30142	6.24287	6.41982	6.24727	6.49659	6.40487	6.46886	6.27739	6.1947	6.31331	6.25107	6.02818	6.32767	6.30791	6.31697	6.05379	6.45191	6.61361	6.28618	6.18706	6.22864	6.56467	6.24488	6.1869	6.23498	6.16812	6.32102	6.1042	6.28296	6.33977	6.16528	6.39216	6.36131	6.34633
ATF7IP2	7.49689	7.57513	7.78765	7.52619	7.2455	7.72362	7.504	7.43085	8.09534	7.50076	7.35356	7.5703	7.50438	7.73583	7.16804	7.51344	7.73863	7.6081	7.28678	7.18685	7.37123	7.54409	7.57927	7.47086	7.20053	7.64579	7.562	7.55031	7.40759	7.75848	7.48773	7.37388	7.57453	7.34901	7.2481	7.89334	7.64438
ATG10	7.0993	7.21041	7.21892	7.07293	6.46216	7.42074	6.98047	6.67606	7.15178	6.82992	6.94087	7.00921	6.88027	7.48873	6.91294	7.2	7.20833	7.03035	6.61679	6.7697	6.91261	7.29198	7.16068	7.16219	6.18024	7.14022	7.05437	7.13865	6.86835	7.17956	6.87062	6.7003	7.27921	6.71735	6.82501	7.75157	6.84377
ATG101	6.89488	7.81632	6.58099	7.00896	7.46047	7.00088	6.78914	6.59686	6.47063	6.58665	6.83429	6.64039	6.98474	7.21699	7.39486	7.05369	6.85433	7.08348	7.14381	6.84149	7.02404	6.86458	6.74948	7.12458	6.73509	7.03542	7.31836	7.01294	7.1176	6.77153	7.20714	6.76966	6.86872	7.11378	6.84932	6.88416	6.79832
ATG12	5.52832	5.53846	5.56345	5.82971	5.83205	5.35334	5.36861	5.68039	5.55863	5.71107	5.55841	5.70631	5.68183	5.46132	5.76691	5.60342	5.48702	5.56967	5.77793	5.74135	5.74486	5.41404	5.48814	5.61165	5.97743	5.57351	5.31564	5.70981	5.51121	5.49326	5.6196	5.66207	5.67906	5.5084	5.8784	5.50772	5.59694
ATG13	8.18925	8.21391	8.10628	8.24743	7.83782	8.37548	8.33081	8.01999	8.12519	7.97281	7.88819	8.01607	7.89193	8.08826	8.0753	8.02027	8.16687	7.98172	7.83442	7.95064	8.21784	8.14262	8.1816	8.07896	8.10814	8.15783	8.2624	7.90536	8.07123	8.30973	8.12747	8.22205	7.99404	7.99824	7.93454	8.21422	7.98551
ATG14	8.26155	7.67569	8.34836	8.67988	8.76764	7.9014	8.32562	8.37567	7.92517	8.57539	8.52163	7.92998	8.21557	7.92411	7.89125	7.90499	7.79803	8.05877	8.22374	8.65027	8.64614	7.96435	7.97134	8.22962	8.61475	8.45323	7.99444	8.00217	7.9101	7.43483	7.80887	8.41881	8.18279	8.17998	8.63426	7.54938	8.31024
ATG16L1	6.37801	6.10067	6.02177	6.13748	5.89366	6.20154	6.08004	6.0654	6.05224	6.20212	6.02785	6.21416	5.97381	6.28681	6.22134	6.22523	6.26222	6.14632	6.0163	6.05889	6.58948	6.01429	6.15636	6.08983	6.07588	6.10646	6.14162	6.10144	6.04816	6.3451	6.04738	6.05642	6.17016	5.98686	6.12598	6.30578	6.15922
ATG2A	8.20474	8.08583	7.76386	7.92316	8.15147	7.95153	8.04877	8.08732	7.87167	8.17261	7.86292	7.83054	7.81322	7.89018	7.81056	7.77845	8.25607	8.01772	7.97899	7.52176	7.7911	7.84689	8.12157	7.85933	8.05469	7.97394	8.00278	7.83562	8.02292	7.96714	8.05255	8.2872	7.65248	8.03557	7.85644	7.58171	7.7157
ATG2B	4.96457	5.16171	4.98078	5.04623	5.17736	4.91597	5.04549	5.26859	4.96728	5.21863	5.23158	5.24975	5.04063	5.03384	4.9081	4.91378	4.9636	5.04092	5.0576	5.34954	5.28669	4.8529	4.95512	5.0921	5.36706	5.234	4.97799	5.03883	4.88555	4.98294	4.79805	5.15236	5.34246	5.12987	5.0383	5.0831	5.13654
ATG3	5.48041	5.6513	5.37727	5.48777	5.96993	5.10518	5.21833	5.58267	4.89006	5.27118	5.44796	5.06503	5.4749	4.88823	6.13611	5.70851	5.30322	5.27107	5.88071	5.98454	5.81658	5.41274	5.2266	5.38521	6.18857	5.50451	5.38827	5.51753	5.69256	5.09902	5.68522	5.71976	5.56775	5.69093	5.60182	5.28414	5.26244
ATG4A	7.76744	7.8172	7.73522	7.79315	7.70263	7.59256	7.60342	7.77802	7.52333	7.7625	7.67254	7.79181	7.64378	7.7811	7.43068	7.75612	7.61218	7.7741	7.69845	7.98411	8.12285	7.41803	7.53105	7.69447	7.72808	7.70209	7.53692	7.55087	7.50861	7.62223	7.53272	7.27974	7.83793	7.74539	7.70103	7.50926	7.77772
ATG4B	7.61938	7.99718	7.73427	7.78156	7.89184	7.91275	7.83278	7.68492	8.01316	7.77467	7.82863	7.75635	7.83464	7.89729	7.63175	7.75078	7.80288	7.74575	7.8328	7.84424	7.99966	7.70793	7.79507	7.94503	7.72833	7.78281	7.78341	7.82529	7.76092	7.62462	7.90956	7.80905	7.87903	7.69854	7.90904	7.86396	7.93642
ATG5	6.15212	6.19261	6.15647	6.35455	6.20643	6.00434	6.22274	6.21508	6.16459	6.16055	6.39564	6.32274	6.39967	6.16532	6.32129	6.24706	6.06515	6.03204	6.12627	6.40532	6.44565	6.10021	6.03224	6.04152	6.34914	6.26281	5.95172	6.22442	5.97324	5.83628	5.99262	6.10545	6.37214	6.23967	6.06904	6.14049	6.18525
ATG7	7.13282	6.98958	7.23115	7.50933	7.11166	7.07596	7.11441	7.37671	7.41901	7.47455	7.06663	7.2628	7.21504	7.3858	7.13243	7.34916	7.39076	7.18074	7.03467	7.31224	7.3147	7.43697	7.10998	7.20323	6.88302	7.24688	6.83907	7.35248	6.92981	7.19211	7.13273	7.08936	7.71148	7.06321	7.2982	7.90644	7.37124
ATG9A	7.71431	8.81715	7.80921	8.65872	8.54232	8.15236	8.22408	8.56696	8.05814	8.85841	8.39755	8.54139	8.34754	7.9382	8.39849	7.66852	8.22927	8.00287	8.12244	8.21995	8.187	8.00426	8.26606	8.1073	8.11072	8.20779	8.16354	8.02751	8.3301	8.06335	8.38611	8.98993	7.76244	8.47093	8.58188	8.00709	8.01125
ATHL1	6.97481	6.93301	6.88091	6.84824	6.77669	6.75717	6.87841	6.36913	6.95448	6.44173	6.66715	6.55732	6.71554	6.66635	6.69951	6.71581	6.85466	7.01329	6.88258	6.67548	6.82513	6.76599	7.09996	6.78723	6.61292	6.90389	6.81845	6.85245	6.91202	7.17091	6.93917	6.95197	6.68248	7.06167	6.49498	6.97588	6.65595
ATIC	8.83378	8.80498	8.61508	8.89757	9.32499	8.65398	9.04376	8.84614	8.41818	9.14333	8.93593	8.85646	8.90082	8.1226	9.18416	8.61315	8.48239	8.67252	9.10463	8.95555	9.30377	8.72579	8.59632	8.48349	8.83557	8.84533	8.70099	8.51481	8.75373	8.21955	8.6277	8.90553	8.74623	8.78256	8.73224	8.40238	8.89403
ATM	6.00223	5.96835	5.96044	6.01025	5.98785	6.01494	5.9608	6.02474	6.13896	6.01828	6.07005	5.98177	5.97616	6.06626	6.08521	6.31613	6.09083	6.22365	6.03715	5.96436	6.21032	6.07287	6.06987	5.99647	6.14047	5.96068	5.9941	5.91343	6.13831	6.06807	6.05605	6.00131	6.07515	5.98395	6.09226	6.04375	6.05514
ATMIN	6.83913	7.21065	6.95758	6.9276	6.98961	6.65865	6.94864	7.14798	6.81091	7.08767	6.98858	6.97543	7.06772	6.85414	7.1191	6.95571	6.86143	6.80286	6.96868	7.16996	7.87097	6.73286	6.57823	6.95196	7.30629	6.91961	6.93276	6.99405	6.72531	6.82164	6.9224	6.9723	7.09535	6.85898	7.20481	6.81204	6.94934
ATN1	7.43687	7.5976	7.37948	7.59149	7.4263	7.56542	7.47496	7.35456	7.39895	7.40133	7.44166	7.62896	7.56481	7.55414	7.7176	7.37287	7.5565	7.38647	7.37257	7.28532	7.41247	7.67335	7.61715	7.42574	7.02444	7.36724	7.6164	7.57433	7.63247	7.64973	7.44877	7.67337	7.34625	7.5512	7.51388	7.77372	7.41323
ATOH1	6.51366	6.58274	6.4612	6.34439	6.32976	6.19711	6.40166	6.25604	6.20976	6.22491	6.16771	5.98285	6.21823	6.18796	6.07095	6.01916	5.89953	6.31611	6.10259	6.08031	6.29329	6.29588	6.23525	6.64911	5.96205	6.27425	6.10774	6.0917	6.38262	6.4823	6.17925	5.97673	6.12586	6.31224	5.97816	6.04774	5.95861
ATOX1	8.49165	8.63765	8.73486	8.47598	8.62852	8.65614	8.59161	8.57261	8.27656	8.50667	8.46864	8.28581	8.58303	8.34769	8.88424	8.49735	8.56074	8.57574	8.78283	8.45161	8.28442	8.23581	8.51272	8.60076	8.67453	8.50889	8.80153	8.46416	8.43576	8.58522	9.00073	8.83807	8.72692	8.98145	8.57076	8.37736	8.49974
ATP10A	7.4552	7.47433	7.50852	7.42201	7.30081	7.34407	7.60008	7.34118	7.52411	7.40492	7.17109	7.31069	7.3439	7.40399	7.41012	7.52884	7.38881	7.45574	7.30125	7.38784	7.4013	7.32641	7.39118	7.54204	7.15636	7.43488	7.48535	7.36191	7.29825	7.63605	7.33612	7.29439	7.40209	7.28135	7.0821	7.38359	7.19233
ATP10B	7.45548	7.35701	7.40331	7.36019	6.88258	7.48089	7.24023	7.12007	7.45466	7.12256	7.21642	7.1965	7.20698	7.44181	6.98652	7.2965	7.29743	7.43411	6.92176	7.22668	6.98506	7.45518	7.07151	7.43713	6.63495	7.15016	7.11184	7.16645	7.03843	7.30348	7.11861	6.91959	7.25667	7.0503	6.97763	7.4088	7.19976
ATP10D	5.40655	5.47645	5.36651	5.25266	5.2216	5.42803	5.45658	5.70659	5.70247	5.46918	5.39533	5.34902	5.50124	5.52434	5.54142	6.09967	5.64087	5.60116	5.62559	6.24602	5.93229	5.43203	5.48776	5.59033	6.59616	5.81278	5.49183	5.68942	5.5099	5.68733	5.33839	5.58587	6.31855	5.58043	5.59466	5.5421	5.6423
ATP11A	5.67549	5.3646	5.43197	5.41013	5.42464	5.6254	5.4714	5.42104	5.50043	5.57011	5.62993	5.44897	5.65919	5.53193	5.26878	5.33347	5.47281	5.39402	5.33069	5.40666	5.3445	5.48107	5.4093	5.46933	5.26098	5.30786	5.52769	5.38174	5.45072	5.56098	5.4137	5.41204	5.34197	5.40121	5.52693	5.36806	5.45344
ATP11B	4.90879	4.91656	5.07314	4.85132	5.19968	4.86577	4.94952	5.31153	4.76016	5.12905	4.97922	4.98705	5.04099	4.94984	5.27048	5.031	4.92337	4.90312	5.17754	5.7043	5.48107	4.94347	5.08642	4.96666	5.3395	5.18124	4.97084	5.26967	5.11235	4.82964	5.07001	5.08403	5.08477	5.15226	5.08748	4.87548	4.94538
ATP12A	7.867	8.02791	7.90121	7.77531	7.34689	8.47092	8.02527	7.65795	8.37221	7.8874	7.81705	7.73659	7.78781	8.35511	7.46683	8.16661	8.36511	7.8262	7.47449	7.22719	7.96486	7.98366	7.87854	8.21872	6.95029	8.06215	8.06569	7.84437	7.47989	8.24298	7.58643	7.5459	7.66325	7.42433	7.46963	7.89986	7.92366
ATP13A1	6.23655	6.54711	6.35229	6.27849	6.46921	6.55246	6.29877	6.4404	6.34722	6.3802	6.58245	6.28043	6.39619	6.42145	6.47805	6.37548	6.26935	6.22968	6.56858	6.50094	6.58354	6.34431	6.58102	6.39084	6.94787	6.36663	6.22127	6.47232	6.52191	6.1904	6.52809	6.58272	6.38923	6.60306	6.38442	6.31707	6.37589
ATP13A2	6.27283	6.62154	6.46873	6.43136	6.81907	6.92284	6.43732	6.62139	6.60979	6.55817	6.53403	6.71148	6.84652	6.56152	6.80107	6.30337	6.57671	6.32344	6.52989	6.3942	6.26441	6.52638	6.6498	6.34164	6.35622	6.40319	6.6491	6.54348	6.68527	6.31026	6.70191	6.94533	6.16414	6.54199	6.68669	6.50868	6.31438
ATP13A3	5.98267	5.95971	5.90727	6.02259	5.90223	6.02876	5.9573	5.66373	6.06853	5.7655	5.74501	5.8229	5.63433	5.8911	5.80907	6.15915	5.99114	6.06382	5.72057	5.84821	6.62807	5.74166	5.8082	5.86894	5.4831	5.94002	6.07055	6.03047	5.95673	6.08226	5.9809	5.66435	6.01057	5.86871	5.68704	6.06432	6.0219
ATP1A1	8.3137	8.85522	8.58076	8.20771	8.58073	7.7563	8.21407	8.35179	7.84041	8.16951	8.02493	8.20826	8.23823	7.6841	8.78981	8.79059	8.50218	8.64962	9.36251	9.26851	9.36235	9.05698	8.76791	9.01862	9.30672	9.18442	8.89107	9.48941	10.0337	8.12887	9.29966	8.52838	8.75356	9.28251	9.05979	8.76376	9.25196
ATP1A2	10.2892	11.3402	10.5232	11.4153	11.3962	11.145	11.0992	11.6134	10.5719	11.7154	11.1071	11.2657	10.6726	10.9628	10.0475	9.71045	10.1172	10.0099	10.631	10.5146	9.50832	10.6044	10.1178	10.1466	10.7628	10.9463	9.88004	10.699	10.4536	9.75542	9.90675	11.3035	9.83053	10.5674	10.9589	10.0878	10.4288
ATP1B1	9.61837	10.8057	10.5285	10.2176	10.7698	11.2414	10.74	11.249	9.77326	10.8984	11.3317	11.3165	11.0384	10.9451	11.4033	10.1981	10.4463	10.2605	10.5611	10.63	9.92802	10.4126	9.15143	10.0141	10.944	9.96752	9.36829	10.9776	10.0532	9.34705	10.1983	10.1772	10.5672	10.1001	11.0007	10.1831	10.6527
ATP1B2	7.68918	7.67496	7.50641	7.60263	7.64645	7.60663	7.49191	7.71136	7.54481	7.32129	7.56427	7.51582	7.68653	7.50734	7.52143	7.57948	7.41289	7.40992	7.33443	7.00434	7.40491	7.23474	7.52404	7.51529	6.84255	7.51432	7.5663	7.27894	7.4442	7.94391	7.28114	7.5084	7.30605	7.36737	7.61166	7.69328	7.7748
ATP1B3	7.69888	8.61973	8.50676	8.15527	8.55628	7.73297	8.14792	8.44611	8.01946	8.53103	8.32198	8.23704	9.03185	8.30694	9.33103	9.62603	8.88267	8.86519	9.49188	9.70272	9.65582	9.91625	8.60588	9.33943	10.2025	9.4779	9.11426	10.0694	10.2926	9.04127	9.85187	9.22651	9.76214	9.77149	9.89929	9.19069	9.73095
ATP1B4	6.10169	4.94406	6.26389	6.92027	6.61095	5.347	6.03501	6.29188	5.33503	5.64823	5.23769	5.41222	5.25404	4.96629	5.76139	5.94352	5.77669	5.61062	6.41476	6.95865	6.56258	6.22531	5.64594	6.53601	7.17907	6.04718	6.08582	5.99585	6.58592	5.39176	6.74451	6.43711	6.57379	6.50282	6.3836	5.92392	6.52142
ATP2A1	12.7421	12.5628	13.1191	13.2159	13.2138	13.5083	12.9963	12.7351	12.6141	12.8811	13.2277	13.2211	13.4381	13.425	12.665	12.4956	12.8455	12.86	12.8705	12.8988	12.2493	12.7093	12.4168	12.5154	12.5653	12.694	12.6257	12.0122	12.4568	12.3196	12.2151	12.96	12.5292	12.7489	13.1	12.2846	13.0171
ATP2A2	9.48883	9.01439	9.7308	9.80122	9.36751	9.35714	9.33371	9.49551	9.39202	9.33073	9.72604	9.76819	9.675	9.54788	9.08838	9.14779	9.05916	9.15732	9.18747	9.62454	9.43382	9.0699	9.06695	9.40257	9.43712	9.31572	9.18167	9.49048	9.26783	8.97041	9.24784	9.39358	9.36949	9.35234	9.26566	9.19408	9.34673
ATP2A3	6.95564	6.89114	6.9599	6.88515	6.94781	6.92083	7.08597	7.05365	6.93054	7.06464	7.02521	7.04024	7.0289	6.957	7.02644	6.94697	6.93889	6.95769	6.89155	6.91372	6.76651	7.09169	7.11568	6.92602	6.93589	6.80311	7.00518	6.78191	6.98645	7.06719	6.9415	7.09823	6.79506	7.12896	7.05941	6.9054	6.99208
ATP2B1	5.37413	5.82612	5.58806	6.15279	5.80571	5.3792	5.57837	5.76647	5.35269	5.84177	5.52013	5.71059	5.54826	5.40192	5.99323	5.84371	5.65444	5.66246	5.85524	6.21488	5.97686	5.62043	5.5905	5.61316	6.77291	5.70443	5.61604	6.33135	5.76112	5.286	5.77534	5.70636	6.07467	5.74798	5.61528	5.62595	5.73259
ATP2B2	6.94891	6.64815	7.05704	7.28786	6.72279	7.13599	6.81933	6.91056	6.83256	6.87717	7.09018	7.16482	7.16171	7.27062	6.51781	6.66564	6.92145	6.79648	6.61262	7.0318	6.80247	6.63957	6.6735	6.73233	6.93977	6.60677	6.66007	6.6438	6.71312	7.02721	6.67274	6.61238	7.21416	6.66628	7.05599	6.82864	7.05019
ATP2B3	5.49215	5.46649	5.41584	5.52471	5.40671	5.52501	5.41498	5.34441	5.38928	5.44227	5.38313	5.4977	5.36226	5.45863	5.37209	5.36028	5.40804	5.38595	5.38289	5.26119	4.98502	5.48005	5.52975	5.4785	5.01953	5.36691	5.3624	5.2553	5.54322	5.60953	5.47537	5.38647	5.08014	5.36484	5.36523	5.31699	5.3378
ATP2B4	7.69292	7.29308	7.59074	7.39606	7.85199	7.3446	7.01067	7.71146	7.58368	7.58332	7.50355	7.65046	7.8502	7.41035	7.70479	7.75076	7.44913	7.41602	7.76358	7.73636	7.45365	7.32378	7.53442	7.5045	7.80633	7.3708	7.47809	7.51599	7.47091	7.65534	7.54665	7.63712	7.61155	7.7432	7.84729	7.53072	7.74797
ATP2C1	6.11163	6.09591	6.14206	6.41953	6.22956	6.04692	6.04601	6.23349	6.15557	6.09784	6.06323	6.17753	6.22197	6.08914	6.33174	6.12932	6.1226	6.20871	6.10104	6.32102	6.12337	6.03094	5.93827	6.01313	6.33597	6.16039	5.98285	6.07337	6.03382	5.92067	5.93287	5.98954	6.11772	5.95356	6.0544	6.03457	6.15011
ATP2C2	5.67356	5.53622	5.64442	5.54351	5.28482	5.6373	5.5896	5.55905	5.70768	5.6387	5.6025	5.60607	5.54763	5.75922	5.36349	5.56423	5.50198	5.65583	5.40915	5.14527	5.41436	5.69988	5.68754	5.64719	5.30076	5.45587	5.59374	5.57988	5.80827	5.84592	5.65942	5.52981	5.28309	5.72189	5.78277	5.57213	5.78916
ATP4A	6.69384	6.68688	6.81638	6.75871	6.50837	7.18018	7.06146	6.80875	6.90404	6.85102	6.74584	6.99053	6.83593	7.15202	6.82898	6.70286	7.00929	6.76046	6.67153	6.8951	7.04247	7.15583	6.54463	6.62368	6.58329	6.78652	6.84855	6.86119	6.70831	6.80529	6.75453	6.48465	6.86797	6.5098	6.76474	6.80067	6.80922
ATP4B	5.6933	5.78585	5.76523	5.77284	5.53225	5.64503	5.65801	5.58452	5.62071	5.57991	5.59364	5.50487	5.53636	5.5341	5.81856	5.5999	5.73191	5.67518	5.48582	5.49593	5.42779	5.64263	5.7546	5.53925	5.14454	5.63287	5.92652	5.60255	5.702	5.71431	5.73332	5.57243	5.54024	5.5115	5.39968	5.48871	5.52106
ATP5A1	11.9782	12.1758	12.3055	11.6939	12.5787	12.1282	11.9861	12.4953	11.6452	12.1499	12.8509	12.5347	12.4071	12.3634	12.207	11.8525	11.9253	12.0307	12.0895	12.2268	11.928	11.9826	11.4632	12.1655	12.1115	11.6225	11.7396	12.1039	11.9137	11.1673	11.7873	12.0273	11.8222	12.3099	12.127	11.5397	12.1429
ATP5B	11.9515	11.6534	11.8533	11.3163	12.2041	11.4679	11.637	12.1306	10.8116	11.8609	12.1629	12.0059	11.7805	11.6739	11.7557	10.9916	11.2029	11.316	11.7428	11.6605	11.2805	11.4838	11.3478	11.6098	11.576	11.071	11.5006	11.6159	11.8064	10.8129	11.6093	11.9118	10.9011	12.1476	12.0101	10.985	11.752
ATP5C1	9.82656	9.76648	9.68366	9.35487	10.0567	9.26644	9.70126	10.0573	9.14549	9.82228	10.0671	9.90218	9.81095	9.38779	10.0834	9.74301	9.43063	9.6142	9.91271	9.88114	9.64284	9.72813	9.57586	9.82546	10.0155	9.53573	9.57124	9.70032	9.8229	9.34004	9.68635	9.89887	9.46774	9.98334	9.85781	9.3134	9.93077
ATP5D	9.19799	9.9021	9.29547	8.94453	9.70264	9.19956	9.21704	9.36711	8.5034	9.1405	9.62025	9.49611	9.32861	8.89875	9.50058	8.23254	8.91196	8.84919	9.11112	8.74214	8.05243	8.94506	8.9538	8.82483	8.92091	8.85435	9.05474	9.2459	9.19187	8.63368	9.27656	9.5306	7.83636	9.55599	9.2073	8.39793	9.06203
ATP5E	8.89201	10.132	9.49254	9.11105	10.1117	8.56615	9.17208	10.0662	8.20583	9.4506	9.67623	9.7017	9.70396	9.18479	10.1147	9.36472	9.29116	9.1707	9.54711	9.54474	9.53848	9.88511	9.03713	9.26115	9.90772	9.15923	9.54194	9.9405	9.89746	9.05187	9.80342	10.0184	9.01398	10.3179	9.77996	9.00864	9.37177
ATP5F1	10.5721	11.0521	10.8289	10.4799	11.4304	10.1288	10.7088	11.5765	9.48467	11.1256	11.7512	11.2887	11.4176	10.2053	11.1733	10.5978	10.4197	10.39	11.0944	11.3602	10.6997	11.0097	10.1861	10.7479	11.5527	10.3516	10.6463	11.0591	11.0001	9.76838	10.8795	11.0789	10.5206	11.1183	11.3895	10.3953	11.1307
ATP5G1	9.88702	10.1781	9.82372	9.24937	10.4855	9.58195	9.81505	10.0776	8.94015	9.34187	10.5141	9.97785	10.0012	9.43091	9.98133	9.12082	9.46595	9.6541	9.95604	9.8059	9.252	9.67448	9.10217	9.68098	9.89316	9.14243	9.64928	9.80356	9.88971	9.39681	9.7179	9.72167	9.3841	10.313	10.0168	9.23622	9.62504
ATP5G2	8.96028	9.19106	9.36892	9.03282	9.23184	8.941	9.50209	9.29517	8.93265	9.43979	9.12859	9.25421	9.18101	8.96521	9.42884	8.75593	9.3149	9.08391	8.91361	8.88439	8.95228	9.22277	9.08649	8.90994	9.15705	9.06887	9.12414	9.20443	8.94942	8.61089	9.28	9.21833	8.84108	9.19434	9.13934	9.16039	9.13316
ATP5G3	11.0764	10.992	11.2792	10.3141	11.5831	10.7693	10.8594	11.3027	9.82109	10.5302	11.6722	11.4168	11.4633	10.8623	11.4935	10.5169	10.8671	10.7838	11.0669	10.9474	10.595	11.1417	10.1854	10.9024	10.8901	9.93799	10.66	11.0788	11.0592	9.88083	10.8347	10.9817	10.4044	11.474	11.1136	10.3828	10.9416
ATP5H	10.9194	11.3841	11.1717	10.7701	11.6156	10.8022	11.0034	11.6055	10.2587	11.296	11.6456	11.3018	11.2243	10.8064	11.4513	10.5445	10.593	10.7158	11.161	10.9548	10.3071	10.9359	10.5712	10.8333	11.0986	10.6958	10.9974	10.9125	10.9408	10.1906	11.051	11.605	10.4242	11.2934	10.8889	10.3418	10.8591
ATP5I	10.1921	10.21	10.2263	9.66823	10.6289	9.96772	10.1928	10.674	9.26494	10.0895	10.4711	10.2286	10.2462	9.35176	10.4708	9.47258	10.09	9.8913	10.3376	9.95312	9.51015	10.6524	9.78767	10.1891	10.2673	9.89459	10.0019	10.3655	10.447	9.92079	10.2267	10.2212	9.44296	10.5487	10.4116	9.45227	10.1027
ATP5J	10.1888	10.4681	10.6811	10.1431	10.9817	10.3794	10.3414	11.1157	8.96779	10.6664	11.491	11.2304	10.9516	10.3945	10.822	9.78804	10.3331	10.2861	10.6964	10.6757	10.4384	10.658	9.7846	10.1401	10.8948	9.83503	10.0197	10.6167	10.502	9.35512	10.5196	10.499	10.4595	10.9893	10.8278	10.0311	10.6425
ATP5L	9.94902	10.322	10.0972	9.64725	10.4438	9.68563	10.0005	10.597	9.32378	10.0905	10.6338	10.347	10.0942	9.55698	10.6204	9.73572	9.81668	9.74406	10.2229	10.0404	9.92956	9.87736	9.49868	9.68687	10.211	9.52335	9.77295	10.0775	9.8182	9.34945	9.95384	10.0117	9.68629	10.1049	10.1738	9.45451	9.85328
ATP5O	9.48189	9.8178	9.77966	9.37215	10.1462	9.44208	9.67885	10.0689	8.9602	9.66234	10.0865	9.87774	9.79146	9.26167	10.105	9.25956	9.38029	9.27945	9.63085	9.5236	9.05871	9.63706	8.98675	9.33088	9.82387	9.15264	9.52488	9.80504	9.54476	9.02597	9.54902	9.78033	9.33241	9.91494	9.85302	9.28561	9.39393
ATP5S	6.61345	6.6458	6.54127	6.67504	6.85342	6.73972	6.76768	7.08091	6.62415	6.86386	7.20807	7.11891	6.68538	6.75302	6.58492	6.36002	6.53189	6.51859	6.63198	6.39414	6.31943	6.75965	6.47509	6.54256	6.66337	6.58115	6.77806	6.71628	6.73503	6.32615	6.50759	6.83667	6.80138	6.7899	6.74419	6.57699	6.56866
ATP5SL	8.0667	7.9041	7.95462	7.84864	8.24926	7.68844	7.79987	8.33596	7.40599	8.10765	8.134	7.8005	7.99396	7.69201	8.09412	7.55986	7.83307	7.69775	8.00535	8.07051	7.91264	7.75946	7.49418	7.99535	8.24367	7.49126	7.57062	7.80996	7.79721	7.59641	7.77048	8.00851	7.59756	8.01624	8.13374	7.55828	7.60145
ATP6AP1	8.69456	8.59342	8.70043	8.77703	8.97964	8.56779	8.76219	8.88597	8.45826	8.60387	8.72332	8.66535	8.71881	8.38544	9.10423	9.09821	8.71588	8.63782	9.02676	9.28206	9.28896	8.77038	8.73843	8.78344	8.98266	8.89758	8.7236	8.97964	8.78894	8.59492	8.69936	9.11701	9.24065	9.13231	8.80103	8.71859	8.82204
ATP6AP2	6.11738	6.26329	6.42573	6.12696	6.70805	5.82229	6.29968	6.59066	5.83821	6.34865	6.42356	6.42741	6.61117	5.74787	7.06411	7.46549	6.30387	6.31275	7.04741	7.15057	6.96273	6.2633	6.39605	6.57297	7.30676	6.70776	6.70248	6.79288	6.66106	6.05692	6.83746	6.59277	7.08592	6.7845	6.84982	6.47845	6.71478
ATP6V0A1	7.97552	8.48423	8.20568	8.3874	8.20128	8.27322	8.15765	7.83197	8.36605	7.98188	8.19012	8.21923	8.00505	8.42791	7.709	8.15166	8.04831	8.12384	7.9325	8.18172	8.19028	8.13861	8.0793	8.22211	7.57389	8.1598	8.00955	8.11574	8.19366	8.14497	8.10905	8.20255	8.04723	8.09471	7.97747	8.11098	8.02345
ATP6V0A2	6.29298	6.2501	6.27423	6.2311	6.18928	6.26159	6.18934	6.27592	6.55415	6.22183	6.27236	6.29084	6.08011	6.40325	6.3242	6.50224	6.38994	6.26364	5.99119	6.27224	6.56589	6.35211	6.19202	6.27133	6.17943	6.21627	6.08899	6.37427	6.25341	6.32645	6.16777	6.0772	6.38574	6.116	6.26739	6.49036	6.07495
ATP6V0A4	5.5056	5.30223	5.55843	5.46545	5.07827	5.78189	5.55759	5.33762	5.91347	5.84663	5.48635	5.6967	5.30124	5.85105	5.21531	5.47221	5.75889	5.49444	5.0453	5.45814	5.98405	5.6629	5.39274	5.50568	5.92744	5.52177	5.48125	5.69188	5.15042	5.52687	5.45106	5.33757	5.65048	5.40101	5.58907	5.77736	5.43834
ATP6V0B	8.37499	9.25022	8.24526	8.21368	8.71098	8.24139	8.42914	8.55826	7.9539	8.66112	8.4227	8.32585	8.53283	8.34656	8.88567	8.6167	8.16341	8.32247	8.74361	8.76098	8.9532	8.47556	8.28515	8.48819	8.73504	8.41349	8.65662	8.65386	8.91312	8.15026	9.02676	8.96701	8.28291	9.01913	8.77002	8.07449	8.52392
ATP6V0C	9.19768	10.2201	9.52942	9.83273	9.84549	9.71477	9.60715	9.87765	9.41966	10.1574	10.0214	10.1957	9.90021	9.78703	10.085	9.64182	9.69448	9.65915	9.86082	9.73947	9.86836	9.72249	9.49193	9.42463	9.86511	9.7645	9.70121	9.8875	9.82069	9.28891	9.85197	9.8388	9.69326	9.75602	10.0191	9.436	9.67058
ATP6V0D1	8.92814	9.7167	9.16802	9.42119	9.5316	8.93941	9.22823	9.74968	8.46307	9.80206	9.44696	9.39011	9.72201	9.1552	9.6712	9.13375	9.18442	9.2746	9.61247	9.64959	9.94086	9.07638	9.08988	9.02618	9.89306	9.08616	9.55661	9.54972	9.85547	8.85712	9.66197	9.91112	8.95208	9.84343	10.0675	8.59257	9.20516
ATP6V0E1	6.87758	7.34692	6.97529	7.03705	7.37042	6.80935	7.00715	7.21663	6.78864	7.42154	7.31399	7.12856	7.18413	6.95852	7.7388	7.36932	7.12609	7.08576	7.4689	7.35512	7.24795	7.24648	7.01071	7.02438	7.43055	7.17648	7.13837	7.45419	7.22206	6.82238	7.16291	7.33542	7.30584	7.25023	7.20981	7.02013	7.25591
ATP6V0E2	6.98701	6.68028	7.243	7.79725	7.53651	7.12644	6.76448	6.89103	6.90119	6.78439	6.91889	6.9223	6.61657	6.96676	7.3808	7.21522	7.0837	7.38246	7.48582	6.57167	7.43304	7.0787	7.03715	7.33379	7.03885	7.05668	7.38412	6.90129	7.75524	7.16927	7.36352	7.29197	7.20912	7.63406	7.48928	7.08584	6.81481
ATP6V1A	6.66647	6.55415	6.46747	6.51485	6.6526	6.76905	6.36029	6.89847	6.60623	6.71877	6.59892	6.91938	6.66139	6.88971	7.02211	7.13865	6.98782	6.78911	6.68644	7.18641	7.33648	6.79241	6.37655	6.61019	7.26764	6.34569	6.37117	6.82658	6.5169	6.57159	6.52461	6.47337	6.96034	6.52387	7.09946	6.72289	6.94796
ATP6V1B1	5.63078	5.4681	5.59805	5.52001	5.66058	5.54664	5.80586	5.7666	5.75762	5.95189	5.52735	5.72264	5.81315	5.62119	5.70811	5.55069	5.70192	5.69363	5.53222	5.59213	5.76711	5.75923	6.12306	5.43874	5.56038	5.60852	5.4869	5.73382	5.66555	5.60856	5.57086	5.71346	5.63743	5.56419	5.58267	5.99165	5.85637
ATP6V1B2	8.75211	8.82468	8.82202	8.84534	9.0607	8.62229	8.85899	9.24496	8.68765	9.07017	8.9935	9.02644	8.7653	8.86708	8.786	9.41165	8.50202	8.56659	8.83506	9.24728	9.3887	8.38391	8.5172	8.68794	9.31594	9.00595	8.70649	8.96633	8.77505	7.99985	8.89994	9.1648	9.13783	8.89192	8.88338	8.76067	8.9125
ATP6V1C1	6.25495	6.29313	6.40511	6.49566	6.45445	6.30984	6.25899	6.3465	6.32065	6.46655	6.37339	6.32886	6.3149	6.55983	6.38029	6.41124	6.41792	6.23436	6.27723	6.46354	6.56631	6.41584	6.24581	6.39917	6.51616	6.40926	6.3741	6.40465	6.30803	6.35836	6.24296	6.54676	6.59268	6.37231	6.29201	6.47018	6.35611
ATP6V1D	7.87032	7.91906	7.8724	7.99581	8.06919	7.80098	7.91287	8.10175	7.64458	8.06053	8.39841	8.17265	8.0154	7.88184	8.0024	8.0481	7.87077	7.76897	8.01373	8.22649	8.89213	8.24247	7.61063	7.93047	8.22584	7.91159	7.72714	8.32583	7.89826	7.5436	7.84424	8.00433	8.21338	8.09146	8.18629	7.73062	8.43264
ATP6V1E1	8.73887	9.37432	8.56681	8.95265	8.93311	8.52458	8.79553	8.88665	8.22463	9.06929	9.00344	8.86247	8.75301	8.54608	8.79563	8.79889	8.41862	8.6668	8.93298	8.36195	9.11486	8.61647	8.51442	8.59192	8.54753	8.74287	8.73841	8.66777	8.88372	8.34206	8.84094	8.8788	8.66942	8.89537	8.94271	8.42214	8.90866
ATP6V1G1	9.15277	9.34761	9.41901	9.47869	10.11	8.87662	9.28488	10.0461	8.23616	9.55855	9.38734	9.28456	9.36734	8.80222	10.1811	9.8829	8.80673	9.08307	9.70696	9.66257	9.34863	8.8725	9.0973	9.1037	10.0442	9.26518	9.39211	9.67355	9.65461	8.73167	9.24716	9.6653	9.4827	9.41616	9.39907	9.13577	9.1847
ATP6V1G2	6.72389	6.52449	6.61953	6.50361	6.16172	7.05454	6.57815	6.44582	6.93049	6.37884	6.64119	6.40706	6.26245	7.2445	6.44008	6.68228	6.80166	6.62136	6.35476	6.58709	6.54863	6.98539	6.35847	6.72702	6.4114	6.39627	6.63088	6.61038	6.29406	6.82549	6.3059	6.24349	6.83797	6.36271	6.1859	6.88443	6.6404
ATP6V1H	7.52691	7.62558	7.56387	7.8064	8.04381	7.68964	7.68933	8.06207	7.39791	7.97974	7.97678	7.97338	7.52644	7.30453	7.58673	7.58397	7.55165	7.42124	7.48979	7.50828	7.76951	7.3458	7.43237	7.42096	7.96915	7.41844	7.55341	7.35979	7.53189	7.3124	7.58023	7.72765	7.5521	7.6237	7.90235	6.92489	7.51048
ATP7A	5.9155	6.25665	5.93404	6.01447	6.43068	6.29115	5.97149	5.82002	6.15693	5.86929	5.88914	5.88805	5.85599	6.09848	6.1205	5.81422	5.91362	5.95493	5.85023	6.05309	6.22279	6.01653	5.99875	5.88995	6.46478	5.89847	5.99558	6.15354	5.78574	6.12866	6.00356	5.86536	5.93168	5.93029	5.82394	5.92557	5.77725
ATP7B	7.54038	7.89139	7.80926	7.73672	7.51019	7.94261	7.86043	7.51321	8.04565	7.61885	7.69084	7.90579	7.7448	8.1313	7.6003	7.92251	8.12232	7.78906	7.44291	7.7719	8.12126	7.89262	7.53452	7.67012	7.39744	7.89666	7.68513	7.91328	7.38754	7.52943	7.47851	7.38832	8.26305	7.38255	7.38049	8.46236	7.80191
ATP8A1	5.63404	5.87781	6.17602	6.18831	6.12914	6.1578	6.13636	6.46459	6.15884	6.46806	6.60884	6.2756	6.4988	6.34888	6.18176	5.78188	6.05452	5.77057	5.83442	6.51913	5.84091	5.97764	5.8532	5.84432	6.13138	6.03158	5.54341	5.63321	5.90699	5.63004	5.6403	5.82114	5.93979	5.83144	6.24811	6.20937	6.09002
ATP8A2	6.13841	5.98513	6.15263	6.11377	5.9343	6.31591	6.14651	6.10814	6.10251	5.86774	6.08735	6.00874	5.99924	6.34015	6.03991	6.01315	6.11996	6.00655	6.11029	5.95288	5.95718	6.29333	5.85529	6.04261	5.86463	6.00953	5.96795	5.95359	6.02464	6.392	6.10913	6.00206	5.9427	5.98997	5.93649	6.19345	6.08151
ATP8B1	4.26323	4.70063	4.52418	4.541	6.3511	4.69683	4.4884	6.82108	4.34909	5.74924	5.49576	5.10804	4.84893	4.33466	6.99247	4.58122	4.75903	4.66701	5.80573	5.58885	4.77087	5.15292	4.99218	4.57105	5.92865	4.4656	4.75787	4.90197	5.26724	4.73253	5.05664	5.48913	4.27702	5.15685	5.85814	4.45495	4.59544
ATP8B2	8.73684	8.29557	8.16334	8.53944	8.1674	8.6733	8.21333	7.96781	8.45345	8.26124	8.00667	8.29871	8.18237	8.52181	8.38496	8.36537	8.67451	8.61068	8.2472	7.9266	8.47866	8.63967	8.29479	8.35388	8.24428	8.44737	8.47171	8.25786	8.42854	8.19222	8.50158	8.12985	8.64443	7.98518	8.10342	8.90914	8.61145
ATP8B3	5.29904	5.02966	5.13517	5.11596	5.00416	5.56103	5.12746	5.00824	5.35587	5.1981	5.35463	5.33534	5.2985	5.41252	5.03818	5.09496	5.20395	5.15377	5.11222	5.19826	5.19241	5.52494	4.98957	5.13429	5.44532	5.05433	4.9731	5.30984	5.08687	5.46977	5.13924	5.23836	5.26354	5.06959	5.35613	5.5241	5.35064
ATP8B4	4.95686	4.73834	4.96641	4.8481	4.74636	4.85627	4.74777	4.57117	5.03936	4.76013	4.82868	4.78485	4.61114	5.03168	4.69049	5.41836	4.80791	4.99912	4.89859	4.99437	4.81163	5.09249	5.03164	5.17138	4.81531	5.24099	5.13119	5.01931	4.79468	4.9154	4.81744	5.17566	5.21141	4.91117	4.70315	5.01669	4.96241
ATP9A	6.13648	6.38378	6.45269	6.48403	6.67883	5.84142	6.3424	6.23374	5.85645	6.3593	6.35664	6.35191	5.97965	6.29639	6.47893	6.35418	6.49398	6.60722	6.54664	6.76902	6.6615	6.55901	6.30146	6.75709	6.78207	6.71203	6.46637	6.88076	6.77388	6.45971	7.13355	6.86349	6.83687	7.10584	6.84994	6.41613	6.93273
ATP9B	6.57628	6.65127	6.47306	6.59217	6.65514	6.48052	6.4957	6.42882	6.49792	6.57311	6.47999	6.55452	6.43375	6.72929	6.43589	6.30865	6.63755	6.31692	6.44349	6.45112	6.44977	6.44653	6.41487	6.5765	6.82	6.51169	6.42992	6.57007	6.28228	6.63913	6.44008	6.46536	6.58429	6.46153	6.49767	6.42908	6.44934
ATPAF2	6.23984	6.28599	6.435	6.08314	6.18258	6.2399	6.15119	6.16774	6.36548	6.10824	6.24074	6.3043	6.06816	6.16644	6.31497	6.22756	5.98074	6.18077	6.14297	6.02511	5.94755	6.25168	6.35124	6.24494	6.18339	6.05528	6.31881	6.17059	6.19153	6.231	6.22789	6.26269	6.05202	6.08453	6.03001	6.26277	6.13981
ATPIF1	8.99521	8.62512	9.00361	8.89325	9.09532	8.80285	8.87644	10.077	7.91588	9.64179	9.28432	8.96807	8.56596	8.22657	8.96426	7.9076	8.42091	8.49396	8.87927	8.58385	8.32275	8.57984	8.34488	8.52218	9.07914	8.65962	8.57266	8.72141	9.24452	8.63439	9.38877	9.23148	8.55127	9.23841	9.37863	8.27957	8.78508
ATR	5.03449	5.41109	5.16624	5.11875	5.48281	5.0334	5.16855	5.23665	5.05397	5.14231	5.16964	5.133	5.06428	5.06336	5.28839	5.3838	5.15665	5.07386	5.4703	5.58097	5.53273	4.97131	5.10817	5.16694	5.64444	5.24973	5.02993	5.27758	5.15782	5.04226	5.29956	5.29818	5.12285	5.33674	5.19603	5.08059	5.12503
ATRAID	8.7959	9.20356	8.8893	8.86167	9.52222	8.63281	8.82767	9.46362	8.42332	9.30378	9.30754	9.00594	9.10737	8.56661	9.80371	8.93607	8.90571	8.7821	9.71119	9.04397	8.99119	8.8002	8.75861	8.90078	9.47162	9.02424	9.05714	8.95212	9.26598	8.4806	9.26329	9.62102	8.96895	9.5467	9.32467	8.42725	8.81463
ATRN	6.86725	6.69216	6.66554	6.79487	7.01343	6.79974	6.78179	6.98991	6.77744	6.93468	6.96338	7.06955	6.9812	6.68463	6.81676	6.72375	6.72873	6.79751	6.81147	6.78594	6.64261	6.88001	6.8402	6.85088	6.83167	6.67721	6.76134	6.91885	6.91659	6.927	6.8827	7.13837	6.69422	6.87147	7.2835	6.72521	6.83993
ATRNL1	5.27077	5.29908	5.23594	5.37924	4.99845	5.26559	5.39054	5.13935	5.38626	5.19605	5.22113	5.25662	5.10884	5.43675	5.17586	5.3152	5.19137	5.31388	5.18308	5.17872	5.27474	5.21985	5.30825	5.32658	5.02021	5.27072	5.25167	5.10494	5.17316	5.25476	5.28196	5.03101	5.32948	5.1633	5.07863	5.31063	5.19797
ATRX	5.9351	5.99675	6.0151	6.03113	6.47333	6.10158	5.90816	6.52968	6.03514	6.28821	6.27256	6.22216	6.4845	6.03563	6.23248	6.18463	6.14672	6.0265	6.34477	6.59206	6.18459	6.17946	5.97267	5.95733	6.7875	6.00492	6.01328	6.23385	6.06602	5.79042	6.01278	6.12746	6.26911	6.0631	6.4468	6.103	6.211
ATXN1	6.94839	6.91055	6.88596	7.16792	8.30006	7.09558	6.65152	8.12324	7.21142	7.56431	7.41312	7.5905	7.35958	7.07223	7.61556	7.18799	7.13896	7.22764	7.5272	7.90736	7.5038	6.84359	7.42146	6.58663	8.0731	7.1813	6.60824	7.84172	6.90516	6.77756	6.80995	7.60803	7.53657	6.82244	7.51041	6.90029	7.5932
ATXN10	8.58476	8.51998	8.59237	8.6013	8.69955	8.32423	8.53433	9.02298	8.35671	8.68161	8.83006	8.75603	8.82842	8.55568	9.0544	8.66229	8.44	8.56115	8.97174	9.01871	8.81684	8.59447	8.33501	8.63916	8.97145	8.46184	8.62196	8.80205	8.51741	8.01796	8.6731	8.59341	8.79813	8.76788	8.91175	8.34208	8.72008
ATXN2	7.10143	7.27317	7.26243	7.23541	7.94799	6.8325	7.17955	7.21876	6.97673	7.25358	7.09729	7.46525	7.23617	7.20933	7.57421	6.92551	6.99411	6.86232	7.33679	7.31347	7.01198	6.69637	7.00663	7.21728	7.25437	7.21603	6.92328	7.1359	7.2392	6.69555	7.25859	7.70908	7.1479	7.30067	7.52215	7.3611	7.16773
ATXN2L	6.05671	5.89841	5.83723	5.89657	5.94576	5.90565	5.78709	5.8866	5.70616	5.86939	5.89638	5.90269	5.96447	5.93204	5.83088	5.55389	5.79829	5.82371	5.77588	5.56589	5.60599	5.9535	6.04785	5.91117	5.73887	5.73775	6.05156	5.80958	6.2109	6.20179	6.06512	6.19944	5.60855	6.12603	5.88896	5.6965	5.85476
ATXN3	4.95237	4.91848	4.99405	4.92913	4.87052	5.18661	4.9549	4.77343	4.99169	4.90576	4.81158	4.86606	4.85319	5.06389	4.93168	4.99046	5.02906	4.99829	4.83729	4.91517	5.07266	4.9678	4.93172	4.93312	4.84231	5.0077	4.90036	4.96925	4.88233	4.96601	4.79127	4.78153	5.03714	4.92939	4.86072	5.04047	4.91005
ATXN3L	5.57126	5.59071	5.62324	5.39332	5.53115	5.44882	5.6715	5.46846	5.56408	5.47793	5.58875	5.46002	5.52916	5.54341	5.43028	5.53888	5.5923	5.40698	5.42767	5.57171	5.76253	5.55228	5.46823	5.4008	5.54256	5.46035	5.29939	5.46979	5.45112	5.51228	5.50406	5.2664	5.45637	5.40611	5.46854	5.4486	5.44004
ATXN7	6.22411	6.22314	6.10462	6.17816	6.63713	6.30878	6.28102	6.57117	6.09183	6.57876	6.42993	6.4534	6.43765	6.10502	7.06361	6.42691	6.12156	6.31785	6.40694	6.87342	6.48961	5.93461	6.07368	6.16592	7.17817	6.11361	6.16527	6.53948	6.29054	6.04726	6.25238	6.34306	6.43671	6.07231	6.29841	6.05097	6.22218
ATXN7L1	6.35458	6.33005	6.1449	6.32969	6.18623	6.24863	6.17909	6.02262	6.19801	6.22782	6.31259	6.16144	6.17787	6.13001	6.27203	6.10328	6.10322	6.22083	6.21388	6.12577	6.11771	6.01219	6.41717	6.15877	5.98049	6.18387	6.16247	5.97103	6.17234	6.29394	6.19099	6.16024	6.09665	6.10714	6.13141	6.14794	6.15638
ATXN7L3B	7.39725	7.29292	7.47931	7.46263	7.466	7.38093	7.5139	7.71714	7.379	7.43491	7.31885	7.6391	7.53559	7.47715	7.75094	7.29929	7.40598	7.33447	7.44597	7.81497	7.55197	7.46233	7.61904	7.45263	7.56624	7.28442	7.44327	7.34789	7.41479	7.23303	7.54056	7.44237	7.2944	7.42629	7.66899	7.28649	7.47189
ATXN8OS	7.58162	7.4868	7.44644	7.49215	7.19983	7.76864	7.42721	7.33073	7.61658	7.45328	7.40349	7.51227	7.4542	7.68978	7.34389	7.64885	7.51233	7.49342	7.36895	7.50166	7.33216	7.63583	7.29864	7.48549	7.52789	7.40412	7.33979	7.33419	7.3484	7.6915	7.41592	7.27337	7.38809	7.23016	7.56582	7.37848	7.52936
AUH	6.71534	6.77984	6.88868	6.90363	7.23282	6.89352	6.59512	7.51335	6.41269	7.25064	7.35973	6.97546	7.21825	6.84439	6.8365	6.6304	6.72402	6.8077	7.15197	7.20944	7.02001	6.5486	6.53679	6.89019	7.76262	6.99034	6.46815	6.43352	6.62795	6.30308	6.87344	7.08233	6.7032	6.9196	7.11031	6.47967	6.72397
AUNIP	7.27817	7.0128	7.40351	7.07449	6.70204	7.22052	7.0136	6.57794	7.61077	6.57262	6.84302	6.99107	6.84319	7.45199	6.96877	7.23879	7.14106	7.14342	6.88187	6.82417	7.13374	7.271	6.72365	7.29999	6.97474	7.143	6.83602	6.91688	6.84971	7.41861	6.81404	6.51399	7.38022	6.75529	6.65785	7.41736	6.8473
AUP1	7.88929	8.59849	7.57181	7.99516	8.65595	7.65445	7.80772	7.87608	7.54244	7.9372	7.80084	7.61943	7.84252	7.31239	8.14831	7.51805	7.47673	7.75069	8.35774	7.59336	7.55098	7.65993	8.27302	7.64721	7.73435	8.05938	7.95583	7.67227	8.05688	7.6523	8.0661	8.6744	6.75609	8.22373	7.65171	7.25019	7.52451
AURKA	5.60767	5.80973	5.71016	5.67577	5.56738	5.86862	5.65586	5.38034	5.92613	5.4815	5.58302	5.55431	5.50436	5.89965	5.45583	5.73982	5.83374	5.78512	5.52138	5.66507	5.89615	5.79667	5.54088	5.72782	5.49596	5.6944	5.76131	5.52994	5.41046	5.73269	5.52183	5.39372	5.8835	5.56009	5.3964	5.70255	5.72945
AURKAIP1	9.56802	10.294	9.78404	9.54408	10.415	9.3436	9.65656	9.9326	8.59655	9.57775	9.81502	9.68656	9.83977	9.17352	10.2337	9.11339	9.39737	9.50304	9.9757	9.80023	9.41727	9.62099	9.68828	9.36467	9.99132	9.38756	9.73872	9.68523	9.96729	9.02517	9.99178	9.79744	9.37814	10.0519	9.75731	9.04357	9.71417
AURKB	6.02355	5.98361	5.94268	6.13852	5.9657	6.27672	6.07409	5.91025	6.03639	5.8848	5.98667	5.68593	6.00975	6.27155	6.12393	6.07264	5.96252	6.07291	6.16591	5.95589	6.04819	5.95174	6.1245	6.09952	5.97525	6.02288	6.22837	6.05631	6.30087	6.09983	6.1707	6.05375	5.88277	6.16183	6.02583	6.05795	5.86265
AURKC	6.98422	6.92506	7.15726	6.8773	6.61618	7.20196	6.88521	6.62087	6.86015	6.74465	6.60349	6.81286	6.59202	7.07425	6.6741	6.92264	6.90232	6.96959	6.73938	6.47211	7.38861	6.91413	6.67147	7.10473	6.4106	6.84601	6.59468	6.73446	6.70658	7.27477	6.84471	6.55932	6.78002	6.53451	6.88661	7.0452	6.50749
AUTS2	8.39757	7.77897	7.55282	7.61845	9.20776	8.10665	8.6862	10.0992	7.19476	7.67911	7.85903	8.8454	7.7985	6.88443	9.69393	8.76899	8.52752	8.70277	9.06608	9.65431	9.31876	7.27312	7.61235	7.03959	8.53745	7.48503	8.37528	8.73181	7.9345	7.13588	7.75585	7.97827	8.42933	8.09704	8.81774	7.12951	8.29457
AVEN	6.50309	6.66165	6.37282	6.72615	6.48503	6.2998	6.48752	6.36678	6.16677	6.54091	6.69477	6.55897	6.52477	6.32806	6.66912	6.39559	6.37427	6.34342	6.73451	6.76777	6.46716	6.46904	6.27977	6.39635	6.83861	6.51225	6.2727	6.54453	6.67681	6.09871	6.67543	6.45299	6.49396	6.57434	6.72606	6.37549	6.95275
AVIL	5.5117	5.6255	5.50187	5.98349	5.72434	5.54466	5.33975	5.43317	5.7385	5.61078	5.66499	5.60202	5.62557	5.6274	5.36353	5.40632	5.46688	5.60546	5.64573	5.37009	5.81366	5.44302	5.69526	5.49242	5.37673	5.39651	5.59294	5.57	5.55318	5.74039	5.41791	5.56073	5.25194	5.62321	5.28256	5.49755	5.27133
AVL9	5.91118	5.88355	5.94873	5.88945	5.7746	6.01579	5.91562	5.69684	6.19171	5.85582	5.76793	5.83328	5.7822	6.01852	5.68758	5.94654	5.89831	5.89822	5.69415	5.9854	6.04032	6.02849	5.78064	5.81807	5.73846	5.98358	5.93655	5.95086	5.77273	5.88706	5.82591	5.8159	6.04919	5.76745	5.72321	6.04651	5.85542
AVP	6.52337	6.49168	6.45729	6.40011	6.30566	6.113	6.70589	6.25381	6.22933	6.1307	6.25119	6.34056	6.4015	6.2752	6.08818	6.40947	6.44665	6.24932	6.18098	6.22527	6.17882	6.61993	6.72919	6.51317	6.07497	6.18953	6.54767	6.33461	6.34566	7.07146	6.50849	6.31246	6.19496	6.3215	6.38351	6.18511	6.29685
AVPI1	8.14499	8.45641	8.01606	7.84237	7.85054	8.35472	8.16879	7.88256	8.19926	8.06705	8.05468	8.06935	7.93664	8.08472	7.9541	8.14914	8.24113	8.02114	7.99037	8.1288	8.49531	8.28146	8.02504	7.81687	8.28163	8.30348	7.85401	8.16805	7.74725	8.23516	7.71842	7.71719	7.95658	7.99493	8.05409	8.39496	8.28832
AVPR1A	6.20376	6.22792	6.20159	6.15139	6.07591	6.33957	6.19511	6.11578	6.42111	6.10328	6.26913	6.20557	6.20673	6.34621	6.09423	6.04688	6.2299	6.10222	6.04318	6.21461	6.08317	6.25699	6.21332	6.0953	6.02868	6.175	6.0821	6.14249	6.05211	6.15159	6.15564	6.04195	6.20567	6.1429	6.12283	6.31822	6.27151
AVPR1B	7.99675	7.76057	7.82965	8.07667	7.54282	7.92954	7.89294	7.54218	8.31635	7.59827	7.69084	7.58515	7.70983	7.77842	7.70187	8.0514	8.23638	8.13007	7.59887	7.08303	7.65255	7.61663	8.1463	7.97493	7.36534	7.96008	8.17712	7.84127	7.65379	8.1126	7.90965	7.57677	7.44208	7.73946	7.3734	7.77577	7.54739
AVPR2	6.39572	6.41286	6.38101	6.38517	6.3473	6.54217	6.43825	6.25552	6.53024	6.24425	6.25178	6.26471	6.40684	6.47286	6.36287	6.30043	6.44431	6.53286	6.4227	6.06432	6.34909	6.36113	6.44078	6.45503	6.06951	6.41924	6.49844	6.37128	6.53297	6.50348	6.39245	6.56734	6.29085	6.35295	6.32506	6.42181	6.31736
AXIN1	8.51787	8.65741	8.47143	8.68455	8.41738	8.92611	8.39118	8.45847	8.7046	8.67692	8.61091	8.52864	8.46078	8.79006	8.41585	8.70292	8.61023	8.58212	8.533	8.29344	8.38661	8.6306	8.19411	8.61151	8.3137	8.63265	8.45221	8.47147	8.36499	8.57789	8.41767	8.56534	8.43515	8.2517	8.44637	8.52268	8.68514
AXL	7.57726	7.6217	7.51305	7.41467	7.90714	7.40271	7.66091	7.45921	7.3556	7.49313	7.42177	7.3144	7.4648	7.549	8.28447	7.73533	7.57789	7.73019	7.96208	7.87352	7.85028	7.62143	8.02392	7.70607	8.16198	7.97402	7.90296	7.95013	7.83849	7.5583	7.85247	8.02893	7.9737	7.98671	7.72495	7.5959	7.6127
AZGP1	4.71158	4.60442	4.78621	4.70064	4.79734	4.76401	4.68869	4.76113	4.76812	4.78949	4.9406	4.8215	4.75674	5.20007	4.66374	4.72182	4.7346	4.55405	4.79282	4.72479	4.57551	4.71589	4.71173	4.63104	4.85651	4.7306	4.73127	4.66821	4.62553	4.63231	4.70266	4.59926	4.72698	4.87829	5.05685	4.76213	4.66662
AZGP1P1	4.97796	5.09988	5.1007	5.09092	4.98892	5.1908	5.21111	4.96906	5.31793	5.021	5.00373	5.05028	5.03113	5.18841	4.97573	5.08541	4.95447	5.08524	4.9448	4.89595	5.06252	5.07933	5.1664	5.38203	4.60703	5.14193	5.00646	4.88237	5.03116	5.21173	4.92096	4.89565	4.85555	4.95388	4.96164	5.05253	4.94933
AZI2	4.2945	4.61266	4.62885	4.64114	4.61469	4.49952	4.51897	4.70692	4.49418	4.67929	4.81842	4.60021	4.58558	4.60291	4.60539	4.70304	4.5712	4.58415	4.59381	4.83642	4.69071	4.2958	4.40386	4.56117	4.86982	4.57678	4.60817	4.74685	4.44639	4.57235	4.36066	4.55939	4.72394	4.59737	4.38954	4.55114	4.31662
AZIN1	7.55222	7.63249	7.86157	7.40853	8.10624	7.25987	7.32717	8.07085	6.97539	7.53431	7.80877	7.93376	7.85161	7.43391	8.67891	8.05077	7.54513	7.68478	8.10076	8.59329	8.91619	7.23883	7.08914	7.60352	8.31483	7.53344	8.05778	8.27361	7.86548	7.10676	7.82108	7.83782	8.19143	7.89397	8.10204	7.23585	8.1174
AZU1	5.26592	5.37918	5.19795	5.14408	5.32079	5.35474	5.20081	5.31132	5.18158	5.59935	5.44452	5.55836	5.39294	5.57505	5.36304	5.07032	5.07106	4.97437	5.30125	5.15405	5.12208	5.38438	5.56396	5.37389	5.51838	5.25041	5.40107	5.1275	5.28835	5.47027	5.24448	5.2566	5.31639	5.35815	5.39356	5.17673	5.3592
B2M	11.2801	11.0798	11.7281	11.5501	11.8885	11.3522	11.3524	12.2584	11.1572	12.1666	12.8953	12.0809	12.5491	11.3064	12.3882	12.7566	13.1869	13.0524	12.3519	12.6957	12.2384	12.1757	12.0427	12.1651	12.549	13.028	12.6258	12.332	12.3223	12.2571	12.5368	12.5862	13.279	12.385	12.057	12.4089	12.1666
B3GALNT1	4.6722	4.75851	4.74922	4.65442	4.62977	4.83851	4.68161	4.65953	4.84127	4.72863	4.67828	4.69589	4.68997	4.97807	4.73774	4.86483	4.70806	4.67556	4.71648	4.81298	4.69617	4.64096	4.67592	4.74516	4.77429	4.68802	4.73439	4.64966	4.55367	4.73499	4.71557	4.53914	4.80124	4.67393	4.63643	4.91618	4.72098
B3GALT1	5.74997	5.58052	5.65414	5.39049	5.30599	5.71392	5.455	5.53656	5.54317	5.45551	5.51464	5.51343	5.30994	5.57636	5.3364	5.40749	5.38567	5.52335	5.41043	5.21397	5.61781	5.45588	5.48691	5.35107	5.05594	5.44729	5.29939	5.35829	5.18464	5.50738	5.45439	5.34256	5.42919	5.24247	5.39263	5.71961	5.48136
B3GALT2	4.30819	4.36322	4.31177	4.33966	4.4005	4.39554	4.25291	4.31915	4.34947	4.4193	4.37763	4.33177	4.27647	4.35872	4.39681	4.3502	4.33473	4.29224	4.33024	4.33202	4.37442	4.36667	4.33824	4.31135	4.39941	4.28929	4.35719	4.39961	4.36231	4.34827	4.29315	4.29504	4.32801	4.31376	4.29245	4.3445	4.3783
B3GALT4	6.14939	6.02706	5.99102	6.03845	5.9185	6.30676	6.03431	5.98411	6.28576	6.14102	6.06161	5.90566	6.00966	6.1083	5.97234	6.08686	6.03747	6.03383	5.79335	5.84437	5.75474	6.26334	6.10188	6.00714	5.80624	5.93267	6.08547	6.10435	6.0781	6.09203	6.00719	5.86108	5.99613	5.85763	6.11899	6.0721	6.14351
B3GALT5	5.74205	5.78189	5.99117	5.71394	5.28193	6.30471	5.97855	5.61433	6.53179	5.99676	5.85437	6.03634	5.78153	6.37094	5.57746	6.00788	6.15975	5.91824	5.37191	5.8955	6.07428	5.94626	5.79079	6.06487	5.70935	6.00599	5.76375	5.92126	5.65394	6.20818	5.59682	5.34845	5.9417	5.70525	5.7802	6.44777	6.18883
B3GAT1	7.09899	7.30225	7.32828	7.31721	7.05791	7.09827	7.52828	7.14023	7.11341	7.22018	7.18947	7.24299	7.02402	7.22824	7.1345	7.35393	7.29149	7.11994	6.90929	6.99428	6.79323	7.12322	7.16189	7.15303	6.59298	7.51181	7.0013	7.30867	6.88328	7.3434	7.08873	6.95016	7.20592	7.05468	7.12715	7.75677	7.0503
B3GAT3	7.02687	6.92551	6.7817	6.8809	7.01577	6.87263	6.75527	6.66126	6.79874	6.59468	6.69247	6.73942	6.78169	6.74712	6.99677	6.78194	6.95754	6.93002	6.89119	6.64393	6.56718	6.97811	7.21864	6.87171	6.8582	6.82104	7.14129	6.96781	7.20759	7.18627	6.9982	6.95456	6.52824	6.93277	6.91729	6.81409	6.80876
B3GNT1	8.04869	8.24431	8.19551	8.35879	8.29573	8.07392	7.96745	8.09659	8.09272	8.05887	8.4096	8.1724	8.08249	7.81947	8.6509	8.02936	7.91686	8.04073	8.27892	7.70983	7.7096	8.07171	8.21217	8.07243	8.06518	7.99249	8.22701	7.81544	8.19729	8.08475	8.13182	8.25088	7.8312	8.39584	8.05913	7.87455	8.11325
B3GNT2	6.37487	6.45228	6.67264	6.28603	5.71317	6.59064	6.2887	6.34281	7.07876	6.20785	6.25466	6.14051	6.18188	6.90012	6.23199	6.8752	6.39792	6.67638	6.12357	6.23035	6.61458	6.20973	6.25071	6.64821	6.74439	6.39064	6.53297	6.31266	6.05158	6.43641	6.13306	5.92136	6.70674	6.1799	6.0789	6.48174	6.26152
B3GNT3	8.20968	7.9562	7.88633	8.22568	7.94687	7.91607	7.96682	7.82925	8.01592	7.96216	7.83276	7.97487	7.94754	7.94211	8.01426	7.82274	8.17955	8.07731	7.70676	7.84226	8.16776	7.92778	7.9501	7.91286	7.83185	7.70346	7.99564	7.67079	8.04752	8.19617	8.06774	7.86122	7.80776	7.91717	7.85751	8.15653	7.89628
B3GNT4	8.23853	8.15886	8.23351	8.14031	8.06462	8.29986	8.17178	7.85167	8.14034	7.76419	7.94946	7.78543	8.00111	8.01239	8.11774	8.23296	8.06112	8.32122	8.08273	7.43959	7.72839	7.85566	8.35033	8.14093	7.33169	8.02563	8.29333	7.63999	8.06454	8.60187	8.15471	8.09259	7.64045	8.18418	7.96319	7.49562	7.75186
B3GNTL1	6.05957	6.24334	6.12133	6.08346	6.02348	6.17051	6.05961	6.11519	6.00911	6.06034	6.04701	5.92486	6.1171	6.01514	6.18527	5.90409	6.13342	6.10177	6.03899	5.70972	5.89037	6.03522	6.15596	6.09046	5.87034	5.91118	6.13222	5.9933	6.25185	5.92943	6.30563	6.14421	5.7823	6.02119	6.1519	6.08992	5.85735
B4GALNT1	6.93985	6.91185	6.84952	7.03394	6.57912	7.29132	6.89152	6.89674	7.31795	6.71188	6.88187	6.945	6.87762	7.14712	6.67411	7.0554	6.995	7.09092	6.62607	6.67333	6.68667	7.00544	6.80651	6.81951	6.37122	6.88469	6.96751	6.77009	6.71724	6.86672	6.72115	6.31199	6.80511	6.63043	6.48463	7.35002	6.85655
B4GALT1	6.5584	6.35147	6.45916	6.44381	6.29161	6.43169	6.54117	6.41306	6.43716	6.31282	6.34323	6.42009	6.50312	6.49088	6.61569	6.47887	6.48456	6.50592	6.38839	6.26326	6.48202	6.50719	6.4748	6.39851	6.29953	6.30522	6.44379	6.44629	6.51462	6.68253	6.56477	6.47932	6.29291	6.37001	6.51366	6.46244	6.38494
B4GALT2	8.03412	8.19017	7.90848	8.1649	8.01448	7.855	8.04143	7.99186	7.89777	8.01513	7.87524	7.95114	7.98457	8.07435	8.09425	7.92361	7.93267	8.02983	7.90368	7.10851	7.5517	8.12235	8.36109	7.87463	8.24207	7.92033	8.33182	8.09007	8.31155	8.49015	8.28295	8.01519	7.55582	8.10996	8.14412	8.11581	8.14928
B4GALT3	6.95112	7.07641	6.92806	6.77274	6.8863	6.89907	6.80401	6.84012	6.95987	6.86808	6.9831	6.71387	6.61326	6.8798	6.81496	6.8988	6.32929	6.72159	6.9273	7.11741	7.00132	6.71681	6.83514	6.79803	7.39956	6.83502	6.7006	6.87061	6.6481	6.88597	6.53681	7.01564	7.01641	6.81486	6.9247	6.78328	6.85391
B4GALT4	5.83337	5.72489	5.67467	5.81815	5.85791	5.67202	5.87372	5.63314	5.71189	5.82315	5.63511	5.73044	5.74322	5.65872	5.85096	5.68836	5.67077	5.71014	5.71277	5.72492	5.27255	5.68402	5.84022	5.66902	5.49371	5.69613	5.75473	5.70478	5.83142	5.94141	5.84828	5.76944	5.55312	5.82759	5.5825	5.76123	5.75898
B4GALT5	8.3225	8.70407	8.32594	8.10678	8.97986	7.80992	8.00534	8.81919	7.77343	8.18713	8.68625	8.54587	8.42526	8.0484	8.6054	8.10793	8.07031	8.20947	8.58353	8.78604	8.79991	7.76766	8.14516	8.04069	8.89905	8.05961	8.31567	9.43724	8.18106	7.70858	8.55598	8.3511	8.46397	8.47516	8.29396	8.02178	8.32077
B4GALT6	5.53153	5.50011	5.65397	5.56464	4.95166	5.77235	5.43495	5.24414	5.98041	5.49333	5.42601	5.4767	5.40497	5.67625	5.22272	5.72024	5.72804	5.64288	5.20779	5.30505	5.71127	5.58957	5.31668	5.72097	5.25867	5.54417	5.44631	5.47391	5.26646	5.48977	5.22927	4.94702	5.84496	5.28881	5.32434	5.88433	5.42576
B4GALT7	7.17421	6.74564	6.74815	6.87408	6.91507	6.99952	6.71506	6.72654	6.75937	7.11616	6.73183	6.80362	6.97971	6.93687	6.94689	6.80538	6.91256	6.79161	6.94078	6.85429	6.83763	6.97361	6.83486	6.7183	6.70275	6.65193	6.85594	7.07069	7.07788	7.00428	7.07916	6.77829	6.7203	6.95426	6.88902	6.91193	6.9523
B9D1	6.26766	6.10975	6.17066	6.22233	6.19926	6.18521	6.20612	6.1039	6.13896	6.14173	6.13499	6.20994	6.09385	6.18187	6.11446	6.13404	6.20925	6.19405	6.19231	6.07864	6.01359	6.12889	6.40979	6.22663	6.10573	6.06601	6.2093	6.01813	6.35305	6.37673	6.26125	6.18124	5.9798	6.16898	6.1463	6.11653	6.20259
B9D2	7.41208	7.19046	7.47392	7.15698	7.1313	7.6477	7.20605	7.30802	7.93135	7.26621	7.30259	7.35752	7.32557	7.68586	7.41599	7.4225	7.55759	7.39358	7.45513	7.09923	7.20969	7.67376	7.33209	7.2807	7.2785	7.14372	7.39209	7.23944	7.26855	7.75642	7.29444	7.19858	7.05577	7.34149	7.73173	7.76483	7.58455
BAALC	5.59352	5.5906	5.47841	5.51477	5.28626	5.77072	5.64391	5.38979	6.01226	5.72174	5.50678	5.69894	5.71202	5.8462	5.52858	5.52617	5.68682	5.62693	5.32647	5.59472	5.47559	5.47467	5.56209	5.59718	5.3722	5.51725	5.58438	5.6323	5.3684	5.60269	5.58121	5.46055	5.56305	5.37181	5.81749	5.62128	5.54291
BAAT	6.3293	6.3077	6.27104	6.20848	6.21533	6.44543	6.21287	6.24317	6.32312	6.5015	6.378	6.24376	6.37972	6.17422	6.15898	5.94059	6.41707	6.08819	6.04178	5.95415	6.09775	6.1794	6.21649	6.33062	5.95081	6.19773	6.19128	5.98333	6.2455	6.46136	6.12349	6.32239	6.08613	6.13222	6.45786	6.29079	6.20072
BABAM1	8.56483	9.00312	8.91077	8.82475	9.08558	8.77179	8.75264	9.11298	8.49526	8.94066	9.10437	8.7781	8.86436	8.64061	8.94106	8.53743	8.67834	8.75659	9.02293	8.82265	8.33806	8.56884	8.79293	8.88907	8.94654	8.75846	8.77223	8.78842	8.70766	8.36278	8.97491	9.05065	8.36072	8.93633	9.00401	8.57769	8.83866
BACE1	7.4877	7.88527	7.63746	7.695	7.62033	7.62819	7.84122	7.36052	7.76042	7.67031	7.51323	7.37164	7.53195	7.47537	7.40243	8.20548	7.83305	7.71179	7.73835	7.32423	7.63725	8.0076	7.54859	7.74976	7.92272	7.8707	7.93703	7.86767	7.6915	7.7945	7.71749	7.78867	7.75041	7.8385	7.6947	7.58502	7.59924
BACE2	7.67455	7.30192	7.49993	7.49391	7.95034	7.55773	7.61626	7.74445	7.75446	7.74831	7.6182	7.89833	8.20349	8.05244	8.2028	7.7761	7.88076	7.76832	7.82997	8.22484	7.832	8.14857	8.00225	7.82329	8.38199	7.94381	7.84832	7.91068	8.11683	7.73835	8.31872	7.88109	8.05489	7.91686	8.73267	8.36388	8.12905
BACH1	4.98606	5.231	4.95589	4.96063	5.15693	5.21355	5.16419	4.88747	5.19656	5.18493	5.06451	4.96083	5.08065	5.06071	5.2485	5.1956	5.02622	5.03491	5.01208	5.25175	5.59024	4.99056	5.12813	5.12153	5.28771	5.31687	5.06556	5.33832	5.1198	4.83491	5.11293	5.07812	5.1743	5.06343	5.13304	4.89044	5.05989
BACH2	5.83254	5.84688	5.79489	5.8746	5.73131	6.1982	5.71344	5.56472	6.29667	5.8426	6.00608	5.78874	5.56698	5.96612	5.60376	5.83479	5.95992	5.79405	5.55143	6.54994	6.08478	6.09217	5.90274	5.71548	6.15091	6.15703	5.80252	6.26188	5.68075	5.69643	5.39852	5.70568	6.08274	5.71782	6.0103	5.93661	5.85981
BAD	6.57012	6.4569	6.40354	6.49224	6.83622	6.48286	6.56419	6.45901	6.34246	6.52568	6.43774	6.41418	6.66435	6.38349	7.08481	6.2029	6.28473	6.38098	6.58835	6.48956	6.27457	6.63097	6.68282	6.41124	6.71644	6.56111	6.8007	6.53144	6.83974	6.60294	6.62081	6.74482	6.34129	6.90211	6.73757	6.49563	6.70311
BAG1	8.32806	8.95268	8.4337	8.84225	8.95496	8.29049	8.98985	8.87474	7.97487	9.20049	8.72764	8.68523	8.61234	8.32199	8.0973	8.05782	8.02447	8.25562	8.5903	8.60607	7.48997	8.55257	8.26412	8.36223	8.65874	8.65437	8.51294	8.51408	8.77748	8.05481	8.54676	9.13732	8.0046	8.93402	8.77656	7.88738	8.50321
BAG2	5.49459	5.14991	5.41502	6.38045	5.47277	5.37623	5.14292	5.48663	4.9339	5.43673	5.75526	5.60188	5.26644	5.63392	5.67706	5.38185	5.11176	5.14845	5.77124	5.59501	6.07155	5.58245	5.25312	5.64053	6.34351	5.83596	5.56317	6.33696	6.3904	5.44984	5.94141	5.92463	6.2419	6.05665	6.06329	5.52639	6.47545
BAG3	9.97701	11.2816	10.2981	10.9881	10.5022	9.95426	10.1247	10.9627	10.0035	11.0375	11.1901	10.8316	10.4438	10.581	10.4801	9.79692	9.86982	9.84211	10.4859	10.4984	10.7457	9.46672	9.98345	9.77399	10.27	10.204	10.0864	10.5485	10.2981	9.41798	10.5559	10.7522	9.80278	10.4307	10.6847	9.4874	10.6183
BAG4	4.85548	4.74522	4.72617	4.77988	4.53117	5.08476	4.73549	4.7736	5.14021	4.99132	4.75263	4.92573	4.6516	4.94023	4.63605	4.6736	4.9701	4.79222	4.66701	4.87748	5.20109	5.02302	4.76943	4.77081	4.76672	5.00956	4.7092	5.02418	4.75151	4.83718	4.57707	4.59927	4.86357	4.54507	4.55812	5.11778	4.75036
BAG5	5.97195	6.36636	6.32502	6.13357	6.35699	6.13413	6.07468	6.41022	6.15229	6.33878	6.16971	6.34024	6.13032	6.19071	6.4234	6.40333	6.18488	6.3335	6.47796	6.643	6.71709	6.22468	6.14718	6.22329	6.56452	6.12659	6.13088	6.45338	6.13508	5.77787	6.29162	6.13548	6.27913	6.18441	6.4522	6.11807	6.15622
BAG6	9.11866	9.91751	8.80237	9.15571	9.69475	8.95403	9.3085	9.54248	8.50665	9.52675	9.06442	9.23653	9.07854	8.6017	9.26918	8.44431	8.7873	8.8504	9.07421	8.96217	9.15646	8.82108	9.00619	8.82906	9.27903	9.05912	9.20117	9.11257	9.35489	8.62107	9.18063	9.79581	8.51917	9.38452	9.15091	8.26322	8.85802
BAGE	5.13755	5.34779	5.40374	5.18727	4.86791	5.64737	5.45008	4.97329	5.45427	5.25871	5.09724	5.3422	5.10348	5.28331	5.05248	5.24862	5.69939	5.35332	4.97056	4.95151	5.33854	5.20471	5.08571	5.33041	5.0764	5.71313	5.17544	5.44378	5.04047	5.1544	5.08811	4.80293	5.2249	5.14087	5.01242	5.70692	5.06052
BAHCC1	7.00436	7.223	7.07398	7.47312	7.38625	7.11932	7.10274	7.13809	7.09609	7.1701	7.25543	6.92077	7.49029	7.18667	7.57754	7.48007	7.57215	7.39888	7.25089	7.03866	6.97907	7.21654	7.73734	7.29988	6.91325	7.14883	7.45516	7.34955	7.52261	7.7658	7.62406	7.27182	7.27508	7.28645	7.02253	7.14035	7.31316
BAHD1	7.81865	7.53568	7.58427	7.67791	7.44312	7.69026	7.44543	7.08928	7.23359	7.0289	7.13151	7.14296	7.13391	7.76622	7.59241	7.68547	7.52385	7.52674	7.36901	7.27828	7.34829	7.25532	7.70796	7.44086	6.91225	7.42763	7.58566	7.4828	7.3524	7.53425	7.46421	7.43261	7.38525	7.49269	6.81411	7.57535	7.17549
BAI1	6.17798	5.91353	5.74978	6.46964	5.96457	6.32615	6.02425	5.79307	5.92432	5.80588	5.73922	5.57377	5.78131	6.107	5.87497	5.6706	5.95714	6.18418	6.12118	5.07861	5.56986	5.57113	5.80811	6.19781	5.15829	5.83375	5.86366	5.722	6.01506	6.55385	6.13259	6.06567	5.21207	5.92189	5.26835	5.77149	5.8283
BAI2	6.49345	6.32574	5.97895	6.27376	6.29255	6.19234	6.12874	6.28926	6.13943	6.33976	6.04281	6.18129	6.49745	6.29097	6.55794	6.03929	6.02802	6.33065	6.18403	6.17439	6.01514	6.23342	6.26226	6.42383	5.91867	6.06899	6.29325	6.1597	6.36103	6.25569	5.99423	6.06172	5.8048	6.24257	5.9829	6.18215	6.07754
BAI3	4.67575	4.76614	4.7307	4.70126	4.48084	4.71766	4.74074	4.58888	4.73635	4.65051	4.63823	4.61412	4.532	4.83847	4.5913	4.72215	4.65377	4.72644	4.64944	4.63456	4.6322	4.69509	4.67488	4.74725	4.58123	4.77656	4.67071	4.68648	4.64292	4.6172	4.61049	4.52092	4.82896	4.59244	4.74075	4.81189	4.64113
BAIAP2	6.71562	6.65973	6.61331	6.58832	6.50333	6.86495	6.75087	6.6646	6.88341	6.64413	6.61053	6.61661	6.61448	6.80987	6.63046	6.76953	6.75041	6.71607	6.54607	6.47874	6.55485	6.78034	6.70794	6.71072	6.28243	6.58287	6.68224	6.57517	6.71137	6.82777	6.56903	6.62882	6.60839	6.56617	6.65859	6.59534	6.58204
BAIAP2L2	5.70356	5.52751	5.68298	5.51337	5.12274	5.87895	5.58931	5.39254	6.02169	5.4196	5.59033	5.54156	5.13725	6.09962	5.30139	5.59515	5.50314	5.59432	5.136	5.33584	5.70559	5.64541	5.4495	5.50017	4.97485	5.43409	5.47957	5.83127	5.30868	5.49282	5.37956	5.16285	5.61178	5.47139	5.46161	5.50322	5.55963
BAIAP3	7.61352	7.36356	7.30633	7.50782	7.12111	7.8123	7.56077	7.17327	7.87489	7.26433	7.37975	7.26647	7.25366	7.53383	7.22946	7.19936	7.49875	7.53853	7.30712	7.03894	7.22583	7.3779	7.36456	7.3292	6.96341	7.44236	7.52931	7.18525	7.33269	7.66456	7.23404	7.16568	7.24315	7.29396	7.0971	7.43924	7.11884
BAK1	7.08292	6.65887	6.96286	7.15954	7.2663	6.80528	6.79918	6.76198	6.69888	6.82115	6.87869	6.66664	6.89508	6.88169	7.49333	6.92869	7.18688	7.09848	7.11948	6.60772	6.93365	6.85024	6.91269	6.78536	6.55758	6.7872	7.30673	6.88686	7.17788	7.22384	6.95202	6.83459	6.86874	7.07042	6.89954	7.18934	6.84198
BAMBI	6.29118	6.25432	6.27813	6.09574	6.45083	6.25762	6.31309	6.39023	6.35391	6.34072	6.25419	6.31698	6.30499	6.44225	6.43783	6.26831	6.33318	6.19797	6.06535	6.40013	6.56663	6.42501	6.99703	6.36369	6.09683	6.19323	6.36251	6.52125	6.3342	6.42121	6.26102	6.29595	6.18832	6.24414	6.21769	6.27697	6.36816
BANF1	10.4836	10.6384	10.5668	10.4295	10.7902	10.3325	10.4399	11.1686	9.61945	10.4972	10.526	10.5222	10.6203	10.3717	10.8749	9.76682	10.3069	10.1765	10.5144	10.4288	10.6221	10.4021	10.3398	10.1324	10.7641	9.99173	10.3212	10.5168	10.5536	9.89109	10.6107	10.7687	9.85184	10.5845	10.7494	9.46837	9.93517
BANK1	4.82984	4.69493	4.58686	4.62762	4.52318	4.78555	4.68314	4.55634	4.99511	4.66438	4.57403	4.66559	4.63889	4.77689	4.48612	4.73259	4.86295	4.68798	4.54316	4.5082	4.56452	4.63345	4.46508	4.42819	4.57672	4.59443	4.56474	4.62848	4.55975	4.67147	4.43058	4.57803	4.59848	4.64778	4.59728	4.59664	4.61212
BANP	7.47778	7.89152	7.65604	7.44687	8.1351	7.54743	7.69816	7.81912	7.56015	7.89751	7.65453	7.56633	7.49709	7.4508	7.587	7.73775	7.66413	7.73392	7.76643	7.46057	8.43582	7.72747	7.74736	7.61395	7.7449	7.9849	7.66201	7.98423	7.7629	7.50134	7.47154	7.9281	7.52755	7.65094	7.84795	7.41842	7.31298
BAP1	7.69253	7.62073	7.45833	7.66025	7.66373	7.48806	7.59961	7.85611	7.64445	7.82495	7.72868	7.87675	7.83926	7.78208	7.46089	7.62565	7.63177	7.5414	7.30728	7.54063	7.62626	7.63576	7.57166	7.60079	7.51389	7.55225	7.62511	7.68101	7.54601	7.27391	7.68551	7.60439	7.66319	7.66321	7.94583	7.71082	7.95287
BARD1	6.40498	5.98747	6.59922	7.00271	7.04528	7.08194	6.61134	6.69497	6.64849	6.95553	6.77555	6.36978	6.81204	6.59581	7.65881	6.62127	6.60096	6.74384	6.43351	6.76453	6.32714	6.35603	6.311	6.2609	7.17494	6.73792	6.55362	6.79344	6.29047	6.37803	6.60762	6.78849	6.76504	6.68429	6.58711	6.53282	6.50468
BARX1	5.81678	5.71975	5.61443	5.82089	5.80176	5.88465	5.69203	5.76396	5.72239	5.78427	5.69276	5.91361	5.72203	5.70447	5.64908	5.60974	5.72735	5.71416	5.69096	5.33333	5.55298	5.53859	5.83717	5.69044	5.70758	5.54142	5.64686	5.65106	5.94353	5.88677	5.8591	5.73757	5.27899	5.79467	5.86263	5.71706	5.68506
BARX2	6.99952	6.79671	6.71402	7.00017	6.86587	7.38157	6.70589	6.51518	6.94361	6.30864	6.75568	6.48873	6.64911	6.94914	6.86897	6.73361	6.92714	6.94979	7.07076	6.44352	6.65482	6.94853	6.71798	6.82797	6.5923	6.46142	6.84939	6.49046	6.77795	6.99351	6.65737	6.72932	6.7535	6.79533	6.65639	6.75744	6.66961
BASP1	7.61322	7.52521	7.57071	7.21735	7.94253	7.33469	7.29955	7.31644	7.64292	7.554	7.45316	7.30965	7.78568	7.82217	8.13851	8.96248	7.938	7.90137	8.36965	8.3839	8.02783	7.85516	8.34723	7.79279	8.67251	7.8938	8.3982	8.98444	8.04454	7.57242	8.19928	7.95907	8.46448	8.33328	7.74514	7.62159	8.13536
BATF	7.73827	7.91131	7.65322	7.77886	7.70632	7.83684	7.97768	7.6945	7.55992	7.80952	7.94517	7.60876	7.72326	7.6833	7.67771	7.65866	7.51642	7.7502	7.7488	7.05966	7.93979	7.67049	7.6919	7.74107	7.22323	7.7106	7.88401	7.46283	7.85177	7.92706	7.87459	7.73618	7.56566	7.59665	7.64829	7.75212	7.58889
BATF3	7.07238	7.09389	7.04537	6.94405	6.92402	7.20462	7.17464	6.94823	6.92173	7.05869	6.94814	7.07526	7.16231	7.1404	6.98796	7.075	6.70503	7.20832	7.05767	6.93142	6.83223	7.40888	7.00122	7.17631	7.10405	7.07502	7.13287	7.38913	7.04575	7.33922	7.1544	6.8279	6.856	6.98331	6.65271	7.31186	7.2636
BAX	5.45655	5.41043	5.42875	5.4451	5.55332	5.44153	5.36819	5.46148	5.26495	5.5273	5.37931	5.3809	5.49875	5.35047	5.40312	5.27507	5.37863	5.45222	5.40258	5.17784	5.01974	5.34095	5.48501	5.47261	5.19358	5.24061	5.49866	5.50228	5.56621	5.4919	5.55111	5.62961	4.95461	5.67756	5.55481	5.42072	5.53502
BAZ1A	5.20212	5.41114	5.18165	5.27555	5.23947	5.30021	5.25922	5.32205	5.34803	5.46167	5.31299	5.41198	5.45747	5.29743	5.1683	5.57324	5.34718	5.35352	5.47782	5.89499	5.94742	5.36237	5.30198	5.33712	5.97106	5.47922	5.34172	5.80529	5.33363	5.33841	5.38907	5.46539	5.82293	5.42435	5.44137	5.51768	5.52619
BAZ1B	7.00635	7.04527	6.83927	6.85502	6.94307	6.76209	6.94299	6.89618	6.8689	7.02834	6.90338	7.05945	7.02852	6.90064	6.67245	6.77379	6.81033	6.85488	6.91024	6.86466	6.75364	6.87341	6.92059	6.79526	6.8535	6.7905	6.87518	6.90902	6.93454	7.03172	6.84505	6.9612	6.73333	6.91485	6.97241	6.78781	6.79168
BAZ2A	7.09234	6.95716	6.88116	6.98064	7.0835	6.92697	6.98186	6.93471	6.94048	6.98673	6.95176	6.89672	6.88945	6.8486	6.9578	6.95534	7.00197	7.06677	7.0263	6.81288	6.80953	6.91402	7.0532	7.0234	6.75442	6.93894	7.00658	6.86531	7.02247	7.18936	6.97375	7.02319	6.77194	6.95785	6.92256	6.95681	6.93485
BAZ2B	6.90458	6.94212	7.03397	6.92418	7.17569	7.06101	6.86735	7.22618	6.92852	7.475	7.28094	7.16621	7.22648	6.9447	6.30015	7.27992	6.91554	6.97698	7.22571	7.41231	7.45107	6.99231	6.91872	7.34711	7.94709	7.52685	6.93065	7.23594	6.8275	6.81595	6.86388	7.15859	7.32053	7.02927	7.25308	7.07271	7.15495
BBIP1	5.21248	5.19933	5.35943	5.26567	5.56255	5.20673	5.32734	5.49601	5.02895	5.38603	5.14074	5.23306	5.23871	5.0654	5.52508	5.28087	5.21806	5.19055	5.65581	5.65798	5.70265	5.20052	5.3117	5.21715	6.08068	5.33859	5.26519	5.40688	5.43092	5.20039	5.41573	5.41237	5.56165	5.43511	5.4286	5.30216	5.26994
BBOX1	5.4125	5.10869	5.06241	5.13176	5.05986	5.35739	5.14948	5.30395	5.42299	5.3403	5.26703	5.30713	5.34024	5.31628	5.02881	5.2358	5.24641	5.30483	5.19554	5.06532	5.35728	5.3029	5.28811	5.00626	5.27237	5.14451	5.2251	5.23833	5.13383	5.27751	5.17983	5.12204	5.3056	5.0968	5.61916	5.15985	5.46309
BBS1	8.03481	7.92986	8.03533	7.73353	8.22471	8.17411	7.67734	8.0463	7.92662	7.7467	7.72809	7.74252	7.67413	7.86746	7.49286	7.85269	7.86829	7.85081	7.84513	8.22802	8.11022	8.14814	7.87427	7.93917	7.84613	7.95845	7.88314	7.88659	7.59645	7.84951	7.71179	8.08416	7.85521	7.88492	7.97585	8.05098	7.92533
BBS10	4.58803	4.68547	4.62678	4.64143	4.88068	4.62354	4.80619	4.78894	4.52828	4.7985	4.67344	4.67815	4.57061	4.68323	4.65104	4.62905	4.64049	4.59486	4.72551	4.71816	4.76345	4.71416	4.49837	4.4907	4.75938	4.9658	4.5807	4.67905	4.64658	4.5645	4.52882	4.6866	4.64461	4.56653	4.78021	4.82877	4.58493
BBS4	6.2612	6.14411	6.22726	6.31788	6.2224	6.37587	6.13221	6.03197	6.09965	6.01831	6.13374	6.05627	5.98897	6.09868	5.98423	6.06862	6.014	6.12089	6.17879	6.05359	5.91709	6.07664	6.33501	6.29447	6.16772	6.16976	6.17699	5.90707	6.13697	6.12831	6.18059	6.35115	6.08348	5.93651	6.03358	6.05081	6.05259
BBS7	4.38684	4.43497	4.54642	4.40454	4.39526	4.45818	4.51191	4.30937	4.48909	4.55526	4.45939	4.47863	4.50143	4.67809	4.42263	4.48882	4.59727	4.49841	4.33101	4.50922	4.48236	4.52209	4.45315	4.4136	4.4913	4.46811	4.38799	4.55456	4.46357	4.45192	4.43214	4.44728	4.54958	4.48365	4.45848	4.64351	4.57892
BBS9	5.98583	5.94634	6.04415	6.02836	5.83719	6.14218	6.04727	5.99492	6.21531	6.01458	6.02449	6.0407	6.01793	6.24267	5.93846	6.12504	6.10441	6.05587	5.81929	6.08251	6.21339	5.99011	6.01654	6.06394	6.05511	6.1119	5.98383	6.02686	5.89372	6.05513	6.00003	5.88374	6.24299	5.88544	6.05624	6.05589	5.98502
BBX	6.82027	7.01049	6.88724	6.97277	7.83519	6.63577	6.58193	7.54329	6.85192	7.289	6.80871	6.78706	6.88085	6.74011	7.99179	7.33814	6.78948	6.70783	7.69367	7.23898	7.73761	7.12881	6.95518	6.62719	7.9594	6.97632	6.49268	7.41113	6.90703	6.66096	6.77533	7.03865	7.39048	6.68711	7.61769	6.99639	7.01368
BC069004	6.63761	6.30307	6.31867	6.33044	6.38685	6.39761	6.39776	6.29045	6.3174	6.36013	6.34828	6.34056	6.22694	6.32187	6.41427	6.30537	6.4627	6.47817	6.23073	6.08563	6.33727	6.49456	6.27916	6.23569	6.26686	6.29398	6.48073	6.36579	6.42994	6.3169	6.42175	6.35501	6.29948	6.26809	6.37762	6.26529	6.32021
BC069739	4.65977	4.7892	4.64466	4.57255	4.48498	4.65187	4.59624	4.62009	4.93338	4.77021	4.70237	4.63033	4.62148	4.77056	4.5919	4.72345	4.83295	4.63158	4.625	4.61521	4.72488	4.66633	4.5576	4.67389	4.59392	4.67237	4.56668	4.64228	4.64188	4.67294	4.69612	4.55249	4.76398	4.6199	4.65947	4.7289	4.68463
BC069756	6.04063	5.84895	5.83888	5.82997	5.61079	5.95104	5.74504	6.00366	6.18259	5.87172	6.10837	5.7971	6.06208	6.40652	5.82463	5.68492	5.81594	5.90934	5.71867	5.79268	5.86676	5.87298	5.63116	5.69234	5.95411	5.63921	5.65106	5.88752	5.51728	5.91802	5.60447	5.66252	6.15226	5.52994	5.6591	5.91074	5.79439
BC069776	5.90237	5.53472	5.8327	5.80238	5.57758	6.46562	5.62399	5.64769	6.14693	5.66518	5.61277	5.72537	5.61043	5.78691	6.05408	5.60652	5.85815	5.96851	5.62769	5.83373	5.73956	5.79882	5.60813	5.75134	5.5499	5.61241	5.73378	5.59277	5.29132	5.74139	5.58999	5.30482	5.6406	5.5214	5.90729	6.0706	5.81338
BC113958	4.77456	4.74495	4.75558	4.78267	4.84967	4.77564	4.75822	4.88589	4.85462	4.80038	4.90736	4.76689	4.85761	4.82417	5.22783	4.6119	4.80609	4.77505	4.70699	4.6828	4.78024	4.73198	4.84233	4.70389	4.79882	4.81872	4.68518	4.75194	4.62471	4.74718	4.7518	4.87878	4.65352	4.72883	4.8613	4.78428	4.77897
BCAM	7.48176	7.43313	7.40505	7.32875	7.58328	7.27065	7.36373	7.61078	7.24454	7.59778	7.29104	7.43575	7.81302	7.31794	7.69217	7.29454	7.65088	7.39578	7.60306	7.48047	7.40253	7.42745	7.88116	7.54526	7.9292	7.37258	7.65492	7.40245	8.0261	7.9061	7.51635	7.63417	7.03542	7.77685	7.70419	7.42891	7.12953
BCAN	7.43991	7.2532	7.34693	7.37564	7.1775	7.48246	7.31092	7.19916	7.31572	7.33891	7.26951	7.33916	7.29047	7.47789	7.21654	7.2886	7.28032	7.26859	7.00871	7.01439	7.1065	7.34909	7.31643	7.30051	6.994	7.31269	7.37259	7.15843	7.34426	7.40805	7.39301	7.16528	7.21548	7.27435	7.22356	7.36612	7.30162
BCAP29	4.87564	5.14315	4.99165	5.29474	5.10334	4.87753	4.96854	5.03138	4.63085	5.08349	4.8337	5.38433	4.9806	4.76135	5.13458	4.70562	5.00952	4.73547	5.11593	5.80929	5.00007	4.7594	4.83597	4.88001	5.44491	4.92068	4.83091	4.97194	5.01452	4.74677	4.93262	5.16039	5.16309	4.88042	5.11891	4.73851	5.01377
BCAP31	7.84193	7.98159	7.76736	7.68316	8.52942	7.77591	7.86686	8.09676	7.41001	8.37006	8.25587	7.87166	8.1177	7.34999	8.39298	8.44334	7.997	7.93228	8.75824	8.29136	8.53878	8.15196	8.1826	7.87817	8.51978	8.33667	8.15188	8.44879	8.55085	7.70933	8.75648	8.28658	8.05388	8.86788	8.62759	8.28295	8.25733
BCAR3	5.66235	5.44889	5.34888	5.46064	5.58304	5.34675	5.55258	5.50346	5.34179	5.56872	5.39104	5.48276	5.16857	5.36736	5.33693	5.35198	5.33651	5.40397	5.47496	5.47942	5.43527	5.06192	5.39406	5.26032	5.26415	5.28223	5.16504	5.38889	5.26911	5.2534	5.33555	5.2331	5.57464	5.61582	5.36976	5.07435	5.33638
BCAS1	6.15307	6.25876	6.16336	6.05749	5.99039	6.31017	6.05847	6.01395	6.12946	5.68514	6.0334	6.00605	5.99016	6.10323	6.05888	6.34082	6.19159	6.11378	5.97836	5.97521	6.21145	6.1725	6.3457	6.16847	5.70949	6.10577	6.21858	6.08044	6.30667	6.36961	6.26136	6.20678	6.09331	6.1148	5.53432	6.20806	5.99644
BCAS2	6.77699	7.53447	7.09482	8.2368	7.69251	7.39355	7.20477	7.83729	6.55917	7.81462	7.44058	7.30872	7.28296	7.14037	7.18854	6.83504	6.92008	6.92962	7.40161	7.62244	7.98627	7.57248	6.7888	6.98133	7.95541	7.3803	6.96711	7.29022	7.21054	6.6371	6.97252	7.30339	7.58373	7.00101	7.53759	6.77675	7.29141
BCAS3	7.11899	7.0148	6.89648	7.08902	6.90663	7.04672	7.06483	7.35873	7.35587	7.42969	6.98843	7.11217	6.93471	7.20123	6.86568	6.74804	6.94644	6.84746	6.97429	6.50469	7.1174	7.01274	7.04266	6.72392	6.75171	6.86023	7.024	6.90748	7.06848	7.24403	6.78914	7.08165	6.78099	6.76224	7.25872	6.77777	6.95972
BCAS4	6.26156	6.26158	6.33943	6.2298	5.99297	6.18186	6.17173	5.9745	6.08681	6.08903	6.16839	6.31694	6.24891	6.49806	6.26067	6.40099	6.34243	6.21705	6.12564	5.79596	5.86024	6.12006	6.60662	6.24991	6.02283	6.24496	6.18874	6.0778	6.23955	6.39606	6.02333	6.26886	6.20785	6.20392	6.05969	6.31267	6.18261
BCAT1	6.16486	6.13471	6.26478	6.09708	5.93986	6.3698	6.2914	6.14858	6.41098	6.03467	6.01165	6.01667	6.12343	6.24446	6.02262	6.25939	6.30354	6.23066	5.90457	6.03993	6.21407	6.23838	6.09535	6.25996	6.00223	6.25241	5.9948	6.1573	6.07666	6.29038	6.16881	5.97385	6.16311	6.03532	5.91176	6.20195	6.1376
BCAT2	7.45589	7.51261	7.31718	7.5668	7.55372	7.5736	7.67243	7.55542	7.39494	7.72711	7.61353	7.55563	7.34049	7.3473	7.50895	7.016	7.24741	7.28988	7.46694	7.11485	7.19798	7.50825	7.27374	7.42478	7.2556	7.20604	7.30407	7.13737	7.56759	7.4431	7.47287	7.68544	7.06507	7.47055	7.46952	7.27262	7.46324
BCCIP	6.55023	6.91003	6.58874	6.87356	6.88764	6.43309	6.77253	6.68758	6.2706	6.57745	6.56931	6.64277	6.5197	6.13116	6.71724	6.61368	6.26557	6.65628	6.71229	6.22027	6.06853	6.21466	6.71625	6.57787	6.28419	6.71198	6.92949	6.50397	6.73709	6.52723	6.70974	6.71715	6.12528	7.05644	6.51624	5.90226	6.29904
BCHE	5.50019	5.00034	5.69318	5.30909	5.22877	5.57076	5.24759	5.34988	5.34871	5.45716	5.35237	5.28975	6.11026	5.30622	5.91101	5.71979	5.43368	5.59368	5.63413	6.11521	5.95034	5.35634	5.37259	5.62032	6.09806	5.31999	5.29405	5.20939	5.01878	5.37131	5.13029	5.04	5.30031	5.02557	5.68123	5.06083	5.2682
BCKDHA	9.18498	9.37176	9.014	8.99144	9.08153	8.63759	9.00358	9.39633	8.77352	8.90182	8.97187	8.59483	8.81688	8.76597	9.13195	8.53643	8.64856	8.95843	9.10506	8.58352	8.58615	8.65209	8.79998	8.96166	8.87375	8.94257	9.07294	8.67054	8.86117	8.55755	9.03121	9.40378	8.42696	9.15334	9.00037	8.51621	8.51653
BCKDHB	6.50057	6.44636	6.41999	6.5504	6.4013	6.39301	6.37974	6.38037	6.68744	6.57002	6.62161	6.72541	6.44795	6.42966	6.39849	6.47674	6.43179	6.35427	6.31618	6.57199	6.37227	6.42723	6.26904	6.36089	6.48864	6.37701	6.30125	6.4135	6.3076	6.27372	6.44129	6.29542	6.45235	6.28214	6.46146	6.51509	6.57776
BCKDK	7.82644	8.29422	7.65374	6.97535	8.33988	7.40581	7.45011	7.6722	6.80129	7.1628	7.84139	7.99804	7.52262	7.43834	7.68438	7.20412	7.35768	7.18066	8.2409	7.57262	6.736	7.52475	7.09628	7.64667	7.69838	7.64159	7.40456	7.78343	7.98628	7.14853	7.83978	7.81811	7.27558	7.79609	7.72319	7.22225	7.5164
BCL10	6.63066	6.60892	6.7466	6.5533	6.68129	6.94586	6.70376	6.86897	6.86231	6.8464	6.69406	6.57915	6.70666	7.0139	6.91475	7.13389	6.81199	6.82373	6.90121	7.07693	7.58958	6.6719	6.78775	6.83073	7.37317	6.70122	6.82825	6.89375	6.78046	6.74168	6.72915	6.80077	7.42489	6.66423	6.8989	6.7363	6.83845
BCL11A	6.92734	7.05453	7.07595	6.98366	6.46742	7.11489	7.08083	6.8403	7.38691	6.87951	6.91026	6.94222	6.82748	7.32249	6.62377	7.09657	7.10396	6.91894	6.67422	6.882	7.00274	7.01018	6.94449	7.00337	6.92642	7.05986	6.98333	7.00562	6.73153	7.05506	6.81608	6.5778	7.23358	6.79412	6.50933	7.2386	6.98289
BCL11B	4.78771	4.78234	4.91383	4.74835	4.67199	4.81502	4.86351	4.77169	5.08554	4.79494	4.83188	4.79834	4.69354	4.76258	4.81013	4.80357	4.83621	4.74469	4.60418	4.66532	4.84458	4.65731	4.85201	4.7261	4.70151	4.81294	4.78808	4.8727	4.61384	4.75928	4.6099	4.51857	4.79669	4.59376	4.69625	4.89059	4.96768
BCL2	6.95573	6.73301	6.71472	7.16473	7.08691	6.85437	6.78587	6.75106	6.97097	6.99626	6.95	6.86969	6.82143	6.92071	6.98491	6.54737	6.7408	6.66502	6.7121	6.41447	6.20717	6.74057	7.04001	6.7026	6.36583	6.80888	6.81444	6.58681	6.74254	6.96789	6.66195	7.08119	6.27308	6.69775	6.61832	6.5899	6.64157
BCL2A1	4.47608	4.5459	4.56904	4.47753	4.49499	4.78244	4.46947	4.5392	4.4728	4.64154	4.48616	4.51976	4.54292	4.69916	4.51296	4.89557	4.72645	4.574	4.48887	4.53655	4.6765	4.52498	4.55695	4.41279	4.62854	4.44382	4.51877	4.55645	4.4544	4.47376	4.57873	4.57709	4.64122	4.52002	4.5099	4.61303	4.54689
BCL2L1	5.48182	5.73097	5.42407	5.50199	5.72308	5.43244	5.64575	5.72142	5.39937	5.65954	5.49909	5.68423	5.65915	5.50566	5.93244	5.53543	5.48837	5.50987	5.59107	5.48345	5.72182	5.48984	5.74297	5.3664	5.5748	5.52717	5.61665	5.66705	5.75262	5.45077	5.86869	5.7358	5.40175	5.71417	5.69521	5.58672	5.71197
BCL2L10	5.42006	5.54461	5.45789	5.38712	5.54373	5.86492	5.37933	5.52196	5.59626	5.414	5.57866	5.60426	5.49649	5.64802	5.73243	5.27586	5.75421	5.42622	5.49674	5.44513	5.51263	5.58911	5.51973	5.49259	5.47266	5.31005	5.53211	5.33911	5.58524	5.5101	5.7114	5.57214	5.42521	5.49827	5.5303	5.61312	5.5077
BCL2L11	5.00095	4.92095	4.92512	4.96143	4.87329	4.76713	4.93602	4.83359	4.91679	5.03	4.89755	4.88669	4.8967	4.8733	4.91711	4.89139	4.91802	4.88398	4.9373	4.89434	4.98485	4.93362	4.8859	4.82234	5.01873	4.84503	4.83058	4.93639	4.80185	4.95824	4.81722	4.96449	4.93096	4.82502	4.89864	4.94833	4.86331
BCL2L13	7.13542	8.21105	7.5614	7.88357	8.34934	7.48802	7.93263	8.36026	7.12211	8.21378	8.23463	7.82278	7.71591	7.68564	7.5729	7.44216	7.57454	7.45597	7.85942	8.00782	8.14666	7.27339	7.02799	7.32847	8.25836	8.14651	7.32712	7.82002	7.6251	7.06305	7.14521	7.76035	7.40285	7.61399	7.86198	7.20305	7.51719
BCL2L14	7.54731	7.40199	7.61921	7.52298	7.01571	7.76893	7.45883	7.1239	7.76862	7.15292	7.37284	7.37222	7.16923	7.87078	6.94504	7.62825	7.7119	7.65816	7.11065	7.35784	7.26559	7.55784	7.393	7.57707	6.79938	7.43184	7.33334	7.40893	7.18274	7.40254	7.26126	6.7019	7.53517	7.17871	7.21798	8.07413	7.60168
BCL2L2	7.03314	7.60252	7.37248	7.16845	7.79703	7.35752	7.384	7.24666	7.12177	6.97805	7.15715	6.9903	7.2036	7.45647	7.37113	7.51897	7.143	7.14504	7.67894	7.34568	7.32637	7.24074	7.35976	7.61857	7.48268	7.4336	7.60267	7.40184	7.36317	7.22391	7.43253	7.41377	7.44432	7.55941	7.27272	7.40226	7.2998
BCL6	9.29405	9.52539	9.23993	9.94894	10.1284	8.99237	9.7876	9.54315	9.67577	9.5096	9.55328	9.99561	9.21706	9.3659	8.22169	8.61339	8.79746	8.79384	9.17031	9.21147	9.23693	8.55401	9.3383	8.95247	9.05348	9.92852	8.40034	9.38161	9.04968	8.39525	8.99867	9.90936	8.70634	9.15749	9.1977	9.09331	8.84199
BCL7A	7.36091	7.42271	7.48556	7.47726	7.42236	7.6829	7.48496	7.71698	7.71552	7.90411	7.67347	7.70666	7.50839	7.83668	7.30483	7.09077	7.56	7.46336	7.15554	7.45686	7.63565	7.53692	7.31966	7.38992	7.59844	7.47704	7.27245	7.28681	7.2153	7.43953	7.01639	7.26864	7.4465	7.30982	7.41824	7.48276	7.54221
BCL7B	7.63933	8.21901	7.71927	8.17324	8.20266	7.44568	7.84986	7.70741	7.49459	7.98415	8.06885	7.74172	7.86481	7.74385	8.03107	7.61437	7.59714	7.97937	8.06738	7.6794	7.93557	7.37944	7.64718	7.77713	7.59175	7.8004	7.82953	7.87139	7.84863	7.80412	7.72717	8.26412	7.56224	8.07165	7.68557	7.57497	7.35799
BCL7C	8.59423	8.20435	8.55737	8.60588	8.65152	8.2091	8.50513	8.69623	8.38799	8.53588	8.51168	8.47731	8.61504	8.34765	8.61186	8.32587	8.20644	8.34106	8.68328	8.14681	7.96014	8.20037	9.00972	8.40619	8.14897	8.34368	8.83528	8.31561	8.97864	8.35704	8.81751	8.97161	7.97596	8.7449	8.51481	8.15372	8.41904
BCL9	7.09694	7.30161	7.27223	7.22109	7.25034	7.40631	7.35486	7.25478	7.36765	7.29887	6.97908	7.17375	7.12126	7.30218	7.18713	7.13898	7.22843	7.15682	7.10622	7.05361	7.50529	7.18617	7.17192	7.16556	7.30324	7.12731	7.22738	7.28997	7.15281	7.39577	6.99213	7.12908	7.3341	7.13001	7.20976	7.49371	7.16141
BCLAF1	6.63132	6.32691	6.52625	6.76224	6.81265	6.34904	6.49231	6.72043	6.20869	6.51815	6.50372	6.7013	6.54628	6.31632	6.19664	6.36206	6.33154	6.2843	6.49556	6.82854	6.80021	6.24688	6.28199	6.39625	6.89005	6.49396	6.30636	6.58132	6.34623	6.13282	6.44838	6.47355	6.637	6.35298	6.69121	6.17574	6.55083
BCMO1	5.80268	5.79127	5.8246	5.76634	5.27281	6.28001	5.90127	5.4522	6.23652	5.67162	5.61773	5.4601	5.56596	5.92587	5.38537	5.79015	5.91351	5.93779	5.39484	5.32066	5.97755	5.95463	5.82523	5.84527	5.18607	5.80555	5.45961	5.6522	5.47913	5.85203	5.40519	5.3641	5.77769	5.41539	5.31605	5.9555	5.65943
BCOR	4.47304	5.0053	4.55989	4.51967	5.04879	4.5474	4.40129	4.56466	4.41859	4.7248	4.63903	4.57027	4.50887	4.463	4.60353	4.35276	4.50561	4.41996	4.50707	4.58635	4.5591	4.12637	4.48556	4.49954	4.73012	4.58945	4.47385	4.73735	4.42629	4.45681	4.42225	4.51138	4.35639	4.43187	4.52607	4.31082	4.42134
BCORL1	7.61109	7.69085	7.68064	7.52824	7.74069	7.66735	7.46397	7.38501	7.54839	7.59236	7.62303	7.46608	7.69018	7.62909	7.50934	7.54416	7.70835	7.80113	7.53437	7.69737	7.70002	7.53547	7.71399	7.61004	7.79187	7.64736	7.70704	7.46373	7.58362	7.70951	7.49224	7.6962	7.85823	7.67821	7.51213	7.62502	7.58235
BCR	6.34877	6.23526	6.35858	6.17585	6.51355	6.39705	6.39091	6.56302	6.4072	6.40264	6.43952	6.39142	6.45952	6.38824	6.39447	6.31939	6.45872	6.38755	6.46746	6.29658	6.34499	6.40318	6.41101	6.5478	6.28266	6.42527	6.37854	6.58111	6.54852	6.48548	6.90154	6.41447	6.25075	6.5092	6.54155	6.44202	6.26668
BCS1L	8.45905	8.29874	8.26642	7.8649	8.43996	8.1093	8.23888	8.30759	8.1058	7.97714	8.29609	8.01263	7.9919	8.0959	8.27543	7.85448	7.91618	8.01714	8.33505	7.96875	7.82016	8.11986	8.28584	8.19734	7.81888	7.7898	8.16964	8.07444	8.2533	7.97083	8.40124	8.48454	7.67781	8.55795	8.30366	7.57393	8.24113
BDH1	7.15129	6.88355	7.329	6.93081	7.13657	7.10525	7.13919	7.22578	6.75297	7.00633	8.0067	6.94205	6.86147	7.1028	6.89149	6.66786	6.53417	6.60642	6.55203	6.75339	6.13702	6.91868	6.91331	7.06553	6.54393	6.40279	6.96972	6.74084	6.62429	6.74564	6.59299	7.39455	6.26267	7.05324	6.61469	6.65961	6.76895
BDH2	7.26894	7.57316	7.84639	7.53096	8.39789	7.78287	7.22927	8.0018	7.1732	7.94559	7.86379	7.51924	8.02565	7.13808	7.6795	7.76257	7.70531	7.78638	8.3373	8.47055	7.3963	7.75134	8.32097	8.16961	8.74285	8.40323	7.64746	7.96249	8.15972	7.16398	7.99003	8.31898	7.97574	7.88838	8.22693	7.79173	7.86411
BDKRB1	7.08769	6.92931	6.93795	6.92825	6.7833	7.14145	6.88398	6.71275	7.18921	6.78083	6.87297	6.94463	6.9129	7.08897	6.96766	7.03246	6.90777	6.91675	6.83608	6.52799	6.82563	7.19486	7.1422	6.86402	6.54797	6.76564	6.98689	6.82015	6.74881	7.14845	6.91973	6.88596	6.81082	6.79486	6.66806	7.24354	6.86983
BDKRB2	6.95861	6.9048	6.85757	6.95743	7.013	7.08719	7.06729	6.78825	6.85453	6.6248	6.69469	6.66385	6.81406	6.77639	6.9323	6.90381	6.70598	6.94666	6.85922	6.8191	6.58196	6.75927	6.9768	6.84309	6.54243	6.86288	6.84437	6.85656	6.96928	7.1382	7.19355	7.12615	6.77933	7.03059	6.5961	6.90889	7.10681
BDNF	5.10604	5.02949	5.07099	5.11575	5.1125	5.17119	5.11779	5.07782	5.14807	5.27281	5.08273	5.02788	5.0139	5.54178	5.09224	5.10129	5.04499	5.26361	5.03907	4.69567	5.00323	5.14763	5.26447	5.12965	4.74541	5.08597	4.96488	5.05025	5.03666	5.15532	5.05108	5.11784	4.87176	5.0995	4.85229	5.06521	4.99331
BEAN1	5.90153	6.01555	6.21131	5.91113	5.64037	6.34317	6.39835	5.85357	6.33157	5.6734	6.01756	6.04556	5.71183	6.45019	5.73739	5.9332	6.12589	6.00883	5.79635	5.94229	6.61133	6.04831	6.02039	6.02088	5.63436	6.05853	6.02863	6.06065	5.79001	5.96125	5.86577	5.70431	6.58804	5.67859	5.63592	6.63482	6.31421
BECN1	7.14935	7.76744	7.45584	8.1451	8.18703	7.45522	7.60541	7.9222	7.01973	7.77325	7.84756	7.67374	7.62472	7.63423	7.2987	7.26991	7.1013	7.38471	7.82536	7.69355	7.57689	7.36284	7.19639	7.43447	8.02964	7.63196	7.25764	7.54837	7.5998	7.08949	7.67196	7.85379	7.58621	7.70616	7.77736	7.36827	7.637
BEGAIN	6.61022	6.41381	6.49757	6.46128	6.3933	6.66854	6.56579	6.31931	6.57646	6.28749	6.12992	6.4586	6.4502	6.45131	6.39812	6.3708	6.61178	6.5188	6.50684	6.43441	6.01802	6.30416	6.73263	6.63558	6.09031	6.67184	6.56277	6.36254	6.54378	6.86302	6.6735	6.45572	6.25275	6.49721	6.42131	6.51784	6.41409
BEND5	5.72365	5.81344	5.8663	5.86466	5.83014	5.60386	5.64877	5.68456	5.60963	5.6472	5.77097	5.47791	5.66115	5.80758	5.61205	5.63523	5.31529	5.55434	5.80148	5.56216	5.18703	5.43429	6.05406	5.72487	5.73277	5.75931	5.71397	5.40777	5.63317	5.69744	5.52068	5.95753	5.28651	5.78866	5.6018	5.37721	5.57736
BEST1	6.91124	6.50055	6.66514	6.62255	6.69132	6.56667	6.69968	6.46369	6.58776	6.35225	6.56694	6.66209	6.98467	6.56007	6.58427	6.64432	6.70613	6.69542	6.81355	6.25225	5.85195	6.41921	6.99818	6.87089	6.25551	6.67454	6.82355	6.07411	6.96018	7.4486	6.90216	7.07064	6.18273	6.94018	6.73281	6.23926	6.73234
BEST2	7.73575	7.44425	7.55777	7.64408	7.15179	7.35133	7.61356	7.08338	7.50151	7.22983	7.38049	7.17645	7.23297	7.732	7.21145	7.37797	7.44525	7.28902	7.29518	7.00156	7.14261	7.08213	7.37113	7.69428	6.8016	7.58641	7.56614	6.89433	7.43584	7.7617	7.30611	6.9835	7.51451	7.24694	7.48714	7.46255	7.25017
BET1	6.19079	5.93512	6.00573	6.08577	6.11342	5.65345	5.72454	5.84721	5.81197	5.90566	5.76759	5.92317	5.86731	5.6771	5.9933	6.09799	5.70865	5.87804	5.94689	6.21558	5.97148	5.6869	5.53062	5.60351	6.31623	5.95791	5.68152	5.90913	5.64925	5.77807	5.79824	5.60994	6.26779	5.82919	5.74584	6.05406	5.85282
BET1L	5.5478	5.53138	5.53151	5.58641	5.56103	5.3851	5.81942	5.39386	5.67385	5.46003	5.35064	5.5021	5.59533	5.46729	5.59049	5.56751	5.43268	5.49506	5.44985	5.11319	5.36334	5.41478	5.61837	5.65714	5.1154	5.77202	5.94081	5.41018	5.83822	5.84329	5.79947	5.65322	5.45515	5.71673	5.73394	5.61259	5.64185
BEX1	6.88466	7.26486	7.16415	7.00824	6.66604	7.29493	6.90301	6.66778	7.36508	6.89277	7.01472	7.06497	6.77927	7.37708	6.60501	6.95442	7.01961	7.05083	6.84992	7.19571	7.00384	7.09778	6.86253	7.18535	6.82754	6.99684	7.09179	6.92675	6.84966	6.91475	7.03161	6.60883	7.32773	6.70818	6.75439	7.44406	6.96539
BEX4	5.71631	5.84076	5.91796	5.68466	5.98701	5.73794	5.79365	5.98812	5.8971	5.99562	5.8307	5.71881	5.9571	5.67924	6.29686	6.03866	5.94887	5.94223	6.3664	6.09766	6.41942	5.79836	5.96318	5.8436	6.14903	6.0705	5.93401	6.15737	5.97369	5.79273	5.72686	5.98914	6.30038	6.03744	5.82702	5.91066	5.79987
BFAR	7.99735	8.30848	8.05063	8.36407	8.20472	8.24793	8.19337	8.48127	8.10048	8.42401	8.37637	8.22618	8.11907	8.056	8.58981	8.22472	8.08679	8.19267	8.33965	8.21107	8.59093	8.10636	8.05921	7.89435	8.3908	8.53076	8.06824	8.39186	7.92106	7.86275	7.96859	8.55245	8.53489	7.86246	8.50162	8.41505	8.01844
BFSP1	5.40393	5.62134	5.42898	5.4231	5.38252	5.52716	5.52507	5.37622	5.3929	5.41271	5.35957	5.46851	5.36903	5.52249	5.38107	5.34669	5.40556	5.32606	5.46627	5.47338	5.82906	5.23367	5.41636	5.47024	6.0666	5.35078	5.20641	5.40857	5.45004	5.40066	5.36965	5.30804	5.61533	5.33949	5.43105	5.258	5.34452
BFSP2	5.55978	5.64238	5.496	5.63553	5.46609	5.72724	5.60007	5.54221	5.66583	5.47112	5.60777	5.4729	5.65056	5.73981	5.6247	5.52569	5.44475	5.57706	5.61736	5.80614	5.53195	5.81867	5.56362	5.56585	5.78096	5.29123	5.58451	5.53811	5.55841	5.6216	5.56209	5.59557	5.88921	5.47062	5.40336	5.5055	5.68493
BGN	7.30797	6.93474	7.16926	6.841	7.11525	7.02254	7.03971	7.33799	7.11136	7.01652	6.87173	7.10925	7.82729	7.14791	8.12987	7.54445	7.4062	7.42066	7.46076	7.05753	7.18033	7.71582	8.37567	7.78287	7.40509	7.5206	8.11638	7.98894	8.57942	7.845	8.14528	7.4519	7.57039	8.28725	7.77931	7.82682	8.0282
BHLHB9	6.15412	5.48179	5.85995	5.67716	5.53492	6.00314	5.779	5.56103	5.9471	5.7079	5.47766	5.79928	5.57817	5.83659	5.66662	5.93442	5.57696	5.90647	5.42784	5.49129	5.83233	5.64787	6.04215	5.7308	5.4281	5.93869	5.84166	5.23323	5.36975	5.61531	5.7658	5.39156	5.75324	5.48901	5.64633	5.64117	5.40175
BHLHE40	7.59643	8.39794	7.80132	9.05229	8.28872	7.76773	7.81189	8.1905	7.52262	8.46856	8.38087	7.95958	7.95282	7.70989	7.78698	7.6369	7.43284	7.18627	7.27222	8.70686	7.61576	7.22168	7.64783	7.6075	8.33479	8.08411	7.67807	7.61882	7.45833	7.79403	8.10328	7.8355	8.04099	7.83992	7.84543	7.47669	7.83092
BHLHE41	5.48871	6.38964	6.91037	7.44593	6.76503	6.32096	5.51829	7.36823	5.72857	6.86073	7.58585	6.2018	7.76779	6.41002	5.55466	6.329	5.68486	5.80494	5.89015	6.37039	6.09682	5.81262	5.44491	6.04317	6.63451	6.19262	6.04493	6.13764	5.52615	5.61123	5.93274	5.91388	6.66296	6.00895	6.93177	6.12764	6.40621
BHMT	7.93862	8.21363	7.73965	8.02341	7.77254	8.15219	7.96261	7.98863	8.13302	8.05773	7.87271	8.06381	7.90791	8.2979	7.92988	7.63432	7.87459	7.91533	7.7073	8.01784	7.71409	8.25428	7.78504	8.06986	7.43968	7.8166	7.6748	7.83298	7.71	7.77156	7.76285	7.38746	8.14217	7.52865	8.02532	8.48581	7.74746
BHMT2	6.17334	6.43844	6.36631	6.42673	6.21462	6.20846	6.29374	6.29815	6.46092	6.46309	6.40319	6.4186	6.30876	6.29141	6.43746	6.33414	6.40069	6.3103	6.51864	6.35226	6.35688	6.47181	6.42858	6.40274	6.48353	6.39552	6.5224	6.39272	6.30353	6.22449	6.34599	6.36526	6.396	6.21743	6.3975	6.37318	6.49108
BICC1	6.57659	6.57265	6.68751	6.62845	6.30734	7.06346	6.8451	6.92909	6.95813	6.58662	6.65888	6.76066	6.48936	6.90262	6.66887	6.92599	6.7469	6.80418	6.6276	6.8178	6.73716	6.6268	6.4811	6.71953	6.85652	6.75253	6.59445	6.90856	6.47015	6.64413	6.51308	6.53326	7.06872	6.54243	6.68457	6.73387	6.60831
BICD1	7.15126	6.82833	6.87123	6.97332	6.86155	6.95875	6.83237	6.76942	6.99052	6.82839	6.84421	6.73498	6.83723	6.79409	6.77756	6.9176	6.9887	7.09438	6.98303	7.0625	7.09047	7.02226	6.85992	6.92913	6.92954	6.83244	6.79782	6.96488	6.92921	7.04086	6.92635	6.81928	7.01761	6.9778	6.8909	6.75946	6.81699
BICD2	6.27379	6.68254	6.36101	6.60052	6.90932	6.55874	6.33654	6.58573	6.38387	6.63398	6.82314	6.7348	6.47276	6.67476	6.26307	6.506	6.39614	6.41839	6.85678	6.9237	6.935	6.18884	6.47997	6.46709	7.1089	6.54956	6.32495	6.63698	6.72401	5.89345	6.2303	6.78035	6.56567	6.42803	6.6414	6.39961	6.56818
BID	6.35054	6.30282	6.20486	6.17268	5.94269	6.24663	6.17337	6.17897	6.24518	6.30162	6.18298	6.23798	6.21863	6.31473	6.26472	6.4179	6.32077	6.24505	6.47827	6.36935	6.11722	6.39739	6.30779	6.54661	6.45083	6.42889	6.46585	6.27684	6.42817	6.34796	6.52431	6.33562	6.49045	6.4245	6.41126	6.46548	6.49107
BIK	6.34404	6.41129	6.17957	6.29015	6.21137	6.59868	6.55604	6.39263	6.43343	6.62331	6.69891	6.75465	6.89012	6.36688	6.15555	6.19476	6.60331	6.24441	6.0541	6.14004	6.71219	6.43725	6.35769	6.24736	6.24966	6.18556	6.23396	6.40724	6.44668	6.36914	6.20147	6.25761	6.43471	6.16406	6.33587	6.35377	6.34572
BIN1	10.5976	11.3241	10.4159	11.4596	11.0852	11.0003	10.9479	10.8626	10.3602	10.8611	11.0504	11.1246	10.5255	11.1232	10.4406	10.2095	10.838	10.8649	10.8997	10.2928	11.5045	10.9959	10.7962	10.8082	10.9001	11.0012	11.0917	11.0972	11.6	10.5471	11.3056	11.1115	10.7854	11.1695	11.4047	10.8424	11.4173
BIN2	7.34984	7.07422	7.27718	7.19283	6.87259	7.34361	7.02801	7.1751	7.1807	7.25127	7.13174	7.20903	7.11099	7.2475	7.20298	7.0979	7.16274	7.62886	7.1393	7.11686	7.21969	7.03432	7.05538	6.87306	7.07433	6.97262	7.18782	7.11053	7.23708	7.15263	7.16513	7.08743	7.34484	7.25543	7.14667	7.22415	7.07777
BIN3	6.81756	6.91569	7.07266	7.02606	6.9523	6.72866	6.8224	6.84168	7.03494	6.75255	6.83897	6.87874	6.84026	6.90551	6.93893	6.77063	6.65264	6.8761	7.01893	6.68749	6.53975	7.0099	7.13327	7.16252	7.02139	7.06561	7.03669	7.06189	7.34791	7.00095	7.496	7.03248	6.61841	7.28611	6.82792	6.57073	6.82782
BIN3-IT1	6.61941	6.26914	6.38439	6.34666	6.26334	6.90738	6.94887	6.43092	7.04957	6.66039	6.43878	6.47405	6.2714	6.88301	6.4595	6.48032	6.48891	6.5851	6.1037	5.97017	6.93928	6.73642	6.29116	6.31243	6.08925	6.42882	6.42462	6.89753	6.45808	6.7847	6.36603	6.2379	6.60423	6.34795	6.40079	6.67971	6.7151
BIRC2	7.32695	8.22833	7.74287	7.81151	8.08301	7.52051	7.56293	7.91689	7.40085	8.2917	8.05125	7.79358	7.93259	7.53813	7.88068	7.95167	7.65918	7.78563	8.02047	8.44591	8.69607	7.98	7.45842	7.91905	8.64358	8.17164	7.66703	8.22514	7.65419	6.78189	7.7588	7.84869	8.43677	7.91594	8.12796	7.42244	7.95374
BIRC3	4.27572	4.4166	4.3196	4.39337	4.35428	4.23889	4.27046	4.28135	4.39502	4.47793	4.32827	4.32487	4.29804	4.34543	4.27009	4.37623	4.491	4.32672	4.38576	4.43334	4.47704	4.52047	4.40262	4.30575	4.43272	4.4843	4.40517	4.62018	4.32659	4.34587	4.38462	4.39553	4.52981	4.38662	4.38242	4.30403	4.40707
BIRC5	6.88567	6.70141	6.84525	6.69352	6.47554	7.15933	6.75496	6.92188	7.10943	6.89713	6.84708	6.95172	6.95609	7.1183	6.64256	6.86265	7.01222	6.83531	6.63198	6.68151	6.77133	7.05249	6.87884	6.88319	6.78498	6.83639	6.82384	6.78085	6.94081	7.06314	6.72354	6.67938	6.80411	6.77215	7.02834	6.90273	7.03378
BIRC7	7.30182	6.72266	6.54632	7.16019	7.2042	7.05071	6.85399	6.62895	6.7894	6.78628	6.92759	6.89566	6.87039	6.81531	7.15641	7.09971	7.00346	7.27911	7.036	6.71367	6.84857	6.77937	7.0722	6.90395	6.56178	6.72983	6.93333	6.78	6.96773	7.20123	7.33586	6.85434	6.655	6.9227	6.52465	6.8954	6.96561
BLCAP	9.76452	11.377	10.2497	11.5717	11.1089	9.91015	10.362	10.8402	9.58348	10.6014	10.4708	10.482	10.0709	9.78703	10.7361	9.96977	10.0091	10.0279	10.7291	10.2841	10.9083	10.1639	10.2202	10.4127	10.9636	11.1253	10.4151	10.4377	10.4535	9.79477	10.9126	11.0474	10.0731	10.5401	10.5265	9.76441	10.4464
BLK	6.19013	6.17217	6.1547	6.20773	6.18688	6.19152	6.16717	6.22502	6.10368	6.14071	6.08263	6.12397	6.16354	6.2427	6.14978	6.06791	6.22055	6.07936	6.25378	5.94401	6.08568	6.01891	6.30576	6.14749	5.92406	6.1517	6.23579	6.0911	6.09917	6.27035	6.25509	6.14152	5.99849	6.08386	6.18891	6.1546	6.23204
BLM	7.53451	7.42429	7.4241	7.20597	6.75315	7.2394	7.2535	7.09198	7.50875	7.01984	7.22872	7.1291	6.96905	7.51566	7.01166	7.38969	7.17926	7.32125	6.96346	7.1734	6.96819	7.32591	7.09848	7.51741	7.35447	7.25354	7.02046	7.1805	6.74031	7.35604	6.80013	6.85586	7.4533	6.86958	6.99151	7.14349	7.19377
BLMH	7.19368	7.44184	7.67717	7.42086	7.54288	7.32333	7.23855	7.38204	6.78515	7.26894	7.46518	7.14855	7.33738	7.35456	7.40878	7.35188	7.1111	7.25494	7.75112	7.70374	7.47771	6.98658	7.53777	7.51982	7.61653	7.34239	7.57553	7.37318	7.65849	6.99862	7.39761	7.38158	7.37035	7.54378	7.33855	7.00747	7.3147
BLNK	5.31631	4.91679	5.09451	4.92127	4.71722	5.1947	4.96169	4.78104	5.54408	4.86455	4.94068	4.84378	4.82934	5.2466	5.04117	5.53862	5.32017	5.27312	5.2193	5.13481	5.29647	5.24092	5.03592	5.08492	5.48666	5.35983	5.03211	5.13476	5.12776	5.31091	5.08043	5.21735	5.61759	5.22969	5.04378	5.32044	5.18055
BLOC1S1	9.01743	9.52959	9.22899	9.32704	8.83139	8.93065	9.0975	9.26162	8.4156	9.0196	9.1256	9.00459	8.9896	9.02669	9.37903	8.43356	8.82375	8.98086	9.40419	8.89097	9.27406	9.2542	9.279	8.74559	9.28733	9.05608	9.16383	9.05026	9.50174	9.02043	9.59314	9.83469	8.29449	9.59083	9.41566	8.59798	8.70401
BLVRA	7.11279	7.45238	7.24387	7.24478	7.56173	7.27114	7.13336	7.38901	7.24543	7.31606	7.29668	7.30594	7.167	7.47068	7.42004	7.29483	7.2411	7.2946	7.58254	7.21154	7.47465	7.16224	7.24434	7.13004	7.54326	7.34759	7.36833	7.32882	7.32934	7.06998	7.37847	7.49886	7.38437	7.29657	7.36486	6.95365	7.29755
BLVRB	9.06168	9.77901	8.99001	9.0588	9.81693	9.03865	9.30119	9.85032	8.90776	9.90319	9.75357	9.62525	9.1919	8.64334	9.28732	8.5857	8.73964	8.77001	9.48241	8.96324	8.19097	8.7586	8.99601	8.6506	9.20941	8.96264	8.99019	8.97152	9.39126	8.70895	9.3843	9.21889	8.41042	9.41825	9.45075	8.41542	8.5406
BLZF1	4.5155	4.40369	4.41175	4.40826	4.38564	4.5267	4.33702	4.40111	4.56525	4.41292	4.36788	4.3558	4.33699	4.41128	4.39316	4.35306	4.45259	4.41755	4.29774	4.41777	4.50483	4.35657	4.31402	4.34964	4.41626	4.30771	4.33967	4.40644	4.34006	4.42818	4.30822	4.26414	4.46059	4.35883	4.34094	4.33419	4.41288
BMP1	7.68523	7.60445	7.62427	7.34354	7.49096	7.32468	7.56791	7.42365	7.46865	7.32991	7.355	7.37728	7.73421	7.3657	7.6509	7.50113	7.46476	7.68622	7.71014	7.57529	7.40453	7.4622	7.63579	7.64112	7.41552	7.44222	7.74853	7.38382	7.99428	7.68691	7.75392	7.56683	7.59736	7.79506	7.67171	7.47652	7.63828
BMP10	6.75378	6.92598	6.99175	6.78776	6.57337	7.17275	7.01661	6.79631	7.00475	6.69946	6.83433	6.92145	6.84176	7.06215	6.52544	6.7446	6.99409	6.80223	6.65589	6.79366	6.73758	6.88594	6.90394	6.76772	6.88145	6.71058	7.10994	6.69961	6.79648	6.7728	6.9238	6.64841	6.6411	6.61859	6.7771	6.976	6.88559
BMP15	5.97041	6.24553	6.15081	6.08432	5.70435	6.01796	6.10968	5.93138	6.08945	5.91985	5.97978	5.85317	6.0058	6.34323	5.76577	6.23114	6.10297	6.18396	6.03743	6.18309	6.03227	5.94658	6.15926	6.09061	6.12904	5.8562	5.98814	5.78454	5.81783	6.06639	5.92979	5.67714	6.04302	5.79976	5.63888	6.00291	6.01801
BMP2	5.59803	5.45583	5.64197	5.52662	5.78692	5.82532	5.63734	5.55123	5.72037	5.71678	5.52063	5.52755	5.45496	5.53915	6.10803	5.56463	5.5582	5.5979	5.80666	5.82003	5.76428	5.50389	5.72674	5.57186	5.61339	5.58159	5.59922	5.70213	5.4972	5.60791	5.47941	5.4453	5.79915	5.48699	5.68207	5.64828	5.58065
BMP2K	4.69209	4.78813	4.68264	4.6733	4.6326	4.82497	4.70677	4.71306	4.90067	4.79264	4.74433	4.67601	4.68029	4.81404	4.72531	4.93905	4.9491	4.8232	4.67633	4.77374	4.8454	4.86406	4.72873	4.69237	4.79964	4.69716	4.73937	4.9128	4.78174	4.80699	4.75124	4.55279	4.85232	4.69295	4.76901	4.82164	4.74184
BMP3	6.04114	6.23513	6.11727	6.11547	6.08419	6.0095	6.19494	6.05417	6.10485	6.08772	6.0432	6.03327	5.81464	6.03208	5.99665	5.94011	5.95032	6.04058	5.9362	5.93437	5.69551	6.04704	6.15962	6.03332	6.05556	5.92283	6.05392	5.96759	5.98036	6.33098	6.05889	6.05387	5.97609	6.07535	5.80872	6.12025	6.07961
BMP4	7.92089	7.83355	7.88702	7.67652	7.99412	7.67503	7.90604	7.73964	7.79462	7.74788	7.57978	7.61636	7.69474	7.64763	7.84922	7.61874	7.56333	7.46086	7.79818	7.46992	7.35746	7.76146	7.90975	8.0054	7.27581	7.76316	7.91541	7.38299	7.99683	8.02961	7.87244	7.88141	7.57338	7.77131	7.95858	7.74159	7.72118
BMP5	5.9444	6.20101	6.34452	6.09809	5.96443	6.29729	6.05287	5.9533	6.44474	5.95141	6.17726	6.16604	6.2138	6.21939	5.95178	6.50162	6.26612	6.41262	6.1363	6.1973	6.24773	6.18153	6.22588	6.57895	6.31653	6.30814	6.39574	6.35931	6.05965	6.10619	6.16383	6.01029	6.3556	6.08966	6.22973	6.35818	6.18656
BMP6	6.80353	6.94465	7.01665	6.91181	6.4843	7.06855	6.719	6.47445	7.08599	6.7241	6.6379	6.83724	6.60537	7.06452	6.28751	6.91004	6.88334	6.95075	6.4726	6.71344	6.55049	7.00158	6.67246	6.86515	5.95179	6.81493	6.73708	6.67152	6.5429	6.81894	6.75167	6.60013	6.829	6.56207	6.52311	7.10546	6.77095
BMP7	7.00754	6.88517	6.86056	6.82027	6.75863	7.04425	6.93242	6.82321	7.06241	6.88873	6.81804	6.84214	6.88182	7.05757	6.72086	6.91947	6.836	6.89739	6.72914	6.64326	6.66805	6.85267	7.0907	6.86625	6.49128	6.89018	6.95885	6.66794	6.95162	7.12422	6.94337	6.95856	6.68145	6.90228	6.81245	6.8816	7.03167
BMP8A	6.27287	6.19556	6.15229	6.19663	6.02147	6.198	6.23337	6.16848	6.22905	6.06899	6.09133	6.22752	6.09668	6.19537	6.1858	6.26972	6.18608	6.27449	6.03874	6.17066	6.10409	6.1553	6.20871	6.22005	6.1113	6.16372	6.18227	6.12445	6.22026	6.2307	6.18709	6.15208	6.39094	6.11497	6.14625	6.30248	6.18476
BMP8B	5.57729	5.5473	5.58348	5.48506	5.35837	5.50722	5.53415	5.49407	5.87898	5.58703	5.4849	5.58921	5.58027	5.79377	5.32851	5.58623	5.67474	5.48677	5.32388	5.55115	5.56784	5.62297	5.54338	5.54012	5.46079	5.51917	5.41927	5.46797	5.38891	5.76128	5.49559	5.39048	5.57294	5.35217	5.5079	5.61761	5.61665
BMPR1A	6.81051	7.02995	7.11642	7.23241	7.36013	7.25147	6.89173	8.24128	6.75981	7.15875	7.15687	7.31734	7.16383	6.89658	7.75594	7.07281	6.95211	7.22238	7.37266	7.65185	7.0942	7.00968	6.648	6.92455	8.00733	7.0974	7.20149	6.9584	7.11163	6.73404	6.73872	6.87842	7.22303	7.02102	7.59101	7.05674	7.02326
BMPR1B	6.74162	6.75268	6.53898	6.42759	6.2501	6.66852	6.68935	6.43822	6.79862	6.44365	6.78687	6.36129	6.52072	6.72921	6.54499	6.75377	6.71984	6.55845	6.32817	6.742	6.73748	6.55161	6.10906	6.62791	6.72392	6.75134	6.59322	6.43095	6.20158	6.75256	6.49377	6.1211	6.68199	6.00948	6.34859	6.48921	6.42338
BMPR2	6.75755	6.39783	6.37114	6.49434	6.59609	6.5844	6.5805	6.28335	6.57281	6.37215	6.21085	6.24604	6.18885	6.30736	6.23584	6.26702	6.21846	6.27823	6.26676	5.88479	6.24786	6.33738	6.21812	6.34903	6.09816	6.40794	6.50309	6.5163	6.34293	6.38595	6.4401	6.5511	6.24802	6.36441	6.28877	6.47523	6.32837
BMS1	7.49618	8.21088	7.59915	7.47078	8.33358	7.4596	7.46629	7.7428	7.31822	7.5971	7.4729	7.50618	7.19454	7.38035	7.13718	7.26829	7.41147	7.31505	7.84506	7.57159	7.65783	7.14635	7.91627	7.53351	7.90045	7.40653	7.68616	7.47281	7.79436	7.19388	7.7937	7.84926	7.21602	7.77272	7.9705	7.21019	7.09173
BMX	7.04603	6.85502	6.90637	6.66171	6.49425	7.4615	6.83274	6.72353	7.32379	6.65003	6.83322	6.93714	6.65753	7.0872	6.646	7.05669	6.93509	6.82077	6.58597	6.8014	6.85511	6.74921	6.86564	6.78617	6.24444	6.92405	6.83589	6.89988	6.57581	6.96057	6.43828	6.93724	6.92265	6.52426	6.85265	7.08944	6.59403
BNC1	6.09992	6.26155	6.30676	6.22876	5.81363	6.251	6.2486	6.18662	6.19351	6.21673	6.24191	6.18266	6.12094	6.32741	6.20781	6.13006	6.19158	6.12993	6.02748	6.14072	6.18719	6.27897	6.14798	6.24931	6.19679	6.11228	6.16603	5.99132	6.05795	6.13818	6.06298	5.99844	6.42057	5.99244	6.08792	6.36584	6.21836
BNC2	7.15991	6.98635	7.51763	7.06329	7.17223	7.10594	7.13265	7.03365	7.33823	7.21365	6.84282	7.37331	6.89462	7.24674	7.4532	7.40795	7.07116	7.27524	7.40784	7.42183	7.24396	7.71757	7.15149	7.54666	7.39113	7.21531	6.97697	7.5664	7.17626	7.41164	7.36185	6.82833	7.57761	7.18285	7.18256	7.67684	7.58797
BNIP1	6.54984	6.49094	6.46734	6.53444	6.50864	6.6128	6.63014	6.44244	6.43637	6.46906	6.4279	6.41833	6.4958	6.61678	6.56724	6.32991	6.46129	6.57037	6.56497	6.5212	6.62976	6.56178	6.41897	6.49575	6.54913	6.51004	6.37839	6.43312	6.49569	6.45676	6.46904	6.44085	6.52589	6.43297	6.39605	6.64916	6.40361
BNIP2	6.45928	6.52297	6.45619	6.64603	6.72453	6.54359	6.517	6.69594	6.4493	6.67972	6.56479	6.52912	6.50781	6.41447	6.69048	6.52789	6.48279	6.48194	6.60087	6.97026	7.64739	6.40498	6.21923	6.43261	6.95103	6.52328	6.35722	6.54983	6.54015	6.26775	6.48077	6.54437	6.72346	6.45001	6.71167	6.5776	6.52624
BNIP3	8.32361	10.1335	8.12719	8.80392	9.39424	8.20789	8.72558	9.02034	8.47534	9.63018	9.36122	9.26095	9.25281	8.31678	8.6999	7.75132	7.96047	7.96871	8.60872	8.6558	8.26443	8.43186	8.21781	8.17002	8.56043	8.82811	7.8838	8.52093	8.16449	7.43723	8.0639	9.12902	8.13958	8.62161	8.49642	7.66782	8.61554
BNIP3L	6.58113	6.70699	7.02098	7.16314	8.19122	6.48922	6.81087	7.75779	6.32413	7.08386	7.06046	6.62284	7.10132	6.32314	8.03144	7.50485	6.53731	6.90449	8.22848	7.85046	7.20192	6.78727	7.10236	7.28138	8.40272	7.50834	7.33765	7.28016	7.30328	6.61928	7.57332	7.76703	7.06126	7.49686	8.0052	6.46543	7.02594
BOLA1	5.90755	6.07338	6.16333	6.18181	6.07627	5.714	6.04452	6.57978	5.76391	6.28749	5.6458	6.09855	6.06373	5.92163	6.09866	5.63371	6.05264	5.88962	6.33919	5.83389	5.75661	6.0973	6.09229	5.9103	6.09648	5.90506	6.03794	5.85795	6.15249	5.75037	6.28974	6.22612	5.6136	6.23252	6.15853	6.04799	6.30793
BORA	6.68057	6.60604	6.51829	6.74297	6.20992	6.53982	6.66932	6.20627	6.52959	6.31431	6.49527	6.4462	6.32728	6.58654	6.49396	6.841	6.53331	6.77046	6.55215	6.47201	6.69568	6.40392	6.47834	6.69547	6.31338	6.62336	6.53225	6.58161	6.55275	6.58896	6.61026	6.30671	6.72767	6.3582	6.19907	6.93481	6.64879
BPESC1	4.48105	4.53129	4.54541	4.52724	4.478	4.39961	4.54918	4.37795	4.56372	4.46893	4.4225	4.45898	4.47882	4.50427	4.4488	4.58427	4.53333	4.55254	4.42788	4.43444	4.38151	4.40922	4.59022	4.58755	4.29333	4.38736	4.50595	4.45416	4.50579	4.61547	4.4577	4.43578	4.45723	4.49605	4.43667	4.60364	4.41214
BPGM	5.11346	5.07396	5.15534	5.23154	5.64247	5.41604	5.07139	5.40169	5.01989	5.09635	5.43983	5.13108	5.25434	5.16382	5.68908	4.99763	5.24359	5.07365	5.16275	5.40638	5.05161	5.16868	4.90401	5.14232	5.3749	5.07361	4.96286	5.21731	5.03486	5.02004	4.98607	5.02046	5.3795	5.0949	5.27683	5.06576	5.12569
BPHL	6.03552	5.98407	6.18924	6.01333	6.28836	5.90929	6.07357	6.43262	6.06101	5.91319	6.14777	6.23311	6.16697	5.94756	6.29218	6.03607	5.98269	5.96616	6.32334	6.29549	5.73024	6.10453	6.39068	6.29384	6.33922	5.89705	6.21062	6.32747	6.31729	5.89338	6.55573	6.30595	6.14798	6.49095	6.29009	6.15195	6.29162
BPIFA1	7.38647	7.14629	7.45066	7.23221	6.922	7.65037	7.22566	7.13921	7.54156	6.99963	7.154	7.33811	7.3736	7.5575	7.19176	7.40032	7.29256	7.36419	7.14708	7.01153	7.45569	7.59217	7.09005	7.20194	6.78252	7.08831	7.44556	7.21185	7.1961	7.34814	7.10917	6.99372	7.39551	7.27405	7.18331	7.41281	7.22863
BPNT1	4.98576	4.88853	4.93155	5.02759	4.87546	5.15897	4.86979	4.87999	5.04747	4.948	4.87558	5.04168	4.80718	5.10641	4.85984	4.9436	5.22138	4.90535	4.66354	4.85352	4.84184	5.30205	4.88047	4.85518	4.44303	4.91065	4.98559	5.07693	4.74933	4.88825	4.84006	4.73078	4.99685	4.86011	4.71616	5.19122	4.92622
BPTF	7.22646	7.52804	7.57197	7.55302	8.48082	7.49836	7.54236	8.02016	7.47528	7.83494	7.56206	7.71138	7.80637	7.58248	7.3883	7.43865	7.4812	7.55173	8.07098	8.18662	7.87093	7.62887	7.6835	7.42149	8.16402	7.60064	7.22415	7.83505	7.48614	7.32725	7.29471	7.69237	7.5389	7.4401	7.97674	7.52903	7.54656
BPY2	6.21332	5.91057	6.16729	6.23634	5.77255	6.4042	6.04798	6.13246	6.33629	6.19594	6.26231	6.06079	6.15243	6.22879	6.01447	6.01684	6.11901	6.02984	5.93764	6.08386	6.04143	6.42837	6.09323	6.04565	6.10691	5.88352	5.94069	5.73829	5.88884	6.10087	6.02346	5.78131	6.20736	5.82238	6.22536	6.40023	6.19231
BRAP	5.98932	6.30224	5.91823	6.16843	6.27015	5.90943	6.02725	6.21626	6.00235	6.35193	6.07977	6.17151	5.9969	5.93738	5.92598	5.87061	5.90571	5.98854	5.94705	6.06304	6.15624	5.88907	5.95624	5.89269	6.20701	5.95244	5.92026	5.98705	5.99267	5.92143	5.99781	6.21538	5.94029	6.06116	6.17537	5.89211	5.97194
BRCA1	6.53324	6.43781	6.51006	6.38348	6.33167	6.45557	6.40017	6.44083	6.4552	6.36881	6.43682	6.47343	6.4798	6.54978	6.36368	6.3973	6.51672	6.38084	6.35088	6.40358	6.13681	6.32341	6.51264	6.41353	6.16605	6.45529	6.37307	6.25914	6.45688	6.49493	6.40799	6.3669	6.25074	6.24383	6.39394	6.58677	6.46476
BRCA2	4.54817	4.61063	4.62772	4.58006	4.43296	4.63018	4.57376	4.53327	4.7144	4.66643	4.59533	4.57643	4.51315	4.72587	4.55653	4.60034	4.65151	4.55927	4.44608	4.69634	4.55057	4.59693	4.62465	4.53569	4.46717	4.64898	4.50422	4.61163	4.46402	4.59608	4.48152	4.38369	4.74452	4.49804	4.51916	4.71139	4.68471
BRCC3	5.73562	5.75384	5.9352	5.99261	6.032	5.74198	5.86294	5.95148	5.78407	6.08701	5.88404	6.01188	5.98701	5.71695	5.74497	5.72106	6.07015	5.71799	5.84371	6.04873	5.77112	5.94749	5.72433	5.77594	6.09732	5.94089	5.95296	5.87416	5.92862	5.79693	5.97082	5.889	6.05837	5.83224	5.9623	5.92077	6.03759
BRD1	6.30915	6.5394	6.23348	6.37241	6.73415	6.25989	6.31513	6.32443	6.11527	6.29753	6.3009	6.17889	6.2536	6.18503	6.38092	6.3343	6.07042	6.32624	6.38597	6.76536	6.85684	6.0497	6.51928	6.29216	6.74435	6.32929	6.33229	6.2298	6.40327	6.24093	6.43828	6.91143	6.15802	6.42574	6.38744	6.03333	6.16376
BRD2	7.42879	8.14192	7.59469	7.61954	8.43195	7.53241	7.74587	8.32728	7.41829	8.04871	7.82414	7.76939	7.80324	7.4364	7.42193	7.52857	7.65241	7.75923	8.09345	8.17298	8.84535	7.74974	7.82494	7.50256	8.63352	7.75383	7.70387	8.25653	7.99803	7.3882	7.94173	8.02818	7.65352	7.81788	8.3154	7.64709	7.71897
BRD3	8.25906	8.49362	8.30326	8.43352	8.90558	8.41628	8.42974	8.71062	8.39362	8.88088	8.66845	8.62225	8.59634	8.22348	8.88204	8.56791	8.54817	8.61811	8.77425	8.75757	8.88854	8.44598	8.5559	8.23966	9.02565	8.97614	8.70383	8.444	8.7062	8.26969	8.47728	8.79896	8.3458	8.57336	8.97193	8.13105	8.31118
BRD4	7.11504	7.99385	7.06455	7.26089	7.98228	7.40925	7.47038	7.79486	7.18605	7.75031	7.54692	7.57479	7.47827	7.27494	7.3762	7.2074	7.16978	7.43464	7.55658	7.26074	7.61098	7.21204	7.48509	7.19186	7.46082	7.22071	7.45541	7.50644	7.55412	7.21199	7.62322	8.09949	6.84882	7.63848	7.55812	6.95381	7.32071
BRD7	6.67783	7.07958	6.95581	6.64076	7.44616	6.56996	6.78762	6.83008	6.3566	6.92729	7.02813	6.66289	6.78777	6.40385	6.16476	6.65996	6.32069	6.65239	7.29788	6.5948	6.93705	6.48683	6.46887	6.70573	7.23915	6.75716	6.62477	6.95959	6.94011	6.3606	6.66371	7.22962	6.64214	7.12129	6.47646	6.17518	6.41559
BRD7P3	5.47119	5.27359	5.48031	5.3753	5.26895	5.61987	5.44743	5.4775	5.49857	5.5257	5.3666	5.5056	5.40056	5.50348	5.37221	5.18272	5.40608	5.37739	5.20879	5.2735	5.16692	5.54833	5.46972	5.33642	5.42477	5.17457	5.31259	5.3968	5.42313	5.60218	5.49396	5.47199	5.39549	5.69447	5.53203	5.39047	5.43061
BRD8	6.0799	6.44727	6.37423	6.24449	6.39306	6.07309	6.28326	6.17801	6.10761	6.16065	6.21287	6.11054	5.99634	6.10866	5.90805	6.33592	6.1438	6.15486	6.26273	5.97286	6.19692	5.94199	6.46222	6.31403	6.28117	6.447	6.11858	6.27147	6.25359	6.11358	6.28567	6.59131	6.16323	6.23795	6.15522	6.06271	6.0413
BRD9	8.51636	8.85047	8.61053	8.61391	8.63451	8.74037	8.45247	8.51727	8.48357	8.58905	8.53655	8.55131	8.5738	8.49561	8.08312	8.56113	8.64623	8.58532	8.43918	8.77197	8.498	8.63924	8.63338	8.85689	8.59735	8.69929	8.93135	8.64093	8.69259	8.55141	8.64247	8.65794	8.56772	8.70886	8.62395	8.77597	8.82741
BRDT	4.77026	4.90625	4.71075	4.87644	4.66867	4.65587	4.74214	4.51556	4.71777	4.77193	4.6425	4.6375	4.63006	4.64743	4.67139	4.7676	4.62033	4.67421	4.77875	4.53025	4.60992	4.53241	4.67396	4.61408	4.58406	4.60094	4.78992	4.74074	4.75286	4.78009	4.55314	4.76959	4.53603	4.66182	4.60784	4.63072	4.6623
BRE	8.43441	8.78117	8.51517	8.41567	8.61937	8.2925	8.56653	8.75414	8.50198	8.5693	8.24982	8.4656	8.35783	8.37845	8.51706	8.41399	8.38038	8.41337	8.38204	8.68843	8.49602	8.44151	8.38119	8.42607	8.8927	8.43641	8.50954	8.53684	8.47582	8.41246	8.63871	8.5063	8.47963	8.47261	8.71071	8.51137	8.62075
BRF1	6.75287	6.59492	6.62376	6.49371	6.65256	6.65751	6.69113	6.63248	6.57626	6.57407	6.57396	6.63654	6.76323	6.73187	6.53624	6.44275	6.60537	6.52865	6.49029	6.27237	6.21681	6.77668	6.87364	6.59497	6.31739	6.52567	6.81932	6.58873	6.91488	6.8241	6.79799	6.67061	6.12986	6.93713	6.74624	6.78093	6.55873
BRF2	7.16947	7.21606	7.24564	7.6874	7.38823	7.1928	7.26401	7.48424	7.32315	7.33633	7.47294	7.31121	7.20169	7.43314	7.12545	7.06691	7.20934	7.09355	7.1713	6.99924	7.16681	7.23005	7.14061	7.24962	7.22479	7.24251	7.2467	6.95286	7.31474	7.26795	7.3004	7.7132	7.05266	7.18982	7.25366	7.03024	7.11064
BRINP1	6.72315	6.57316	6.66154	6.71431	6.24417	6.30092	6.82653	6.47844	6.73155	7.04413	6.17997	6.70472	6.60124	6.57841	6.55196	6.89857	6.5258	6.65056	6.69051	6.39846	6.72965	6.66966	6.64691	6.40945	6.39137	6.59343	6.87696	6.61185	6.6441	6.73913	6.83215	6.30136	6.75388	6.44191	6.6579	6.62812	6.86428
BRINP2	6.49512	6.34121	6.48169	6.6552	6.36551	6.92509	6.41534	6.20173	6.85899	6.2347	6.31155	6.56363	6.24856	6.4881	6.10429	6.63302	6.87851	6.73892	6.0254	6.11128	6.28703	6.61644	6.43906	6.45617	6.13398	6.24799	6.33355	6.16819	6.45867	6.36378	6.39464	5.94935	6.2847	6.29393	6.4705	6.66433	6.32579
BRINP3	4.28257	4.24859	4.36985	4.32965	4.31333	4.63432	4.3457	4.30619	4.59501	4.4531	4.37587	4.4181	4.37502	4.63046	4.35904	4.33051	4.55741	4.37595	4.31482	4.48251	4.46622	4.37136	4.39158	4.25995	4.30083	4.3585	4.38078	4.42958	4.2721	4.43451	4.24436	4.32497	4.41443	4.30039	4.42781	4.42133	4.49149
BRIP1	4.79391	4.8983	5.02868	4.86936	4.7644	4.98542	4.83544	4.80595	4.90741	4.88676	4.91655	4.90857	4.75224	5.28049	4.69223	4.89472	4.96756	4.8969	4.56744	4.83741	4.93465	4.95826	4.85494	4.99881	4.66806	4.91211	4.9157	4.86618	4.74276	4.98322	4.80258	4.63346	4.92706	4.86432	4.77161	5.1217	5.02768
BRIX1	4.84716	4.69341	4.60601	4.73191	4.71605	4.53313	4.5898	4.70821	4.7529	4.71541	4.71717	4.68313	4.63482	4.72783	4.6666	4.66025	4.66361	4.65967	4.64931	4.71914	5.08006	4.61883	4.60823	4.59935	4.74559	4.81782	4.51109	4.67628	4.51213	4.59402	4.5882	4.6196	4.7755	4.49143	4.67941	4.73705	4.69399
BRMS1	7.17457	7.68875	7.32044	7.25771	7.6193	7.62685	7.36946	7.18186	7.54267	7.37529	7.38208	7.20146	7.44902	7.35937	7.2461	6.96722	7.40633	7.34387	7.3941	7.11886	6.88808	7.3651	7.61031	7.09201	6.93906	7.2996	7.53559	7.27422	7.56102	7.23803	7.65151	7.58967	7.17851	7.43029	7.16642	7.25411	7.35128
BRPF1	6.77526	7.0607	6.84543	6.62698	6.83284	6.89365	6.74031	6.51591	6.46473	6.4994	6.64578	6.23419	6.30825	6.44474	6.75624	6.62572	6.28116	6.66308	6.85147	6.47177	6.97945	6.48102	6.51332	6.80944	6.95293	6.60225	6.71347	6.39503	6.72186	6.72153	6.65462	6.80773	6.71723	6.53343	6.349	6.32189	6.25129
BRS3	6.4361	6.60768	6.30744	6.31276	6.3368	6.39831	6.31614	6.38365	6.39317	6.42791	6.4377	6.16542	6.31186	6.55173	6.29186	6.41504	6.6572	6.34937	6.28257	6.29459	6.33229	6.52969	6.38357	6.2796	6.1391	6.44377	6.49607	6.27211	6.3062	6.29697	6.34151	6.38793	6.34645	6.3123	6.18241	6.31691	6.23082
BRSK2	5.77978	6.01585	5.91479	5.91477	5.79695	5.81743	5.74944	5.88856	5.63524	5.95538	6.08832	5.92632	5.75461	5.98038	5.82754	5.58076	5.3778	5.65701	5.77151	5.75827	5.8096	5.90077	5.74065	5.55204	5.69728	5.5717	5.75301	5.52067	5.76488	5.90654	5.44503	5.67432	5.6816	5.63487	5.93324	5.62665	5.97723
BRWD1	5.30638	5.27806	5.25838	5.17562	5.29061	5.32102	5.29048	5.19118	5.49382	5.25665	5.24388	5.23187	5.24003	5.24531	5.20945	5.25065	5.25696	5.23082	5.29155	5.34733	5.49205	5.26207	5.25767	5.23213	5.28051	5.44554	5.17247	5.2678	5.34135	5.18658	5.22339	5.26208	5.31055	5.06034	5.32	5.3018	5.34224
BSDC1	6.78644	7.08872	6.91726	7.08756	7.28453	6.55039	7.15724	7.04365	6.88095	7.24822	6.96723	6.96517	6.95614	6.81643	7.02706	6.7734	6.66544	6.96789	7.14152	7.10689	7.27068	6.78013	7.09299	6.89704	7.04672	7.17361	6.97574	7.07081	7.08603	6.76556	6.85952	7.3095	7.01508	7.0849	7.06846	6.95436	6.83827
BSG	7.99997	8.22207	7.92286	7.92536	8.81982	8.04054	8.55157	8.39768	7.75052	8.38154	8.51626	8.8481	9.29474	8.13409	7.88052	7.30028	7.74225	7.77584	7.83575	7.95521	6.97669	8.0922	8.15307	7.83052	8.10143	7.83673	7.79006	8.04851	8.44444	7.48159	7.93982	8.55125	7.4397	8.5233	8.57323	7.73888	8.17019
BSN	7.61995	7.46652	7.63802	7.52396	7.33836	7.24487	7.84521	7.41281	7.69379	7.34521	7.35673	7.45641	7.38112	7.62081	7.21046	7.50018	7.40152	7.43752	7.30559	7.34634	7.35192	7.38049	7.40738	7.30963	7.26296	7.35061	7.35389	7.4833	7.33541	7.70933	7.11662	7.36317	7.76801	7.23424	7.56445	7.74288	7.78914
BSPRY	6.56475	6.58391	6.28626	6.54219	6.18033	6.53711	6.48867	6.22551	6.45956	6.18906	6.24745	6.31241	6.25922	6.86361	6.41832	6.22836	6.2543	6.17038	6.53955	6.08064	6.34358	6.27233	5.98757	6.43332	5.81971	6.24403	6.38545	5.94491	6.14319	6.74788	6.30159	5.90021	6.31211	6.17033	6.15658	6.3778	6.34879
BST1	6.20812	6.25339	6.44454	6.46367	6.29574	6.21756	6.30223	6.28797	6.33225	6.26905	6.34255	6.18621	6.3841	6.30658	6.45199	6.38903	6.1984	6.22195	6.22503	6.54869	6.08539	6.26835	6.35321	6.54536	6.32026	6.27768	6.09517	6.20755	6.26467	6.34167	6.27176	6.2656	6.34265	6.48985	6.25966	6.27479	6.40566
BST2	7.08572	7.08079	6.91046	6.49755	7.2282	7.11731	6.49391	7.06339	7.19761	7.45622	7.27512	6.8487	8.10187	7.21666	7.86147	7.07899	7.47911	7.63095	7.51916	7.18772	6.78495	7.57185	7.72258	7.45023	7.83663	8.12432	7.60411	7.32845	7.72768	8.51622	8.06095	8.15137	7.15411	8.01887	7.24645	7.14891	7.26873
BTAF1	5.74939	5.97489	5.85688	5.764	6.07193	5.51571	5.85755	5.94519	5.32566	5.63909	5.71496	5.50126	5.31282	5.11749	5.38188	5.60074	5.52836	5.68557	5.93562	6.0261	5.72799	5.5883	5.47618	5.74371	6.40446	6.04751	5.53595	5.75197	5.76486	5.63241	5.67623	6.01748	5.73137	5.73822	6.05691	5.31226	5.48514
BTBD1	9.224	9.28311	9.37318	10.142	9.89533	9.45742	9.61459	9.94151	9.03565	10.1559	10.2663	9.99867	9.7491	9.99716	9.59777	8.97194	9.27119	9.10101	9.46102	9.67189	10.4517	9.665	9.08288	9.29976	9.83767	9.90089	9.09579	9.98936	9.55156	8.44179	9.12029	9.78844	9.51082	9.33432	9.98264	9.09619	9.41881
BTBD18	6.15884	6.38797	6.33522	6.09738	6.10732	6.4896	6.25417	6.24633	6.92173	6.32264	6.26405	6.35673	6.06429	6.51625	6.44949	6.2609	6.48682	6.27691	6.09037	6.3042	6.39628	6.73729	6.11314	6.25629	5.92323	6.27086	6.25763	6.60469	6.15425	6.34973	6.07807	5.99846	6.20252	6.16446	6.21065	6.72427	6.30696
BTBD2	8.54887	8.59466	7.66631	8.61807	8.70968	8.50842	8.23212	8.46165	8.32114	8.49563	8.41451	8.79274	8.74618	8.43246	8.27165	8.01506	8.29409	8.50595	8.33565	8.43068	8.26187	8.14124	8.56829	8.03846	8.31529	8.14233	8.14885	8.31004	8.29227	8.02601	8.38628	8.49279	7.90953	8.30347	8.71141	8.07511	8.46495
BTBD3	6.36808	6.38202	6.48867	6.66181	6.93797	6.15456	6.29147	6.89441	6.42425	6.8915	6.78339	6.45644	6.94053	6.58146	7.09646	5.99587	6.4105	6.51021	6.6369	6.87849	6.90551	6.02089	6.66166	6.34653	7.39433	6.75576	6.21894	7.05583	6.11402	5.90707	6.39455	6.85079	6.70486	6.49095	6.52905	6.18865	6.41897
BTBD7	5.21964	5.15408	5.19984	5.22139	5.09649	5.07636	5.05033	5.17696	5.12744	5.21933	5.1028	5.16275	5.10557	5.12769	5.19578	5.03902	5.06176	5.16299	5.16547	5.13619	5.15908	5.04144	5.239	5.09232	4.98276	5.07359	5.15942	5.0831	5.19995	5.27247	5.15283	5.18916	5.16134	5.10741	5.10702	5.08761	4.87054
BTC	4.32302	4.33899	4.3111	4.35414	4.34733	4.43252	4.35007	4.27903	4.4523	4.34966	4.28794	4.26282	4.22293	4.45059	4.29101	4.38447	4.37116	4.34679	4.19024	4.26142	4.31901	4.29278	4.3427	4.34923	4.24788	4.40743	4.36402	4.36756	4.25086	4.29344	4.25622	4.19715	4.27662	4.25842	4.23595	4.29408	4.32278
BTD	6.3171	6.23616	6.23956	6.36898	6.23567	6.14883	6.17739	6.16482	6.29555	6.28711	5.9951	6.12183	6.16111	6.0598	6.2871	6.2141	6.18176	6.22146	6.33082	5.96183	6.02133	6.12301	6.36216	6.24349	5.92025	6.25244	6.31786	6.2123	6.2413	6.50081	6.29571	6.36315	6.07949	6.46735	6.14197	6.02897	6.06266
BTF3	10.2547	10.7405	10.2592	10.2497	10.9114	9.85876	10.6692	10.7673	9.82734	10.8532	10.3974	10.5314	10.3217	9.80085	11.0072	10.2223	10.1731	10.192	10.7483	10.7354	10.658	10.5532	10.3069	10.2636	11.082	10.6606	10.6238	10.6923	10.5199	9.66392	10.6174	10.859	10.131	10.6278	10.7212	10.108	10.2
BTF3P11	4.42874	4.3409	4.38159	4.36128	4.42718	4.34255	4.38971	4.40731	4.31271	4.54143	4.42561	4.48497	4.45463	4.32422	4.47077	4.30361	4.39129	4.36193	4.45556	4.39852	4.33383	4.39842	4.33571	4.32061	4.39107	4.36798	4.38866	4.42511	4.52239	4.4647	4.37246	4.58743	4.2719	4.32057	4.40304	4.38182	4.42205
BTG1	7.52806	7.64948	7.9739	8.16431	9.33124	7.11676	8.3673	8.75907	7.85151	8.72612	8.33422	8.21121	8.2393	6.64035	9.25401	8.70654	7.76684	7.90334	9.38104	8.97739	8.9715	8.33446	8.824	8.33742	9.68023	9.39981	8.76736	8.66132	8.68113	7.97881	8.69699	9.50662	8.5213	8.88832	8.93462	8.09677	8.4227
BTG2	8.2866	8.47187	8.45967	8.25366	8.75733	9.78631	8.84204	8.44727	8.50358	9.17726	9.01943	8.72511	8.51354	8.61478	9.75695	8.22126	8.2451	8.40948	8.45713	8.52454	8.52537	8.15326	9.58727	8.73443	8.32863	9.09981	8.6184	8.36834	8.51499	8.73948	8.62603	8.78679	8.72055	8.53677	8.59494	8.29073	8.53916
BTG3	6.2078	6.15816	6.30052	6.03706	6.32634	6.204	6.19631	6.06771	6.11196	6.01264	5.95667	5.94121	6.00142	5.96684	6.52263	6.29544	6.12779	6.12999	6.38641	6.36135	6.53719	6.09443	6.37875	6.31816	6.77126	6.45399	6.30226	6.21437	6.13847	6.09635	6.19757	6.25807	6.25969	6.33941	6.06657	6.05521	6.09559
BTG4	6.78624	6.59901	6.51734	6.41463	6.09228	6.56638	6.62222	6.37441	6.78332	6.40808	6.3264	6.49062	6.37763	6.66325	6.27581	6.29537	6.59861	6.50195	6.059	6.4026	6.72161	6.48446	6.41173	6.4632	6.06554	6.41278	6.11569	6.36673	6.21729	6.71562	6.19757	6.05028	6.47447	6.13252	6.29567	6.96527	6.483
BTK	7.3768	7.38024	7.4351	7.49668	7.1468	6.88187	7.49049	7.29863	7.27442	7.36494	7.29343	7.09738	7.27747	7.12579	7.16964	7.42787	7.36798	7.50206	7.26503	7.39131	7.34203	7.17231	7.58485	7.51859	7.13755	7.35239	7.23001	7.28662	7.48721	7.29991	7.52693	6.98476	7.51318	7.20033	7.33133	7.226	7.10035
BTN1A1	6.49596	6.19008	6.45495	6.32633	5.71352	6.64332	6.0298	6.14449	7.07989	6.10881	6.38425	6.16304	6.34762	6.54588	5.52067	6.29625	6.70086	6.41455	5.85647	6.01633	6.16318	6.24759	6.04688	6.09328	5.77258	6.35592	6.11181	6.40268	6.11506	6.40897	5.84918	5.58969	6.35172	6.00001	5.94214	6.93947	5.98057
BTN2A1	7.39354	7.50432	7.62572	7.58537	7.46818	7.36113	7.52023	7.6666	7.27033	7.63889	7.49287	7.45458	7.59662	7.48568	7.2915	7.55235	7.66143	7.5261	7.52499	7.56773	7.78588	7.58345	7.68115	7.5979	7.36939	7.71921	7.55736	7.48419	7.7438	7.404	7.67204	7.60351	7.62405	7.75339	7.47197	7.55048	7.68051
BTN2A2	5.90426	5.8971	5.88286	5.89144	5.80461	6.15618	5.96663	5.85408	6.35194	5.79434	5.82101	5.85905	5.71332	5.92608	5.93187	6.03748	6.06914	6.06944	5.75589	5.89653	6.04949	5.86497	6.01822	6.06574	5.5902	6.13805	5.95401	5.97558	5.91639	5.88684	5.85014	5.79072	6.19872	5.87371	5.78086	6.05687	5.91369
BTN2A3P	7.00948	6.87738	7.02991	7.00515	6.56105	7.04415	6.82676	6.70449	7.46375	7.08276	6.7676	6.77132	7.10442	7.18454	6.48315	6.78823	7.07584	6.95147	6.49174	6.86152	7.1711	6.87489	6.78684	6.97871	6.57983	6.83783	6.72267	6.94874	6.58117	6.81367	6.37277	6.54903	7.02481	6.51821	6.40497	7.075	6.80782
BTN3A1	6.72397	6.43697	6.55821	6.55838	6.64715	6.6385	6.60604	6.73329	6.63018	6.74169	6.77757	6.60807	6.63887	6.71282	6.59324	6.51594	6.73728	6.79024	6.77874	6.58028	6.27268	6.5586	6.86944	6.57315	6.37835	6.73556	6.78613	6.45922	6.84681	7.15108	6.71988	7.00201	6.81576	7.0299	6.60408	6.49133	6.581
BTN3A2	6.402	6.13708	6.41667	6.11527	6.52569	5.96587	6.08034	6.67414	6.05685	6.76984	6.60316	6.43548	6.50914	5.95428	6.21386	6.34894	6.93945	7.0841	6.98258	6.89446	6.30754	6.37475	6.45477	6.41522	6.89605	7.0471	6.62752	6.49963	6.64295	6.72599	6.3699	7.06489	7.69919	6.68462	6.62917	6.34138	6.3047
BTN3A3	5.44225	5.36489	5.40171	5.40164	5.66522	5.37643	5.41463	5.73349	5.36918	5.8984	5.58131	5.4254	5.67899	5.31968	5.74736	5.55174	5.71243	5.85316	5.95127	5.98635	5.53037	5.46394	5.67103	5.63168	5.89511	5.88388	5.66076	5.58077	5.68761	5.75832	5.71936	6.25683	6.2101	5.51198	5.7764	5.67717	5.57849
BTNL2	6.04217	5.9911	5.88122	5.87524	5.71018	6.01253	5.99212	6.01775	6.1156	6.20337	6.05923	6.05631	6.23746	6.20059	5.872	6.0093	6.04771	5.87461	5.75624	6.16092	6.05314	6.30673	5.89758	6.08392	5.98545	5.89291	5.98003	5.80911	5.71727	6.06411	5.77223	5.58017	5.93619	5.92017	5.91872	6.5685	6.42823
BTNL3	8.39801	8.18803	8.39293	8.37292	7.99012	8.6224	8.24575	7.90499	8.3345	7.93522	8.17276	8.02839	8.16287	8.26646	7.93823	8.30403	8.17528	8.44334	8.2951	7.79316	7.95931	8.05989	8.60974	8.26614	7.78503	8.25849	8.01533	7.90989	8.4986	8.95627	8.59162	8.60119	7.97696	8.54703	8.30017	8.06677	8.21611
BTNL8	7.1816	6.80699	6.91815	6.86727	6.46482	7.30163	7.15944	7.05219	7.56087	7.16061	7.08388	6.99612	6.98525	7.23495	6.77415	7.08987	7.09421	7.03384	6.70578	7.13725	7.2898	7.27173	6.91673	6.98912	7.28575	6.95833	6.8903	7.12384	6.85597	7.24444	6.7633	6.69818	7.23942	6.78417	7.11876	7.10951	6.95789
BTRC	6.9137	7.02052	6.97976	6.99895	6.6664	7.24798	7.00162	6.68793	7.38003	6.6974	6.91494	6.96365	6.85549	7.0921	6.7169	7.11838	6.97223	6.99872	6.5738	6.71995	6.9284	7.02027	6.95535	7.01764	6.39723	6.9323	6.98113	6.87406	6.77321	6.91863	6.78332	6.63228	6.93742	6.62125	6.50226	7.19762	6.92412
BUB1	5.92639	5.84297	5.8858	5.80083	5.46046	5.99697	5.93839	5.6147	6.08869	5.79384	5.70362	5.78893	5.80796	5.90898	5.55262	5.82625	5.99572	5.87774	5.42426	5.67145	5.8835	5.84127	5.79349	5.75877	5.47614	5.88387	5.74051	5.84742	5.55689	5.86973	5.61626	5.41795	6.05062	5.56542	5.6032	6.02463	5.87221
BUB1B	6.38412	6.31042	6.46683	6.34573	6.12144	6.29899	6.34557	6.21119	6.4738	6.22575	6.22519	6.27977	6.46412	6.36721	6.24502	6.59549	6.34688	6.50648	6.14856	6.29244	6.45503	6.29083	6.49302	6.5685	6.28423	6.4455	6.58392	6.52892	6.41176	6.5731	6.37913	6.23133	6.56626	6.52785	6.25308	6.31491	6.45271
BUB3	6.97702	7.02873	7.00434	7.1721	7.38046	6.9202	7.01795	7.13276	6.88592	7.23047	7.05642	7.15099	7.10908	6.76895	7.14543	7.10828	6.88065	6.9562	7.1665	7.44009	7.34439	7.05675	7.12753	6.98501	7.71397	7.14039	7.07312	7.19611	7.08358	6.75397	7.05257	7.33264	7.2438	7.06726	7.3576	7.08545	7.0447
BUD31	6.99721	7.14203	6.89399	7.00157	7.0845	6.74151	7.01357	6.93169	6.45737	7.07314	6.56331	6.80315	6.86408	6.80048	7.02496	6.85902	6.67932	6.86604	7.10336	6.80614	7.14866	7.02938	7.095	6.98718	7.04411	7.07254	7.089	7.05749	7.26978	6.95503	7.27504	7.28659	6.9058	7.2946	7.11138	6.80693	7.02183
BYSL	7.16371	7.64082	6.99229	7.1072	7.18955	7.4059	7.34184	7.30928	7.09424	7.14361	7.32409	7.21301	7.05902	7.18976	7.50271	6.98607	6.96731	7.17028	7.38066	7.06552	7.16879	7.57687	7.14478	7.20422	7.28647	7.00453	7.13055	7.16366	7.57129	7.08089	7.1663	7.52932	6.99827	7.38466	7.29401	6.58004	7.13189
BZRAP1	6.03322	6.1761	6.02694	5.90997	5.61116	6.34737	5.93008	6.13111	6.29916	5.9713	5.95901	6.06071	5.80631	6.40652	5.44468	5.81165	5.91918	6.06782	5.9228	5.49178	6.07593	6.04337	5.89266	6.13263	5.66021	5.85203	5.97745	6.20018	5.7729	6.22449	5.84752	5.91517	6.18395	5.83152	5.73441	6.14442	5.84839
BZW1	6.70293	6.87573	6.69932	6.74805	7.07305	6.19249	6.95156	7.18544	6.31814	6.95246	6.92226	7.17451	7.2032	6.39794	7.66028	7.3117	6.80395	6.9241	7.51152	7.87689	7.934	7.12882	6.58475	7.05916	7.8368	7.06741	7.35513	7.50956	7.34754	6.60031	7.49146	7.02821	7.48736	7.25672	7.77435	6.88873	7.34203
BZW2	10.6355	10.7003	10.2828	10.3992	11.0692	10.1427	10.6404	11.0967	9.77726	11.1192	10.9073	10.8704	10.8168	10.3409	11.1674	9.80853	10.5713	10.6716	10.6124	10.5718	9.75055	10.3074	9.74246	10.3925	10.8284	10.1211	10.0776	10.544	10.4584	9.93796	10.421	10.7323	9.92497	10.6722	10.8851	9.84873	10.2113
C10orf10	7.26528	6.88355	7.7015	7.41748	8.01006	6.79507	7.75819	8.04437	7.52048	7.3033	7.71256	7.72229	8.07559	7.05159	7.26119	7.19497	7.37598	7.30125	8.23654	7.23876	7.29927	7.41931	8.32751	8.09935	7.95551	8.5896	7.66615	7.49596	7.85059	7.83343	8.02326	9.16663	7.23601	8.35141	7.52346	7.88601	7.21284
C10orf12	6.00247	5.91575	5.89075	5.87556	5.65095	6.06967	6.03129	5.78598	6.1402	5.87893	5.90355	5.96972	5.75627	6.09011	5.73773	6.03664	6.04912	6.08922	5.74702	5.91342	5.97263	5.83031	5.83645	6.00119	5.59178	5.87899	5.94976	5.92419	5.80442	5.97701	5.88194	5.67965	5.99781	5.72098	5.82033	6.17601	5.91537
C10orf2	6.66558	7.11149	6.57497	6.44462	6.63872	6.69105	6.57862	6.75253	6.80848	6.88558	6.55101	6.56888	6.65181	6.59867	6.34528	6.2893	6.40473	6.42262	6.52195	6.4356	6.45754	6.78963	6.3904	6.43598	6.55447	6.32847	6.40235	6.94201	6.60252	6.71734	6.69571	6.68681	6.47391	6.60265	6.68773	6.25324	6.62257
C10orf76	6.31145	6.33848	6.48355	6.60288	6.42854	6.47547	6.32647	6.35712	6.36325	6.54153	6.53608	6.40207	6.40315	6.48508	6.35838	6.36278	6.34229	6.30555	6.37558	6.24765	6.36693	6.17643	6.34071	6.31296	6.60185	6.38287	6.27806	6.39846	6.28817	6.28053	6.24448	6.21523	6.33874	6.29803	6.1454	6.32679	6.26597
C10orf88	5.7802	5.68467	5.87653	5.79464	5.47848	5.79937	5.79693	5.73613	6.15744	5.65966	5.60766	5.70323	5.62716	5.86245	5.83034	5.73378	5.63497	5.85811	5.61678	5.70541	5.77915	5.64641	5.58987	5.78972	5.56121	5.7333	5.55272	5.71314	5.67776	5.67726	5.73578	5.46107	5.81985	5.60731	5.6298	5.64861	5.84374
C10orf95	7.11137	6.89262	6.54652	6.72455	6.55271	6.96115	6.49985	6.54239	6.79244	6.45638	6.66951	6.76597	6.57687	6.92129	6.74994	6.49627	6.59937	7.02044	6.43269	6.40507	6.73447	7.03766	6.40888	6.51923	6.66915	6.65866	6.66308	6.61506	7.04246	6.82271	6.7528	6.67418	6.63854	6.69484	6.47019	6.7654	7.12725
C11orf1	4.54875	4.52298	4.44994	4.52143	4.51791	4.54695	4.57294	4.49423	4.50241	4.53194	4.45955	4.47351	4.43143	4.60267	4.5208	4.6899	4.59981	4.52114	4.56579	4.53879	4.5092	4.4732	4.65322	4.52189	4.4919	4.57598	4.451	4.42634	4.53368	4.74094	4.55666	4.48487	4.53647	4.44979	4.45701	4.45274	4.45859
C11orf16	8.51961	8.36296	8.4135	8.37827	8.12852	8.70876	8.48279	8.59346	8.76745	8.51243	8.59991	8.59999	8.43148	8.78126	8.33737	8.28841	8.80185	8.32893	8.17577	8.19222	8.4564	8.77027	8.19633	8.39573	8.445	8.21964	8.42068	8.43229	8.36096	8.47366	8.28174	8.36025	8.42067	8.46973	8.64891	8.44701	8.22598
C11orf21	7.33591	7.32754	7.24046	7.16362	6.78686	7.48418	7.0452	6.90631	7.34621	6.87459	7.03368	6.94095	6.93881	7.46675	6.87741	7.28616	7.18595	7.17193	6.81522	6.83298	6.86203	7.17463	7.27194	7.30021	6.84397	7.13569	7.41073	7.05444	6.74477	7.51575	7.25691	7.20126	7.21799	7.09256	6.785	7.16663	7.14279
C11orf24	7.09398	7.28872	7.06711	7.00849	7.19468	6.60098	6.86957	6.72439	6.52977	6.81172	6.86748	6.82641	6.89548	6.71405	7.36014	7.04796	6.86105	7.09152	7.1354	6.96164	6.722	6.78958	6.9437	7.28457	6.80251	6.87442	7.38501	6.92928	7.23163	6.91906	7.24177	7.20787	6.71309	7.24277	6.97119	6.67953	6.91335
C11orf30	4.99405	5.25457	5.08777	5.05179	4.9968	5.03939	5.12084	4.91304	4.97785	5.04142	4.99453	4.90659	5.00058	4.83118	4.78015	4.99504	5.02369	5.04504	4.9028	5.02609	5.21438	4.97564	4.88708	5.07148	4.96613	5.11894	4.96572	5.04433	4.83671	4.96366	4.90028	4.9159	5.04009	4.84766	4.93255	5.06483	4.95151
C11orf49	7.5173	7.50313	7.64308	7.48489	7.42435	7.20284	7.54955	7.20899	7.23986	7.31449	7.18992	7.24524	7.11587	7.46109	7.50455	7.51102	7.55753	7.48207	7.74034	7.24935	7.20234	7.31797	7.60784	7.67919	7.40459	7.52284	7.38548	7.16966	7.65784	7.79222	7.7588	7.76289	7.12449	7.66079	7.54594	7.51629	7.22807
C11orf57	5.62227	5.79689	5.6696	5.49278	5.58209	6.00511	5.79493	5.36364	6.30178	5.54559	5.45393	5.5503	5.26128	5.65881	5.51958	5.66425	5.75956	5.58489	5.43921	5.53313	5.7129	6.0223	5.75026	5.57212	5.56636	6.02682	5.88494	5.68452	5.79238	5.69358	5.51851	5.72508	5.62295	5.51266	5.53133	5.48362	5.53399
C11orf58	7.55361	7.83854	7.8202	7.91615	8.45106	7.29587	7.75168	8.49137	7.12222	8.18686	8.2172	8.00286	8.24566	7.49078	8.4564	7.94463	7.53813	7.54889	8.37138	8.55058	8.26606	7.63318	7.82187	7.69327	8.76114	7.98493	7.9235	8.09	7.87704	7.09214	7.94142	8.40469	7.75428	8.04413	8.03876	7.33462	7.90835
C11orf63	5.11142	5.24018	5.18304	5.12856	4.62658	5.23463	5.39499	5.11292	5.30701	5.4205	5.13931	5.26203	5.14632	5.21272	4.9458	5.3047	5.32209	5.2141	4.9258	5.22157	5.47578	5.18321	5.14591	5.26368	5.03144	5.31887	5.15814	5.26176	4.90854	5.29849	4.92961	4.71352	5.36105	5.00431	5.22686	5.37487	5.37374
C11orf68	8.21972	8.60908	8.39337	8.66011	8.45876	8.4253	8.41894	8.39725	8.26533	8.50339	8.3567	8.38621	8.35146	8.47634	8.47052	8.30777	8.46823	8.40876	8.47223	8.33102	8.34284	8.28821	8.48478	8.25395	8.18346	8.5116	8.46891	8.30622	8.41826	8.39874	8.29373	8.73226	8.11742	8.56043	8.47235	8.13387	8.26296
C11orf71	6.68604	7.01878	6.99644	7.46598	7.05649	6.83364	7.18856	7.37303	6.94181	7.5051	7.03582	7.09316	7.12807	7.0435	7.29864	6.78863	6.81432	7.13653	7.15345	7.24305	7.2429	6.88637	6.79514	6.91416	7.39267	7.05069	6.92836	6.91429	6.89881	6.69826	6.84265	7.05886	7.2702	7.07307	6.97575	6.88703	7.15576
C11orf73	4.63985	4.71595	4.62937	4.91177	5.03634	4.69678	4.68865	5.2089	4.39775	4.95358	5.17713	5.0718	4.77865	4.57302	4.94668	4.49358	4.62342	4.54205	4.79193	4.87288	4.55411	4.7469	4.35724	4.52758	5.02242	4.59658	4.6075	4.70512	4.79444	4.47485	4.50674	4.81181	4.79579	4.72303	4.77835	4.48665	4.83694
C11orf80	6.01262	6.06537	5.83715	6.08189	6.05372	6.10946	5.83122	5.86858	5.86221	5.9837	6.01549	5.87303	5.81599	6.17629	6.04391	5.94425	6.0968	6.04564	6.16112	5.68313	5.55728	6.03083	6.04725	6.13764	5.67455	5.9094	6.09699	5.75082	6.11032	6.53397	6.07519	6.03842	5.63258	6.0083	6.05732	5.78149	5.73682
C11orf95	6.69419	6.7345	6.75716	6.23961	6.88522	6.3687	6.43371	6.76521	6.52149	6.59125	6.69072	6.55226	6.8628	6.53989	7.35361	6.85145	6.55825	6.65166	7.01412	6.49056	6.52598	6.46273	6.79613	6.66591	6.31952	6.54087	6.40265	6.86819	6.41777	6.37697	6.33325	6.49657	6.40897	6.47098	6.27206	6.31196	6.23003
C12orf10	6.20849	7.59672	6.20132	6.47322	7.20679	6.5381	6.42246	6.62611	6.55844	6.76246	6.80325	6.55883	6.43544	6.58983	7.01813	6.30094	6.26923	6.34209	6.94153	6.69654	6.75554	6.51402	6.59792	6.51573	6.8144	6.50181	6.64924	6.44731	6.87564	6.37572	6.89218	7.12483	6.29319	6.81594	6.81823	6.11585	6.52129
C12orf29	5.33646	5.78018	5.45465	5.53897	5.81554	5.28025	5.39653	6.02314	5.38564	5.77431	5.66893	5.60709	5.50551	5.27441	5.95883	5.52585	5.27224	5.50902	5.67302	6.0217	5.84449	5.30923	5.44697	5.3867	6.37709	5.61086	5.39437	5.62123	5.37498	4.99345	5.46371	5.62148	5.56067	5.43559	5.55913	5.57873	5.47368
C12orf4	6.49795	6.45505	6.4984	6.46937	6.56994	6.32272	6.55797	6.44525	6.29158	6.30661	6.42947	6.29748	6.42297	6.16431	6.01234	6.58686	6.48063	6.35621	6.52961	6.95822	6.5808	6.07057	6.35112	6.51501	6.81633	6.36941	6.32975	6.07693	6.40351	6.38562	6.19824	6.44435	6.34332	6.43707	6.37662	6.30954	6.10096
C12orf43	5.53121	5.70559	5.52844	5.55993	5.50585	5.51351	5.48808	5.56526	5.63132	5.54354	5.5684	5.56017	5.38268	5.54645	5.40258	5.56035	5.54018	5.60424	5.71119	5.97274	5.99699	5.57	5.25512	5.51676	6.15795	5.47394	5.66386	5.62838	5.37701	5.32482	5.54089	5.34507	5.7192	5.45239	5.59463	5.76476	5.57936
C12orf49	7.81392	7.54499	7.75483	7.59917	6.8498	8.30453	7.62832	7.40941	8.24899	7.53788	7.52589	7.72941	7.52371	8.37985	7.4827	8.02524	8.20027	7.86398	7.01976	7.51749	7.63918	8.25168	7.38789	7.72791	7.06384	7.99037	7.45413	7.73065	7.35043	7.81898	7.36399	6.95906	7.88705	7.38612	7.57597	8.18901	7.83382
C12orf5	5.23099	5.39682	5.66153	5.39782	5.16059	5.25758	5.29385	5.05673	5.40635	5.21004	5.53496	5.97066	5.23563	5.59514	5.54399	5.64196	5.42919	5.20228	5.50946	5.6117	6.19004	5.22377	5.0598	5.16398	5.93222	5.11932	5.32547	5.5165	5.49635	5.18769	5.38787	5.40262	5.46442	5.43307	5.28161	5.33425	5.395
C14orf1	6.39189	6.07799	6.16361	6.25622	6.40165	6.21431	6.19369	6.10083	6.12041	6.12558	6.15756	6.12607	6.08972	6.03835	6.59129	6.15571	6.16891	6.22027	6.21705	6.25002	6.30558	6.10669	6.08602	6.08525	6.31651	6.11832	6.17917	6.03703	6.14745	6.20579	6.34988	6.11829	6.12278	6.12944	6.22215	6.14981	6.11794
C14orf105	4.43252	4.30453	4.30341	4.37729	4.28367	4.42976	4.43497	4.45972	4.53888	4.47522	4.41651	4.40651	4.44614	4.37287	4.43798	4.29768	4.39558	4.30671	4.38338	4.43126	4.4252	4.368	4.4063	4.31761	4.44532	4.30209	4.3817	4.42578	4.42015	4.35666	4.31855	4.29648	4.45326	4.29922	4.30759	4.44536	4.48925
C14orf132	7.84478	7.68676	7.99185	7.56956	7.79625	7.62738	7.59667	7.7928	8.1686	7.69449	7.34032	7.52186	7.59304	7.93134	7.81882	8.29903	7.4958	7.80884	8.02394	8.34902	7.7044	8.06904	8.20664	7.97917	7.90523	8.11278	7.82975	7.99208	7.72672	7.64336	7.96213	7.70407	7.97461	7.98166	8.0593	8.12802	8.61249
C14orf159	9.48753	9.57173	9.23555	8.86865	9.59679	8.99157	9.19817	9.89195	8.59254	9.44988	9.97361	9.42823	8.84361	9.02774	8.94339	8.53476	9.04397	8.99473	9.18204	8.99616	7.97596	8.90637	8.90086	8.98488	9.1822	8.931	9.02094	9.15503	9.1412	8.43237	8.79918	9.32012	8.63367	9.3293	9.5331	8.64587	8.82347
C14orf166	9.42226	9.91179	9.43076	9.70068	10.0726	9.09465	9.43992	10.012	8.92248	9.99669	9.97066	9.94104	9.79978	9.24657	9.9013	9.4158	9.36978	9.42398	9.97888	9.8413	10.0336	9.23939	9.34595	9.47942	9.99016	9.59006	9.56258	9.89864	9.88409	8.78745	9.81462	10.0687	9.67447	9.95466	10.3057	9.04902	9.64266
C14orf169	6.8885	7.33966	7.06	6.85428	6.79315	7.04217	6.72265	7.39079	6.96132	6.78127	7.02047	7.22025	6.83051	7.28699	6.98029	7.321	7.26959	7.04643	6.76445	6.83974	7.20538	7.25125	6.8001	7.10965	7.09316	7.06998	7.0927	7.1605	7.10491	7.28718	6.85587	6.96838	7.12023	7.12777	7.4263	7.40221	7.42913
C14orf2	9.34491	9.91879	9.50546	8.98937	10.086	9.04794	9.43836	10.409	8.7071	9.64436	10.198	9.99377	9.86279	9.01319	9.96163	9.04551	9.23807	9.1279	9.63491	9.63846	9.48715	9.75995	9.0398	9.29923	10.049	9.19158	9.41109	9.65133	9.64373	8.75878	9.45621	9.62312	9.26813	9.6932	9.89606	8.87309	9.16893
C14orf79	7.23524	7.13721	7.18543	7.14649	7.07502	7.48148	7.1478	7.04018	7.08098	6.9506	7.24963	6.94949	7.04666	7.22764	7.13127	7.11225	7.1203	7.17004	7.22037	6.87979	7.20079	6.86775	7.23818	6.9863	7.02738	7.10806	7.06335	7.24483	7.17362	7.42592	7.29945	7.07753	7.09608	7.16129	7.326	7.10334	7.07381
C14orf93	5.41808	5.52737	5.41786	5.3742	5.49567	5.42359	5.41565	5.46304	5.52172	5.50227	5.40572	5.42912	5.46221	5.45962	5.25551	5.43602	5.56726	5.43451	5.45869	5.49097	5.36842	5.40607	5.37302	5.52081	5.48619	5.42489	5.47364	5.5741	5.44037	5.43291	5.42198	5.44748	5.43561	5.40389	5.36386	5.31038	5.38925
C15orf39	6.938	6.9564	7.0059	6.89242	6.78838	7.13844	6.90242	6.77441	6.95907	6.8493	6.93989	6.9317	6.9968	7.22086	6.996	6.93813	6.94721	7.03371	6.80185	6.75821	6.87788	7.05166	6.96107	6.80894	6.63576	6.8675	6.85034	6.80564	6.96124	7.00941	7.00469	6.79206	6.86219	6.78285	6.79276	7.03117	7.08603
C15orf49	8.01424	8.10397	8.22043	8.018	7.76507	8.3469	8.18783	7.96319	8.44628	8.04183	7.83039	8.00133	8.01854	8.12296	8.08109	7.99306	8.27407	8.14207	7.79684	7.88489	8.05815	8.12579	7.65865	8.08752	7.89818	8.02825	7.98579	7.99878	7.70061	7.95163	7.84519	7.75835	8.08753	7.67019	7.77032	8.26047	7.96905
C16orf3	6.72108	6.64498	6.65526	6.64285	6.35699	7.1575	6.78837	6.84623	7.29145	6.99617	7.05707	7.21867	7.0627	7.19125	6.37574	6.42984	7.19717	6.70368	6.12958	6.86606	6.83472	7.43159	6.59878	6.42685	6.29793	6.68862	6.33039	7.14778	6.55595	6.60292	6.21985	6.04369	7.21829	6.44613	6.60048	6.91201	7.14577
C16orf45	6.85396	7.22161	6.72455	7.86982	7.35839	7.10317	7.00283	6.97656	6.37177	7.36615	7.18336	6.85715	6.80852	7.11385	7.10305	6.64047	6.37246	6.44372	7.19064	6.24013	6.38778	6.94875	7.08485	6.83937	6.6134	6.82859	7.17288	6.89644	7.29162	6.96635	7.18777	7.64953	6.54065	7.24659	6.94285	6.4312	7.16979
C16orf58	6.32122	6.50082	6.3463	6.3282	6.59342	6.53736	6.42191	6.45269	6.49083	6.45385	6.30777	6.3347	6.57421	6.38831	6.48879	6.24947	6.52594	6.5152	6.50027	6.2607	6.26758	6.59531	6.72469	6.50003	6.34751	6.51326	6.58635	6.47508	6.54732	6.54944	6.71087	6.55642	6.25075	6.50002	6.81797	6.6431	6.39262
C16orf59	7.60721	7.3404	7.31908	7.67721	7.34708	7.70726	7.28672	7.10584	7.54102	7.24724	7.04121	7.33321	7.03084	6.98516	7.53731	7.49735	7.5222	7.66834	7.19238	6.79633	7.38799	7.20538	7.67029	7.41942	6.30516	7.25812	7.36282	6.98245	7.45607	7.51779	7.34818	7.33005	7.32154	7.54126	7.11424	7.44491	7.19326
C16orf62	7.16178	7.07641	6.98194	7.04857	7.22454	7.14104	7.19148	7.1519	6.84878	7.28584	7.17857	7.09181	7.23821	7.07859	7.08435	7.17316	7.05705	7.21241	6.97788	7.08207	7.06675	7.0643	7.07925	7.01647	7.39122	7.11372	7.15725	7.05495	7.37515	6.89038	7.26426	7.51227	6.95733	7.29293	7.2953	6.88429	7.05329
C16orf70	5.59551	5.65058	5.7979	5.82952	5.25196	6.26597	5.9512	5.70356	6.37816	5.50674	5.85342	5.69948	5.8694	6.16262	5.63475	5.64893	6.14976	5.72398	5.42025	5.81071	5.80452	5.99918	5.41868	5.68468	5.77513	5.52184	5.2972	5.59177	5.5005	5.77885	5.47384	5.24053	5.82313	5.43886	5.67234	6.23593	5.97791
C16orf71	6.05323	6.10513	5.8546	5.98506	5.80479	6.0106	5.93024	5.69266	5.87108	5.73078	5.84296	5.86692	5.86368	6.2004	5.95277	5.94577	5.84536	6.04509	5.92687	5.37802	5.64651	5.96457	6.1201	5.96728	5.55016	5.85613	5.90901	5.76327	5.98232	6.18557	5.9547	5.9193	5.75461	5.85287	5.59014	5.9942	6.11482
C16orf80	6.97994	7.37191	7.42959	7.12652	7.83163	6.55338	6.95262	7.34903	6.99103	7.4595	6.93857	6.75689	7.66711	6.91423	8.22399	7.32046	7.21744	7.2131	8.03466	7.82206	8.0806	7.03938	7.30354	7.49214	8.28679	7.3297	7.49266	7.2834	7.2134	7.10262	7.41005	7.35011	7.21021	7.63692	7.27683	7.05219	7.17081
C16orf95	6.57316	6.42621	6.42363	6.5815	6.50633	6.46532	6.4843	6.49068	6.36128	6.50581	6.51874	6.46391	6.47453	6.50758	6.50786	6.26375	6.38478	6.3577	6.48766	6.29942	6.24852	6.45614	6.44375	6.5995	6.2926	6.38184	6.53032	6.39962	6.39422	6.41313	6.55923	6.54943	6.38535	6.60163	6.44467	6.33702	6.53882
C17orf53	7.38797	7.55329	7.35794	7.46719	7.16963	7.30657	7.54838	7.18517	7.45203	7.14325	7.41109	7.23497	7.4907	7.27189	7.31745	7.37724	7.36831	7.55892	7.25392	6.86464	7.45215	7.31622	7.40166	7.82302	6.86134	7.33173	7.44875	7.21354	7.30476	7.59398	7.37837	7.15753	7.37308	7.05879	6.94102	7.29649	7.28991
C17orf59	7.7445	7.78361	7.76363	7.68181	7.75023	7.70661	7.72941	7.61468	7.8271	7.75621	7.66382	7.47972	7.68904	7.45981	8.04479	7.7367	7.43448	7.68017	7.563	6.89451	7.44143	7.6701	7.86344	7.61757	6.9923	7.54204	7.95506	7.53848	8.04914	8.13145	7.7731	7.66629	7.68	7.71975	7.61978	7.63177	7.57857
C17orf62	5.28783	5.46166	5.47692	5.31474	5.45513	5.29699	5.47896	5.43813	5.20515	5.41596	5.30298	5.32812	5.42483	5.10936	5.86301	5.71453	5.45948	5.52034	5.71529	5.44164	5.36109	5.15183	5.5755	5.37722	6.00996	5.76879	5.82673	5.9042	6.05371	5.53209	6.15124	5.66325	5.83265	5.83311	5.53828	5.53087	5.43176
C17orf70	6.69824	7.01375	6.43145	6.25593	6.54951	6.34199	6.50778	6.47634	6.4772	6.54204	6.30411	6.35616	6.68514	6.11296	6.56733	6.5146	6.3849	6.47999	6.53891	6.3511	6.34095	6.46298	6.69376	6.43297	6.48619	6.39045	6.69892	6.73752	6.62479	6.5815	6.8327	6.63727	6.32004	6.61266	6.81465	6.58595	6.63108
C17orf75	4.40515	4.60469	4.41735	4.46668	4.66728	4.44745	4.38626	4.58909	4.35968	4.58872	4.42954	4.39795	4.46088	4.52019	4.8329	4.31562	4.42531	4.44633	4.5454	4.44418	4.5288	4.41151	4.40631	4.47995	4.62811	4.41958	4.43759	4.50407	4.44826	4.35312	4.4986	4.5057	4.4373	4.64593	4.53853	4.27327	4.43779
C17orf80	6.14213	5.57159	5.76715	5.83275	5.65881	5.795	5.75802	5.61959	5.53938	5.59369	5.58862	5.76775	5.65675	5.61186	5.48935	5.49323	5.60045	5.47185	5.51441	5.38797	5.32216	5.72855	5.68173	5.68769	5.06833	5.42867	5.78116	5.43323	5.8571	5.61435	5.77563	5.78098	5.37085	5.69338	5.82719	5.81207	5.84207
C17orf85	6.3769	6.92145	6.85423	6.56372	6.71744	6.73705	6.81609	6.54781	6.73221	6.48994	6.81746	6.51226	6.60103	6.85915	6.6178	6.94787	6.7005	6.87209	6.49087	6.94421	7.44389	6.6352	6.51432	7.00782	6.81594	6.87594	6.73819	6.94079	6.26393	6.29389	6.27684	6.49912	7.27892	6.71555	6.57074	6.89909	6.84816
C18orf25	6.10355	6.04255	6.08899	6.17301	5.84647	6.34809	6.10148	5.83795	6.42109	5.83649	6.06644	6.04889	5.92849	6.2699	5.83497	6.12425	6.09466	6.08034	5.64214	6.15337	6.09448	6.01969	5.96914	6.11132	5.76394	6.15045	5.94104	6.02174	5.79589	5.94266	5.82905	5.86961	6.22929	5.84833	5.88102	6.3097	6.12827
C18orf8	5.9797	6.45922	6.01695	6.16116	6.22708	5.98082	6.03566	6.20043	5.97684	6.26335	6.36719	6.19579	5.97867	6.1339	6.32093	6.15404	6.13333	6.06221	6.16284	6.19896	6.5046	6.17966	5.84004	6.15567	6.39915	6.1337	6.0598	6.09013	5.70055	6.07831	5.87984	5.97724	6.30295	6.12409	6.20144	6.09343	6.25735
C19orf10	7.47814	7.66626	7.69968	7.40517	7.92296	7.42009	7.37923	7.7427	7.42784	7.56963	7.66976	7.65671	7.97949	7.50729	8.13043	7.76945	7.69434	7.68545	8.14228	7.80354	7.44409	7.68699	7.93108	7.74008	7.80808	7.6177	8.168	7.98842	8.16419	8.01678	8.44293	7.90861	7.5059	8.132	7.80283	7.6298	7.7788
C19orf24	6.20397	5.97198	5.95107	6.14917	6.25795	6.34936	6.3338	6.12636	6.27577	6.12462	6.28708	6.12454	6.25633	6.17762	6.64462	6.02761	6.18934	5.93972	6.35364	6.16751	5.96502	6.21121	6.33914	6.13389	6.25486	6.05659	6.19165	6.25104	6.71929	6.3125	6.46078	6.426	5.69158	6.20017	6.04123	6.13297	6.19559
C19orf26	4.76844	4.77217	4.70297	4.7545	4.93699	4.70204	4.77866	4.77195	4.68312	4.76897	4.86143	4.85781	4.85898	4.73069	4.67466	4.58549	4.86111	4.65967	4.91365	4.73793	4.74465	4.96073	4.65337	4.60019	5.07843	4.60081	4.56788	4.62886	4.78732	4.64888	4.76131	4.75333	4.578	4.62973	4.78526	4.78191	4.63191
C19orf40	6.76724	6.41306	6.26321	6.24097	6.46818	6.51209	6.39555	6.34034	6.50388	6.73747	6.26419	6.38433	6.37381	6.24253	6.7917	6.30031	6.40944	6.3887	6.39053	5.96412	6.30982	6.7284	6.34501	6.42771	6.16584	6.18817	6.54689	6.42927	6.4731	6.52199	6.57776	6.3915	5.89981	6.30406	6.30903	6.49642	6.1143
C19orf53	9.15528	9.3857	8.77465	9.30192	9.39787	8.53826	9.0959	9.32096	8.44065	9.42007	9.19701	9.07739	8.70451	8.56634	9.15089	8.53326	8.41337	8.7108	9.31522	8.44345	8.99263	8.65032	8.87987	8.6408	9.00039	8.94615	9.04402	8.76996	9.10394	8.68156	9.40063	9.70487	8.29453	9.39231	9.33482	8.09692	8.61298
C19orf54	7.17673	7.03729	7.11967	6.98657	7.1911	7.15668	6.64736	7.21603	6.85573	7.03072	7.03588	7.08214	7.02188	7.30432	7.03778	6.83365	7.01977	6.87084	7.10598	7.08129	6.82423	6.9537	6.53346	6.71606	7.48772	6.76619	6.75695	6.88515	6.97154	6.86122	6.67055	6.99407	6.99303	7.05879	7.21788	7.04484	6.92348
C19orf57	8.64547	8.22918	8.14003	8.47537	8.27766	8.2197	8.62581	8.5821	8.46985	8.55094	8.56644	8.7	8.67279	8.42698	8.43937	8.41964	8.38107	8.35078	8.20367	8.09158	8.15154	8.42686	8.61135	8.34566	8.26139	8.49717	8.47452	8.37391	8.69893	8.86572	8.57987	8.50433	8.11814	8.66647	8.56786	8.48779	8.93168
C19orf60	7.07069	7.79338	7.29219	7.37551	7.46635	7.31056	7.2372	7.46132	6.97555	7.61619	7.2391	7.3989	7.45315	7.15217	7.70796	6.65433	7.32859	7.107	7.42125	7.15295	6.86622	7.41063	7.48813	7.18358	7.41859	7.31406	7.38649	7.33129	7.6904	7.27317	7.64288	7.90279	6.96398	7.64858	7.40201	6.96525	7.06261
C19orf66	8.0072	7.89588	7.83288	8.07441	7.89565	8.08715	7.88343	7.99303	7.89888	8.08268	7.933	7.88973	7.99355	7.96092	8.00337	8.01715	8.2013	8.09734	7.98836	8.20293	7.91721	8.15518	8.04744	8.01028	8.06314	8.15601	7.89816	8.08493	7.84993	8.11593	7.95633	7.91377	8.23103	7.94975	8.07712	7.96581	8.0394
C19orf73	6.62808	6.7957	6.51891	6.75253	6.74165	6.64868	6.39401	6.4578	6.66396	6.22112	6.4109	6.67933	6.56728	6.62526	6.65966	6.5805	6.63845	6.58123	6.88678	6.52619	6.39982	6.52893	6.50516	6.81964	6.38325	6.74449	6.4709	6.29967	6.69858	6.65341	6.82077	6.43106	6.58665	6.59884	6.72997	6.59957	6.73065
C19orf80	6.51903	6.41181	6.44442	6.50548	6.5702	6.37725	6.51332	6.52484	6.55058	6.30662	6.31803	6.68478	6.50113	6.47132	6.45016	6.32034	6.4959	6.5801	6.58779	6.24478	6.15577	6.8255	6.44179	6.4622	6.31191	6.38368	6.44815	6.39154	6.46742	6.61709	6.48559	6.51157	6.20032	6.51118	6.5082	6.35829	6.23547
C1D	4.83265	5.22851	5.11756	5.25755	5.65899	5.28125	5.10464	5.80392	4.93321	5.70202	5.6838	5.55064	5.45998	5.1999	5.55581	5.19139	5.17218	5.1345	5.50248	5.72117	5.66593	5.21057	4.83779	5.13871	6.29646	5.1038	4.93536	5.6511	5.18507	4.87702	5.0331	5.19582	5.36975	5.20444	5.23396	5.04447	5.20049
C1GALT1	4.69029	4.66175	4.70506	4.64553	4.74289	4.71212	4.5862	4.53916	4.72505	4.7523	4.63361	4.64087	4.45252	4.53606	4.75137	4.54413	4.89983	4.66966	4.70657	4.90272	4.64054	4.55471	4.58865	4.60874	4.73208	4.48799	4.6482	4.55799	4.61663	4.62965	4.62654	4.65145	4.65188	4.58228	4.75697	4.4689	4.57077
C1GALT1C1	6.60007	6.3771	6.50559	6.52299	6.15473	6.34349	6.44465	6.23718	6.18884	6.19763	6.51135	6.3656	6.35842	6.38926	6.5561	6.71179	6.40491	6.34398	6.44827	6.60555	6.88464	6.40812	6.28573	6.39768	6.83263	6.28122	6.27672	6.49503	6.37318	6.50107	6.34556	6.37629	6.57452	6.67314	6.29238	6.4755	6.26961
C1QA	7.03056	6.47199	6.93681	6.42024	6.87262	6.4052	6.83426	6.8608	6.73645	7.13694	6.66817	7.0085	7.81597	6.5684	8.38999	8.58661	8.88382	8.93563	8.59106	8.19244	7.66498	8.03304	8.21633	8.23318	8.81789	9.03103	8.8804	8.79254	9.07393	7.79833	9.13393	9.51251	8.7788	8.99191	7.86576	7.31411	7.88947
C1QB	5.99897	6.15148	6.28477	6.01832	5.89721	6.51774	6.12859	5.98478	5.89913	6.15137	6.0837	6.35926	6.45171	6.11877	7.06967	7.2528	7.81583	7.6998	7.27639	7.17635	6.47232	7.25838	6.67837	6.56841	7.70747	7.93589	7.44536	7.57534	7.41943	6.40353	8.03857	8.19377	8.00386	7.64271	6.72895	6.37716	6.71516
C1QBP	7.19181	7.72732	7.61294	7.38956	8.05308	6.68159	7.27197	8.0207	6.1585	7.68131	7.98343	7.773	7.76706	7.00225	8.33867	6.93885	7.19284	7.33003	8.00452	8.07646	7.70208	7.30312	6.91219	7.20738	8.25353	7.20414	7.47093	7.85296	7.63068	6.57037	7.77699	7.77748	7.19731	7.95526	7.92928	6.8117	7.50769
C1QL1	6.65107	6.37614	6.21191	6.29016	6.24047	6.32961	6.30649	6.21847	6.28068	6.2009	6.26859	6.21965	6.18078	6.18819	6.3769	6.18234	6.20159	6.29181	6.25838	6.27823	6.11137	6.33795	6.2339	6.2801	6.10261	6.08146	6.33716	6.05446	6.33095	6.38848	6.3124	6.24455	6.16061	6.24586	6.17987	6.14151	6.16806
C1QTNF1	8.00442	7.95827	7.94856	7.79454	8.14162	7.92709	7.86227	8.10418	7.92186	7.84199	8.18846	7.83236	7.98117	7.95643	8.46769	8.04091	7.72754	7.82428	8.07726	7.44427	7.48302	7.87478	8.32743	7.81714	7.68748	7.95924	8.13262	8.09294	7.96659	8.11541	8.11619	8.06954	7.57359	8.36673	7.94015	7.73213	7.9282
C1QTNF3	7.27674	6.8968	7.33634	7.30815	7.52959	7.41808	7.17541	7.08456	6.9967	7.3662	7.29868	7.08349	7.37547	7.03791	7.76593	7.49677	7.21753	7.57831	8.01656	7.87094	7.33576	7.19447	7.94644	7.51644	8.5746	7.28821	7.39424	7.59338	7.72231	7.49556	7.30722	7.23771	7.56007	7.75118	7.13179	7.17117	7.526
C1QTNF9B-AS1	7.31715	7.08975	7.23113	7.11576	6.77518	7.23595	7.19993	6.91079	7.38682	6.74627	7.14535	6.94561	6.95552	7.50777	6.85302	7.12376	7.19802	7.16889	6.82615	6.92646	6.8826	7.15523	6.9725	7.25313	6.13482	7.13019	7.09609	7.11327	7.01276	7.30852	6.90821	6.61185	7.19337	7.06448	6.84187	7.2045	7.07665
C1R	8.35257	8.45346	8.52787	8.21391	9.33508	8.13207	8.66482	8.78079	8.19621	9.11376	8.71731	9.5514	8.67519	7.95649	9.21538	9.87511	9.79194	9.75154	10.3547	9.71727	9.82164	9.5363	9.84681	9.79419	10.3906	10.9089	10.1225	10.4115	10.4636	9.4806	10.7596	10.8128	10.0841	10.1334	10.1315	9.53067	9.43179
C1RL	4.71333	4.54173	4.65917	4.68234	4.89179	4.25556	4.72879	4.95479	4.56818	4.91923	4.7055	4.87629	4.78643	4.51319	4.87887	4.80978	4.79943	4.75403	4.92432	5.30155	5.19578	4.78251	4.72583	4.69404	5.13322	4.91949	4.698	5.0527	4.87794	4.72902	4.84878	4.96012	4.94069	4.9593	5.07733	4.83509	4.80068
C1S	8.22463	8.73971	8.82009	8.66996	9.27298	8.4379	8.8397	8.83231	8.79282	9.0885	9.19672	9.50891	8.72954	8.40568	8.94743	10.0404	9.77579	9.59842	9.84777	9.9776	9.95468	9.88606	9.75558	10.1938	10.1692	10.8266	10.2095	10.2232	10.1536	9.31199	10.2603	10.7333	10.1994	10.3577	10.1783	9.58369	9.9973
C1orf105	8.5574	7.72837	8.31862	8.23123	7.92945	7.92021	8.4645	8.67489	8.36518	7.83261	8.28775	7.86646	7.9498	8.14495	8.32191	8.60702	8.24458	8.41778	8.27472	8.89239	8.91129	8.70059	8.41299	8.26429	8.8738	8.43214	8.2695	7.9874	8.34175	8.25161	8.43937	7.96587	8.51047	7.89651	8.27718	8.17481	8.45247
C1orf106	6.37008	6.20337	6.40987	6.22638	5.86592	6.43176	6.27449	6.25287	6.89016	6.32229	6.18387	6.34076	6.53107	6.27557	6.43824	6.47686	6.55053	6.49435	6.18625	6.55904	6.45638	6.44908	6.52965	6.46082	6.56073	6.34694	6.43493	6.51601	6.35575	6.58033	6.49706	5.91726	6.96571	6.06982	6.7122	6.67503	6.4536
C1orf109	4.65226	5.02489	4.92848	4.9669	4.9171	4.84136	4.87252	4.92952	4.9024	4.94893	4.99255	4.9358	4.93786	5.05432	4.69726	5.09263	4.87534	4.87659	4.95293	5.09642	5.14812	4.98262	4.82078	4.96641	5.06239	4.94652	4.78013	5.10242	4.886	4.78174	4.88294	4.91602	4.88388	4.97954	5.06865	4.9511	4.94876
C1orf112	5.15428	5.04789	5.00981	5.1437	4.7446	5.19714	5.00425	4.95464	5.1074	5.0123	4.75407	4.86813	4.83761	5.32676	5.14014	5.12065	5.11225	5.07817	4.88046	4.89397	5.10336	5.12935	4.92865	5.03223	4.78531	4.96146	4.92504	4.98657	4.94844	5.13992	5.02395	4.8161	5.00466	4.93592	5.06114	5.36508	5.02474
C1orf115	7.01566	7.17109	6.97494	7.23996	7.71472	7.091	6.85702	7.51292	7.18414	7.68384	7.63414	7.36449	8.05416	7.3937	7.34454	7.23628	7.13991	6.94843	7.94269	7.43771	6.21748	6.85533	6.97407	7.1776	7.3039	6.9926	7.15764	6.8852	6.73731	7.50566	7.19199	7.12174	6.85435	7.79608	7.52276	7.18083	7.02105
C1orf116	6.33381	5.92944	6.00108	6.06722	5.89101	6.21532	6.06155	5.89878	5.9564	5.85605	6.01453	6.08754	5.92029	6.17862	5.83016	6.05798	6.06382	6.08088	5.98838	5.86979	5.99353	5.96313	5.85977	6.01026	5.95946	5.96669	5.96226	5.68969	5.90349	5.95079	5.85594	5.75798	5.93495	5.76569	5.87078	6.11277	5.98439
C1orf123	8.77652	8.46085	8.67839	8.89155	9.02945	8.43567	8.72652	8.90604	8.28788	8.62887	8.96829	8.88075	8.82085	8.52541	8.65316	8.66115	8.52841	8.29128	8.95393	8.73731	8.09808	8.64927	8.53947	8.59281	8.80374	8.83719	8.81349	8.38525	8.76897	8.25168	8.84053	8.95487	8.36618	8.9508	8.71098	8.50579	8.63884
C1orf159	6.60987	6.31204	6.43965	6.41194	5.93753	6.15319	6.435	6.10659	6.2596	6.07528	6.15837	6.17395	6.04676	6.318	6.12097	6.38084	6.22276	6.42364	6.26241	5.82767	6.4219	6.24749	6.26335	6.29187	5.89055	6.29625	6.4174	6.05505	6.21917	6.42698	6.09535	6.20463	6.00055	6.19169	5.99798	6.10737	6.22934
C1orf174	6.26385	6.98409	6.76019	6.31581	6.6725	6.12958	6.29849	6.55836	6.42512	6.63808	6.49588	6.5291	6.49488	6.38087	6.72382	6.54607	6.31982	6.59405	6.59683	6.59688	6.60464	6.18885	6.46387	6.7497	6.69739	6.66653	6.43065	6.90372	6.48678	6.19524	6.41997	6.54999	6.85256	6.45451	6.79089	6.46185	6.69689
C1orf21	6.72196	7.10698	6.59944	7.08158	6.95577	6.71852	7.08188	7.33584	6.87505	6.97448	6.73251	6.67355	6.85201	6.94334	6.44496	6.29716	6.54815	6.66494	6.67171	6.73713	6.20813	6.80324	6.74906	6.43182	6.58836	6.97597	6.3413	6.91406	6.93004	6.69932	6.49245	6.85138	6.61424	6.54072	6.91913	6.66493	6.40804
C1orf216	7.05484	7.60374	7.4121	7.3419	7.35254	7.21909	7.47288	7.659	7.41559	7.27027	7.4608	7.12784	7.40117	7.32894	7.52759	7.51346	7.35955	7.35518	7.57116	7.71831	7.75104	7.35317	7.38216	7.58235	7.9367	7.56019	7.58943	7.69582	7.36209	7.17534	7.45282	7.2738	8.16586	7.59177	7.30879	7.70184	7.45711
C1orf27	5.40416	5.6783	5.41528	5.59658	5.87152	5.61786	5.50349	5.60197	5.70493	5.54139	5.50628	5.48177	5.2454	5.72068	5.3401	5.6533	5.70674	5.63947	5.62399	5.7013	6.26238	5.51394	5.44811	5.49965	6.06512	5.43391	5.44853	5.84816	5.47143	5.51009	5.53155	5.50732	5.80154	5.28079	5.75101	5.57084	5.39113
C1orf35	7.23502	7.52385	7.34344	7.33144	7.5069	7.58435	7.28267	7.04834	7.21199	7.0591	7.32896	7.13037	7.20337	7.2297	7.33286	7.25333	7.11022	7.22163	7.39732	6.66516	6.99911	7.31813	7.65769	7.44438	6.84739	7.28324	7.47365	7.1735	7.38126	7.29475	7.4777	7.49503	6.84898	7.34828	6.90743	7.07746	7.00104
C1orf50	6.24885	6.70415	6.37468	6.42287	6.42718	6.30471	6.08058	6.35165	5.90274	6.0664	6.25213	6.2525	6.0543	6.33493	6.28586	6.19673	6.35644	6.19995	6.44295	6.11037	5.97875	6.40333	6.34586	6.43753	6.36062	6.14194	6.35246	6.02709	6.19235	6.2657	6.50511	6.30351	6.27025	6.31619	6.13605	6.42153	6.24601
C1orf54	7.79931	7.2698	8.15372	7.34365	8.18463	7.81058	7.44924	7.95908	7.85459	8.43704	8.10697	8.02649	9.30151	7.59336	9.36546	8.44636	8.40589	8.28633	8.75493	8.63467	8.17936	8.28653	8.4338	8.35199	8.84812	8.11845	8.80347	8.38691	8.4596	8.45575	8.52954	8.28974	8.0845	8.6908	8.68807	8.40087	8.1603
C1orf56	5.63285	5.26123	5.25722	5.40693	5.13854	5.15772	5.06219	5.04977	5.27934	4.99227	5.00355	4.96343	5.01666	5.18877	5.2013	5.29803	5.1454	5.62046	5.16619	5.19236	5.21334	5.0007	5.08743	5.14232	4.87937	5.05867	5.12985	5.00999	5.05669	5.28617	5.12114	5.21604	5.16705	5.13009	4.98556	5.04142	5.03247
C1orf61	7.75755	7.53899	7.90437	7.81332	7.19509	7.87963	7.82747	7.32646	7.91952	7.39104	7.57295	7.63034	7.66052	8.00585	7.42992	7.78739	7.99687	7.75806	7.3912	7.30849	7.47085	7.78419	7.74844	7.77011	6.92695	7.75293	7.51472	7.57851	7.54172	7.92179	7.44955	7.31227	7.77041	7.32106	7.39461	8.0367	7.60763
C1orf68	6.49251	6.28263	6.43551	6.46414	6.2811	6.6888	6.417	6.46232	6.48506	6.43991	6.2645	6.51341	6.5869	6.50037	6.30604	6.21352	6.51814	6.36302	6.16559	6.22799	6.29507	6.52174	6.49798	6.34758	6.17291	6.39057	6.36732	6.30241	6.53832	6.75707	6.50948	6.48609	6.15409	6.59819	6.63511	6.66573	6.48559
C1orf95	7.78211	8.03868	8.02183	7.87966	7.61954	7.259	7.63059	7.69017	7.42849	7.40897	7.55226	7.45708	7.60775	7.60839	7.74528	7.86381	7.60931	7.69035	7.75731	7.65735	6.77329	7.34069	7.98147	7.72294	7.59562	7.73798	7.59178	7.27184	7.48	7.86102	7.5907	7.68284	7.54939	7.46773	7.03208	7.6725	7.27935
C2	7.75869	7.76591	7.80596	7.87346	7.51861	7.75648	7.94903	7.41638	7.64809	7.4522	7.72121	7.6744	7.46335	7.84418	7.66062	8.07617	8.22202	8.01134	7.9155	7.35008	7.40223	7.94449	7.85677	7.96814	7.63105	7.91172	8.22881	7.79717	8.25223	8.13219	8.326	8.28419	8.28944	8.09624	8.01744	8.13747	8.01236
C20orf195	5.76098	5.82782	5.70474	5.76644	5.73068	5.97349	5.98745	5.66372	5.65566	5.80913	5.56471	5.93202	5.62795	5.73662	5.63567	5.50238	5.5832	5.58182	5.67239	5.32269	5.14763	5.53633	5.98255	5.68529	5.29523	5.65747	5.8101	5.72445	5.69126	5.70243	5.86861	5.89242	5.40847	5.65463	5.60416	5.89271	6.0023
C20orf27	6.10384	5.92471	6.08412	5.92165	6.20925	5.9393	5.87999	5.95838	5.85651	6.05597	5.91065	5.95085	6.19576	5.94561	6.43595	6.09418	5.9471	6.09097	6.15012	5.83157	5.93482	6.00607	6.22496	5.90326	5.8965	5.93189	6.15912	6.13775	6.21188	5.9612	6.43109	6.24627	5.92316	6.16244	6.30404	6.073	6.02375
C21orf2	7.55967	7.26457	7.29109	7.41244	7.34155	7.35263	7.49076	7.1925	7.22988	7.22729	7.18984	7.40732	7.19094	7.24193	7.33664	7.34366	7.09392	7.31587	7.30907	6.94017	7.12038	7.07646	7.43407	7.38886	7.16952	7.36667	7.54857	7.15599	7.51097	7.69784	7.66957	7.4817	7.05774	7.59747	7.37977	7.36712	7.32429
C21orf33	9.27482	8.69752	9.10667	8.53702	9.17808	8.5106	8.89195	9.13272	8.09068	9.25255	9.50337	9.60366	9.39832	8.56041	8.60919	7.79916	8.74507	8.60711	9.06542	8.93286	7.79588	8.89443	8.605	8.95529	8.72013	8.28016	8.58819	8.99934	9.18291	8.50037	8.961	9.34126	8.33842	9.61938	9.09784	8.38155	9.22546
C21orf59	7.62872	7.85761	7.44737	7.6178	8.06549	7.47701	7.40288	7.71833	7.07651	7.75777	7.63719	7.73498	7.46475	7.14061	7.47854	7.22132	7.21091	7.42337	8.01891	7.43406	7.62431	7.22329	7.5762	7.39871	7.72116	7.59306	7.62032	7.57493	7.7887	7.72183	7.84905	8.13009	7.12092	7.76144	7.77424	6.94055	7.46173
C21orf62	7.01661	6.71571	6.66577	6.6207	6.39949	6.81468	6.67677	6.64746	6.82701	6.59616	6.73423	6.80092	6.68261	6.86722	6.62142	6.68653	7.02926	6.56883	6.41586	6.4519	6.47952	6.90324	6.53902	6.8778	6.46979	6.43511	6.47205	6.36936	6.59909	6.77496	6.57676	6.37221	6.49384	6.60682	7.00493	6.86047	6.69095
C21orf91	5.9175	6.17683	6.02678	5.93438	5.58229	6.22099	6.24821	5.70947	6.51043	5.9222	5.86702	5.98802	5.95834	6.49788	5.74778	6.12286	6.27105	6.27289	5.94697	5.75696	5.74625	6.15308	5.92115	6.20788	5.93529	5.95206	5.85739	5.73632	5.78174	6.25484	5.86024	5.71889	6.09032	5.72411	5.84522	6.24883	5.91001
C22orf24	7.02681	6.9412	6.9094	6.99061	6.70838	7.1213	7.05753	6.91334	7.03471	6.59694	6.87743	6.89733	6.93935	7.11027	6.79578	6.89464	7.21608	7.07689	6.77442	6.6569	6.55191	7.23068	6.98874	7.27557	6.53097	6.53745	7.14066	6.95968	6.87631	7.05417	6.76419	6.77979	6.82029	7.0246	6.95168	7.08499	6.98961
C22orf31	5.98275	5.76339	5.71068	5.94632	5.60521	6.20915	5.97916	5.65198	5.8665	5.87172	5.84459	5.84237	5.8226	5.93642	5.90244	5.8931	6.00352	5.88559	5.75655	5.46172	5.36262	5.7199	5.99753	5.9948	5.57507	5.79188	5.82984	5.67914	5.94606	5.94449	5.94318	6.08795	5.8481	6.03098	5.59377	5.78648	5.67047
C22orf46	5.40388	5.31252	5.41533	5.31054	5.1908	5.27409	5.34918	5.35132	5.50645	5.35291	5.23949	5.46718	5.37438	5.51577	5.24029	5.26219	5.36019	5.25162	5.18076	5.10501	5.14674	5.45298	5.47627	5.40231	5.08722	5.29182	5.36179	5.25456	5.34222	5.67157	5.3596	5.3456	5.22422	5.42961	5.3844	5.45155	5.37273
C2CD2	6.98335	6.94131	7.16139	6.69378	7.13186	7.02953	7.06757	6.46137	7.11749	6.91095	7.07613	6.74061	7.15121	6.93647	6.93955	7.38818	6.96302	7.12364	7.32609	6.9651	7.30991	6.85992	7.12307	7.29941	6.89991	7.39682	7.12006	7.16371	6.91512	6.88864	6.82059	7.09631	7.12167	7.33001	6.85175	7.32718	6.99658
C2CD2L	6.83724	6.76491	6.81425	6.7118	6.49497	7.04305	6.81615	6.57521	6.858	6.64109	6.75152	6.87744	6.76348	7.02438	6.64837	6.815	6.89737	6.85633	6.61835	6.5348	6.74074	6.79038	6.76928	6.85599	6.56318	6.84818	6.77419	6.72087	6.70643	6.89816	6.79411	6.62514	6.92819	6.75686	6.78645	7.01922	6.98211
C2CD3	6.51579	6.80199	6.69572	6.8272	6.56746	6.99621	6.81562	6.39323	7.06242	6.95257	6.49376	6.49487	6.49166	6.79946	6.46481	6.80081	6.78825	6.7178	6.53027	6.61217	6.74418	6.7784	6.75501	6.88575	6.73894	7.05531	6.73044	6.63656	6.74779	6.79639	6.57854	6.77628	6.83653	6.70347	6.68023	6.98404	6.6193
C2CD5	6.62984	6.70295	6.56337	6.73979	7.4891	6.2772	6.6433	7.15033	6.49926	6.8332	6.64217	6.60136	6.76209	6.32198	6.50978	6.79076	6.4213	6.65153	6.89126	7.07754	6.88657	6.53406	7.03004	6.93114	7.53649	7.25843	6.55248	6.85163	6.66333	6.58249	6.50072	6.95575	7.02222	6.84729	6.68986	6.53002	6.82053
C2orf27A	7.17968	7.02327	6.86724	7.0258	6.68738	6.98889	7.05347	6.76128	7.17669	6.84456	7.21345	6.7007	6.87959	6.86556	6.66219	6.83776	6.97631	6.88356	6.75154	6.71267	6.70272	6.80801	7.02031	7.07169	6.58344	6.788	6.84071	6.66328	6.69248	6.98671	6.80111	6.77139	6.64597	6.73611	6.94936	6.98555	6.69137
C2orf42	7.28812	6.9412	6.83142	6.82804	6.74997	7.09894	7.02344	7.29507	7.184	7.12683	7.05821	7.07461	6.84466	7.59952	7.06361	6.74302	6.99011	6.79833	7.04417	7.17666	7.24465	7.13701	6.7921	7.05103	7.11508	6.93598	6.96499	7.286	6.81785	6.99291	6.83739	7.0033	7.33892	6.71634	7.24018	6.79328	7.02808
C2orf43	6.47002	6.54767	6.64839	6.53385	6.29351	6.58914	6.62825	6.40685	6.78623	6.42199	6.52713	6.54015	6.53885	6.6415	6.64317	6.54138	6.59339	6.5938	6.52934	6.5064	6.56655	6.5385	6.5496	6.62241	6.28812	6.45684	6.5842	6.35739	6.63244	6.47101	6.56175	6.37314	6.54233	6.51296	6.51177	6.76814	6.36713
C2orf44	6.16833	6.48176	6.34893	6.34997	6.24872	6.04759	6.18745	6.1678	6.25248	5.99811	6.11633	6.18428	6.07524	6.45567	6.23998	6.06444	6.10994	6.17955	6.20157	6.03996	6.12847	6.26367	6.29342	6.18208	6.22969	6.16159	6.11772	6.05291	6.13365	5.9826	6.17282	6.3277	6.23102	6.13695	5.94312	6.25153	5.60315
C2orf47	7.56048	7.24283	7.49828	7.58987	7.85028	6.9406	7.25145	7.69828	6.63047	7.74022	7.64244	7.58772	7.32755	7.19327	7.92545	7.01159	7.07234	7.15181	7.39717	7.40849	7.01355	6.77272	7.12514	6.9187	7.69317	7.42653	7.19409	7.06177	7.40187	6.65857	7.46555	7.76512	6.9596	7.27921	7.79604	6.8859	6.71506
C2orf49	5.28376	5.43308	5.29016	5.47955	5.38907	5.31764	5.27231	5.43758	5.40646	5.45008	5.44246	5.29063	5.27285	5.31712	5.08568	5.24925	5.21104	5.24956	5.3962	5.52986	5.44608	5.17223	5.21427	5.26714	5.50314	5.31376	5.19302	5.301	5.21604	5.24606	5.27381	5.34082	5.33707	5.2209	5.27393	5.18694	5.321
C2orf54	7.31345	7.29943	7.51191	7.35144	7.0517	7.44356	7.32589	7.4091	7.80938	7.4831	7.35952	7.35854	7.31599	7.63042	7.24132	7.36236	7.58681	7.41423	7.23503	7.47583	7.82615	7.32107	7.23679	7.29065	7.19019	7.41059	7.20907	7.41647	7.21101	7.5171	7.13402	7.17985	7.57168	7.24527	7.19764	7.53543	7.50499
C2orf68	5.98495	5.82449	6.01718	5.89672	6.18491	5.76829	6.01043	6.12588	5.8754	6.10392	5.82109	6.02275	5.90733	5.88097	5.97582	5.86465	5.77862	5.86446	6.06577	6.14894	6.01698	5.85059	5.87902	5.94334	6.24232	5.95216	5.93911	5.73091	5.97294	5.9088	6.02042	6.08599	5.87422	6.04143	6.19463	5.85563	5.95572
C2orf72	7.43176	7.07321	7.19048	7.2221	7.02983	7.30077	7.1917	7.12793	7.2957	7.24677	7.06315	7.25482	7.1782	7.27935	7.2017	7.18582	7.37651	7.47092	7.00379	7.01632	7.142	7.32977	7.30066	7.13184	6.99403	7.12122	7.25711	7.17599	7.10365	7.57126	7.31116	7.05024	7.27833	7.25503	6.98049	7.29668	7.15063
[truncated: 11,223 more rows]
