# Supplementary material for: Identification of Auxiliary Biomarkers and Description of the Immune Microenvironmental Characteristics in Duchenne Muscular Dystrophy by Bioinformatical Analysis and Experiment
Source: Front Neurosci. 2022 Jun 3;16:891670. doi: 10.3389/fnins.2022.891670 (PMC9204148; doi:10.3389/fnins.2022.891670)
Supplement: Supplementary file 8 [file Table_4.XLSX]

## Sheet: Sheet1
ID	GSM941830	GSM941831	GSM941832	GSM941833	GSM941834	GSM941835	GSM941836	GSM941837	GSM941838	GSM941839	GSM941840	GSM941841	GSM941842	GSM941843	GSM941844	GSM941845	GSM941846	GSM941847	GSM941848	GSM941849	GSM941850	GSM941851
A1BG	3.45437	3.42266	3.36312	3.42239	3.41425	3.40332	3.29023	3.30122	3.28708	3.37761	3.28582	3.26312	3.4118	3.26622	3.37966	3.2457	3.38006	3.29981	3.39348	3.31102	3.28269	3.27815
A1BG-AS1	2.872	3.12078	3.526	2.34151	3.6192	2.42326	2.35902	2.25861	2.24008	2.31087	2.23805	2.23175	2.26076	2.23375	2.27588	2.21188	2.30146	2.25764	2.21707	2.26532	2.2102	2.23282
A1CF	2.35285	2.39185	2.2907	2.33107	2.32552	2.31808	2.21365	2.24853	2.23891	2.30057	2.23805	2.22179	2.30259	2.2247	2.26666	2.21072	2.24927	2.24757	2.20718	2.25521	2.2102	2.23282
A2M	6.87454	7.0601	7.0417	6.93311	7.15984	6.93858	7.17747	7.37682	7.19862	7.46471	7.10493	7.34703	7.4826	7.28172	7.13171	7.27479	7.35506	7.2095	7.15874	7.30844	7.16668	7.29495
A2M-AS1	7.30024	6.30207	6.54873	6.71935	6.15909	5.95193	5.50056	5.18263	5.96252	5.71777	5.57847	6.1237	5.15021	5.05213	5.44425	4.77	5.83545	5.87595	4.90479	5.76273	5.29269	4.72644
A2ML1	2.56477	2.35326	2.31232	2.35307	2.34748	2.33996	2.23455	2.26976	2.27023	2.40327	2.25917	2.24276	2.27192	2.25269	2.29972	2.23159	2.2705	2.26879	2.22802	2.2765	2.23107	2.2539
A2MP1	2.35285	2.33125	2.2907	2.33107	2.32552	2.31808	2.21365	2.24853	2.23891	2.30057	2.23805	2.23859	2.25068	2.2247	2.26666	2.21072	2.24927	2.24757	2.28121	2.25521	2.2102	2.23282
A4GALT	3.86857	3.83306	3.76638	3.83276	3.9025	4.05469	3.6397	3.69706	3.68122	3.78261	3.67981	3.62628	3.70058	2.92925	3.72685	3.47338	3.69826	3.69548	3.62907	3.65745	3.63403	3.67123
A4GNT	2.35285	2.44666	2.2907	2.33107	2.32552	2.31808	2.21365	2.24853	2.23891	2.30057	2.23805	2.22179	2.25068	2.2247	2.26666	2.21072	2.24927	2.24757	2.20718	2.25521	2.2102	2.23282
AA06	2.35638	2.86936	2.43987	3.01175	2.35632	3.12599	2.21697	2.25191	2.24227	2.30402	2.24141	2.22513	2.25406	2.22804	2.27006	2.21404	2.25264	2.25095	2.2105	2.2586	2.21352	2.23618
AAAS	6.67537	7.13869	7.10975	7.71139	7.22505	7.07813	5.95567	6.10439	5.37777	6.01881	6.17676	5.96536	5.56371	6.00824	6.08289	5.67549	6.53415	5.94423	5.82783	6.50906	5.75242	5.79628
AACS	7.09106	6.05681	7.10013	5.99072	6.73472	7.21623	6.32138	6.77154	5.82267	5.99524	6.66125	6.78871	6.00947	5.77998	6.28979	6.44025	6.7285	6.29682	6.09794	6.23582	6.47561	7.22278
AACSP1	2.35285	2.33125	2.2907	2.33107	2.32552	2.31808	2.21365	2.24853	2.23891	2.30057	2.23805	2.22179	2.2592	2.26019	2.26666	2.21072	2.24927	2.24757	2.20718	2.25521	2.2102	2.23282
AADAC	2.35285	2.33125	2.2907	2.33107	2.32552	2.31808	2.21365	2.35023	2.23891	2.30057	2.23805	2.22179	2.25068	2.2247	2.26666	2.21072	2.24927	2.24757	2.20718	2.25521	2.2102	2.23282
AADACL2	2.35285	2.33125	2.2907	2.33107	2.32552	2.31808	2.21365	2.24853	2.23891	2.30057	2.23805	2.22179	2.25449	2.2247	2.26666	2.21072	2.24927	2.24757	2.20718	2.25521	2.24239	2.83967
AADACP1	2.35285	2.33125	2.2907	2.33107	2.32552	2.31808	2.21365	2.24853	2.23891	2.30057	2.23805	2.22179	2.25068	2.2247	2.26666	2.21072	2.24927	2.24757	2.27616	2.25521	2.2102	2.23282
AADAT	3.57729	3.54445	3.48279	3.54417	3.47991	3.52442	3.73918	3.43001	3.66627	3.4978	3.40274	3.60619	3.36791	3.38244	3.44624	3.63934	3.4198	3.41722	3.35581	3.42884	3.55223	3.3948
AAED1	7.4574	7.2279	6.82676	6.72262	7.57383	7.41869	8.09916	7.88139	8.21471	8.02733	8.04612	7.51455	8.1537	7.78487	8.16129	7.66896	7.67051	8.10869	8.47198	8.21353	8.10486	7.22308
AAGAB	5.24716	5.11303	4.94814	5.26794	5.03307	5.59797	4.7934	4.87391	4.84719	4.9791	4.88462	4.94562	4.83981	4.65894	5.02673	4.72703	4.74603	4.81132	5.0134	4.8296	4.70933	4.88379
AAK1	4.26402	4.47178	4.07179	4.41599	4.50919	4.21443	4.15702	4.08284	4.0767	4.14029	4.14584	4.19527	4.35212	4.21637	4.06621	4.12232	4.15763	3.93771	4.10837	4.18068	4.10184	4.22142
AAMDC	7.8164	8.10918	7.70364	8.34163	8.27197	7.54682	6.89501	7.5303	6.65606	7.74589	6.69077	7.18931	6.9291	6.78245	7.46441	7.01855	7.48178	7.50141	6.77686	7.18921	6.94147	6.66621
AAMP	7.31395	7.65431	7.67335	7.92298	7.44282	7.41403	7.56565	7.77439	7.40798	7.35277	7.48312	7.00642	7.65599	7.62997	7.83143	7.68441	8.08875	7.79281	7.76016	7.58828	7.67852	7.29962
AANAT	2.35285	2.34803	2.2907	2.33107	2.32552	2.31808	2.21365	2.24853	2.23891	2.30057	2.23805	2.22179	2.25068	2.2247	2.26666	2.21072	2.24927	2.24757	2.20718	2.25521	2.2102	2.23282
AAR2	5.74594	6.05946	6.02838	6.04173	6.19661	6.53317	6.92135	6.92379	6.9812	6.55221	6.8991	7.02745	6.93097	6.81486	6.59367	6.60139	6.97522	7.08925	6.70278	6.59924	6.72879	6.84277
AARS	9.38156	9.31864	9.26959	8.92556	8.6788	8.6646	8.44487	8.10193	7.96807	8.1436	8.01547	8.25588	8.3033	8.31241	8.32889	8.24027	8.5632	8.00785	7.99832	7.96014	8.13547	8.27367
AARS2	5.34404	5.42347	4.94819	5.94385	5.3682	5.4376	5.55927	5.30752	5.40584	5.7725	5.41305	5.94416	5.37778	5.01503	5.21543	5.1287	5.44274	5.42425	5.39085	5.20224	5.39946	5.29087
AASDH	6.97267	5.89305	5.83193	6.05473	5.41315	5.8081	5.56895	6.12075	5.92207	6.61376	5.99999	5.55189	5.29499	5.85903	5.79942	5.64573	6.17448	5.95611	5.16735	6.18428	5.586	5.78141
AASDHPPT	7.10538	7.21263	6.8396	6.90896	6.8506	7.03848	6.90432	7.04364	6.77895	6.98342	6.85138	6.47833	6.56577	6.94062	7.06942	7.01271	6.80835	6.98709	6.73839	7.33134	6.84309	6.69945
AASS	4.45644	4.38761	4.22386	3.83568	4.24955	4.18483	4.26201	4.12935	5.11959	4.46391	4.69461	4.74899	4.06831	4.49991	4.35211	4.7244	4.39122	5.21338	4.05166	4.90732	4.74345	5.03008
AATF	7.24731	6.97394	7.08629	6.62765	6.87689	7.88342	7.11998	6.88325	6.7571	6.36691	6.2084	6.81231	6.84106	6.86221	6.84366	6.89463	6.90065	7.03627	6.8904	6.93264	6.85993	6.93165
AATK	5.59307	6.18921	5.82023	5.70388	6.82176	6.39532	5.49494	5.88791	5.32762	5.90992	5.63935	5.89898	6.29949	5.77137	5.43136	5.55759	5.74941	5.81019	5.39213	5.66149	5.13448	5.4086
AB488780	7.24355	6.84041	6.32687	6.2604	5.99275	6.24827	5.47099	5.16961	5.38669	5.73978	4.56614	5.57623	5.31937	5.05812	5.64496	5.81479	5.7403	5.4332	5.31269	5.22586	5.06263	5.33
ABAT	4.0763	4.39158	4.13748	3.84224	4.06538	3.97216	4.75517	4.89936	4.55525	4.56497	4.2066	4.8461	4.67163	4.76013	4.64713	5.31415	5.06623	4.64754	4.67526	4.53295	4.72256	4.24694
ABCA1	5.35627	5.01143	5.0937	4.91176	5.24993	5.18973	5.16443	5.88364	5.7601	5.77027	5.78491	5.31092	5.76496	6.11634	5.84964	5.95613	5.72011	5.68802	5.52574	6.20805	5.73527	5.92401
ABCA11P	7.25453	6.26056	6.60701	6.4292	6.44791	6.64613	7.4535	7.15051	7.44229	7.26066	7.49798	7.8843	7.15409	6.50863	7.14957	6.91966	7.07644	7.52213	6.77588	8.10925	7.88433	7.55409
ABCA12	2.35285	2.33125	2.2907	2.33107	2.32552	2.31808	2.21365	2.24853	2.23891	2.31623	2.23805	2.22179	2.25068	2.2247	2.26666	2.21072	2.24927	2.24757	2.20718	2.25521	2.2102	2.23282
ABCA13	2.35285	2.33125	2.2907	2.33107	2.32552	2.31808	2.21365	2.24853	2.23891	2.30057	2.23805	2.22179	2.25068	2.2247	2.26666	2.21072	2.25368	2.2753	2.20718	2.25521	2.2102	2.23282
ABCA17P	3.39757	3.36638	3.30782	3.36612	3.57543	3.34736	3.13652	3.24693	3.23303	3.32207	3.06467	3.20832	3.25003	3.21251	3.54334	3.19233	3.29506	3.24555	3.12786	3.25658	3.19158	3.0309
ABCA2	2.71092	3.12896	3.12487	3.08349	3.11178	3.04313	2.51383	2.63699	2.42716	2.58028	2.54067	2.52308	2.5584	2.52272	2.56804	2.36232	2.55428	2.54642	2.50649	2.56103	2.50992	2.55287
ABCA3	4.97388	5.26267	4.84249	5.07085	5.14263	4.90038	5.22456	4.45656	4.73301	4.3632	4.5045	4.69683	4.75789	4.84722	4.43472	4.67343	4.75491	4.59964	5.24155	4.7118	4.6886	4.67641
ABCA4	2.37325	2.33125	2.2907	2.33107	2.32552	2.31808	2.21365	2.24853	2.23891	2.30057	2.23805	2.25744	2.25068	2.2247	2.26666	2.2147	2.24927	2.24757	2.20718	2.25521	2.2102	2.23282
ABCA5	8.06655	7.31698	6.77046	6.89127	7.28975	7.22353	7.03735	6.76319	7.07198	7.53952	8.53222	6.79296	6.2984	6.72854	6.91773	7.23036	5.99288	6.57049	6.40019	7.40986	6.61719	6.97191
ABCA6	6.6792	6.48295	5.92809	6.03854	6.11884	6.16586	7.37005	6.84332	7.96123	7.11781	6.90341	7.38516	7.21346	7.53804	7.15363	7.28687	7.2751	7.82142	7.11097	8.53483	8.03883	7.84963
ABCA7	3.46011	3.7096	3.36871	3.42808	3.41992	3.40898	3.28997	2.5626	3.29254	3.38322	3.29128	3.10891	3.30985	3.27165	3.62827	3.25109	3.30777	3.30529	3.98205	3.45558	3.1865	3.2836
ABCA8	5.99194	5.12713	5.43256	5.26832	5.25309	5.17018	5.67	5.65777	5.8832	5.73416	5.70163	5.80629	5.67815	5.70809	5.65325	5.57256	5.70215	5.88661	5.5231	6.28723	5.79286	5.66089
ABCA9	5.42082	5.12404	4.83379	4.96921	4.69475	4.65583	5.24069	4.24157	6.4331	5.75228	5.3443	5.03969	4.9885	5.19236	5.16033	4.24935	5.28152	6.12526	5.67508	5.73888	5.54148	5.75782
ABCB1	2.35285	2.33125	2.2907	2.33107	2.32552	2.31808	2.21365	2.24853	2.24045	2.31615	2.24027	2.27627	2.25068	2.23831	2.26666	2.21072	2.24927	2.24757	2.20718	2.25583	2.2102	2.23282
ABCB10	8.60423	8.34373	7.8436	7.87271	8.08029	7.91497	7.94992	8.23645	8.22102	8.55162	8.43661	8.13614	8.05074	8.20339	8.56958	8.57436	8.01762	8.36665	7.98403	7.97586	8.22711	7.95846
ABCB11	2.35285	2.33125	2.2907	2.36062	2.32552	2.31808	2.21365	2.24853	2.23891	2.30057	2.23805	2.22179	2.25068	2.2247	2.26666	2.21072	2.24927	2.24757	2.20718	2.25521	2.2102	2.23282
ABCB4	7.06344	6.0815	4.85478	5.15997	5.96465	6.31346	4.0314	3.63396	3.16058	3.86513	3.15616	3.38122	3.17397	2.67091	3.51947	3.26965	3.27167	3.73881	3.3862	3.09154	3.3971	3.71006
ABCB5	2.35285	2.33125	2.34079	2.33107	2.33695	2.3306	2.21365	2.24853	2.23891	2.30057	2.23805	2.22179	2.25068	2.2247	2.29866	2.21072	2.24927	2.24757	2.20718	2.25521	2.2102	2.23282
ABCB6	5.51397	5.43584	5.01078	5.19881	5.01215	5.07098	4.61013	4.36706	4.24567	4.47484	4.87935	4.8075	4.55687	4.26907	4.54796	4.31399	4.74618	4.17491	4.52248	4.46859	4.4337	4.3807
ABCB7	8.99882	8.81074	8.69269	8.91349	9.2766	8.74865	7.97112	8.16463	8.13819	8.52199	7.52624	7.8602	7.82992	7.88135	8.64409	8.31351	8.44018	8.51669	8.11645	7.89236	7.94349	8.07211
ABCB8	2.94983	2.72436	2.73502	2.81409	3.06327	2.65367	2.92958	2.66418	2.56902	2.78019	2.59642	2.59644	2.85824	2.70736	2.74123	2.61077	2.59335	2.60444	2.54919	2.60467	2.56379	2.57709
ABCB9	3.61178	3.58408	3.4933	3.55049	3.90046	3.7905	3.39699	3.42478	3.39668	3.57434	3.53322	3.39776	3.44307	3.65992	3.45238	3.36881	3.43137	3.43418	3.37039	3.46779	3.3664	3.40086
ABCC1	8.24385	8.3669	7.89289	8.24655	9.72177	8.91201	6.65885	6.7202	7.01779	6.69976	7.07175	6.33406	6.75588	6.09827	7.23815	6.85511	6.94213	6.50623	6.78951	6.83684	6.9362	6.84659
ABCC10	5.01276	3.87602	4.60477	4.62376	4.17297	4.72542	4.87549	4.81832	5.02729	4.6946	4.81573	5.29456	4.70789	4.86154	4.97578	5.44587	4.85868	4.28122	4.46636	4.83595	4.64537	4.87746
ABCC11	2.42098	2.33125	2.2907	2.33107	2.32552	2.48184	2.21365	2.24853	2.23891	2.30057	2.23805	2.34801	2.25068	2.2247	2.26666	2.21072	2.24927	2.24757	2.23355	2.25521	2.2102	2.23282
ABCC12	3.43316	2.47406	2.43102	3.46465	2.46798	2.46008	2.34925	2.38627	2.36401	2.551	2.37515	2.35789	2.38855	2.36098	2.40551	2.83124	2.68556	2.38525	2.20718	2.38123	2.33371	2.35759
ABCC13	2.4287	2.45327	2.2907	2.33107	2.32552	2.32784	2.21365	2.24853	2.23974	2.3049	2.23805	2.23573	2.25199	2.2247	2.26666	2.21072	2.24927	2.24757	2.21338	2.25733	2.2102	2.23282
ABCC2	3.16325	2.82563	2.58948	2.38373	3.50167	3.76845	2.21401	2.2489	2.81881	2.30094	2.23841	2.22215	2.25104	2.22506	2.26702	2.21108	2.24963	2.24794	2.20754	2.25558	2.21056	2.23319
ABCC3	2.59721	2.6529	2.55601	2.73426	2.57624	2.65511	2.42056	2.36508	2.44818	2.5156	2.41566	2.43085	2.45806	2.43264	2.46494	2.76858	2.52747	2.43569	2.41349	2.4634	2.39563	2.47843
ABCC4	3.93254	3.58829	3.31916	3.94296	3.46411	3.56	3.44535	3.42912	3.7779	3.37397	4.00738	3.41276	3.62531	3.43726	3.62581	3.70788	3.48724	3.64583	3.52521	3.66877	3.84514	3.40697
ABCC5	6.3892	6.53229	6.1846	5.97428	6.17507	5.96935	5.64362	6.02604	5.48609	5.84146	5.64484	5.71457	5.23801	5.9845	5.91342	6.50871	5.98386	5.85196	5.9026	6.21088	5.70188	5.64773
ABCC6P1	2.50345	2.33125	2.2907	2.33107	2.32552	2.31808	2.21529	2.24853	2.23891	2.30057	2.23805	2.29954	2.25068	2.2247	2.26666	2.21072	2.24927	2.73179	2.20718	2.25521	2.2102	2.23282
ABCC8	2.35551	2.33389	2.29329	2.33371	2.32816	2.32071	2.22126	2.25108	2.24144	2.30317	2.24058	2.22431	2.25323	2.22722	2.26922	2.21323	2.25181	2.39914	2.20968	2.25777	2.21271	2.23535
ABCC9	5.34132	5.68543	5.17477	5.63005	5.33453	5.20961	4.97013	6.04175	5.67832	5.79525	5.21426	5.24598	5.29184	5.1346	5.63836	5.15343	5.43369	5.58152	5.0185	5.54128	5.36513	5.52558
ABCD1	5.76898	7.02631	7.73132	7.16078	7.46253	6.81671	5.61309	5.77909	5.33098	5.54745	5.59366	5.32044	5.61324	5.54845	5.65309	5.51359	5.73908	5.40015	5.79612	5.47726	5.78944	5.70001
ABCD2	2.35285	2.33125	2.2907	2.33107	2.32552	2.31808	2.21365	2.24853	2.23891	2.30057	2.23805	2.22179	2.25068	2.2247	2.26666	2.21072	2.25879	2.24757	2.20718	2.25521	2.2102	2.23282
ABCD3	7.6394	8.07564	7.70827	7.87176	7.96053	7.9539	7.29039	8.43869	8.22073	8.14479	8.22442	7.5133	8.36595	7.89925	8.23355	7.62944	7.53653	8.00237	7.36865	7.42267	7.71701	7.77545
ABCD4	4.21482	4.04728	4.18488	4.53441	4.4959	4.38385	4.80249	4.7736	4.86495	4.87536	4.80274	5.03983	4.70683	4.94371	4.79529	5.04529	4.92109	4.78995	4.63429	5.09021	4.75629	4.83915
ABCE1	8.68466	8.58848	8.25778	8.11373	8.67375	8.96372	8.90036	9.07427	8.77505	8.75325	8.85687	8.49228	8.64972	8.69406	8.87564	8.98262	8.5782	8.59052	8.76855	8.64189	8.86271	8.61815
ABCF1	10.0663	9.92734	10.0002	9.88258	9.83733	9.91447	9.03874	9.05752	8.68287	8.76709	8.81673	8.54439	8.78499	8.68345	9.11026	8.97231	9.19516	8.86844	9.05371	8.77268	8.82688	8.88768
ABCF2	6.15114	6.11109	6.08135	6.16265	5.86532	6.12996	5.41554	5.46795	5.37008	5.45029	5.23689	5.19136	5.36297	5.38528	5.59929	5.44783	5.52054	5.38986	5.34419	5.11178	5.28632	5.33831
ABCF3	7.36784	7.57719	7.56725	7.81244	7.72386	7.13539	6.39165	6.49782	6.11162	6.39991	5.99903	6.4589	6.26982	6.41486	6.58932	6.28269	6.54749	6.60216	6.26891	6.55606	6.44536	6.34375
ABCG1	5.59797	5.9139	6.75148	6.57224	6.47818	6.8332	5.36747	7.1609	6.58351	6.88894	7.4594	5.93829	7.69464	6.6652	7.27415	6.67336	7.44266	6.58474	6.49972	6.76656	7.22135	7.1564
ABCG2	2.94558	2.96308	2.8695	2.9706	2.91137	2.95405	3.62449	3.40802	2.80293	2.93173	4.28346	2.9382	2.86815	2.83504	2.83767	2.81723	2.86635	3.04945	3.1996	3.14892	3.13155	2.83201
ABCG4	2.35285	2.33125	2.2907	2.33107	2.3894	2.31808	2.21365	2.24853	2.23891	2.30057	2.23805	2.22179	2.25068	2.2247	2.26666	2.21072	2.24927	2.24757	2.20718	2.25521	2.2102	2.23282
ABCG5	2.35285	2.37543	2.2907	2.33107	2.32552	2.31808	2.21365	2.24853	2.23891	2.30057	2.23805	2.22179	2.25068	2.2247	2.26666	2.21072	2.24927	2.24757	2.20718	2.25521	2.2102	2.23282
ABCG8	2.35285	2.33125	2.32204	2.33107	2.32552	2.31808	2.21365	2.24853	2.23891	2.30057	2.23805	2.22179	2.25068	2.2247	2.26666	2.21072	2.24927	2.24757	2.20718	2.25521	2.2102	2.23282
ABHD1	2.46806	2.90715	2.43653	2.40886	2.75141	2.77904	2.29223	2.35111	2.31097	2.37462	2.34993	2.29331	2.32202	2.4457	2.37153	2.33747	2.59197	2.31992	2.27823	2.75507	2.28134	2.30469
ABHD10	8.04633	7.91752	7.4008	7.96486	7.72297	7.90596	6.98026	7.57605	7.41903	7.6157	7.13025	7.18433	7.48456	7.37364	7.7677	7.11495	7.70842	7.93031	6.94554	7.51049	7.41052	7.32756
ABHD11	4.0556	4.41251	4.09196	4.18596	4.08068	4.20807	3.80012	4.00895	3.41664	3.82738	3.52329	3.81171	3.99637	3.78614	4.29473	3.66574	4.37798	4.0015	3.83698	3.75529	3.6991	4.13976
ABHD12	5.40348	5.42344	5.27705	5.23148	5.34073	5.78812	5.67594	5.70111	5.63665	4.96612	5.57359	5.54227	6.08821	5.43477	6.02681	6.20429	5.44021	5.26734	5.78114	5.5713	5.53738	5.2896
ABHD13	4.93209	4.98111	4.42045	4.69464	4.65983	4.78526	4.76777	4.89055	4.90281	4.909	5.23831	4.47941	4.68115	4.64091	5.01604	4.90693	4.45814	4.72284	4.69973	4.70488	4.76147	4.84397
ABHD14B	5.51008	8.08201	7.79874	8.3217	8.1656	7.65489	8.08636	7.49045	7.42179	7.13274	7.3806	7.79123	7.59449	7.70832	7.29974	7.67726	8.20419	7.38281	7.82697	7.6575	7.65007	7.61382
ABHD15	3.28251	3.22378	3.1677	3.25212	3.19595	3.234	3.15412	3.10939	3.12354	3.16166	3.12235	3.30791	3.22988	3.10372	3.14018	3.31788	3.38201	3.12523	3.33749	3.14629	3.69792	3.44525
ABHD16A	5.80989	6.06684	5.96897	5.79395	5.59109	5.71357	5.33302	5.38786	4.86517	5.32371	5.04155	4.91657	5.32061	5.14003	5.49812	5.1783	5.39025	5.34074	5.47054	5.59394	5.2998	5.15626
ABHD16B	2.35285	2.33125	2.2907	2.33107	2.32552	2.31808	2.21365	2.24853	2.23891	2.30057	2.23805	2.22179	2.25068	2.2247	2.26666	2.21072	2.24927	2.24757	2.20718	2.25521	2.2102	2.23282
ABHD17A	9.74512	9.99707	9.86489	10.3387	10.1412	9.8991	9.6685	9.51973	8.44254	9.11538	8.65924	8.60277	8.99268	9.23311	9.14516	8.595	9.72065	9.17648	8.86237	9.34751	9.04009	8.60693
ABHD17B	5.8013	5.5812	5.6267	5.7635	5.36827	5.35383	5.02337	6.09127	5.30434	5.19165	5.75063	4.58352	5.14718	5.37563	5.68985	5.57414	5.45048	5.47383	5.45592	5.21261	5.54268	5.30655
ABHD17C	2.38954	2.3676	2.32642	2.36742	2.36179	2.35423	3.00528	3.24346	2.27382	2.37335	2.27295	2.25644	2.28577	2.25939	2.302	2.2452	2.28434	2.28262	2.37829	2.29038	2.55653	2.26764
ABHD2	5.44379	4.86341	4.76077	4.81658	7.1088	6.44769	4.99757	5.78833	5.02905	5.20364	5.57451	4.79035	5.47153	5.5837	5.09679	5.45448	5.22509	4.89102	4.98157	5.38613	4.97935	5.475
ABHD3	7.70469	7.22461	7.1788	7.28604	7.5671	7.41418	7.76487	7.48755	7.55264	7.52847	7.95295	7.84615	7.34693	7.84562	7.49405	8.09551	7.35004	7.23872	7.22287	8.00245	7.29003	7.30093
ABHD4	5.0293	5.07874	5.09909	5.12044	5.2774	5.0443	4.5835	5.02438	4.6414	4.76347	4.83912	4.65155	4.88464	4.81677	4.72363	4.65037	4.69367	4.67078	4.59075	4.78747	4.63001	4.6232
ABHD5	6.1649	5.62383	5.31704	5.35071	5.36472	5.45481	4.91859	5.45138	4.94831	5.26635	5.31193	4.77295	4.89709	4.87446	5.28793	5.273	4.62602	5.14713	4.8603	4.85288	5.1125	4.8961
ABHD6	3.71821	4.36647	4.0946	4.25244	3.8598	4.08545	3.63375	3.70504	4.07653	3.55132	3.69639	3.71225	3.77821	3.88012	3.68911	3.65723	3.86985	3.70399	3.74729	3.86389	3.69843	3.55278
ABHD8	4.68443	5.47143	5.83522	5.14254	5.13964	5.15406	4.94324	4.47674	3.64268	4.45856	4.59818	3.99882	4.43285	4.42928	4.87767	4.40146	4.69042	4.62286	4.39441	4.64389	4.40043	4.48823
ABI1	6.60631	6.36856	6.22712	6.1779	7.10339	6.81417	6.52607	6.62687	6.77526	6.75693	6.84825	6.58314	6.71235	6.66129	6.73579	6.61987	6.48046	6.81114	6.49787	6.69985	6.60782	6.68322
ABI2	6.17153	5.84969	5.99008	5.90212	6.1582	6.27425	6.14738	6.28674	6.38192	6.41737	6.24245	6.28189	6.21463	6.109	6.09684	6.07466	6.39369	6.10634	6.14055	6.33388	6.09401	6.16388
ABI3	5.56382	5.64995	5.32133	5.32174	5.72573	5.62716	5.37632	5.68947	4.98798	5.57559	5.00383	5.49916	5.73615	5.39171	5.47006	5.35784	5.4527	5.5916	5.00683	5.44021	5.50817	5.63651
ABI3BP	4.40745	3.85344	4.29711	3.93045	4.08346	4.13974	5.54669	5.36719	5.55531	5.44456	5.29366	5.5146	5.10481	5.11871	4.99871	5.0019	5.11937	5.00156	4.93616	5.9258	5.41474	5.13416
ABL1	7.65915	7.74795	7.61692	7.31221	7.80891	7.53944	7.61181	7.71216	7.72937	7.63968	7.54547	7.42012	7.65389	7.5148	7.73766	7.32333	7.74253	7.49686	7.27453	7.75956	7.54213	7.5533
ABL2	4.63676	4.89845	4.56427	4.61356	4.61528	4.76528	5.02503	5.23334	5.0313	4.75576	5.10434	4.66683	5.00949	4.97871	5.0396	5.24263	4.82893	4.573	4.91225	4.64987	4.88557	5.18699
ABLIM1	8.94517	7.54856	7.23598	7.44545	7.77186	9.05037	6.99437	6.63993	7.51935	6.55121	6.754	6.77446	6.70041	6.65373	6.58628	6.8165	6.55961	7.10463	6.83098	7.54481	6.83182	7.29968
ABLIM2	5.01715	5.10751	5.04453	4.99842	5.0155	5.11373	4.30039	4.25321	4.54776	4.37806	4.03853	3.89401	4.12573	4.02608	4.45926	4.09203	4.67487	4.24834	4.35206	4.50127	4.25012	4.18999
ABLIM3	7.78746	7.75246	8.89103	9.14137	8.28849	8.16375	7.70455	7.4777	7.85517	8.3593	8.19163	8.39662	8.10802	7.9903	8.25693	7.41174	9.01922	7.97779	8.36747	8.73952	8.18771	8.24039
ABO	2.99154	3.27854	3.46659	3.00957	2.94884	3.47273	2.77565	3.04303	2.81118	2.96051	2.8101	2.80944	3.00806	2.78906	2.84602	2.77579	2.82418	2.8231	2.77135	2.83165	2.77089	2.79925
ABR	6.24965	7.16985	6.55454	6.48582	6.03452	6.09276	6.16917	6.59848	6.26381	6.04204	5.86018	6.23186	6.28946	6.42326	6.3369	6.20042	6.58518	6.35894	6.0042	6.08154	6.25922	6.35488
ABRA	12.1	10.8855	9.69105	11.1374	11.0133	10.9207	9.95391	11.8642	9.44107	12.0739	10.0789	8.34708	9.65375	8.40345	10.5792	11.0345	10.3588	10.4849	10.643	10.0569	10.4209	9.81433
ABRACL	3.15275	3.51537	3.32573	2.45415	3.79714	4.31164	6.38809	6.26049	5.68788	5.82453	6.07879	6.80691	6.62365	6.77012	6.34295	6.85911	6.18115	5.80114	6.60294	5.47746	6.25804	6.64112
ABT1	7.24912	7.19317	6.37047	6.71866	6.34268	6.43948	5.98074	6.213	6.23288	6.18508	6.11892	5.72744	6.07876	6.0086	6.89604	6.20656	6.70804	6.66227	5.96129	6.29322	6.1881	6.03054
ABTB1	3.81556	3.92187	4.06631	4.12117	3.88555	3.70215	3.42841	3.53299	3.42368	3.45877	3.46996	3.35307	3.45572	3.6616	3.53549	3.48803	3.71065	3.34135	3.39603	3.69457	3.32683	3.43325
ABTB2	5.17126	5.15315	5.1824	4.93236	5.20056	5.03475	3.74954	3.19139	3.71924	3.5197	3.3728	3.95177	3.80778	3.23857	3.60036	3.49138	3.28514	3.17865	3.56061	3.25912	3.51069	3.27899
AC000111.3	2.35285	2.33125	2.2907	2.33107	2.43632	2.31808	2.21365	2.24853	2.23891	2.30057	2.23805	2.22179	2.25068	2.22759	2.26666	2.21072	2.24985	2.24757	2.20718	2.25521	2.2102	2.23282
AC002059.10	2.41148	2.38934	2.34778	2.38915	3.54904	2.37584	2.26881	2.30456	2.29469	2.35789	2.29381	2.27715	2.30676	2.28013	2.32313	2.26581	2.42944	2.30358	2.26218	2.31141	2.26528	2.29438
AC002064.5	2.35285	2.33125	2.2907	2.33107	2.32552	2.31808	2.21365	2.24853	2.23891	2.30057	2.23805	2.22179	2.25068	2.2247	2.26666	2.21072	2.24927	2.24757	2.20718	2.25521	2.2102	2.23282
AC003973.4	2.35285	2.33125	2.8254	2.33107	2.32552	2.31808	2.21365	2.24853	2.23891	2.30057	2.24746	2.4677	2.25068	2.2247	2.26666	2.21072	2.24927	2.24757	2.20718	2.25521	2.2102	2.23282
AC003989.4	2.35285	2.33125	2.2907	3.01909	2.32552	2.31808	2.21365	2.24853	2.23891	2.30057	2.23805	2.22179	2.31558	2.2247	2.26666	2.21072	2.24927	2.24757	2.20718	2.25521	2.2102	2.23282
AC004692.5	5.61017	5.55716	5.36005	5.77752	5.72293	5.95921	5.38262	5.71921	5.65804	5.70223	5.34552	5.36482	5.48591	5.52059	5.66317	5.28025	5.44624	5.98419	5.87327	5.51234	5.2298	5.4898
AC004941.5	7.31648	6.8306	6.88861	6.78214	6.92434	6.97095	6.31414	6.26856	6.73284	6.91829	6.78497	6.69559	6.76826	6.69013	6.54011	6.37671	6.43169	6.61821	6.63746	6.7819	6.63603	6.71457
AC005162.4	2.55602	2.33167	2.40066	2.33149	2.40984	2.3185	2.24433	2.91492	2.23891	2.32991	2.23845	2.22219	2.25108	2.2251	2.26706	2.21112	2.24967	2.24798	2.20758	2.25562	2.2106	2.24672
AC005224.2	2.70149	3.28111	2.59877	2.67648	4.96937	3.84065	2.77053	2.54036	3.10891	3.04658	2.58258	2.78095	2.95217	2.6356	2.93205	2.34657	3.47304	2.36252	2.45557	3.09746	2.5377	2.62186
AC005256.1	2.55633	2.93796	2.4888	2.53266	2.52664	2.51855	2.40509	2.44299	2.4259	2.49953	2.4316	2.41394	2.44532	2.41709	2.46268	2.38608	2.44379	2.44195	2.49315	2.45025	2.40135	2.31317
AC005306.3	4.29405	4.33526	3.88291	3.40572	4.30798	4.36505	3.15923	3.22314	2.23891	3.33809	3.14075	3.22379	2.91694	3.22801	3.3109	3.20773	3.30591	3.28302	3.07168	3.27228	3.22844	3.25266
AC005498.3	2.46593	2.44329	2.43277	2.4431	2.43729	2.42949	2.32004	2.42094	2.34651	2.41113	2.34561	2.43923	2.35885	2.33162	2.37559	2.31697	2.35803	2.35559	2.46924	2.3636	2.31643	2.34013
AC005523.2	12.8598	10.0625	9.52913	10.1146	9.75838	9.60939	8.36555	8.148	8.1062	8.30684	8.5354	9.20152	8.15617	8.80957	8.65324	8.98733	8.70923	8.42025	7.5882	7.91803	7.76291	7.48844
AC005523.3	4.29336	3.98666	3.95643	5.17319	4.28605	3.83624	3.53382	3.72115	3.47207	3.80726	3.70379	3.84103	3.45402	3.31146	3.75114	3.65498	3.72537	3.71956	3.05784	3.7322	2.97321	3.25245
AC005537.2	2.35285	2.33125	2.2907	2.33107	2.32552	2.31808	2.21365	2.24853	2.23891	2.30057	2.23805	2.22179	2.25068	2.2247	2.26666	2.21072	2.24927	2.24757	2.20718	2.25521	2.2102	2.23282
AC005592.3	2.35285	2.33125	2.2907	2.33107	2.32552	2.31808	2.21365	2.24853	2.23891	2.30057	2.23805	2.22179	2.25068	2.2247	2.26666	2.21072	2.24927	2.24757	2.20718	2.25521	2.2102	2.23282
AC005606.14	2.35285	2.33125	2.2907	2.33107	2.32552	2.31808	2.21365	2.24853	2.23891	2.30057	2.23805	2.22179	2.25068	2.2247	2.26666	2.21072	2.24927	2.24757	2.20718	2.25521	2.2102	2.23282
AC005785.2	2.35285	2.33125	2.2907	2.33107	2.32552	2.41597	2.21365	2.24853	2.23891	2.30057	2.23805	2.22179	2.25068	2.2247	2.26666	2.21072	2.24927	2.24757	2.20718	2.25742	2.2102	2.23282
AC005838.2	2.35285	2.33125	2.2907	2.33107	2.32552	2.31808	2.21365	2.24853	2.23891	2.30057	2.23805	2.24233	2.25068	2.2247	2.26666	2.21072	2.24927	2.24757	2.20718	2.25521	2.2102	2.23282
AC006026.13	2.35285	2.33125	2.2907	2.33107	2.32552	2.31808	2.21365	2.24853	2.23891	2.30057	2.23805	2.22179	2.25068	2.2247	2.26666	2.21072	2.24927	2.24757	2.20718	2.25521	2.2102	2.23282
AC006129.2	2.35285	2.33125	2.2907	2.33107	2.32552	2.31808	2.21365	2.24853	2.23891	2.30057	2.23805	2.27654	2.25068	2.2247	2.26666	2.21072	2.24927	2.24757	2.20718	2.25521	2.2102	2.23282
AC006538.1	2.35285	2.41647	2.2907	2.33107	2.53971	2.31808	2.21365	2.24853	2.23891	2.30057	2.23805	2.22179	2.25068	2.2247	2.26666	2.21072	2.24927	2.24757	2.20718	2.25521	2.2102	2.23282
AC007292.3	2.5516	2.54822	2.4842	2.52798	2.52196	2.51389	2.47632	2.43333	2.42803	2.4949	2.43179	2.77357	2.4408	2.42633	2.45812	2.39747	2.43926	2.43743	2.61464	2.44571	2.3969	2.57198
AC007349.5	2.35285	2.41304	2.2907	2.33107	2.32552	2.31808	2.21365	2.24853	2.23891	2.30057	2.23805	2.22179	2.30125	2.2247	2.26666	2.21072	2.24927	2.24757	2.20718	2.25521	2.2102	2.23282
AC007362.3	2.35285	2.33125	2.2907	2.33107	2.32552	2.34525	2.21365	2.24853	2.23891	2.30057	2.23805	2.22179	2.25068	2.2247	2.26666	2.21072	2.24927	2.24757	2.20718	2.25521	2.2102	2.23282
AC007365.3	4.23221	5.14721	4.32317	3.99362	5.4124	4.38359	3.79246	3.85222	3.83573	3.94137	3.66618	3.97306	3.85589	3.81139	3.88327	3.62142	3.8567	3.93567	3.73717	3.86366	3.71764	3.82531
AC007389.3	2.42358	3.06913	2.35956	2.41565	2.39544	2.52216	2.2802	2.31613	2.30621	2.86164	2.65174	2.28859	2.97879	2.29158	2.3348	2.27718	2.31688	2.31514	2.27354	2.32301	2.30514	2.29995
AC007401.2	2.79995	3.30282	2.29574	2.74937	2.6093	2.83193	2.21852	2.25348	2.24383	2.30563	2.24297	2.22668	2.25563	2.2296	2.27165	2.21559	2.25422	2.25252	2.21204	2.26018	2.21507	2.23774
AC007680.2	2.35285	2.33125	2.2907	2.33107	2.32552	2.31808	2.21365	2.24853	2.23891	2.30057	2.23805	2.22179	2.25068	2.2247	2.26666	2.21072	2.24927	2.24757	2.20718	2.25521	2.2102	2.23282
AC007787.2	2.35285	2.33125	2.31993	2.33107	2.35675	2.31808	2.21365	2.24853	2.26079	2.31099	2.23805	2.22179	2.25671	2.2247	2.26666	2.21072	2.24927	2.24757	2.20718	2.25521	2.2102	2.27593
AC008088.4	2.5184	2.33125	2.36765	2.33107	2.32552	2.31808	2.21365	2.24853	2.23891	2.30057	2.23805	2.22179	2.25068	2.2247	2.26666	2.21072	2.24927	2.24757	2.20718	2.25521	2.2102	2.23282
AC008746.12	2.36343	2.60581	2.301	2.37565	2.38375	2.33905	2.22361	2.25865	2.28774	2.31092	2.24812	2.23175	2.2608	2.28479	2.27685	2.22067	2.25935	2.25769	2.21711	2.26536	2.22015	2.24287
AC008753.4	4.53945	4.46638	4.64406	5.56351	5.41985	4.83315	4.15421	3.71994	3.39647	4.01214	3.31719	3.7313	3.9123	3.35013	3.73296	3.5823	3.53171	4.17755	4.04106	3.90026	3.6271	3.49226
AC009120.6	4.8692	3.44183	3.85425	3.28242	3.81591	3.668	3.72461	3.32157	3.7671	3.22931	3.62922	3.74818	3.6584	3.66043	3.43892	3.7295	3.30582	3.77423	3.71373	3.99263	3.72136	3.08863
AC009133.15	2.35285	2.33125	2.78869	2.33107	2.32552	2.31808	2.21365	2.24853	2.28093	2.30057	2.23805	2.22179	2.9966	2.2247	2.26666	2.21072	2.24927	2.30078	2.20718	2.25521	2.2102	2.23282
AC009502.4	2.35285	2.33125	2.2907	2.33107	2.32552	2.31808	2.21365	2.24853	2.23891	2.30057	2.23805	2.22179	2.25068	2.2247	2.26666	2.21072	2.24927	2.24757	2.20718	2.25521	2.2102	2.23282
AC010145.4	2.35285	2.33125	2.2907	2.33107	2.32552	2.31808	2.21365	2.24853	2.23891	2.30057	2.23805	2.22179	2.31335	2.2247	2.26666	2.21072	2.24927	2.24757	2.23186	2.25632	2.2102	2.23282
AC010524.4	2.35474	2.33312	2.32947	2.33294	3.22845	3.24593	2.24722	2.25034	2.2407	2.79937	2.23984	2.92483	2.28798	2.26772	2.26847	2.2125	2.25107	2.25981	2.3088	2.25702	2.21197	2.23461
AC012065.7	2.35828	2.33663	2.29598	2.33645	2.33089	2.32343	2.21875	2.25823	2.24777	2.33697	3.02664	2.7175	2.25587	2.22983	2.27188	2.21582	2.25445	2.25276	2.21227	2.6058	2.2153	2.23797
AC012360.6	2.35285	2.33125	2.2907	2.33107	2.32552	2.31808	2.21365	2.24853	2.23891	2.30057	2.23805	2.22179	2.25068	2.2247	2.26666	2.21072	2.24927	2.24757	2.20718	2.25521	2.2102	2.23282
AC012499.1	2.35285	2.33125	2.2907	2.33107	2.36057	2.31808	2.21365	2.24853	2.23891	2.30057	2.23805	2.22179	2.25068	2.2247	2.26666	2.21072	2.24927	2.24757	2.20718	2.25521	2.2102	2.23282
AC012531.25	2.35285	2.33125	2.2907	2.3792	2.32552	2.31808	2.21365	2.24853	2.23891	2.30057	2.23805	2.22179	2.25068	2.2247	2.26666	2.21072	2.24927	2.24757	2.20718	2.25521	2.2102	2.23282
AC013463.2	2.35285	2.33125	2.2907	2.83444	2.32552	2.36471	2.21365	2.24853	2.23891	2.30057	2.23805	2.22179	2.25068	2.2247	2.26666	2.21072	2.24927	2.24757	2.20718	2.25521	2.2102	2.23282
AC013733.4	2.35285	2.39508	2.2907	2.33107	2.34326	2.31808	2.21365	2.24853	2.23891	2.30057	2.23805	2.22179	2.25068	2.2247	2.26666	2.21072	2.24927	2.24757	2.20718	2.25521	2.2102	2.23282
AC016831.7	2.35285	2.47745	2.2907	3.714	2.32552	2.31808	2.21365	2.24853	2.23891	2.30057	2.23805	2.22179	2.25068	2.2247	2.27295	2.21072	2.24927	2.24757	2.20718	2.25521	2.2102	2.23282
AC016999.2	2.379	3.1571	2.41506	2.78836	2.95636	2.34384	2.23825	2.27352	2.26378	2.32613	2.26292	2.24648	2.27569	2.24942	2.29184	2.21606	2.27426	2.27255	2.23171	2.28027	2.23476	2.25764
AC017002.2	2.35285	2.33125	2.2907	2.33107	2.42866	2.39048	2.21365	2.24853	2.23891	2.30057	2.23805	2.22179	2.25068	2.2247	2.26666	2.21072	2.24927	2.24757	2.20718	2.25521	2.2102	2.23282
AC017104.6	2.77254	2.73455	2.73512	2.74687	2.74034	2.73157	2.60851	2.64962	2.63827	2.93334	2.64802	2.6181	2.65214	2.62153	2.67097	2.60506	2.65048	2.73598	2.60089	2.66734	2.60445	2.63933
AC018755.16	2.92395	2.92663	2.87572	2.81496	3.04163	2.91009	2.77899	2.82278	2.8107	2.88811	2.78129	2.49377	2.82547	2.79286	2.84363	2.84632	3.20332	2.82158	2.77087	2.83117	2.77466	2.80306
AC018755.17	2.35285	2.33125	2.2907	2.33107	2.32552	2.31808	2.21365	2.24853	2.23891	2.30057	2.23805	2.22179	2.25068	2.2247	2.26666	2.21072	2.24927	2.24757	2.20718	2.25521	2.2102	2.23282
AC018766.6	2.35285	2.33125	2.2907	2.33107	2.32552	2.48627	2.21365	2.24853	2.23891	2.30057	2.23805	2.22179	2.25068	2.2247	2.26666	2.21072	2.24927	2.24757	2.20718	2.25521	2.2102	2.23282
AC018816.3	3.38569	3.40276	2.5162	3.4025	3.30901	3.5968	3.2777	3.42636	3.32725	3.85684	3.31383	3.58796	4.04661	3.28009	3.46262	3.30455	3.29159	3.32465	4.35468	3.47761	3.27858	3.37272
AC024560.2	3.77904	2.76234	2.44526	2.9624	5.22632	2.71934	2.623	2.74522	5.16544	2.72599	2.86248	2.84668	3.10857	4.84219	4.02167	2.76105	3.7519	3.01486	3.64033	3.0098	4.41072	3.46035
AC025442.3	2.78876	3.11201	2.75907	2.95997	3.81735	3.03448	2.44334	2.48185	2.39979	2.53928	2.47027	2.33309	2.50321	2.45554	2.49676	2.44011	2.48265	2.48079	2.4362	2.30272	2.43954	2.46451
AC064852.4	2.35285	2.33125	2.2907	2.33107	2.32552	2.31808	2.21365	2.24853	2.23891	2.30057	2.23805	2.22179	2.25068	2.2247	2.26666	2.21072	2.24927	2.24757	2.20718	2.25521	2.2102	2.23282
AC067956.1	2.35285	2.33125	2.2907	2.33107	2.32552	2.31808	2.21365	2.24853	2.23891	2.30057	2.23805	2.22179	2.25068	2.2247	2.26666	2.21072	2.24927	2.24757	2.20718	2.25521	2.2102	2.23282
AC068039.4	2.46025	2.43766	2.2907	2.43747	2.43167	2.46143	3.06346	2.35117	3.72949	2.40558	2.49514	2.38468	2.36309	3.2488	2.63276	2.93578	2.35193	2.35017	2.30793	3.39852	2.31109	2.97251
AC068138.1	2.35285	2.33125	2.2907	2.33107	2.32552	2.31808	2.21365	2.24853	2.23891	2.30057	2.23805	2.22179	2.25068	2.2247	2.26666	2.21072	2.24927	2.24757	2.20718	2.25521	2.2102	2.23282
AC068831.3	2.35294	2.97666	2.66692	2.4686	3.12716	2.31817	2.21374	2.24862	2.23899	2.32804	2.23813	2.23162	2.25076	2.22478	2.26674	2.21081	2.24935	2.24766	2.20727	2.2553	2.21029	2.23291
AC073283.7	2.3954	2.37341	2.33212	2.37322	2.36758	2.36	2.25368	2.28919	2.27939	2.34217	2.27852	2.26197	2.29138	2.26493	2.30764	2.42213	2.28994	2.28822	2.33729	2.29599	2.25017	2.2732
AC073321.4	2.35285	2.33125	2.2907	2.33107	2.32552	2.31808	2.21365	2.25058	2.23891	2.30057	2.23805	2.22179	2.25068	2.2247	2.26666	2.21072	2.24927	2.24757	2.20718	2.25521	2.2102	2.23282
AC074212.6	2.35482	2.41765	2.54279	2.83872	2.32747	2.42662	2.2155	2.25041	2.24078	2.30249	2.23992	2.22365	2.44159	2.22656	2.26855	2.21257	2.25115	2.24945	2.20903	2.2571	2.21205	2.23469
AC079305.10	2.70575	2.62964	2.63428	2.8309	2.67433	2.66577	2.99413	2.84411	2.57472	3.61681	2.59805	2.40354	3.52919	2.50945	2.60663	2.51817	2.6007	3.69442	3.91068	2.59347	2.89562	2.56772
AC079741.2	2.35285	2.33125	2.2907	2.33107	2.32552	2.31808	2.21365	2.24853	2.23891	2.30057	2.23805	2.22179	2.25068	2.2765	2.26666	2.21072	2.24927	2.24757	2.20718	2.25521	2.2102	2.23282
AC079767.4	2.35285	2.43419	2.33076	2.33107	2.32552	2.31808	2.21365	2.24853	2.23891	2.30057	2.23805	2.22179	2.25068	2.22913	2.26666	2.21072	2.24927	2.24757	2.20718	2.25521	2.22304	2.23282
AC079807.4	2.35285	2.33125	2.2907	2.33107	2.58283	2.31808	2.21365	2.24853	2.23891	2.30057	2.23805	2.22179	2.25068	2.2247	2.26666	2.21072	2.24927	2.24757	2.20718	2.25521	2.2102	2.23282
AC083843.1	4.33117	4.62627	4.57216	4.03833	4.36542	4.18633	4.5682	4.43135	3.88908	4.65213	4.02945	4.02564	3.43812	4.08557	4.14412	4.39193	3.942	4.07225	4.01673	4.26367	4.39756	4.04
AC083949.1	3.02444	2.43685	3.40544	2.43666	2.43086	2.46761	2.31392	2.35039	2.34032	2.40478	2.33943	2.32243	2.35263	2.32547	2.36933	2.31086	2.35115	2.34938	2.30716	2.35737	2.31032	2.33397
AC084219.3	2.35285	2.33125	2.2907	2.50357	2.32552	2.31808	2.21365	2.24853	2.23891	2.30057	2.23805	2.22179	2.25068	2.2247	2.26666	2.21072	2.24927	2.24757	2.20718	2.25521	2.2102	2.23282
AC087501.1	2.35285	2.4079	2.47737	2.33107	2.32552	2.45358	2.21365	2.24853	2.23891	2.30351	2.23805	2.22179	2.29163	2.2247	2.26666	2.21324	2.2495	2.24757	2.20718	2.25521	2.2102	2.23282
AC090627.1	2.35285	2.33125	3.16672	2.33107	2.32552	2.31808	2.21365	2.24853	2.23891	2.32071	2.23805	2.22179	2.25068	2.2247	2.26666	2.21072	2.24927	2.24757	2.20718	2.25521	2.2102	2.23282
AC091133.1	6.482	5.6092	5.6019	6.11944	6.55594	5.9467	5.89401	5.76829	5.40652	5.84683	5.11975	5.6561	5.77379	5.31373	5.82911	5.94195	6.10249	5.76582	5.99904	5.80927	5.89921	5.95116
AC091633.3	2.35285	2.33125	2.62731	2.37821	2.32552	2.31808	2.22101	2.24853	2.23891	2.30057	2.23805	2.23078	2.25068	2.2247	2.29621	2.21072	2.24927	2.24757	2.20718	2.25521	2.2102	2.23282
AC092192.1	2.35285	2.33125	2.2907	2.33107	2.32552	2.32081	2.21365	2.24853	2.23891	2.30057	2.23805	2.72642	2.25068	2.2247	2.26666	2.21072	2.24927	2.24757	2.20718	2.25521	2.2102	2.23282
AC092620.2	3.40007	4.49525	4.42457	2.55335	2.76694	3.34941	4.67364	4.10459	5.05292	4.86356	4.45577	5.62495	4.38293	4.40207	4.62529	5.00991	4.84402	3.92642	4.26619	4.47629	4.77576	4.9878
AC092660.1	3.02811	2.33296	2.29238	2.35193	2.32723	2.31978	2.22554	2.25018	2.24055	2.67561	2.23969	2.22342	2.25233	2.22633	2.26832	2.21235	2.25092	2.24922	2.2088	2.44838	2.21183	2.24309
AC092667.2	2.35998	2.33831	2.29764	2.33813	2.33257	2.3251	2.22036	2.25535	2.28609	2.30754	2.24483	2.29215	2.2575	2.26438	2.27352	2.21742	2.25608	2.25438	2.21387	2.26205	2.23329	2.23959
AC100830.4	2.3546	2.33299	2.2924	2.3328	2.35152	2.31981	2.61609	2.25021	2.29102	2.4669	2.30918	2.22344	2.44862	2.22635	2.28318	2.21237	2.25094	2.28815	2.35501	2.26065	2.39869	2.6209
AC104667.3	2.36582	2.34411	2.30333	2.34392	2.46606	2.67203	2.22586	2.26093	2.25125	2.31325	2.25039	2.23404	2.26309	2.23697	2.27915	2.2869	2.26167	2.25997	2.21935	2.26765	2.22239	2.24738
AC106801.1	2.35285	2.33125	2.2907	2.33107	2.32552	2.31808	2.21365	2.24853	2.23891	2.30057	2.23805	2.22179	2.28606	2.2247	2.26666	2.21072	2.24927	2.24757	2.20718	2.25521	2.2102	2.23282
AC108056.1	2.35285	2.33125	2.2907	2.33107	2.32552	2.31808	2.21365	2.24853	2.23891	2.30057	2.23805	2.22179	2.25068	2.2247	2.26666	2.21072	2.24927	2.24757	2.20718	2.25521	2.2102	2.23282
AC112198.1	2.35285	2.4084	2.43937	2.33107	2.32552	2.55969	2.21365	2.25463	2.23891	2.30057	2.23805	2.25506	2.25068	2.2247	2.26666	2.21072	2.24927	2.26997	2.20718	2.25521	2.2102	2.23282
AC114730.11	2.35285	2.33125	2.2907	2.33107	2.32552	2.31808	2.21365	2.24853	2.24139	2.30057	2.23805	2.22179	3.37479	2.2247	2.26666	2.21072	2.25712	2.24757	2.20718	2.25521	2.2102	2.23282
AC114752.3	2.35285	2.33125	2.2907	2.33107	2.32552	2.31808	2.21365	2.24853	2.23891	2.30057	2.23805	2.22179	2.25068	2.2247	2.26666	2.21072	2.24927	2.24757	2.20718	2.25521	2.2102	2.23282
AC124997.1	2.35285	2.33125	2.2907	2.33107	2.32552	2.31808	2.21365	2.24853	2.27118	2.30057	2.23805	2.22179	2.25068	2.2247	2.26666	2.21072	2.24927	2.24757	2.20718	2.25521	2.2102	2.23282
AC136289.1	3.43122	3.08175	2.88975	2.45632	2.45047	2.67109	2.33259	2.36935	2.3592	2.42418	2.3583	2.34117	2.3716	2.34423	2.96434	2.30618	2.37012	2.36833	2.32577	2.37638	2.32896	2.35279
AC139100.3	2.35285	2.33125	2.2907	2.33107	2.32552	2.31808	2.21365	2.24853	2.23891	2.30057	2.23805	2.22179	2.25068	2.2247	2.26666	2.21072	2.24927	2.24757	2.20718	2.25521	2.2102	2.23282
AC141928.1	2.58185	2.34926	2.40888	2.37956	2.38976	2.33599	2.23011	2.26525	2.23891	2.31834	2.25534	2.22179	2.26741	2.24189	2.28417	2.22781	2.26664	2.26494	2.22424	2.27264	2.22728	2.25008
AC144652.1	3.87709	3.8415	3.77468	3.8412	3.83206	3.8198	5.03215	3.96403	3.69439	3.97609	3.68792	3.66113	3.73197	3.75222	3.73506	3.60873	3.7064	3.70362	5.01551	3.35815	4.01761	3.67931
AC145343.2	2.35285	2.38474	2.4289	3.08471	3.88617	2.39497	2.21365	2.24853	2.23891	2.30057	2.23805	2.22179	2.25068	2.22958	2.34506	2.21072	2.24927	2.24757	2.20718	2.25521	2.2102	2.23282
ACAA1	8.12369	8.2946	7.94758	8.47379	8.48622	8.39176	7.91009	7.97313	7.19527	7.64439	7.50651	7.91528	7.93101	7.6711	7.99596	7.72145	8.26825	7.73674	8.26296	7.61956	7.73029	7.63063
ACAA2	8.60774	8.74044	8.0695	7.89671	8.12292	8.28518	7.96082	8.00361	7.33672	8.00669	6.77983	7.59533	8.12569	7.89587	8.31637	8.00544	8.34285	7.95021	7.74981	7.94758	7.80716	7.42773
ACACA	5.27957	4.90233	5.06998	4.98552	4.86441	5.11176	4.59006	4.98949	4.62494	4.66132	4.88221	5.06476	4.59102	5.23803	4.68948	4.80501	4.73069	4.43291	4.66469	4.56944	4.65995	5.36374
ACACB	8.14424	8.18726	8.31488	8.37986	8.03309	7.66748	6.27712	6.29067	6.33328	6.52765	6.19727	6.42846	6.45157	6.83889	6.94449	6.44507	7.04648	6.47309	5.99525	6.90385	6.23504	6.6201
ACAD10	4.12776	4.43575	3.96046	3.88246	4.54546	4.05126	3.56686	3.81117	3.46623	3.65203	3.46625	3.52718	3.50191	3.61716	3.73304	3.56387	3.68547	3.5164	3.52901	3.58687	3.51582	3.45693
ACAD8	9.00602	9.08061	8.72405	9.21144	8.62202	9.36182	7.87796	8.2086	7.83425	8.42257	8.08101	7.96463	8.12186	7.94139	8.3531	7.83433	8.74911	8.12758	8.25062	8.04803	8.34123	7.9432
ACAD9	7.89305	7.60718	7.34721	7.99367	6.80859	7.68367	7.18806	7.57881	7.03811	7.40293	7.60679	7.424	7.55949	7.38299	7.71796	7.7089	7.25197	7.11155	7.96169	7.13072	7.4893	7.18807
ACADL	6.02225	6.27374	5.91847	5.732	5.91833	5.53785	5.45393	5.26046	5.32283	5.69206	5.30526	4.95982	4.9403	4.79568	5.47533	5.6272	5.2489	5.22521	5.32816	5.0096	4.93465	4.97132
ACADM	12.6763	12.5805	11.9694	12.3059	12.556	12.1954	11.3453	12.0268	10.9298	12.4032	11.3174	11.1487	11.1937	11.4295	11.9096	11.7044	11.3811	11.5313	11.3353	11.7027	11.3411	11.3405
ACADS	8.25386	8.86407	8.10835	8.33494	8.61661	7.81455	7.328	7.69338	6.56007	7.13434	5.47154	6.38695	6.5721	7.22364	7.84893	7.50442	8.14206	7.54668	7.30213	7.5307	6.77601	6.25824
ACADSB	9.55636	8.64386	8.62103	8.56839	8.61876	8.69456	7.76689	8.07832	7.7935	8.12961	7.63295	7.83679	7.82102	7.85152	8.25917	7.99899	7.42531	8.26051	8.06427	7.79593	7.73388	7.89445
ACADVL	12.3661	13.0028	12.5072	12.7873	12.9995	12.7496	11.8243	12.1532	11.5195	11.9657	10.928	11.3826	11.3706	11.6636	12.1487	12.1708	12.3501	11.5593	11.5814	12.0974	11.7348	11.3918
ACAN	3.31298	3.26654	3.3019	3.44129	3.23916	3.21668	3.06283	3.11745	3.1041	3.15042	3.10698	3.08037	3.12958	3.0844	3.0641	3.15396	3.17014	3.12686	3.25176	3.36397	3.0643	3.10011
ACAP1	5.07221	5.70199	5.24464	5.91845	5.55275	5.20746	4.66646	4.78737	4.3292	4.74422	4.02111	4.44411	4.69825	4.30738	4.84694	4.45165	4.81745	4.9555	4.59441	4.71588	4.55903	4.25898
ACAP2	4.0452	4.01531	3.87602	4.04368	4.10874	4.03801	4.39167	4.50535	4.74464	4.65915	4.80153	4.45753	4.40109	4.65804	4.45659	4.50631	4.34486	4.58693	4.378	4.5243	4.51778	4.50005
ACAP3	4.65613	4.86188	5.43058	5.67914	5.84989	5.00088	4.77284	4.49727	4.43799	4.26401	4.42894	4.57309	4.40823	4.39157	4.48556	4.36398	4.48751	4.25255	4.35699	4.47093	4.39973	4.45535
ACAT1	7.90524	7.87409	7.8609	7.90985	7.98306	7.93392	6.66959	6.75945	7.25101	7.29213	6.18445	6.7384	6.16068	6.52448	7.19363	6.90898	7.01891	7.68627	6.59785	7.10476	6.69668	6.73399
ACAT2	6.86173	6.57962	7.05432	7.17214	6.32867	7.22181	7.41287	6.9182	7.27522	7.46763	7.5036	8.00695	7.33472	6.8303	7.1537	6.84797	7.44012	7.23273	6.97612	6.52602	6.95771	7.12444
ACBD3	8.8955	7.87912	8.14726	8.1874	8.10989	7.87701	7.67463	7.89085	8.03704	8.2975	7.81513	7.6721	8.22693	7.6753	8.17823	7.17976	8.04817	8.30687	7.22442	8.04231	7.74245	8.03036
ACBD4	3.24268	2.955	2.76879	2.81171	2.80502	3.12347	2.61926	2.67031	2.64914	2.71784	2.68385	2.62889	2.69213	2.73272	2.39701	2.70978	2.97807	2.6594	2.61161	2.69003	2.61518	2.63781
ACBD5	9.36602	8.65099	8.3068	8.23086	8.41477	8.75374	6.81793	7.51529	7.66515	7.83238	7.60036	7.20106	7.71651	7.27889	8.19969	7.15358	7.44686	7.85011	7.20358	7.70938	7.34495	7.65127
ACBD6	7.24996	6.96668	7.13076	7.29992	6.75181	7.21155	7.3269	6.89902	7.12632	6.96611	6.95145	7.15019	7.16039	6.72964	6.84196	6.78005	6.98629	6.95189	7.31975	6.60772	6.75117	6.81969
ACCS	3.63133	4.0324	4.0989	4.31403	3.58915	4.28715	4.69118	4.15377	4.40617	4.25758	3.87118	4.87971	4.16525	4.07099	3.90981	4.20875	4.36468	4.83102	4.40093	5.30004	4.74117	4.13221
ACD	6.66169	6.32675	6.48572	6.60002	5.92141	6.45473	6.68177	6.38795	6.85478	5.85364	6.42296	6.41148	6.46223	6.26054	6.41765	6.25929	6.51899	6.61357	6.1812	6.55815	6.59458	6.19309
ACE	3.97133	4.37683	4.58352	5.09967	4.74051	4.60848	3.70942	4.3362	3.51073	4.03661	3.77116	4.03369	4.03798	3.66165	3.92669	4.05577	4.74668	3.72471	3.70592	3.73175	4.06212	3.77092
ACE2	2.35285	2.33125	2.2907	2.33107	2.32552	2.31808	2.21733	2.24853	2.23891	2.30057	2.23805	2.22179	2.25853	2.23058	2.26666	2.21072	2.24927	2.24757	2.20718	2.46635	2.2102	2.23282
ACER1	2.38877	2.33125	2.2907	2.59216	2.32552	2.31808	2.21365	2.24853	2.23891	2.30057	2.23805	2.22179	2.25068	2.2247	2.28759	2.21072	2.25235	2.24757	2.20718	2.25521	2.2102	2.23282
ACER3	3.64301	4.00639	3.72673	3.27271	3.60629	3.85272	4.77636	4.69122	4.63865	4.42017	4.81773	4.93103	4.65393	4.97043	4.55261	5.0013	4.75912	4.52197	4.54238	4.71363	4.79363	4.98181
ACHE	6.79922	7.9734	7.66816	8.41737	8.07088	7.09543	6.34739	6.09615	5.83406	6.06047	5.75794	5.67224	6.27692	6.00246	6.11258	5.66702	6.62777	6.28601	6.07343	6.08656	6.42822	6.26015
ACIN1	7.87065	8.90664	8.68962	8.73741	8.89759	8.28399	7.41114	7.59892	7.69946	7.7185	7.22529	7.62769	7.53288	7.48391	7.89843	7.3507	8.09379	7.62103	7.86757	7.69433	7.77274	7.56175
ACKR1	4.33588	5.00471	6.07636	5.97579	4.27056	6.16897	8.10623	8.18336	8.23714	7.05657	8.04814	8.01851	8.06283	7.30579	6.94486	7.32946	7.82322	8.27991	6.94612	7.05801	8.41134	8.18926
ACKR2	2.36467	2.3562	2.30221	2.4781	2.33721	2.48623	2.22477	2.26498	2.25377	2.31663	2.24993	2.23295	2.34961	2.23587	2.27804	2.22183	2.26103	2.2621	2.27593	2.26654	2.22131	2.24404
ACKR3	5.93813	5.47278	5.59692	5.61301	5.74618	5.76704	5.68032	6.21977	6.39091	5.7923	6.54434	6.2705	5.78394	6.20179	6.54828	6.14989	5.95357	6.19663	5.90917	6.48083	6.17955	6.48342
ACKR4	2.83081	3.02537	3.75118	4.46591	3.71458	3.22354	2.77754	2.81474	4.57838	2.8866	2.99041	2.81498	3.19276	3.55476	2.82958	3.25037	2.55558	2.8645	2.81302	2.81145	3.30495	3.99705
ACLY	6.91908	7.07182	7.36161	7.36544	6.89149	7.64143	6.88793	7.91264	6.97452	7.12963	7.5103	7.38691	7.36423	7.10911	7.29783	6.89754	7.44629	6.94666	6.96461	6.87421	7.42945	7.68124
ACMSD	2.35285	2.33125	2.2907	2.33107	2.869	2.31808	2.21365	2.24853	2.23891	2.30057	2.23805	2.22179	2.25068	2.2247	2.27622	2.21072	2.24927	2.24757	2.23556	2.25521	2.2102	2.23282
ACN9	7.24904	7.1825	6.81649	7.18194	7.16485	7.12805	6.90002	7.148	6.90783	7.768	7.41972	6.74975	7.32264	7.10692	7.85369	7.11464	6.93482	7.55627	7.44018	7.43003	7.13536	7.21928
ACO1	5.05474	4.90456	4.69418	6.52674	4.78603	4.96408	4.62272	4.95146	6.20368	4.85089	4.80943	5.00503	4.81774	4.92092	4.63937	4.64701	4.83212	4.57916	4.62129	4.67185	4.70726	4.84889
ACO2	7.68049	7.88887	7.71274	7.85873	7.94641	7.74845	7.01668	7.3672	6.54682	7.10277	6.40799	6.79257	6.94185	7.0464	7.42195	7.02483	7.38764	7.18442	6.83272	7.11984	6.9435	6.95143
ACOT11	5.65905	6.40247	5.48688	5.43343	5.75784	5.52963	4.18541	4.07366	4.05913	4.03323	3.90453	3.99189	3.61472	4.78095	4.55855	4.02599	4.55285	3.8039	3.99581	4.04055	4.06572	4.05705
ACOT12	2.35285	2.33125	2.2907	2.33107	2.37287	2.31808	2.21365	2.24853	2.23891	2.30057	2.23805	2.22262	2.25068	2.2247	2.26666	2.21072	2.24927	2.24757	2.20718	2.25521	2.2102	2.23282
ACOT13	9.84051	9.75999	9.40707	9.77482	9.29988	9.62869	8.48641	9.17864	8.84884	9.16207	9.12003	8.87617	9.11387	8.84405	9.29287	8.51711	9.11004	9.16182	8.83176	9.22597	8.97317	8.87168
ACOT4	2.95338	2.92627	2.87536	2.94292	2.93592	2.88966	2.78491	2.87383	2.96153	3.34879	2.8156	2.80496	3.26941	2.80863	3.30278	3.18918	2.82336	2.94681	3.31934	2.83955	2.96235	2.81889
ACOT6	2.35285	2.39232	2.2907	2.33107	2.32552	2.31808	2.21365	2.24853	2.23891	2.30057	2.23805	2.22179	2.25068	2.2247	2.26666	2.21072	2.24927	2.24757	2.20718	2.25521	2.2102	2.23282
ACOT7	3.89282	4.01455	4.32266	4.17629	4.25735	4.224	4.98397	4.34831	4.05389	3.97809	4.00791	3.95263	4.63174	5.61676	4.43807	5.03226	4.87697	4.55367	5.25505	4.27785	4.39228	4.41971
ACOT8	5.7428	5.42308	5.08115	5.34451	5.75262	5.64757	4.54775	5.39245	3.95273	4.61005	5.00837	4.31442	4.65123	4.86379	5.16161	4.7942	5.00432	4.63238	4.54881	4.40695	4.56973	4.56061
ACOT9	9.30726	8.1329	8.32599	8.59892	8.59796	9.26511	8.67135	8.56707	8.76551	8.82571	8.79988	8.21546	8.77315	8.75427	8.90067	9.36624	8.48671	8.20091	8.40298	8.39514	8.59801	8.72669
ACOX1	5.74957	5.41462	5.28368	5.41618	5.29588	5.20623	4.42978	4.77724	4.45333	4.8977	4.75593	4.57217	4.53586	4.5991	4.89808	4.44306	4.74944	4.64642	4.28126	4.8066	4.53383	4.32042
ACOX2	9.00578	7.92596	7.27748	8.20324	7.11441	7.37787	6.6543	6.79361	6.53675	6.5689	6.94543	6.57045	6.42568	7.07202	6.5103	6.29677	7.02859	6.73369	6.8692	6.79176	6.97003	7.06594
ACOX3	4.52077	4.58416	4.18279	4.09263	4.51126	4.55371	4.72016	4.36129	4.16425	4.54301	4.28275	4.47455	4.92565	4.51266	4.73588	4.43593	4.72007	4.51805	4.57778	4.38096	4.33395	4.37488
ACOXL	2.56737	2.4412	2.2907	2.69775	2.62274	2.44474	2.29171	2.25074	2.23891	2.30057	2.23805	2.22315	2.31964	2.2247	2.34588	2.21194	2.24953	2.30235	2.20718	2.25521	2.2102	2.23282
ACP1	7.63357	7.25065	6.99931	7.34047	7.03768	7.14421	6.76521	7.16549	7.12432	7.11435	6.89819	6.84609	7.03716	6.85482	7.4563	6.78422	7.17104	7.29289	6.86135	6.89892	6.90886	6.91275
ACP2	6.11652	5.63013	5.22317	6.20225	5.75869	6.33618	6.29588	5.7454	5.93285	5.98627	6.03291	6.14403	6.44383	6.55996	6.2169	6.04312	6.64828	6.1457	6.22752	5.91683	6.23298	6.2081
ACP5	2.67765	2.58162	2.42904	3.13251	3.0948	2.31808	4.99101	3.9219	4.08429	3.7359	2.9154	4.36122	5.18536	5.59905	4.91048	5.8813	4.86181	4.19204	5.66198	3.62563	3.85504	3.6475
ACP6	3.61511	4.37451	4.19182	4.61817	4.38078	3.94734	4.11888	3.89523	3.84754	3.94802	3.90986	3.92256	4.09362	4.04874	3.7006	3.62083	4.20542	3.80177	4.1635	4.07591	4.17294	3.86057
ACPP	2.35285	2.33125	2.2907	2.3605	2.32552	2.31808	2.21365	2.24853	2.23891	2.31716	2.23805	2.24312	2.25068	2.28909	2.26666	2.21072	2.24927	2.24757	2.20718	2.25521	2.2102	2.23282
ACPT	2.78387	3.14258	2.71033	2.97237	2.75153	2.76639	2.63109	3.00991	2.64905	2.93612	2.75458	2.6288	3.13258	3.06615	2.68188	2.6157	2.66131	2.97422	2.79101	2.66834	2.61509	2.65053
ACR	3.93133	3.78893	3.58165	3.64477	3.6361	3.77764	3.41581	3.51572	3.50067	3.59708	3.49933	3.47391	3.5312	3.47845	3.4976	3.4566	3.51687	3.51422	3.45107	3.52616	3.45579	3.79507
ACRBP	3.02381	3.03707	3.54674	2.85114	3.13721	3.09971	2.82817	2.71531	2.66095	2.79436	2.6926	2.6628	2.7179	2.96683	2.73719	2.74895	2.95454	2.71881	2.64828	2.72338	2.65942	2.59758
ACRC	5.56468	5.39332	4.91719	5.42245	5.84293	5.73897	5.97887	4.90248	5.09496	5.15746	5.28923	5.42771	5.31646	5.41243	5.65023	6.20169	5.39026	5.10556	5.47925	6.17494	5.30192	5.30689
ACRV1	2.3622	2.33125	2.2907	2.33107	2.34589	2.3469	2.21365	2.24853	2.23891	2.30057	2.23805	2.22179	2.25068	2.2247	2.26666	2.21072	2.24927	2.24777	2.20718	2.25521	2.2102	2.23282
ACSBG1	2.35285	2.39734	2.2907	2.33107	2.32552	2.31808	2.21365	2.24853	2.23891	2.30057	2.23805	2.22179	2.25068	2.2247	2.26666	2.21072	2.24927	2.24757	2.20718	2.25521	2.2102	2.23282
ACSBG2	2.37002	2.33391	2.30741	2.34808	2.34249	2.50051	2.2298	2.27371	2.25524	2.33262	2.25438	2.24215	2.2671	2.24093	2.29744	2.22685	2.26538	2.26397	2.22329	2.27167	2.22633	2.24912
ACSF2	6.17372	6.98923	6.11278	6.5933	6.75992	5.48916	6.28669	6.51991	5.4782	6.14491	5.336	5.90333	5.67164	6.41313	5.94069	5.49299	6.47297	5.80328	5.38432	5.88746	5.80364	5.27154
ACSF3	3.86338	3.77261	3.83502	3.73748	3.78217	4.03419	3.52943	3.66031	3.57817	3.69606	3.45416	3.5407	3.55328	3.54533	3.63068	3.52476	3.69644	3.60037	3.54732	3.5957	3.52393	3.54247
ACSL1	12.233	12.5132	11.8373	11.4531	12.5477	12.0606	10.764	11.1327	11.0673	11.0176	10.8419	10.505	11.0945	11.3793	11.8346	11.3603	11.6446	10.8887	10.8446	11.8409	10.9517	11.0356
ACSL3	10.2176	9.54767	9.31118	9.53611	9.84077	9.88122	9.1528	9.61098	9.49081	10.1389	10.2677	9.34026	9.51318	9.0946	9.56757	9.45401	8.87071	9.28827	9.40701	9.83702	9.57448	9.34387
ACSL4	4.40762	4.14137	4.20032	4.06755	4.09614	4.00156	5.02989	5.18732	4.87081	5.00228	4.99142	4.97103	4.66669	5.25861	5.01736	4.98027	4.738	4.82192	5.03873	4.92283	5.53902	5.71534
ACSL5	5.4246	5.77847	5.21509	4.6423	5.04524	5.01731	5.7217	5.93944	5.77434	5.3826	5.78632	5.89526	5.95452	5.78599	5.6241	5.83696	5.82874	6.22459	5.44713	5.82947	5.696	5.92641
ACSL6	2.53137	2.72704	2.33998	2.35516	2.3548	2.68486	2.24565	2.25135	2.24184	2.30359	2.24085	2.23466	2.25687	2.22549	2.27768	2.21349	2.25222	2.25072	2.21452	2.2555	2.23818	2.28806
ACSM1	2.35285	2.40838	2.2907	2.33107	2.42091	2.40524	2.21365	2.24853	2.23891	2.30057	2.23805	2.22179	2.25068	2.2247	2.26666	2.21072	2.24927	2.24757	2.20718	2.25521	2.2102	2.23282
ACSM2A	2.35285	2.44589	2.2907	2.33107	2.32552	2.31808	2.21365	2.24853	2.23891	2.30057	2.46264	2.24255	2.43184	2.23415	2.26666	2.21072	2.25307	2.24757	2.20718	2.25521	2.24625	2.23282
ACSM2B	2.35285	2.33125	2.2907	2.33107	2.43729	2.31808	2.21365	2.24853	2.23891	2.30057	2.23805	2.22179	2.25068	2.2247	2.26666	2.21072	2.24927	2.24757	2.20718	2.25521	2.2102	2.23282
ACSM3	2.35285	2.46361	2.2907	2.33107	2.32552	2.31808	2.21365	2.24853	2.23891	2.30057	2.23805	2.22179	2.25068	2.2247	2.26666	2.21072	2.24927	2.24757	2.20718	2.25521	2.2102	2.23282
ACSM5	5.92675	4.99592	4.15911	5.11267	5.43912	4.85009	4.09516	4.04513	4.42428	4.79274	3.89554	4.4825	4.28935	4.60388	4.20094	4.32522	4.72806	4.39271	4.90854	4.58505	4.36038	4.98197
ACSS1	4.01324	4.34257	3.84954	3.83945	4.301	3.99131	3.52834	3.68575	3.70371	3.64248	3.43528	3.62466	3.47759	3.62836	3.71542	3.64392	3.70493	3.51449	3.45869	3.76502	3.5612	3.51117
ACSS2	9.55927	9.89916	9.45964	9.62207	9.90443	9.7257	8.8624	8.90532	8.34765	8.78856	7.96824	8.66235	8.2533	8.47218	8.44112	8.51035	8.8311	8.4072	8.57884	8.72192	8.24903	8.34469
ACSS3	5.73594	4.44604	4.37907	4.68923	4.17487	5.65378	3.76801	4.49244	4.03011	3.55081	3.99572	4.05262	3.6585	4.16459	3.94431	3.73476	3.76221	3.79702	3.92833	3.92321	3.89718	4.33695
ACTA1	16.2669	16.1098	15.8284	16.1761	16.0693	15.9898	15.2992	15.5502	15.4737	15.8472	15.2756	15.3081	15.4048	15.3618	15.6672	15.279	15.5557	15.5766	15.3908	15.5923	15.2561	15.3531
ACTA2	6.53625	6.80574	7.91648	6.91484	6.69491	6.83144	6.60021	6.81813	6.65557	6.68664	6.84783	6.40942	6.73813	6.75215	6.91775	6.80953	6.60138	6.63584	6.86281	7.21355	6.60965	6.76687
ACTA2-AS1	2.35285	2.33125	2.2907	2.33107	2.32552	2.31808	2.21365	2.24853	2.23891	2.30057	2.23805	2.22179	2.37306	2.26587	2.26666	2.21072	2.24927	2.24757	2.20718	2.25521	2.2102	2.23282
ACTB	12.4032	13.3198	13.6674	13.2761	13.0903	13.253	13.2384	13.7032	13.3809	13.3181	13.5487	13.4577	13.5577	13.4541	13.634	13.1358	13.6514	13.4751	13.3729	13.2914	13.3966	13.4858
ACTC1	13.6265	9.73329	11.6566	11.4991	11.2149	14.8312	14.2645	13.9047	14.2229	14.0986	14.3653	14.0008	14.639	14.3439	13.9431	13.7632	14.1539	13.6429	14.1738	13.7819	14.1672	14.34
ACTG2	3.6356	3.59278	6.57426	3.90727	3.53547	4.69827	3.59232	3.77252	3.89637	3.59075	4.38985	3.88472	3.8004	4.52053	4.74137	3.77277	3.61149	4.11607	4.11943	3.68201	3.49031	3.85854
ACTL10	2.96483	3.43866	2.88651	2.93738	3.73786	2.92102	2.78942	2.83485	2.82125	2.89895	2.81233	2.79968	2.89484	2.80334	2.85621	2.78573	2.9045	2.83217	2.78127	2.8418	2.78508	2.80577
ACTL6A	7.50612	7.04368	7.17872	6.4658	6.7717	7.17185	8.19154	8.08115	8.10368	8.49688	7.93763	7.81498	8.14249	8.01768	8.10073	8.49317	7.96127	8.02562	8.23405	8.16917	7.88741	8.02652
ACTL6B	2.35285	2.33125	2.52584	2.33107	2.32552	2.56436	2.21365	2.24853	2.23891	2.30057	2.27451	2.22179	2.25068	2.2247	2.26666	2.21072	2.24927	2.24757	2.20718	2.25521	2.2102	2.23282
ACTL7A	2.40716	2.45406	2.34357	2.38686	2.69889	2.60202	2.26475	2.47619	2.29058	2.35367	2.28971	2.27308	2.30263	2.27605	2.37288	2.26175	2.30118	2.34385	2.8343	2.30964	2.26122	2.28436
ACTL7B	2.35285	2.33125	2.2907	2.59374	2.90232	2.67276	2.21365	2.24853	2.23891	2.30057	2.23805	2.22179	2.46491	2.2247	2.26666	2.21072	2.24927	2.24757	2.20718	2.25521	2.2102	2.23282
ACTL8	2.60505	3.70406	3.00869	2.8512	2.34969	2.52244	2.23665	2.29389	2.26217	2.32447	2.24908	2.24488	2.6134	2.24782	2.29021	2.22646	2.24927	2.27093	2.20718	2.26633	2.23317	2.25603
ACTL9	2.41514	2.47568	2.30692	2.36486	2.34199	2.3345	2.22933	2.26446	2.25476	2.31686	2.2539	2.23753	2.26662	2.24045	2.28271	2.22638	2.26519	2.26349	2.22281	2.27118	2.22586	2.33582
ACTN1	5.46831	6.3777	7.48801	6.3283	6.04179	6.24166	6.40132	6.59164	6.22632	6.16037	6.31126	6.37526	6.55322	6.60759	6.52974	6.52044	6.58802	6.40274	6.47448	6.33168	6.56047	6.27476
ACTN2	14.076	13.8754	13.5074	13.5256	13.9863	14.0721	12.8389	12.9852	12.6839	13.4557	12.6474	12.7654	12.9062	12.6173	13.2166	13.0771	13.0269	13.2019	12.99	13.0097	12.8745	13.0602
ACTN3	5.36645	13.5163	11.9082	9.47726	12.5976	11.3016	12.3596	11.7777	6.74892	12.4247	9.8569	11.5762	11.3609	11.5373	12.9078	6.82001	12.3022	11.8341	12.4227	12.3388	11.3315	10.4762
ACTN4	7.84449	8.61184	9.02964	8.28641	8.75826	8.14984	8.17055	8.30344	8.48043	8.25362	8.20821	8.61851	8.30306	8.28646	7.76168	8.03987	8.07455	7.69634	7.9746	8.61324	8.00857	8.53951
ACTR10	11.4446	11.2974	10.6737	11.1678	11.1795	11.2552	10.929	11.1964	10.8012	11.2067	11.0897	10.8038	10.865	11.0618	11.274	10.9207	11.1302	11.0996	10.8392	11.0771	10.8602	10.84
ACTR1A	9.30302	9.10218	9.01711	9.21689	8.7028	9.17845	7.70501	8.24287	7.76072	7.81385	8.2484	7.71821	8.2503	7.83023	8.11331	7.65743	8.45533	7.71445	7.80509	7.60746	7.92208	8.0241
ACTR1B	9.18141	9.67087	9.41075	9.63525	9.70305	9.54308	8.3733	8.39128	8.20789	8.81913	8.0929	8.00335	8.2194	8.15673	8.60826	8.07973	8.82688	8.25486	8.24755	8.41089	8.37198	8.27386
ACTR2	6.84844	6.62226	6.43437	6.42165	6.57404	6.73466	6.10201	6.77235	6.71769	6.52616	6.50711	5.9394	6.3957	6.598	6.72302	6.45441	6.70496	6.71527	5.99404	6.68006	6.52417	6.16878
ACTR3	8.55455	8.05046	7.74986	7.4872	7.94167	8.29668	8.27785	8.44641	8.33572	7.98663	8.40706	8.14859	8.24318	8.46129	8.39493	8.32768	8.11351	8.17352	8.14531	8.11572	8.19687	8.4078
ACTR3B	5.8357	4.88133	4.98345	4.94108	5.64503	5.2836	4.56797	4.26687	4.77338	4.73729	4.62789	4.48708	4.54409	3.88721	4.51674	4.47308	4.64833	4.43443	4.55127	4.35367	4.51949	4.38121
ACTR3BP2	2.78574	2.33125	2.2907	2.33107	2.32552	2.31808	2.21365	2.24853	2.23891	2.30057	2.23805	2.22179	2.25513	2.2247	2.26666	2.21072	2.24927	2.24757	2.20718	2.25521	2.2102	2.23282
ACTR3C	2.38118	2.33125	2.2907	2.33107	2.32552	2.31808	2.21365	2.37969	2.23891	2.30057	2.23805	2.22179	2.25068	2.22652	2.26666	2.21072	2.24927	2.24757	2.26591	2.25521	2.2102	2.23282
ACTR5	4.12272	4.08488	3.89729	3.98415	4.2487	4.11954	4.02134	3.96729	4.10138	3.88161	3.89227	3.89682	3.90929	3.89817	4.23036	4.02231	4.12861	4.52704	3.94898	4.01856	3.85954	4.06935
ACTR6	5.20096	5.90878	5.04154	5.25544	5.32894	5.10964	5.00696	5.0493	5.1316	5.20725	5.02218	4.94611	5.03103	4.99778	5.17068	5.12088	4.86418	5.11912	5.15283	5.11529	4.96364	4.97622
ACTR8	5.56046	5.14345	5.10096	4.80443	5.19469	5.16789	4.36782	4.67896	4.67425	4.93744	4.23529	4.69721	4.86629	4.67768	4.46075	4.36045	4.75226	4.77688	4.76065	4.3199	4.72165	4.6959
ACTRT2	2.35285	2.53726	2.69443	2.52677	2.32552	2.31808	2.21365	2.24853	2.23891	2.30057	2.23805	2.22179	2.25068	2.2247	2.26666	2.21072	2.24927	2.24757	2.20718	2.25521	2.2102	2.23282
ACTRT3	2.378	2.35618	2.31519	2.60575	2.35039	2.34286	2.23732	2.27921	2.28159	2.32516	2.26197	2.24746	2.27474	2.25509	2.28969	2.23318	2.27331	2.2716	2.23078	2.27813	2.23383	2.2567
ACVR1	8.51312	8.34313	8.27016	8.38183	8.42351	8.67468	7.92206	8.21197	8.39286	8.00516	8.26524	7.80882	8.30994	8.30167	8.68031	8.34923	8.13569	7.90663	8.52066	8.17602	8.01997	8.19554
ACVR1B	3.64734	3.67384	3.48733	3.56015	3.45082	3.67712	3.33167	3.64342	3.42358	3.42614	3.39272	3.22067	3.42033	3.13871	3.4136	3.37914	3.32959	3.31865	3.26923	3.50813	3.34463	3.32806
ACVR1C	3.26637	2.85549	3.97392	2.93515	3.41469	3.24026	2.82557	3.60767	3.96425	4.09413	5.44067	6.03383	4.42699	5.71784	2.94982	3.03593	3.09607	3.00265	2.72185	2.99202	5.05656	5.65572
ACVR2A	7.29723	7.31562	7.17571	7.30834	6.84433	6.52724	7.28776	7.0396	7.23802	7.30184	7.07456	7.62002	7.29749	6.93171	7.17826	7.0146	7.05795	7.42093	6.61479	7.28709	7.34649	7.21606
ACVR2B	6.2893	6.24041	6.7706	6.48477	6.23257	5.70874	5.07547	5.2111	5.80759	5.25604	4.63466	5.26716	5.0354	5.62348	6.10375	5.11046	5.60372	5.50822	5.05454	5.66754	5.13792	5.03809
ACVR2B-AS1	4.26627	4.70302	3.57271	3.63388	4.51154	3.61363	3.4101	3.50522	3.57515	3.59048	3.48887	3.30688	3.50856	3.31121	4.00372	3.44627	3.46582	3.6255	2.97693	3.35662	3.33336	3.43399
ACVRL1	5.90619	4.74264	4.9371	5.33891	5.13308	5.49288	4.95308	5.12594	4.7272	4.9147	5.0963	5.0118	4.99139	4.84181	5.02291	4.99246	5.0666	4.98978	5.45084	5.15565	5.20642	5.13201
ACY1	2.35285	2.33125	2.2907	2.89528	2.3444	2.77381	2.21365	2.24853	2.23891	2.30057	2.23805	2.22179	2.25068	2.2247	2.26666	2.21072	2.24927	2.24757	2.20718	2.25521	2.2102	2.23282
ACY3	2.38116	2.74552	2.29105	2.61746	2.40818	2.77092	2.21399	2.42288	2.23925	2.30092	2.23839	2.22213	2.25576	2.22504	2.267	2.30332	2.24927	2.24792	2.20752	2.25555	2.21054	2.23316
ACYP1	8.2508	8.0174	7.84904	8.64416	8.38495	7.37352	8.33217	7.29654	8.12654	8.11171	7.65333	7.42407	7.69382	7.74262	8.02096	7.84344	7.69993	8.36301	8.28628	8.11214	8.19342	7.73843
ADA	5.73698	5.74154	5.48221	6.12094	5.79009	5.83692	5.68325	6.53824	5.92376	5.92979	6.11167	5.96853	5.91582	6.34211	6.71673	6.37751	6.67572	5.61476	6.0677	6.00611	6.25891	5.87347
ADAD1	2.36212	2.3356	2.29972	2.34025	2.33468	2.32721	2.22237	2.25739	2.24796	2.30963	2.24686	2.23054	2.25954	2.47798	2.27558	2.21485	2.25812	2.25643	2.21588	2.26409	2.21891	2.24162
ADAD2	5.04151	4.85638	4.19944	3.94179	5.54389	4.94791	3.656	3.70195	3.77212	3.99726	3.73777	3.90395	4.30837	3.76192	3.83286	3.80586	3.80393	4.17245	3.73598	3.71295	3.72231	3.88261
ADAL	4.6201	4.94213	4.44256	5.2752	4.38975	4.22418	3.87308	4.21457	3.90471	4.38731	3.96808	3.85073	3.98759	3.90657	3.89831	4.03156	4.02051	4.38449	3.94439	4.10228	4.21615	3.82062
ADAM10	6.47013	6.28935	6.27365	6.04879	6.11699	5.70825	6.77422	7.11416	7.19222	6.4719	6.7185	6.73674	6.94686	7.45035	7.38196	7.59137	6.53636	6.87781	6.87292	7.11009	7.11753	6.82196
ADAM11	2.35319	2.47266	2.5658	2.34145	3.16187	2.33489	2.21397	2.24853	2.23891	2.3009	2.23805	2.22211	2.29279	2.2247	2.26698	2.21072	2.24959	2.24757	2.20718	2.25521	2.2102	2.23282
ADAM12	2.87318	2.79918	2.69492	2.64618	2.69356	2.72166	3.5784	3.40603	2.88104	3.04528	3.45685	2.84326	3.28176	3.7835	3.04256	4.57372	3.46166	2.86353	4.05316	2.86432	3.09187	3.25518
ADAM15	2.92381	2.99693	3.23473	3.28039	3.20052	2.92968	2.67349	2.91195	2.58856	2.65985	2.58757	2.38103	2.88637	2.71945	2.71281	2.36658	3.31378	2.90431	2.54715	3.21209	2.71889	2.72912
ADAM17	6.49892	6.90519	6.42788	6.33229	6.71001	6.57414	6.43426	6.63171	6.81711	6.30218	6.26952	6.1192	6.41505	6.2704	6.52285	6.49087	6.3754	6.16103	6.09085	6.05085	6.31929	6.89199
ADAM18	2.35285	2.33125	2.2907	2.33107	2.32552	2.31808	2.21365	2.24853	2.23891	2.30057	2.23805	2.22179	2.25068	2.2247	2.26666	2.21072	2.24927	2.24757	2.20718	2.25521	2.2102	2.23282
ADAM19	4.52563	4.56041	4.55491	4.60517	4.23166	4.49441	4.51802	4.57862	4.32547	4.91453	4.34979	4.15779	4.70698	4.65999	4.35821	4.45436	4.37307	4.17343	4.89558	4.30729	4.43364	4.324
ADAM2	2.35285	2.33125	2.2907	2.55624	2.32552	2.36046	2.21365	2.24853	2.23891	2.30057	2.23805	2.22179	2.25068	2.2247	2.26666	2.21072	2.24927	2.24757	2.20718	2.25521	2.2102	2.23282
ADAM20	2.35381	2.53713	2.55217	2.81239	2.32647	2.53901	2.217	2.24945	2.23982	2.30151	2.23896	2.2227	2.2516	2.23158	2.26758	2.21162	2.25018	2.24849	2.20808	2.25613	2.2111	2.24017
ADAM21	2.35285	2.35644	2.2907	2.33107	2.32552	2.31808	2.21365	2.24853	2.23891	2.30057	2.23805	2.22179	2.25068	2.2247	2.26666	2.25731	2.24927	2.2725	2.20718	2.25521	2.2102	2.23282
ADAM22	2.39794	2.39092	2.37603	2.42467	2.37019	2.39393	2.48125	2.66589	2.47002	2.41097	2.52983	2.54685	2.56498	2.44852	2.41684	2.49565	2.58594	2.52686	2.46421	2.52592	2.57548	2.50813
ADAM23	4.31153	4.08412	4.31	4.70056	4.2389	4.1832	4.6769	4.80964	4.25464	4.49259	4.6017	4.38954	4.65631	4.07224	4.57004	4.46381	4.75554	4.45226	4.99475	4.65275	4.8871	4.39198
ADAM28	2.75294	2.43027	2.72035	2.88867	2.57762	2.64204	3.37058	2.99758	2.90422	2.83999	2.88351	3.0051	2.87257	3.96373	3.32264	3.3709	3.07844	2.98645	3.1544	3.0129	3.03892	3.21496
ADAM30	2.35285	2.33125	2.2907	2.36142	2.32552	2.3752	2.21365	2.24853	2.23891	2.30057	2.23805	2.22179	2.25068	2.2247	2.26666	2.21072	2.24927	2.25134	2.20718	2.25521	2.2102	2.23516
ADAM32	2.35285	2.33125	2.2907	2.33107	2.32552	2.31808	2.21365	2.24853	2.25172	2.30057	2.23805	2.22179	2.41124	2.2247	2.26666	2.21072	2.61234	2.24757	2.20718	2.28087	2.2102	2.23282
ADAM33	6.80607	6.76337	6.89873	6.76251	6.68078	6.62019	7.0009	6.32351	7.47625	6.84674	6.78988	7.06031	6.38878	6.87115	6.59012	6.33483	6.9167	6.4031	6.64291	7.31377	7.18376	7.17721
ADAM3A	2.38101	2.33125	2.40504	2.33107	2.32552	2.31808	2.21365	2.24853	2.23891	2.30057	2.23805	2.22179	2.42155	2.2247	2.26666	2.21072	2.24927	2.24757	2.25771	2.25521	2.2102	2.23282
ADAM5	2.35285	2.33125	2.33047	2.35007	2.32552	2.35768	2.21365	2.24853	2.23891	2.30057	2.23805	2.22179	2.25068	2.2247	2.26666	2.21072	2.24927	2.24757	2.20718	2.25521	2.2102	2.23942
ADAM6	2.35285	2.33125	2.2907	2.33107	2.32552	2.31808	2.21365	2.24853	2.23891	2.30057	2.23805	2.22179	2.25068	2.2247	2.26666	2.21072	2.24927	2.24757	2.20718	2.25521	2.2102	2.23282
ADAM7	2.3698	2.33125	2.2907	2.35572	2.32552	2.31808	2.21365	2.24853	2.23891	2.30057	2.23805	2.22179	2.25068	2.2247	2.26666	2.21072	2.24927	2.24757	2.20718	2.25521	2.2102	2.23282
ADAM8	3.26598	3.69233	3.17971	3.23575	3.3557	3.28155	3.07276	3.20433	3.08156	2.7049	3.19178	2.92072	3.12085	3.08809	2.97352	3.0687	2.96468	2.91935	3.03789	3.13045	3.07268	2.84207
ADAM9	5.93749	5.88306	5.81961	5.59315	5.98525	5.75491	5.66054	6.1848	5.71865	5.66641	5.78915	5.50802	5.75943	6.08539	6.29018	6.27774	5.77594	6.17913	5.90683	5.57669	6.07206	5.84754
ADAMDEC1	2.35285	2.33125	2.2907	2.33107	2.32552	2.31808	2.21365	2.24853	2.23891	2.30057	2.23805	2.22179	2.25068	2.2247	2.34939	2.74834	2.24927	2.24757	2.20718	2.25521	2.2102	2.23282
ADAMTS1	8.6234	7.43667	8.58281	8.30811	8.1484	7.59716	7.77162	8.58847	7.62658	8.24202	8.45831	7.43984	8.20114	7.55367	8.06909	8.07808	7.00022	8.00283	8.98385	7.16505	8.89659	8.35893
ADAMTS10	5.10657	4.72612	4.79229	4.98208	5.40786	5.37739	4.62277	4.41949	3.67541	4.97478	4.43636	4.29882	4.40665	4.5927	4.57759	4.29242	4.665	4.40571	4.20132	4.75703	4.26639	4.27288
ADAMTS12	3.20081	3.51306	3.08317	3.42615	3.13004	3.12002	4.55912	4.7231	3.84924	4.038	4.39513	4.84763	4.58071	3.88931	3.76497	3.95934	4.47819	4.18415	4.83106	4.48103	4.15618	4.2761
ADAMTS13	3.35887	3.73247	3.2706	3.47606	3.31986	3.30923	3.16053	3.20995	3.15565	3.32306	3.19498	3.17177	3.1624	3.17592	3.23582	3.22922	3.21099	3.31254	3.1883	3.21948	3.16743	3.1755
ADAMTS14	2.86665	3.11577	2.80938	3.91963	3.15057	2.88424	2.82703	2.66123	2.45858	2.98177	2.4131	2.43979	2.47151	2.44298	2.82497	2.42764	2.63084	2.96369	2.42375	2.47649	2.43826	2.68382
ADAMTS15	3.18977	3.16049	3.15503	3.20845	2.63301	3.1676	3.55559	3.68165	3.82411	3.3634	3.72993	3.64175	3.41714	3.45791	3.71434	3.54448	3.78532	3.16627	3.97501	3.85951	3.57595	3.53836
ADAMTS16	2.41471	2.39254	2.35092	2.39236	2.38667	2.37903	2.27185	2.30765	2.32092	2.42725	3.15544	2.28021	2.30985	2.28319	2.32625	2.26885	2.3084	2.30667	2.3054	2.31451	2.26831	2.35085
ADAMTS17	2.50202	2.5695	2.71075	2.58001	2.53401	2.58701	3.15627	3.08769	2.70845	3.05439	2.9043	2.53081	2.62794	2.48131	2.84253	3.25999	3.01519	2.64769	2.54808	2.79239	3.11676	2.51429
ADAMTS18	2.3561	2.33447	2.29386	2.38376	2.32874	2.33716	2.21671	2.25164	2.242	2.30375	2.31576	2.22923	2.25379	2.22777	2.26979	2.24902	2.25237	2.25068	2.21023	2.27995	2.21326	2.23591
ADAMTS19	3.33983	2.35469	2.31372	3.3314	2.3489	3.68952	2.58921	2.27092	2.36789	2.32369	2.73365	2.24413	2.2733	2.24685	2.28944	2.23295	2.27187	2.26995	2.22937	2.25521	2.22614	2.72404
ADAMTS2	3.91083	3.19986	3.58795	3.96068	3.53406	3.59814	5.57633	5.72214	5.44998	5.23096	5.63896	5.87974	5.91616	5.43384	5.25111	5.48814	5.73342	5.26049	6.2421	5.3452	5.54702	6.00006
ADAMTS20	2.35285	2.33125	2.2907	2.33107	2.32552	2.53301	2.30694	2.24853	2.23891	2.30057	2.23805	2.22179	2.25068	2.2328	2.30767	2.33393	2.24927	2.24757	2.20718	2.25703	2.2102	2.25321
ADAMTS3	2.90926	2.33258	2.4393	2.53998	2.32685	2.4043	3.22261	2.76189	3.09828	2.58997	3.26671	3.00848	2.39922	2.57322	2.53155	2.88187	2.51539	3.51674	2.71932	3.54007	3.38688	3.27213
ADAMTS4	2.35285	2.33125	2.2907	2.33107	2.32552	2.31808	2.21365	2.24853	2.23891	2.30057	2.23805	2.22179	2.25068	2.2247	2.26666	2.21072	2.24927	2.24757	2.20718	2.25521	2.2102	2.23282
ADAMTS5	6.47592	4.76249	5.0297	4.91014	5.4809	4.81281	6.18364	5.98506	7.54122	6.98301	6.56964	6.35911	5.99402	6.58019	6.32007	6.39158	5.91607	6.71183	6.58702	7.20039	6.3934	7.32139
ADAMTS6	2.56435	2.53944	2.49661	2.52563	2.53149	2.44284	2.4383	2.527	2.56715	2.77505	2.44902	2.62569	2.47541	2.88741	2.4674	3.39227	2.45385	2.49665	2.4256	2.47365	2.34484	2.78635
ADAMTS7	2.69227	2.87836	2.32086	2.86328	2.64189	2.34861	2.2428	2.36668	2.26548	2.30057	2.26752	2.25105	2.28032	2.254	2.30092	2.23984	2.27889	2.27648	2.23625	2.28198	2.23931	2.25932
ADAMTS8	5.37808	3.39294	3.70503	3.18106	3.37895	3.23958	3.37934	3.52908	2.64382	3.1659	3.01528	2.98479	3.01049	2.8889	3.12647	3.05206	2.65251	2.89008	3.3295	3.21506	2.9945	2.53489
ADAMTS9	4.0796	3.99912	3.91156	3.84973	4.40619	4.64492	5.34289	6.12416	5.10824	4.94865	4.33473	4.8377	4.79202	4.67906	5.08754	4.72058	4.87523	4.76467	5.28167	5.3149	5.3686	5.16308
ADAMTS9-AS2	3.19155	2.93044	3.09127	3.15304	3.2539	2.89649	3.23909	3.09757	3.86001	3.4656	3.16406	3.30092	3.14016	3.59341	3.44009	3.56731	3.48538	3.59257	2.74725	3.64244	3.46721	3.47018
ADAMTSL1	2.63984	2.63606	2.55131	2.55509	2.73517	2.92298	3.04156	3.14258	3.10073	3.24742	2.92194	3.172	3.2573	3.07671	2.92797	2.86292	3.18685	3.30772	3.01838	3.24306	3.30979	2.97473
ADAMTSL2	3.79589	3.76105	3.69562	3.76075	3.75181	3.7398	3.57132	3.6276	3.19601	3.71155	3.61068	3.58436	3.63106	3.58914	3.65683	3.5666	3.62878	3.62595	3.56089	3.76689	3.85872	3.60216
ADAMTSL3	4.69398	3.47753	3.90558	3.89954	3.48113	3.96848	4.70541	4.47117	4.80373	4.84566	4.48255	4.26289	4.51163	4.37982	4.82025	4.4778	4.19615	4.58769	4.98707	4.44866	4.648	4.61052
ADAMTSL4	6.03163	7.51633	6.9025	7.09707	7.12153	5.63866	7.98256	7.02575	7.7211	7.71049	6.27074	7.68494	6.00114	7.09906	6.71798	6.89721	7.89475	7.53041	6.30815	7.66702	7.09277	7.07045
ADAMTSL5	3.25585	5.01198	4.85958	5.74021	5.30133	4.51687	2.46477	2.50361	2.49289	2.56154	2.49091	2.47282	2.50599	2.47707	2.52378	2.46151	2.50442	2.50254	2.45756	2.51104	2.46093	2.48612
ADAP1	4.44494	4.5099	4.03871	4.8313	4.72909	4.34636	4.08972	4.05815	3.95405	4.03076	3.95458	4.06048	4.26091	4.15495	4.00513	3.88455	4.19807	3.96457	3.9758	4.09883	4.09123	3.8052
ADAP2	5.61923	5.33715	4.80568	5.04953	5.02811	5.10261	7.45523	7.27457	7.25432	6.36932	7.60797	8.24733	8.03059	7.91114	7.01068	7.92078	7.63583	7.33996	7.23782	6.91064	7.24144	6.97656
ADAR	9.01537	9.15051	9.40019	8.86099	9.12815	8.65273	9.43143	9.32593	9.66606	9.03642	9.23492	9.8512	9.54349	9.2372	9.44426	9.74311	9.29644	9.72241	9.18902	9.28089	9.74117	9.64428
ADARB1	3.65684	3.98898	3.67699	3.76639	3.3885	3.50803	3.38521	3.35145	3.3694	3.43004	3.30278	3.3165	3.37834	3.40797	3.40613	3.37756	3.41071	3.33928	3.37546	3.36032	3.28885	3.40474
ADARB2	2.35285	2.33125	2.31155	2.33107	2.32552	2.31808	2.21365	2.24853	2.23891	2.30057	2.23805	2.22179	2.25068	2.2247	2.26666	2.21072	2.24927	2.24757	2.20718	2.25521	2.2102	2.23282
ADARB2-AS1	2.35285	2.33125	2.2907	2.33107	2.32552	2.31808	2.21365	2.24853	2.23891	2.30057	2.23805	2.22179	2.25068	2.2247	2.26666	2.21072	2.24927	2.24757	2.20718	2.25521	2.2102	2.23282
ADAT1	4.74271	4.60396	4.52552	4.11935	3.3199	3.62786	5.24927	5.14777	5.76854	5.37254	5.44931	5.61044	5.33368	5.45247	5.10757	5.77398	5.88409	5.738	5.93353	5.62246	5.51855	5.45368
ADAT2	3.02932	3.0652	2.78468	3.32816	3.08977	3.71346	3.87676	3.55801	4.21911	3.62356	3.76659	4.01917	3.48439	3.40294	3.30815	3.4638	3.42924	3.49924	4.1034	3.44544	3.94875	3.7518
ADAT3	2.40798	2.36077	2.47923	2.37142	2.405	2.34743	2.24168	2.27701	2.26725	2.35349	2.26639	2.24992	2.27918	2.27269	2.29536	2.23872	2.27775	2.38256	2.32424	2.3035	2.23819	2.2611
ADCK1	6.27847	6.45317	6.47776	6.49805	5.99597	6.71575	5.82464	5.5441	5.18302	5.01569	5.11775	5.9335	4.82554	5.67685	6.01666	5.84307	5.51323	4.32148	5.4783	5.87255	4.98467	4.6367
ADCK2	5.27927	5.58655	5.24926	5.30687	5.17268	5.27977	4.90675	4.88751	4.77546	4.84467	4.8641	4.63753	4.99595	5.05492	4.98774	4.79025	5.04022	4.80161	5.37387	4.68364	4.85656	4.8701
ADCK3	12.303	11.758	11.6517	12.0658	11.7152	11.2562	8.89815	10.6057	9.17124	10.0657	8.99501	9.25845	9.4752	9.73283	9.95258	9.7494	10.6481	9.96783	8.32714	9.80946	9.39844	9.86996
ADCK4	4.58794	4.41942	4.42644	4.72973	4.61903	4.47154	4.33648	4.2764	4.27013	4.47425	4.12227	4.311	4.20773	4.25678	4.43802	4.18426	4.75583	4.35722	4.20061	4.56131	4.19288	4.216
ADCK5	2.93905	3.65196	3.29021	3.3482	3.65967	3.32954	4.02105	3.22965	3.21582	3.30439	3.21459	2.65989	3.23273	3.51617	3.32691	3.46835	3.4398	2.65708	3.17025	3.23924	3.17459	3.20708
ADCY1	3.84854	3.76536	3.83909	4.04444	3.72155	3.78718	3.8783	3.79161	3.81142	3.79002	3.72808	3.68617	3.83598	3.44696	3.75274	3.64624	3.8265	3.72983	4.02111	3.68041	3.88297	3.65405
ADCY10	2.36676	2.50733	2.30424	2.34485	2.43632	2.36187	2.22674	2.26183	2.25215	2.31417	2.25128	2.23493	2.26399	2.23785	2.28006	2.2238	2.26257	2.26087	2.22024	2.26855	2.22327	2.24603
ADCY10P1	3.52726	3.3839	3.18122	3.44228	3.10364	3.26424	3.61223	3.04635	2.91871	3.46384	3.39738	3.33319	2.84642	3.58309	3.08129	3.53831	3.05786	2.68511	2.93216	3.19431	3.11589	3.13919
ADCY2	6.84467	6.98106	7.02066	6.54294	6.47904	6.51058	5.37786	6.00199	5.65405	5.51768	5.25156	4.95215	5.21055	5.28131	5.92605	5.11586	5.87749	5.67422	4.89052	5.3424	5.20601	5.33962
ADCY3	4.80296	5.38158	5.31381	4.9365	5.31515	5.04019	5.96287	5.95539	6.5648	5.51219	6.2175	6.97315	6.25562	6.04645	5.74819	5.72391	6.0315	6.12961	5.86678	5.92773	6.20301	6.24227
ADCY4	6.18688	6.63135	7.29986	6.43743	6.9418	6.91015	7.3523	7.67335	6.9159	7.03757	6.75176	7.15507	6.87422	7.40095	6.35893	7.4809	7.63629	7.40109	6.17285	7.344	7.62199	7.39108
ADCY5	2.35285	2.33125	2.64391	2.33107	2.32552	2.33298	2.21365	2.24853	2.23891	2.30057	2.23805	2.22179	2.25068	2.2247	2.26666	2.21072	2.24927	2.24757	2.22933	2.25521	2.2102	2.23282
ADCY6	5.22512	5.17716	4.93243	5.12894	4.9184	4.78182	5.15618	4.99346	5.14316	5.10902	5.38267	5.38575	4.99822	5.15929	4.92304	4.97138	5.06452	4.85644	4.90163	5.03329	5.32254	5.64077
ADCY7	4.10483	3.73531	3.54301	3.70862	3.72613	3.85422	4.88878	4.88581	4.73226	4.88281	5.02608	4.89867	4.95154	5.09675	4.85395	5.03537	4.79169	4.71398	4.92298	5.04993	4.9814	4.93542
ADCY8	2.35285	2.33125	2.2907	2.77817	2.32552	2.31808	2.21365	2.24853	2.23891	2.30057	2.23805	2.22179	2.25068	2.2247	2.26666	2.21072	2.24927	2.24757	2.20718	2.25521	2.2102	2.23282
ADCY9	7.49696	7.76564	7.32258	7.32923	7.47839	7.03637	5.9685	6.14401	5.86761	5.96612	5.36344	6.03365	5.6832	5.94237	6.49058	6.1809	6.33342	6.0437	5.27324	6.17271	5.86109	5.91752
ADCYAP1	2.3709	2.34913	2.30973	2.34895	2.34336	2.33586	2.32261	3.28374	2.25608	2.30057	2.25522	2.23883	2.47119	2.2247	2.34515	2.22768	2.87344	3.98972	2.3895	2.27251	2.22716	2.24995
ADCYAP1R1	2.55162	2.37157	2.32782	2.39368	2.36321	2.35565	2.24953	2.28498	2.36112	2.31884	2.27432	2.59957	2.71933	2.36623	2.30339	2.24289	2.37751	2.284	2.26437	2.28278	2.32639	2.26901
ADD1	8.22278	8.62871	8.66355	8.90887	8.63672	8.58739	7.74513	8.12767	8.2509	8.0334	7.81471	7.91185	8.09439	7.78057	8.14547	7.70163	8.40773	7.98684	7.47258	7.77669	7.91332	8.00193
ADD2	2.73211	2.75044	2.75525	2.73641	2.81164	2.85882	2.75918	2.71928	2.60426	2.7006	2.6097	2.80724	3.00675	2.69212	2.74314	2.79172	2.70624	2.90485	2.6188	2.67989	2.64308	2.81713
ADD3	9.49093	8.23148	8.60845	8.18626	8.10465	8.61738	10.0933	10.0601	10.6233	9.79866	10.2966	10.4682	10.2012	10.3487	10.0286	9.89366	9.8973	10.4228	9.5077	10.6195	10.2051	10.3579
ADD3-AS1	2.99873	2.97121	3.05282	3.28615	3.19355	2.95442	2.84498	2.85561	3.02521	2.93622	2.84261	2.92893	2.87046	2.93108	2.88888	2.81759	2.85653	3.02255	2.96526	2.87429	2.82195	2.86473
ADGB	2.35285	2.33125	2.2907	2.33107	2.32552	2.31808	2.21365	2.24853	2.23891	2.30057	2.23805	2.22179	2.25068	2.2247	2.26666	2.21072	2.24927	2.27505	2.20718	2.25521	2.2102	2.23282
ADH1A	2.43876	2.84251	2.49186	2.84228	2.52974	2.77689	2.69911	3.19935	3.7026	3.20617	2.9954	2.7543	3.03557	3.94379	2.71529	2.64829	3.24961	3.95148	2.64405	2.61929	3.69731	3.09342
ADH1B	5.73144	6.4765	6.37874	6.19614	5.68633	6.21547	6.54488	6.69256	7.26599	6.87897	7.17997	6.80201	6.92642	7.87138	6.60082	6.35057	7.25488	7.10692	6.55637	6.93903	7.50879	7.005
ADH1C	8.15568	6.77105	7.5871	7.42103	7.05834	6.49526	7.24909	5.59555	9.4591	6.13712	8.09744	7.50389	8.33568	8.16436	7.86426	7.35988	6.98477	8.35566	6.51418	7.14042	7.68118	8.43982
ADH4	3.3881	3.37923	3.29309	3.348	3.34021	3.43908	3.17334	3.16776	3.20955	3.33457	3.20832	3.20038	3.22642	3.18918	3.24933	3.22617	3.15795	3.22197	3.16407	3.23292	3.1684	3.20136
ADH5	9.68224	9.61611	9.29051	9.29521	9.16473	9.21763	9.11576	9.42044	9.73624	9.55708	9.36977	9.1597	9.52861	9.49835	9.43828	9.24338	9.37164	9.53409	9.14236	9.47609	9.24142	9.25634
ADH6	2.37824	2.33125	2.34144	2.43133	2.32552	2.31808	2.21365	2.24853	2.23891	2.30057	2.23805	2.22179	2.26398	2.2247	2.26666	2.21072	2.24927	2.24757	2.20718	2.25521	2.2102	2.23282
ADH7	2.35285	2.33125	2.2907	2.33107	2.32552	2.31808	2.21365	2.24853	2.23891	2.30057	2.23805	2.22179	2.25068	2.2247	2.26666	2.21072	2.24927	2.24757	2.56362	2.25521	2.2102	2.23282
ADHFE1	10.5352	10.2012	10.1955	11.1417	9.53839	9.57663	9.09144	8.93159	8.80237	9.22766	8.35227	8.89475	8.87827	9.41484	9.60653	9.09297	9.24477	9.28955	7.98908	9.05669	8.7073	8.68483
ADI1	9.42807	8.55063	8.44267	8.69925	8.38696	8.62026	8.25591	8.35226	7.79554	8.49221	8.3919	7.95602	8.33169	8.21817	8.21021	8.16319	8.43039	8.04383	8.32652	7.81475	7.84	8.28175
ADIG	2.68352	2.46103	2.41821	2.46083	2.4714	2.45937	2.33688	2.3737	2.586	2.42863	2.36263	2.34547	2.53945	2.34854	2.39283	2.33379	2.47557	2.37269	2.33005	2.38075	2.3436	2.35712
ADIPOQ	3.81808	5.67179	7.68773	5.83258	3.31075	6.53629	7.0531	8.81437	8.38636	8.92686	10.0226	10.3214	9.54724	11.2781	7.49961	5.67982	7.92638	7.01525	2.65322	5.25707	10.5481	11.0548
ADIPOR1	9.36315	10.2223	9.83749	10.0386	9.9876	9.9117	9.50871	9.27461	9.04801	9.41938	9.10267	8.4139	8.99949	9.10443	9.54332	8.94445	9.8373	9.48124	9.43344	9.21402	9.43127	9.35661
ADIPOR2	9.59956	9.69423	9.59412	9.51876	8.33671	8.39657	8.60722	8.71546	8.62943	9.12471	7.91603	8.27744	8.30766	8.61832	9.39406	8.4304	8.76224	8.92121	8.22417	8.33733	8.33611	8.37751
ADIRF	8.87331	8.58634	10.7353	9.09164	8.18841	9.42382	9.72392	10.6563	9.35065	9.9248	9.97121	10.3744	10.7945	11.3711	10.0024	9.50364	10.3499	10.5299	10.6893	10.4138	11.1542	10.9979
ADIRF-AS1	2.41939	2.9414	2.89023	2.99525	3.70649	3.95096	3.50953	2.83703	2.82583	3.32731	2.75026	3.85621	2.83974	3.42268	2.78542	2.69919	2.76428	3.18953	3.34135	2.84546	2.92812	3.38134
ADK	5.99625	5.80404	5.5094	5.87044	5.6639	5.90694	5.53857	5.7589	5.84083	7.00584	6.55869	5.66139	6.42988	6.11248	6.05395	5.78436	5.95147	5.93985	6.17611	5.48167	5.59261	6.37863
ADM	7.58094	7.04132	6.86892	6.73027	6.90123	7.24314	6.26879	7.16318	8.08534	6.05334	8.01881	6.64362	5.93286	5.85086	6.79871	7.45607	6.29489	6.66243	6.61318	5.76238	6.9308	6.66577
ADM2	2.47825	3.10185	2.51325	2.436	2.4302	2.6798	2.31329	2.41976	2.33969	2.40412	2.33879	2.3218	2.35199	2.28009	2.36868	2.31023	2.35051	2.34874	2.30653	2.35673	2.30969	2.33333
ADM5	5.45486	5.40479	5.31077	5.40436	5.39151	5.37425	5.83631	5.46866	5.19069	5.33365	5.1887	5.15101	5.22227	5.15775	5.25503	5.12535	5.25129	5.21079	5.11714	4.93932	5.83345	5.17659
ADNP	9.16369	8.79804	8.76668	8.87633	8.46095	8.58704	8.60629	8.28436	8.65831	8.69055	8.6485	8.56284	8.65527	8.45284	8.49374	8.50214	8.43386	8.51131	8.6168	8.55768	8.28278	8.60608
ADNP2	6.03173	5.30962	5.68028	5.69248	5.74763	5.6301	6.17593	6.27217	6.62371	5.81388	6.395	6.4277	6.20943	6.0367	6.37072	6.29509	6.46583	6.75039	6.49898	6.41689	6.33723	6.12912
ADO	8.41162	8.27976	8.12359	8.0522	7.79611	7.52926	7.85877	8.24555	7.74495	7.88815	7.8635	7.46691	7.97978	7.63373	7.9488	8.11094	7.80337	7.87927	8.33786	7.81446	7.85535	7.78473
ADORA1	4.72097	4.44429	4.50316	4.75265	4.77651	4.93796	4.2053	4.28659	4.27377	4.39384	4.31312	4.22577	4.29068	4.62546	4.3568	4.21451	4.27295	4.14861	4.58654	4.29932	4.19875	4.25664
ADORA2A-AS1	2.35285	2.44733	2.2907	2.33107	2.32552	2.31808	2.21365	2.24853	2.23891	2.30057	2.23805	2.22179	2.25068	2.2247	2.26666	2.21072	2.24927	2.24757	2.20718	2.25521	2.2102	2.23589
ADORA2B	2.35285	2.3781	2.57954	2.33107	2.86589	2.31808	2.21365	2.24853	2.23891	2.30057	2.23805	2.22179	2.25068	2.23774	2.26666	2.21072	2.28616	2.24757	2.20718	2.25521	2.2102	2.26674
ADORA3	2.48639	2.47656	2.43182	2.46669	2.47048	2.46089	2.39985	2.38869	2.37846	2.4423	2.36507	2.52975	2.39096	2.66323	2.69941	2.83444	2.47862	2.38767	2.34476	2.39578	2.34637	2.372
ADPGK	5.06826	4.68687	5.17167	4.84839	5.03956	5.00423	5.54788	5.89213	5.59092	5.61604	5.73022	5.63292	6.06687	5.91885	5.70975	5.98112	6.15029	5.96454	5.74874	5.87026	6.04795	5.77701
ADPRH	3.64269	3.68108	3.65278	4.18268	3.91021	4.12981	3.7254	3.94659	3.64177	3.66459	3.86762	3.49358	3.80448	3.94822	3.65047	3.54424	3.9695	3.55263	4.07184	3.44366	3.78759	3.78717
ADPRHL1	9.16182	9.91956	9.82583	10.595	9.95912	10.4144	9.19255	9.00668	8.4626	9.49897	8.99526	8.51527	9.25358	8.41287	8.90729	7.93715	9.21061	8.86361	9.10453	8.74583	8.89338	8.73642
ADPRHL2	7.70243	7.13221	7.46808	7.72387	7.6035	7.28706	7.57652	7.03169	7.08759	7.11475	7.46369	7.07198	7.48988	7.00564	7.39569	7.4532	7.08648	7.26276	7.2427	7.04086	7.06227	6.94346
ADPRM	6.93599	7.03579	6.58724	6.7569	6.41369	6.41237	6.21738	6.71592	6.61403	6.90313	6.39817	6.28759	7.03334	6.57822	6.34059	6.45168	6.75147	6.64235	6.32629	6.2896	6.51548	6.77713
ADRA1A	2.65949	2.88827	2.77146	2.93558	2.78056	2.8051	2.50215	2.58496	2.5307	2.6188	2.57707	2.51136	2.56059	2.51464	2.56207	2.49885	2.54349	2.55354	2.47005	2.66859	2.67219	2.52383
ADRA1B	2.35285	2.33125	2.2907	2.33107	2.32552	2.31808	2.21365	2.24853	2.23891	2.30057	2.23805	2.22179	2.25068	2.2247	2.26666	2.21072	2.24927	2.24757	2.20718	2.25521	2.2102	2.23282
ADRA1D	2.39349	2.92639	2.85882	2.55301	2.36662	2.34564	2.21365	2.24853	2.23891	2.30057	2.23805	2.22179	2.31406	2.2247	2.26666	2.21072	2.25108	2.28753	2.20718	2.25521	2.2102	2.23282
ADRA2A	3.20976	2.66488	4.07898	3.3082	2.65833	3.1173	6.94497	5.49159	5.52633	4.9487	5.83507	6.37628	6.6877	5.79547	4.0758	4.86443	6.37116	5.92557	4.72956	4.10663	6.68487	7.17852
ADRA2B	2.35285	2.33125	2.2907	2.35741	2.32552	2.31808	2.21365	2.24853	2.23891	2.30057	2.23805	2.22179	2.25068	2.2247	2.26666	2.21072	2.24927	2.24757	2.20718	2.25521	2.2102	2.23282
ADRA2C	6.16013	6.34812	6.184	6.50419	6.08859	6.93658	5.79642	5.69061	5.75245	6.02325	5.85627	5.53049	5.96906	5.82461	5.93446	5.78802	5.88893	5.88451	5.77875	5.87845	5.78666	5.83191
ADRB1	2.64751	2.60513	2.63989	2.64908	3.03532	2.57585	2.6517	3.00535	2.50194	2.42931	2.50082	2.50318	2.52717	2.86521	2.61967	2.61462	2.43161	2.5044	2.45939	2.6422	2.58004	2.59047
ADRB2	8.88663	8.08332	7.64474	7.90084	8.48451	7.45592	7.4516	8.23185	7.1231	7.52209	7.07053	7.25369	7.38909	7.0091	7.72269	7.8789	7.65827	7.38165	7.65008	7.38328	7.28563	7.16075
ADRB3	2.93438	2.3345	2.3106	2.33432	2.32877	2.32131	2.21674	2.25167	2.24203	2.30377	2.24117	2.22489	2.25381	2.2278	2.26981	2.2276	2.2524	2.25071	2.21026	2.25836	2.21328	2.23594
ADRBK1	3.88639	4.30261	4.31033	4.63873	4.35311	4.50106	3.35667	3.74435	3.53376	3.49832	3.34107	3.20289	3.49635	3.45781	3.54245	3.37294	3.63475	3.61763	3.43118	3.5502	3.40616	3.61379
ADRBK2	4.13061	3.55966	3.71873	3.60809	3.59106	3.69346	4.56133	4.83454	4.68884	4.67838	4.77826	4.96193	4.8624	4.83549	4.4996	5.12842	4.71315	4.9629	4.60432	4.41798	4.73209	4.99718
ADRM1	9.88328	10.2258	9.6634	9.91077	9.97706	10.0886	8.48535	8.53089	8.77269	8.81834	8.60984	8.50802	8.62711	8.14416	8.84474	8.47396	8.7561	8.30997	8.7923	8.47394	8.55706	8.45803
ADSL	11.9202	11.2912	11.3398	11.8128	11.5255	11.5167	10.8902	10.9782	11.1985	11.5669	10.9609	10.9152	10.9298	10.6238	11.3615	10.8662	11.1962	11.0708	10.5598	10.8359	10.4376	10.681
ADSS	3.87221	4.21366	4.02738	4.19644	4.08032	4.19757	4.62953	4.57241	4.92947	4.51003	4.77441	4.64472	4.58278	4.76636	4.72149	4.7946	4.67681	4.73501	4.61642	4.70767	4.70019	4.87952
ADSSL1	8.47253	8.77708	8.43049	8.78952	8.8467	8.55723	7.7343	7.94844	7.72895	8.10332	7.41072	7.44431	7.53077	7.45702	8.0889	7.37669	7.98594	7.99411	7.9162	8.02279	7.61717	7.75676
ADTRP	2.44858	2.33125	2.2907	2.33107	2.32552	2.34516	2.21365	2.24853	2.23891	2.31	2.24038	2.22179	2.26305	2.24514	2.26666	2.21072	2.24927	2.24757	2.20718	2.25521	2.22866	2.23282
AEBP1	6.87801	5.91428	8.31838	6.11195	6.28136	6.02789	8.15505	7.66277	8.10327	6.84761	8.2232	8.27493	7.85583	8.45699	7.63662	7.73498	7.82075	7.52452	7.69559	7.70859	8.35698	8.01034
AEBP2	5.46103	5.234	5.25536	5.20618	5.27396	5.2023	5.90099	5.57817	5.40347	5.65527	5.68404	5.24098	5.44448	5.43959	5.85541	5.68883	5.18432	5.53366	5.28647	5.51384	5.19348	5.2856
AEN	4.01836	4.34714	4.27152	4.3468	4.43495	4.34105	4.12919	4.1929	4.17494	4.2054	4.17334	4.12901	3.9807	3.66446	4.14341	4.12239	4.01499	4.12181	4.10186	4.1628	4.10541	4.01835
AES	11.0361	11.8489	11.2072	11.8344	11.6278	11.6573	10.3546	10.3445	9.89319	10.1498	9.4829	9.89546	10.0839	9.9423	10.2721	9.99021	10.4018	10.3039	10.5567	10.2982	10.1149	9.71966
AF001548.5	2.35285	2.33125	2.2907	3.02112	3.07829	2.31808	2.21365	2.24853	2.23891	2.30057	2.23805	2.22179	2.25068	2.2247	2.26666	2.21072	2.24927	2.24757	2.20718	2.25521	2.2102	2.23282
AF007147	4.29111	4.12483	4.51494	4.3097	4.28368	4.36265	6.08608	5.19484	7.33189	5.93209	6.37717	6.47838	5.75012	6.41713	5.41961	6.3172	6.2507	6.07244	5.85315	6.10534	6.36796	6.7005
AF067845.1	3.77945	2.33125	2.34072	2.33107	2.32552	2.31808	2.21365	2.24853	2.23891	2.30057	2.23805	2.22179	2.25068	2.2247	2.26666	2.21072	2.24927	2.24757	2.20718	2.25521	2.2102	2.23282
AF070581	2.88058	3.55884	3.16244	3.4097	3.45096	3.11226	3.65857	3.47488	4.80323	4.32987	4.67793	4.28044	3.63598	3.76722	3.58776	3.8225	3.39504	4.20237	4.7498	4.89314	3.89604	4.44686
AF086184	2.37707	2.33125	2.31428	2.35506	2.38547	2.34194	2.60891	2.27168	2.27856	2.30057	4.39654	2.24466	2.4985	2.66189	2.77225	2.23348	2.3752	2.27071	3.55579	2.27831	2.23295	3.59783
AF090939	3.3189	2.66607	2.61991	2.66564	2.77642	2.65123	2.5336	2.61903	2.56046	2.82098	2.76063	2.4117	2.57371	2.74227	2.60663	3.61823	2.61481	2.48412	2.52419	2.67603	2.52785	2.73142
AF131215.4	2.44537	2.51899	2.42925	2.48854	2.51281	2.40857	2.39192	2.42205	2.51532	2.49358	2.45569	2.85514	2.33918	2.72093	2.4492	2.63463	2.99099	2.38352	2.30792	2.90554	2.32886	2.69104
AF131215.8	2.66632	2.64185	3.45841	2.64164	2.63536	2.62692	2.52202	2.54811	2.63592	2.60707	2.54831	2.5178	2.55054	2.5211	2.62524	2.50526	2.54894	2.54702	3.43798	2.55568	2.63753	2.53737
AF186192.1	2.35285	2.33125	2.2907	2.33107	2.36742	2.31808	2.21365	2.24853	2.23891	2.30057	2.23805	2.22179	2.25068	2.2247	2.26666	2.21072	2.24927	2.24757	2.20718	2.25521	2.2102	2.23282
AF198444	2.35642	3.17663	2.29418	2.33461	2.63514	2.3216	2.21365	5.72642	2.24231	2.30142	3.34121	2.22517	2.2541	2.22552	2.26749	3.72008	2.25268	2.25099	2.22396	2.4944	2.21356	2.71692
AF213884.2	2.45112	2.59268	2.46776	2.42843	3.45344	2.61182	2.30611	2.3417	2.33242	2.39666	2.33153	2.31459	2.42309	2.31762	2.38468	2.30306	2.34321	2.34145	2.29937	2.34941	2.30252	2.32609
AF279780	2.35285	2.5918	2.2907	2.33107	3.02592	2.61892	2.21365	2.24853	2.23891	2.30057	2.23805	2.22179	2.25068	2.2247	2.26666	2.21072	2.24927	2.448	2.20718	2.25521	2.2102	2.23282
AF289551	3.18128	3.15553	3.59375	3.52791	3.29666	4.04628	3.04794	3.04399	3.02721	3.0583	2.97519	3.13623	3.0312	3.008	3.03082	2.91179	3.04202	2.98785	2.98432	3.06121	2.9884	3.01899
AF520793	6.80106	6.28846	6.05057	5.63141	7.00621	7.21647	6.05277	6.23706	6.8	7.30034	5.95043	6.13041	5.76714	5.56232	6.1039	5.77142	5.88381	6.47255	5.0965	6.6323	5.07374	6.25952
AFAP1	2.35285	2.33125	2.63432	2.33107	2.67438	2.31808	2.62702	2.69283	2.8151	2.64568	2.71174	2.59206	2.90385	2.85317	2.62997	3.15141	2.58668	2.59296	3.07415	3.19726	3.30934	2.56777
AFAP1-AS1	2.5073	2.33326	2.29267	2.33308	2.51463	2.34676	2.21556	2.25047	2.24083	2.30255	2.23998	2.22371	2.25262	2.32181	2.26861	2.21263	2.2512	2.24951	2.20908	2.25716	2.21211	2.23475
AFAP1L1	7.0815	6.91432	6.68141	6.9339	6.89345	7.20599	7.14118	7.00569	7.3847	7.84351	6.87677	7.2001	7.36333	6.70621	7.5314	6.52333	7.61694	7.23206	7.00583	7.09375	7.10648	7.04981
AFAP1L2	3.25181	3.17657	3.17185	3.4169	3.21404	3.54273	3.24479	4.82248	3.64534	4.04207	3.28055	3.91037	3.35874	3.68445	3.49355	4.12866	3.50445	3.92949	4.69293	3.87091	3.48545	3.74743
AFF1	6.10727	6.0025	5.85346	5.90929	6.12955	5.68511	5.33437	5.63366	5.7257	5.79008	5.60802	5.25174	5.53292	5.59796	5.56242	5.38232	5.80679	5.75645	5.50851	5.9738	5.50305	5.52897
AFF2	2.35285	2.34811	2.30629	2.5807	2.35821	2.31808	2.21365	2.24853	2.23891	2.30057	2.23805	2.22179	2.25068	2.2247	2.26666	2.21072	2.24927	2.24757	2.20718	2.25521	2.2102	2.23282
AFF3	3.0106	2.98514	2.86681	2.74469	2.89919	2.83972	2.69424	2.69789	2.8239	2.7526	2.86503	2.90654	2.84938	2.82553	2.84031	2.70884	2.72777	2.75156	2.74417	2.68021	2.8261	2.80787
AFF4	4.95046	4.43476	4.42899	4.54267	4.54014	4.88689	4.7012	4.65401	4.86868	4.99662	5.00336	4.82821	4.64466	4.7475	4.85618	4.79663	4.68901	4.78615	4.47928	4.90308	4.73128	4.81582
AFG3L1P	4.13281	4.16934	4.10572	4.40266	3.71626	4.25055	4.22577	3.94339	4.25768	4.19698	4.4648	4.22108	4.00835	4.089	4.02679	4.2319	4.30475	3.91305	3.92178	4.11146	4.12947	4.16147
AFG3L2	8.68684	8.25267	8.0962	8.8985	8.50546	8.22081	7.39502	7.39509	7.52452	7.87364	7.31746	7.45138	7.39244	7.13427	7.61077	7.58084	7.36994	7.43467	7.41839	7.50525	7.19134	7.4828
AFM	2.35285	2.33125	2.2907	2.33107	2.32552	2.31808	2.21365	2.24853	2.24023	2.30057	2.23805	2.22179	2.25068	2.2247	2.26666	2.21072	2.24927	2.24757	2.20718	2.25521	2.2102	2.23282
AFMID	2.40916	3.24972	2.2907	2.33107	2.35133	2.81722	2.21365	2.24853	2.23891	2.30057	2.23805	2.22179	2.40297	2.2247	2.26666	2.21072	2.25041	2.24757	2.20718	2.25521	2.2102	2.23282
AFP	2.35285	2.33125	2.2907	2.33107	2.32552	2.31808	2.21365	2.24853	2.23891	2.30057	2.23805	2.22638	2.25068	2.2247	2.26666	2.21072	2.24927	2.24757	2.20718	2.25521	2.2102	2.23282
AFTPH	7.26322	6.93537	7.03813	7.07243	7.07792	6.79534	7.22075	7.0248	7.07743	7.52039	7.51267	7.23107	7.26435	7.16263	7.22389	7.41846	6.72503	7.52651	7.09773	7.40168	6.96208	7.13622
AGA	6.81987	6.64965	6.58432	6.48851	6.58123	6.66927	6.17047	6.33103	6.37165	6.37628	6.43983	6.70062	6.49571	6.09498	7.07653	6.38922	6.32709	7.12356	6.9182	6.02	6.25532	6.52582
AGAP1	5.31497	4.95008	5.06716	4.79753	4.88916	4.75107	4.63203	4.80033	5.08288	4.7159	4.51427	4.66201	4.73109	4.45294	4.88591	4.77064	4.79797	4.51633	4.84704	4.8555	4.64216	4.52468
AGAP11	2.60372	2.57982	2.88971	2.92198	2.57348	2.83856	2.44968	2.39947	2.89519	2.54586	2.43755	2.67644	2.48868	3.4549	2.50795	2.44644	2.48909	2.45721	2.2366	2.35041	2.77591	3.16551
AGAP2	3.05202	3.44738	3.22437	3.59769	3.43314	3.61376	2.91646	2.91655	2.89178	3.17467	2.92957	2.87851	2.93744	2.87679	3.00039	2.85538	2.91876	2.91191	2.85414	2.91625	2.85805	2.89281
AGAP2-AS1	2.38204	2.36017	2.31911	2.35998	2.35437	2.34684	2.24111	2.27643	2.26668	2.32911	2.26581	2.24935	2.2786	2.25229	2.29477	2.23815	2.27717	2.27545	2.23456	2.28319	2.23762	2.40166
AGAP3	3.79713	4.02304	3.74659	3.96195	3.9586	3.94746	3.80003	3.57917	3.6482	3.72125	3.52589	3.79103	3.68041	3.78628	3.71366	3.70327	3.74157	3.54175	3.76885	3.76775	3.51852	3.5023
AGAP4	5.83083	5.82959	5.40479	5.74731	6.09034	5.72421	5.78569	5.21083	6.35694	5.84578	5.74859	5.78012	5.6314	5.83903	5.51934	5.41399	6.46134	5.50393	5.49689	5.96835	5.03635	5.86748
AGAP6	4.85954	5.73337	5.07474	5.92539	5.39153	5.03799	4.31149	4.75947	5.49405	4.85083	4.38561	4.13511	4.85376	4.53045	5.00121	3.8275	5.46188	5.46272	4.36837	4.83747	5.12145	4.87837
AGAP9	3.65099	3.61747	3.55455	3.61719	3.58886	3.59704	3.35536	3.0296	4.12142	3.71861	3.47285	3.36374	3.49245	3.93388	3.51724	3.09335	3.88133	3.52347	3.46502	3.49948	3.87663	4.05649
AGBL1	7.53924	7.18851	7.99203	8.57108	8.98051	7.99364	7.30378	7.0594	6.23718	6.81481	6.37139	6.36216	5.34087	6.28794	7.10594	5.16251	7.08426	6.11166	6.35885	6.75018	5.48618	6.08387
AGBL2	2.35285	2.33125	2.2907	2.96177	2.32552	2.31808	2.21365	2.24853	2.23891	2.30057	2.23805	2.33035	2.25068	2.2247	2.26666	2.21072	2.24927	2.24757	2.20718	2.25521	2.2102	2.23282
AGBL3	2.41153	2.36251	2.34783	2.38921	2.33604	2.3759	2.35551	2.33845	2.53158	2.53552	2.85694	2.35517	2.30681	2.50296	2.33083	2.47911	2.3062	2.39181	2.21019	2.42195	2.44836	2.28851
AGBL4	2.35285	2.38832	2.30723	2.33107	2.40343	2.31808	2.21365	2.24853	2.23891	2.30057	2.23805	2.22179	2.25068	2.2247	2.26666	2.21072	2.24979	2.24757	2.20718	2.25521	2.2102	2.23282
AGBL5	4.88096	4.84554	4.81716	4.7474	4.6324	4.80964	4.31764	4.21368	4.32235	4.45041	4.37579	4.35861	4.46122	4.20178	4.39318	4.06543	4.46267	4.42637	4.49873	4.02543	4.46246	4.53324
AGER	2.37591	2.3541	2.31315	2.35391	2.56198	2.35514	2.24546	2.27057	2.26085	2.32311	2.25998	2.24356	2.27273	2.32298	2.28887	2.23239	2.27131	2.2696	2.22881	2.27731	2.23863	2.23282
AGFG1	5.87053	5.31537	5.50485	5.24969	5.5404	5.74262	5.75964	5.98676	5.81813	5.94347	6.30556	5.76479	5.85574	5.85432	6.09649	5.9182	5.54654	5.77853	5.86183	5.74702	5.81331	5.84769
AGFG2	2.46358	2.83526	2.72377	2.61638	2.60122	2.48672	2.40752	2.32628	2.31418	2.38083	2.32126	2.29705	2.3085	2.32113	2.37282	2.27645	2.44026	2.39079	2.40598	2.32928	2.30979	2.3338
AGGF1	6.78321	6.08651	6.13267	6.08636	5.66773	5.85793	5.53845	5.73805	5.97001	5.97826	5.90318	5.70905	5.81662	5.82523	6.01312	5.81513	5.66451	5.85504	5.47349	5.69627	5.67757	5.77319
AGK	4.85878	5.13448	5.03695	4.87685	4.90435	5.06847	5.19387	5.25224	4.78324	4.92448	4.85499	4.76935	5.09488	5.12184	5.12135	5.2761	5.39601	5.29763	5.22417	5.07257	5.07532	4.99728
AGL	14.1547	14.0342	13.4485	14.0653	13.961	13.6917	12.8789	13.3369	12.9391	13.9207	13.4972	13.1318	13.2923	12.918	13.5074	13.3313	13.247	13.2607	13.1242	13.5555	13.1157	13.2614
AGMAT	6.21494	6.82838	5.98639	6.95902	6.41357	5.45022	5.2441	5.81578	5.19735	5.73665	5.80598	5.12469	5.37884	4.93586	5.81755	4.75938	5.8083	5.70597	5.3677	5.42117	5.47294	4.81905
AGO1	5.79219	5.65798	5.79505	5.78313	5.58147	5.58265	5.12378	5.03723	5.34611	5.44939	5.25249	5.59407	5.4836	5.12198	5.62017	5.29236	5.54134	5.49411	5.41215	5.55398	5.29075	5.28228
AGO2	9.40775	8.89699	8.83085	8.29541	9.1654	8.89631	8.17972	8.36865	8.47105	8.40384	7.94153	7.77293	8.11657	8.65277	8.36306	8.00503	8.96027	8.26342	7.38036	8.98844	8.02621	7.89721
AGO3	4.78834	5.37713	4.82899	5.01366	4.44304	4.79427	5.11886	4.99345	5.654	5.32461	5.0645	5.31435	5.10662	5.26049	5.45438	5.26272	5.1836	5.1314	4.96069	5.3199	5.27955	5.2077
AGO4	5.25718	5.07181	5.32705	5.18531	5.15165	5.59523	4.5194	4.59536	4.62786	4.60405	4.38595	4.61834	4.61466	4.83925	5.14968	4.7499	4.68975	4.8013	4.55427	4.8494	4.7737	4.71814
AGPAT1	7.29411	9.53778	9.2785	9.44624	9.65997	9.00222	8.04946	7.78169	7.15686	7.52366	7.46653	7.31892	7.28005	7.4821	7.60788	7.32056	8.19574	7.33447	8.15711	7.89905	7.78003	7.52501
AGPAT2	6.1559	7.21979	6.46709	6.3653	6.71648	6.5459	5.31872	5.60568	5.38044	5.28244	5.49831	5.86671	5.41504	6.58384	5.84075	4.73812	5.64858	5.33773	5.18557	5.44892	6.01063	6.1677
AGPAT3	7.43264	7.72545	7.22787	7.48055	7.60155	7.15254	6.05571	6.25721	5.82555	6.11852	5.61048	6.11199	6.13948	6.23162	6.41371	5.85777	6.31149	6.01772	6.13457	6.20191	6.02389	6.09524
AGPAT4	2.68616	2.84116	2.76207	2.86483	2.65496	2.31808	2.70316	2.93095	3.04249	2.75681	2.78304	2.78829	2.73133	3.07598	2.6917	2.86758	2.95919	2.98784	2.90998	3.40057	2.90875	3.49305
AGPAT4-IT1	2.99216	2.9647	2.91312	2.96447	3.03119	3.59273	2.81514	2.93009	2.87066	2.92568	2.95549	3.61834	3.4795	2.65476	2.88863	2.89487	2.98881	2.85828	2.80692	2.89113	2.81406	3.04775
AGPAT5	7.7021	7.19615	6.97467	7.19051	7.77036	7.87531	8.87244	8.47939	8.65661	8.66271	8.61044	8.34607	8.4158	8.79697	8.55333	8.60828	8.31165	8.37734	8.79149	8.43331	8.11835	8.43414
AGPAT6	4.46147	4.42288	4.06607	4.29403	4.11274	4.33875	4.00044	3.87288	3.87872	3.84603	3.81719	3.97612	3.83037	3.9064	3.9212	3.94551	3.99741	3.97884	4.24111	4.08113	3.91604	3.96509
AGPAT9	9.69167	9.77662	8.84204	8.48378	9.25153	8.17383	8.35755	8.94069	8.43122	9.17201	9.04159	8.27306	8.20338	8.40444	8.7642	8.80492	7.99697	8.94263	8.21227	9.94116	8.35818	8.10228
AGPS	6.71035	6.62173	6.59886	6.36593	6.76351	6.81446	6.92522	7.25062	7.53959	7.00602	7.47749	6.96241	7.26933	7.13111	7.47646	7.43736	6.92817	7.1002	7.27748	6.9493	7.25822	7.43529
AGR2	2.36005	2.33839	2.29771	2.34701	2.69737	2.64966	2.22043	2.25542	2.24639	2.33661	2.2449	2.22859	2.25757	2.23299	2.2736	2.21749	2.25695	2.25446	2.21394	2.26212	2.21697	2.23966
AGR3	2.35285	2.33125	2.2907	2.33107	2.32552	2.31808	2.25795	2.24853	2.24939	2.30057	2.23805	2.22179	2.25068	2.2247	2.26666	2.21072	2.24927	2.24757	2.20718	2.25521	2.2102	2.23282
AGRN	3.55619	3.80609	4.16918	4.04877	4.06144	3.85227	3.71641	3.34657	3.42559	3.46553	3.62809	3.52165	3.5233	3.57581	3.59246	3.47907	3.7523	3.83562	3.77869	3.60762	3.57841	3.5131
AGRP	2.35285	2.33125	2.2907	2.33107	2.32552	2.31808	2.21365	2.24853	2.23891	2.30057	2.23805	2.22179	2.25068	2.2247	2.26666	2.21072	2.24927	2.24757	2.20718	2.25521	2.2102	2.23282
AGT	8.77644	9.81309	8.91419	9.45904	8.49573	7.71023	9.09399	9.77179	8.61623	9.22198	8.49631	9.19914	9.36765	9.0558	9.30781	9.30953	9.98329	9.26501	8.9169	9.42927	9.30595	8.70587
AGTPBP1	8.83764	7.79858	7.57874	7.91344	7.77203	7.57604	6.77187	7.06269	7.0362	7.58374	6.76747	6.86337	6.92644	6.78909	7.29972	7.03297	6.73901	6.92863	6.84489	6.96171	6.7807	6.88134
AGTR1	6.72762	6.35689	6.46878	6.68853	7.21073	6.28361	8.11861	8.09129	9.00102	7.61984	8.50312	9.19533	8.00437	8.04004	8.44818	6.99918	8.20702	9.32713	7.74651	9.16826	9.00558	8.73887
AGTR2	2.4277	2.50526	2.29478	2.70808	2.3332	2.3597	2.52654	2.25757	3.10463	2.72989	2.23971	2.38441	2.33145	2.22866	2.71945	2.22157	2.97587	2.84787	2.29276	2.57173	2.22105	2.94243
AGTRAP	5.05824	4.92277	5.12372	5.06163	5.34335	6.12563	5.35927	5.31081	5.69856	5.57935	5.47719	5.30741	5.36371	5.55129	5.49084	5.27037	5.60503	5.47478	5.99892	5.37201	5.72546	5.44773
AGXT	2.36078	2.33125	2.2907	2.40377	2.32552	2.31808	2.21413	2.24853	2.23891	2.30057	2.23805	2.22179	2.25068	2.23553	2.26666	2.21072	2.24927	2.24757	2.20718	2.25521	2.2102	2.23282
AGXT2	2.35285	2.33125	2.2907	2.33107	2.32552	2.31808	2.21365	2.24853	2.23891	2.30057	2.23805	2.22179	2.32386	2.22782	2.26666	2.21072	2.24927	2.24757	2.20718	2.25521	2.2102	2.23282
AHCTF1	8.46224	7.99703	7.54832	8.17496	7.63099	7.50032	7.06942	6.98409	7.39812	7.69451	7.07397	7.06136	6.47591	7.00264	7.59782	7.29598	6.50697	7.07172	7.09055	7.4011	7.06488	7.26657
AHCY	8.89746	9.15103	9.21989	9.14937	8.93404	9.32489	9.36853	9.28385	8.26484	8.81954	8.23561	8.53159	8.97058	9.12741	9.24587	9.31522	9.52373	9.03704	9.43468	8.91199	9.13514	8.03788
AHCYL1	7.66477	8.30858	7.75063	8.00487	7.83145	7.68498	7.45234	7.46955	7.63333	7.58009	7.74404	7.57031	7.5387	7.3468	7.53883	7.38824	7.58831	7.16022	7.223	7.58073	7.36401	7.6945
AHCYL2	6.32014	6.20509	6.41532	5.97276	5.81555	5.73644	5.50007	6.50229	6.02973	6.04106	6.44846	5.49752	6.57052	5.569	5.98128	5.61304	6.07008	6.07594	5.40302	5.18666	5.88345	5.69318
AHDC1	4.358	4.3484	4.38249	4.34946	4.34707	4.26534	4.09111	3.87415	4.0502	4.00527	4.09914	3.8975	4.02945	3.88381	3.90895	3.67227	4.14818	3.91352	4.05528	3.97529	3.80116	3.9351
AHI1	4.10521	3.93145	3.53864	3.77289	3.5714	3.93944	4.27359	4.31003	4.83291	4.3061	4.39135	4.80743	4.30586	4.35536	4.22785	4.23065	4.3423	4.69489	4.72205	4.90955	4.70817	4.37929
AHNAK	6.106	5.98426	6.06911	5.92394	6.5404	6.322	6.04531	5.9593	6.33383	6.3374	6.06978	6.16874	6.56189	5.90478	6.25336	5.73541	6.60921	6.47469	5.96011	6.03449	6.06427	6.3902
AHNAK2	3.40548	2.72951	3.4651	3.83356	3.06996	3.61045	4.55364	4.43271	4.95865	4.04543	4.70794	5.27513	5.147	5.26205	4.49672	5.08888	4.76481	4.47177	4.55801	4.58162	4.9034	5.14215
AHR	6.93195	6.51912	7.44103	6.64473	6.83594	6.57132	8.66743	9.0105	8.77105	8.60204	9.23554	8.52143	8.67885	9.14183	8.6835	9.38689	8.36425	9.08159	8.86623	8.71198	9.3328	9.52286
AHRR	2.35496	2.33334	2.29275	2.33316	2.32761	3.24065	2.23575	2.25828	2.24622	2.30263	2.24006	2.32647	2.6379	3.6857	2.26869	2.53318	2.52007	2.26292	2.20916	2.25724	2.21219	2.23483
AHSA1	10.2238	9.50936	9.66659	9.95913	9.58381	9.70548	8.68011	8.92383	8.64617	8.74548	8.73506	8.45897	8.73197	8.98368	9.20675	8.84945	9.04594	8.48348	8.76356	8.98396	8.74504	8.74847
AHSA2	5.4495	5.86642	5.98201	5.77506	6.20709	6.22659	6.50089	6.36886	7.21559	6.72422	6.99569	6.32748	6.47839	6.90068	6.4389	6.70987	6.7793	6.64033	6.0293	6.75912	6.70613	6.72144
AHSG	2.4286	2.53638	3.23674	2.41476	2.4286	2.98757	2.28492	2.32092	2.31098	2.55781	2.3101	2.32058	2.32314	2.30647	2.33963	2.28189	2.34251	2.31993	2.30521	2.32782	2.29411	2.30471
AHSP	2.35285	2.48377	2.34009	2.88749	2.32552	2.31808	2.21365	2.24853	2.23891	2.30057	2.23805	2.22179	2.25068	2.2247	2.26666	2.21072	2.24927	2.24757	2.20718	2.25521	2.2102	2.23282
AICDA	2.35285	2.33125	2.2907	2.33107	2.49527	2.31808	2.21365	2.24853	2.23891	2.30057	2.23805	2.22179	2.25068	2.2247	2.26666	2.21072	2.24927	2.24757	2.26951	2.25521	2.2102	2.23282
AIDA	10.2346	9.92858	9.91608	9.77003	9.75086	9.90115	9.81684	10.0526	10.1423	10.1786	10.1951	9.95289	10.1162	10.0209	10.2948	9.97925	9.85122	10.0115	9.64329	10.1799	10.2082	10.3264
AIF1	5.2003	5.28562	5.51755	4.62849	5.37637	5.01392	7.13495	7.13968	6.70107	6.21974	6.95607	7.31705	7.5549	7.52841	6.94924	7.07817	7.19537	7.18076	6.9763	6.31373	7.01238	6.8475
AIF1L	4.55112	5.15279	5.56301	5.3411	5.19688	5.26346	6.76777	5.89842	5.65302	5.5299	5.45463	5.29193	6.57736	7.14613	5.58087	6.8637	6.67627	5.22158	6.12588	5.58643	5.68058	5.64151
AIFM1	8.61242	8.91628	8.59323	9.0324	8.84153	9.05395	7.58782	8.00739	7.26376	7.81594	7.37486	7.64944	7.7853	7.48671	8.01482	7.74808	8.33016	7.54445	7.98805	7.64988	7.68321	7.55375
AIFM2	4.83975	5.05372	4.95395	4.35542	4.65728	5.29331	4.58773	4.59472	4.83423	4.36968	4.90868	4.97141	4.67001	5.16789	4.68636	4.54595	4.65568	4.17266	4.19967	4.29555	4.58972	5.02986
AIFM3	2.35285	2.33125	2.2907	2.33107	2.32552	2.31808	2.21365	2.24853	2.23891	2.30057	2.23805	2.22179	2.25068	2.2247	2.26666	2.214	2.24927	2.24757	2.20718	2.25521	2.2102	2.23282
AIG1	5.94085	6.07483	5.21124	5.91115	5.12818	5.7959	6.52678	6.59943	5.91736	6.42295	5.92622	6.39984	6.25112	6.39357	6.17854	5.80906	6.80063	6.39897	5.90907	6.51152	6.5189	6.30016
AIM1	2.46315	2.97998	4.62474	3.41616	2.97266	3.23851	5.4954	5.68135	5.74761	5.73635	5.9333	7.0997	6.60566	5.67511	6.1666	6.65523	5.90408	5.51922	5.83728	6.11202	6.11252	6.59301
AIM1L	3.45619	3.97349	3.2048	3.34831	3.85012	3.50211	2.91672	3.05424	3.04916	3.03238	3.06493	2.97193	3.35596	2.93214	2.98768	2.91396	2.96476	2.96253	2.90905	2.9726	2.91327	2.9415
AIM2	2.41958	2.39737	2.32537	2.39718	2.36073	2.38383	2.27643	2.31231	2.3024	2.36582	2.30152	2.29383	2.31451	2.29494	2.33094	2.31273	2.31306	2.31132	2.26978	2.31917	2.27289	2.29615
AIMP1	9.31124	9.02389	8.67628	8.98539	8.98615	9.23837	8.56105	8.37718	8.79644	8.83609	8.34495	8.42749	8.35778	8.19551	8.8752	8.28647	8.29125	9.03968	8.4747	8.57248	8.50008	8.39059
AIMP2	9.62634	9.1361	9.22465	9.75598	9.33754	9.27952	8.47166	8.8081	8.34999	9.00028	8.58218	8.47086	8.78007	8.22308	8.712	8.30384	8.8788	8.58844	8.83175	8.37248	8.43492	8.50273
AIP	7.59021	7.61432	7.55013	7.89239	7.49352	7.23097	6.82468	7.3843	6.93576	7.28119	6.7062	7.12915	7.15377	7.32724	7.6273	7.19662	7.62307	7.27958	7.02385	7.33441	7.00856	7.05041
AIPL1	2.35285	2.33125	2.58172	2.38303	2.74557	2.60174	2.21365	2.25912	2.23891	2.30057	2.23805	2.22179	2.25068	2.2247	2.26666	2.21072	2.24927	2.24757	2.20718	2.25521	2.2102	2.23282
AIRE	3.68292	3.24719	4.05486	3.70521	3.23922	3.22885	3.11323	3.13198	3.11857	3.217	2.9607	3.09473	3.13496	3.09878	3.30397	3.07931	3.133	3.35444	3.31053	3.14128	3.07859	3.1101
AJAP1	2.35285	2.44395	2.2907	2.35438	2.32552	2.31808	2.21365	2.24853	2.23891	2.30057	2.23805	2.22179	2.25068	2.2247	2.26666	2.21072	2.24927	2.24757	2.20718	2.25521	2.2102	2.23282
AJUBA	2.86143	2.77231	3.13581	3.18222	3.10172	3.11999	4.71274	4.30593	4.00032	4.31814	3.94475	3.767	4.73947	5.19608	4.07819	4.85525	4.39754	3.96029	4.79275	4.17536	4.22072	4.55262
AK000798	3.11704	3.08843	3.23941	2.43756	3.17801	2.79637	2.93263	2.76753	4.41087	3.29033	3.30342	2.94342	2.98169	3.00028	3.14491	3.33491	2.97981	2.97757	2.80402	3.09589	3.1815	3.16329
AK021537	2.75813	2.73281	2.77918	2.7326	2.94295	2.71737	2.65578	2.63585	2.9507	2.87263	2.62355	2.6045	2.63836	2.61903	2.66637	2.66376	2.6367	2.63472	2.58737	2.64367	2.59091	2.61743
AK021804	7.98789	6.38239	7.23264	7.24585	6.49758	6.63923	8.89818	8.70533	9.62462	9.54088	8.71468	9.29068	8.10915	9.02686	8.49665	8.8443	8.95794	8.76779	8.15656	9.25553	9.08075	9.21282
AK021933	3.8299	3.37001	3.255	3.55127	3.40301	3.02891	3.13329	3.25214	2.75095	3.47922	3.13628	3.24553	3.58735	3.22872	3.03427	2.66057	3.26574	3.43877	3.44686	3.26009	3.3864	3.13695
AK021977	6.87426	6.12004	7.08789	6.68215	6.16904	6.30522	8.08159	8.33155	9.54081	8.80457	8.47474	9.14592	8.30565	8.74327	8.35682	8.8549	8.5887	8.51921	7.38192	9.20957	9.1514	9.4905
AK024936	2.35634	2.3948	2.29124	3.45753	2.38061	2.32152	2.22013	2.28178	2.24223	2.30398	2.24137	2.22509	2.25402	2.228	2.27002	2.21378	2.2526	2.25091	2.21046	2.29237	2.2102	2.23282
AK025288	4.25531	3.1448	4.28371	4.28267	3.92356	4.38655	5.44295	4.67767	5.87097	5.62651	5.57203	5.79956	4.42754	5.42895	5.71637	6.38464	4.96245	5.6723	5.57	5.68975	5.61602	5.98189
AK026905	2.35285	2.33125	2.2907	2.56264	2.32552	2.31808	2.21365	2.24853	2.23891	2.30057	2.23805	2.49672	2.25068	2.2247	2.26666	2.21072	2.24927	2.24757	2.20718	2.25521	2.2102	2.23282
AK054988	2.35285	2.33125	2.2907	2.45287	2.32552	2.58191	2.21365	2.24853	2.23891	2.30057	2.23805	2.22179	2.25068	2.2247	2.26666	2.21072	2.24927	2.24757	2.20718	2.25521	2.2102	2.23282
AK055458	2.35285	2.36205	2.2907	2.33107	2.60779	2.31808	2.21365	2.24853	2.26359	2.30057	2.28443	2.22179	2.29583	2.2247	2.26666	2.22183	2.24927	2.24757	2.20718	2.25521	2.2102	2.23282
AK055981	9.2731	9.43939	9.37269	9.74686	9.39729	9.17334	8.65468	8.89527	7.98067	9.42168	7.31764	8.16552	8.07733	7.96837	8.8443	8.2019	9.30994	8.75183	8.14239	8.29786	8.19728	8.70852
AK056098	2.35285	2.74871	2.41622	3.38136	2.46677	2.31808	2.26037	2.24853	2.23891	2.30057	2.23805	2.22179	2.25068	2.2247	2.26666	2.21072	2.24927	2.24757	2.20718	2.25521	2.2102	2.23282
AK056982	10.1066	10.8321	10.3071	11.5056	10.7531	9.77347	8.46166	9.95721	7.71364	8.78906	7.08728	7.98682	8.38559	8.69982	9.58184	9.47026	9.59799	9.61382	7.93044	8.62945	8.73051	7.45348
AK074476	3.52093	3.48787	3.61125	3.90468	3.53201	3.79551	3.1385	3.2721	3.22794	3.22536	2.86036	3.03679	3.03926	3.02598	3.12939	3.04183	3.17216	3.12724	2.93213	3.02687	3.044	2.92084
AK090844	7.12465	6.75943	6.45737	6.81403	6.62289	6.56263	6.40113	6.99085	6.94606	7.40784	7.28507	7.05713	6.18036	6.80764	6.86464	6.6394	6.83885	6.81258	6.55001	7.62404	6.63138	6.77498
AK091729	2.35285	2.33125	2.2907	2.33107	2.32552	2.31808	2.21897	2.24853	2.23891	2.30057	2.23805	2.22179	2.25068	2.2247	2.26666	2.21072	2.24927	2.24757	2.20718	2.25521	2.23083	2.23282
AK093205	2.35285	2.59842	2.37069	2.33107	2.32552	2.31808	2.21365	2.24853	2.23891	2.30057	2.23805	2.22179	2.25068	2.2247	2.26666	2.21072	2.24927	2.24757	2.20718	2.25521	2.2102	2.23282
AK094644	2.37078	2.33125	2.5288	2.33107	2.32552	2.31808	2.21365	2.24853	2.23891	2.30057	2.23805	2.24359	2.25068	2.2247	2.26666	2.21072	2.24927	2.24757	2.20718	2.25521	2.2102	2.23282
AK096159	3.01926	3.01515	2.9395	3.01377	3.28651	2.94217	3.61712	2.87415	3.3062	3.49342	3.02633	3.22765	2.25068	2.9903	2.9316	2.92623	2.89531	2.85867	2.85468	3.00578	2.85859	2.88785
AK097370	2.35285	2.33125	2.2907	2.33107	2.32552	2.66508	2.21365	2.48001	2.23891	2.30057	2.25212	2.22179	2.30269	2.23804	2.26666	2.21072	2.24927	2.24757	2.20718	2.25521	2.2102	2.23282
AK097453	2.98956	2.96842	2.91678	4.20038	4.36904	3.7411	2.83072	2.60967	2.85866	3.18792	3.06753	2.83617	2.86583	2.83877	3.13622	2.31024	2.82163	2.66157	2.81044	2.61742	2.81429	2.70541
AK098263	2.54887	2.36198	2.32089	2.36064	2.81781	2.31808	2.69641	2.27705	2.47322	2.38816	2.26644	2.34851	2.38512	2.25123	2.29653	2.23987	2.27892	2.27608	2.32215	2.28382	2.81396	2.26258
AK1	10.9238	11.3894	11.323	12.0031	11.6354	11.1133	11.2378	11.173	10.9359	11.8231	11.1647	10.7938	11.4108	10.9514	11.3034	10.2724	11.7198	11.2237	11.6645	11.1379	11.2488	11.0375
AK130486	2.55491	2.63246	2.54448	2.61305	2.60684	2.61951	2.57271	2.64449	2.80615	2.62825	2.54455	2.68852	2.52294	2.49381	2.51777	2.47815	2.56243	2.52191	2.61042	2.57429	2.69018	2.59257
AK131021	2.35285	2.33125	2.2907	2.35449	2.32552	2.31808	2.21365	2.24853	2.23891	2.30057	2.23805	2.22179	2.25068	2.2247	2.26666	2.21072	2.24927	2.24757	2.20718	2.25521	2.2102	2.23282
AK2	6.96613	7.31427	6.81104	7.35149	7.05457	6.90693	6.70037	6.62499	7.01393	6.83151	6.90273	6.68366	6.46216	6.50791	6.60529	6.4346	6.9315	6.45646	6.31318	6.48889	6.52127	6.68458
AK3	12.0773	11.8739	10.7105	11.4078	12.0138	12.1281	11.1656	11.7158	10.9998	11.7644	11.3704	10.1487	11.2006	11.1743	11.8924	11.0671	11.3919	11.2871	10.4911	11.9012	10.7261	10.7634
AK5	2.3777	2.35335	2.31489	2.35569	2.34757	2.34005	2.23703	2.27228	2.26255	2.32487	2.27085	2.24526	2.41557	2.2482	2.32553	2.23772	2.54863	2.27131	2.31832	2.27903	2.23355	2.25399
AK6	11.1291	10.3645	10.0874	10.206	10.5507	10.5693	9.5276	9.56937	9.484	9.89653	9.43136	9.57555	9.31348	9.51685	9.83834	9.68842	9.01976	9.334	9.274	9.38691	9.34583	9.57983
AK7	2.35285	2.33125	2.2907	2.33107	2.32552	2.31808	2.21365	2.24853	2.23891	2.30057	2.23805	2.22179	2.25068	2.23209	2.26666	2.21072	2.24927	2.24757	2.20718	2.25521	2.2102	2.23282
AK8	3.13078	3.10349	2.98486	3.10325	3.09587	3.08596	2.94693	3.01001	3.31973	3.78011	3.28654	2.95777	3.10159	3.06168	3.0175	2.92591	2.99435	3.01084	2.94057	3.00226	2.89704	3.20212
AK9	3.56219	3.14785	3.2191	3.10321	3.83822	3.14794	2.92144	3.18664	3.44887	3.58257	3.53483	3.46114	2.89071	3.1961	3.53836	3.097	3.25738	3.40174	2.67947	3.45155	3.37162	3.5786
AKAP1	9.63044	9.59796	9.27378	9.5239	9.32755	9.11213	7.97143	8.10591	8.0951	8.36854	7.49321	8.19563	7.83269	8.22503	8.402	7.76546	8.61601	8.17439	7.70394	8.36342	7.98965	8.02519
AKAP10	4.79183	4.20904	4.26486	4.11709	4.21135	4.82287	4.8308	4.43583	5.45957	4.95279	4.93879	5.2319	4.87896	5.14804	4.50106	5.16018	5.06681	4.45427	4.51215	4.87315	4.79475	4.95833
AKAP11	7.07508	6.29509	7.2388	6.56389	6.08121	7.03273	7.24119	7.21728	7.88378	7.36003	7.74657	7.68065	7.15773	7.42347	7.34283	6.96555	7.24896	7.3991	6.89501	7.39775	7.32154	7.59592
AKAP12	5.92457	5.16176	5.96609	5.21641	4.93657	5.34531	6.22937	6.81824	7.19603	6.11999	7.30734	6.74276	6.68842	6.32685	6.53239	6.56825	5.90564	6.71143	6.27798	6.52334	6.69755	6.71626
AKAP13	7.32684	6.83856	6.9465	6.84175	6.96858	6.95989	6.26775	6.78005	6.76572	7.12055	6.57724	6.55806	6.70759	6.6759	6.73262	6.25173	6.86289	6.89889	5.98293	7.10011	6.40537	6.76584
AKAP14	2.37165	2.33125	2.2907	2.33107	2.32552	2.31808	2.21365	2.24944	2.24767	2.31209	2.23805	2.22249	2.25068	2.2247	2.26666	2.21072	2.25734	2.34784	2.20718	2.25521	2.2102	2.24641
AKAP17A	5.70437	6.10553	5.84775	5.91618	6.29397	5.8363	5.59193	5.49701	5.71773	5.63379	5.49211	5.67576	5.57785	5.5391	5.54999	5.41614	5.71537	5.8034	5.49786	5.54047	5.5381	5.54901
AKAP3	2.35411	2.36467	2.39316	2.37885	2.32677	2.39339	2.21483	2.24973	2.2401	2.3018	2.23805	2.22298	2.25188	2.22589	2.26786	2.2119	2.25047	2.24877	2.316	2.25642	2.21138	2.23402
AKAP4	3.321	3.16652	3.3095	2.52595	3.29989	2.3501	2.24423	2.2796	2.26983	2.33235	2.26897	2.25248	2.28177	2.2688	2.29797	2.24126	2.28034	2.27862	2.23767	2.28637	2.24074	2.26367
AKAP5	2.47281	2.45011	2.57564	2.67658	2.44409	2.63797	2.32651	2.36318	2.35306	2.41786	2.35215	2.33507	2.36543	2.33812	2.38222	2.32344	2.36394	2.24757	2.20718	2.37019	2.32289	2.34604
AKAP6	6.79973	6.02144	5.64781	6.13401	5.98356	5.09111	5.05543	5.65583	5.44516	5.39516	4.38899	4.15921	5.00068	4.91805	5.62892	5.1685	4.89574	5.02577	5.25575	5.00227	5.06578	5.04124
AKAP7	6.26213	5.83116	5.87317	6.13135	5.81752	5.89288	5.6746	5.72072	5.81431	5.88667	5.36958	5.41162	5.6125	5.47041	5.713	5.51799	5.67508	5.84485	5.68701	5.47759	5.58424	5.61952
AKAP8	7.11978	6.89004	6.71513	6.89181	6.55331	6.97051	6.33094	6.39312	6.76799	6.4513	6.61659	6.66855	6.48683	6.3038	6.74182	6.47569	6.70933	6.51986	6.61062	6.50575	6.3953	6.57775
AKAP8L	5.04775	4.94208	5.23681	5.05929	5.10168	4.91404	4.49939	4.65286	4.67857	4.57962	4.56349	4.63651	4.66284	4.6148	4.6165	4.5142	4.89112	4.55947	4.46954	4.65043	4.36453	4.50506
AKAP9	6.79707	6.5325	6.59491	6.93089	6.4439	6.19236	5.80548	6.04924	6.54916	6.79897	6.18311	6.27417	4.9585	5.73495	6.79304	6.67909	6.30764	6.29952	5.70669	6.75012	5.56615	5.934
AKIP1	7.81936	7.90901	7.61638	7.94255	7.47596	7.55426	7.04716	7.52576	7.49587	7.55531	7.32472	7.23482	7.72657	7.25389	7.63155	6.82355	7.69015	7.59563	7.12006	7.11915	7.26876	7.35739
AKIRIN1	7.27389	7.87714	7.02969	7.29331	7.26546	7.78361	6.46237	7.40043	6.64105	6.98031	7.15342	6.029	7.03853	6.74817	7.10848	6.67216	6.67314	6.65581	6.82107	6.97939	7.26373	6.5356
AKIRIN2	7.95246	8.97997	8.62777	8.76659	8.91181	8.37477	7.18796	7.6809	6.8256	7.65319	8.19754	6.20615	6.99803	6.87587	7.80451	7.23462	7.55052	7.6023	7.18928	7.41503	7.36932	7.10594
AKNA	2.74837	2.68435	2.73323	2.74954	2.55121	2.59731	3.14476	2.96539	3.17066	2.74501	2.78345	3.35115	3.28129	3.05503	2.71578	3.17212	2.94845	2.86836	3.04727	3.00793	3.02987	2.74167
AKNAD1	2.52873	2.40407	2.3618	2.38009	2.40058	2.72646	2.61889	2.29582	2.41595	2.38569	2.34635	2.28646	2.71282	2.29091	2.40759	2.39664	2.31528	2.432	2.78878	2.32521	2.36988	2.86586
AKR1A1	8.17542	7.69819	7.80494	7.97773	7.50065	8.10356	8.82522	8.78391	7.97883	8.27754	8.57741	8.85167	8.90205	8.81009	8.86081	8.78375	9.02351	8.44525	8.62315	8.27546	8.76351	8.45144
AKR1B1	12.6898	12.3668	12.041	12.4048	12.1909	12.4003	11.519	11.4211	10.8309	11.6225	10.5746	11.2867	11.7114	11.2094	11.4685	11.113	11.6629	11.2489	11.6016	11.3263	11.301	11.2065
AKR1B10	9.166	7.76963	8.02166	8.24815	7.35918	8.02057	6.34038	4.89846	4.10907	5.48469	5.84156	4.55103	5.3112	5.54697	4.29471	5.31371	5.2899	4.25953	6.01004	5.83702	5.93961	5.18001
AKR1C1	6.49849	5.95005	5.78226	6.09517	5.57215	5.95686	5.7608	6.12936	5.84774	5.65417	6.84432	6.06575	5.9404	6.08634	5.74529	6.00856	5.92783	5.74713	5.88049	5.6694	5.84929	5.91815
AKR1C3	10.4997	8.47828	8.81987	9.33859	9.07807	8.18465	8.37371	9.64922	8.52896	8.43868	10.9178	9.34889	8.7011	8.94648	8.68822	9.44357	8.80119	8.60089	8.28303	8.8428	8.88846	9.12261
AKR1C4	2.35285	2.33125	2.2907	2.33107	2.32552	2.31808	2.21365	2.24853	2.23891	2.30057	2.23805	2.22179	2.25068	2.2247	2.26666	2.21072	2.24927	2.24757	2.20718	2.4159	2.2102	2.23282
AKR1C6P	2.35963	2.33797	2.2973	2.33779	2.42572	2.4043	2.22003	2.63808	2.24536	2.3072	2.2445	2.2282	2.25717	2.23111	2.27319	2.2171	2.25575	2.25405	2.21355	2.54398	2.21658	2.23926
AKR1D1	2.35285	2.33125	2.33561	2.33107	2.32552	2.31808	2.21365	2.24853	2.23891	2.30057	2.30243	2.22179	2.25068	2.2247	2.26666	2.21072	2.24927	2.24757	2.20718	2.25521	2.2102	2.23282
AKR1E2	3.03779	3.43139	2.9786	3.11254	3.17819	3.13955	2.74342	2.86868	2.60611	2.78838	2.61938	3.00179	2.84144	2.65097	2.88844	2.68163	2.96108	2.73122	2.60637	2.87346	2.55133	2.58428
AKR7A2	9.32833	8.91786	8.79194	9.34005	8.92549	8.72587	8.38446	8.77864	7.96078	8.30215	8.0529	8.27519	8.6005	8.47705	8.99646	8.74411	8.93922	8.63852	8.1732	8.52932	8.37324	7.92404
AKR7A3	5.19687	5.98266	4.85677	5.79716	5.668	5.44296	5.24028	5.6844	4.75813	5.22925	4.74193	5.13562	5.25758	5.4012	5.29251	4.82822	5.74693	5.0698	5.25242	4.72817	5.50908	4.98677
AKT1	8.24054	8.38318	7.93141	8.2892	8.17232	8.10402	8.52445	7.80379	7.8765	8.05466	7.62853	8.22834	8.26609	8.00584	8.11208	7.54521	8.47786	7.97904	8.89713	8.22681	8.42911	8.23815
AKT1S1	5.64719	6.74826	6.10042	6.91769	7.38587	7.21452	5.60263	5.78723	5.43767	6.04005	5.50384	4.88028	5.49174	5.81893	5.80924	5.01472	6.5992	5.78048	4.98099	5.82743	5.38289	5.51655
AKT2	4.825	5.29241	5.09627	5.58969	5.18546	4.58493	4.6664	4.86327	4.64867	4.83048	4.61665	4.43683	4.54028	4.72619	4.68829	4.47628	5.15667	4.88411	4.9038	4.90687	4.96784	4.62751
AKT3	4.42293	4.24539	4.44118	4.07584	4.29627	4.43752	4.56903	4.78954	4.94771	4.82405	5.02637	4.72585	4.6932	4.80158	4.73112	4.73211	4.59947	4.71701	4.62615	5.1098	4.71775	4.9201
AKTIP	10.5539	10.1378	10.2274	10.7003	10.2332	10.2677	9.16486	9.68377	9.7222	9.90329	9.77076	9.3861	9.66317	8.99201	9.77036	8.86891	9.86745	9.82045	9.48067	9.29367	9.6257	9.3941
AL022341.3	4.66522	5.53272	5.24921	4.19692	5.24673	5.26211	3.81319	3.41632	3.40169	3.96291	3.40039	3.1877	3.87697	3.26457	3.54118	3.42256	3.51043	3.68215	3.72682	3.25754	3.16276	3.25139
AL022344.5	2.35285	2.33125	2.2907	2.33107	2.32552	2.31808	2.21365	2.24853	2.23891	2.30057	2.23805	2.28382	2.25068	2.2247	2.26666	2.21072	2.24927	2.24757	2.20718	2.25521	2.2102	2.23282
AL109706	2.35285	2.33125	2.2907	2.34872	2.32552	2.31808	2.21365	2.24853	2.25099	2.30057	2.23805	2.22179	2.25068	2.56989	2.26666	2.21072	2.24927	2.24757	2.20718	2.25521	2.2102	2.23282
AL132709.8	6.45897	3.49447	2.68221	3.26839	4.782	5.08954	7.9353	7.27348	7.72669	7.63975	7.21103	7.71409	7.317	7.08679	6.92004	6.89946	7.8333	8.37154	7.49943	8.90501	8.31248	7.04983
AL133493.2	2.35285	2.33125	2.2907	2.33107	2.32552	2.31808	2.21365	2.24853	2.23891	2.30057	2.23805	2.22179	2.25068	2.2247	2.26666	2.21072	2.24927	2.24757	2.20718	2.25521	2.2102	2.23282
AL590762.11	3.25459	3.59554	2.9337	3.21113	3.68389	3.67605	2.87507	2.77958	2.8596	2.8439	2.76662	2.74652	2.78223	2.75011	2.80198	2.73284	2.78048	2.77839	2.72846	2.78784	2.7322	2.93823
AL832163	2.35285	2.46431	2.2907	2.33107	2.32552	2.35318	2.21365	2.24853	2.23891	2.30057	2.23805	2.22179	2.25068	2.2247	2.26666	2.21072	2.24927	2.24854	2.20718	2.25521	2.2102	2.23282
AL833181	2.37075	2.34899	2.29416	2.34881	2.34322	2.33572	2.23049	2.25702	2.25594	2.31807	2.25508	2.2387	2.2678	2.62125	2.2839	2.22755	2.26638	2.26468	2.22398	2.2953	2.22702	2.24982
AL928742.12	2.58077	2.33125	2.2907	2.33107	2.32552	2.31808	2.21365	2.24853	2.23891	2.30057	2.23805	2.22179	2.25068	2.2247	2.26666	2.21072	2.24927	2.24757	2.20718	2.25521	2.2102	2.23282
ALAD	6.19379	5.7573	6.13512	6.38368	6.23455	5.84369	5.29143	5.86555	5.4998	5.83177	5.30712	5.37902	5.52658	5.50618	5.44559	5.7131	5.69629	5.65987	5.20438	5.57019	5.64257	5.79068
ALAS1	10.9136	11.0597	10.7976	11.3466	11.1043	10.9216	9.96237	10.8433	8.76372	10.5948	9.22716	9.99849	10.0338	9.87781	10.5552	10.1029	10.4906	10.249	9.98485	10.2093	9.84525	9.87336
ALAS2	2.35285	2.86212	2.82134	2.56705	2.43574	2.31808	2.21365	2.24853	2.23891	2.30057	2.24245	2.22179	2.25068	2.2247	2.27266	2.21072	2.24927	2.28943	2.20718	2.25521	2.2102	2.23282
ALB	2.35285	2.34176	2.2907	2.33301	2.32552	2.34246	2.21365	2.24853	2.24707	2.30057	2.23805	2.22605	2.25068	2.2247	2.26666	2.22854	2.24927	2.24757	2.22075	2.25521	2.2102	2.23619
ALCAM	3.35512	3.26088	3.63392	3.3977	2.91179	3.41516	4.38849	3.9953	4.66143	3.81196	4.42225	4.97359	4.55967	4.72543	4.67868	4.36802	3.97742	4.53776	4.96905	4.57364	4.37924	4.58484
ALDH16A1	4.42894	4.38828	4.31194	4.25656	4.56568	4.82108	4.36418	4.11421	3.86884	4.33052	4.04134	4.18224	4.04352	4.18771	4.26669	4.04716	4.45296	4.23077	4.15474	4.21381	4.16851	4.19267
ALDH18A1	5.54632	5.24539	5.57464	5.07647	5.28142	5.95773	6.53092	6.85582	6.34987	5.87074	6.24566	6.65983	6.96205	6.4033	6.34448	6.48323	6.34522	6.3565	6.70473	5.84552	6.67956	6.24563
ALDH1A1	11.4449	10.4579	9.82284	10.5477	9.03549	9.96942	9.71198	10.2014	9.82652	9.66892	10.132	9.90911	10.0859	10.0673	9.93503	9.79674	10.245	10.5708	10.0729	10.7313	10.2795	10.2975
ALDH1A2	4.34996	3.70887	4.52233	3.78108	4.00152	4.5147	3.49829	3.83766	2.32488	3.59673	3.62735	2.83391	2.42664	3.60571	4.13806	3.54915	3.51101	3.64378	3.57732	3.65616	3.92228	2.93788
ALDH1A3	4.94774	4.27999	4.13802	3.81521	3.91985	4.82159	4.69103	5.34713	4.66842	4.45776	5.52635	4.52192	4.67906	4.50907	4.71692	5.34109	4.33756	4.49037	4.41961	4.97279	4.90713	5.30991
ALDH1B1	5.87257	6.11413	6.59376	6.19432	7.33111	7.20752	5.12936	6.09707	5.57722	6.77055	7.13901	5.20618	6.16739	5.71561	6.46619	5.79802	6.27535	5.68994	6.86639	5.5459	6.25901	6.09225
ALDH1L1	6.15016	6.09683	6.3129	5.88173	6.3704	6.22971	4.9973	4.41658	4.98078	5.07367	5.14161	4.53998	4.41774	4.44239	5.23554	4.50506	5.13559	4.94596	4.70768	4.28019	4.6123	4.70353
ALDH1L1-AS2	3.84904	4.89947	4.32213	3.64467	3.7773	2.59387	2.42102	2.32013	2.34157	2.3278	2.34067	2.29773	2.35388	2.25043	2.53228	2.23454	2.40816	2.35064	2.30839	2.28191	2.28973	2.25926
ALDH1L2	2.54445	2.43393	2.62265	2.33107	2.4855	2.50685	2.8249	2.88565	3.02475	3.09353	3.24116	3.42679	3.27526	2.98327	3.07867	2.89671	2.86001	3.06826	3.26716	3.10517	2.94493	2.97776
ALDH2	10.9474	11.5507	11.1183	11.2297	11.0355	10.2546	8.64656	9.44658	8.57898	8.77481	10.2074	8.94551	8.68101	9.27756	9.26423	8.83386	8.79282	8.81869	8.5106	8.58327	8.86726	9.20893
ALDH3A1	3.18726	3.815	3.10307	3.61904	3.32176	3.19973	3.42977	2.73725	2.78657	3.19871	2.7529	2.66307	3.47878	2.67785	2.98918	2.72172	2.57123	2.88187	2.98994	3.055	2.73173	3.08232
ALDH3A2	9.45285	8.62691	8.8921	8.89466	8.74528	8.89694	8.01189	8.56714	8.16481	8.25299	8.49457	8.27925	8.12949	8.17496	8.36338	8.17449	8.25906	8.21595	7.81213	8.08924	8.13552	8.29653
ALDH3B1	3.71818	3.89887	3.91311	3.74759	3.71494	3.8356	3.70653	3.59093	3.46882	3.80742	3.67596	3.7582	4.01599	3.90908	3.71935	3.93037	3.81898	3.58299	3.96701	3.65123	3.56268	4.01002
ALDH3B2	2.58391	2.58884	2.2907	2.36098	2.32552	2.31808	2.21365	2.24853	2.23891	2.30057	2.23805	2.22179	2.25068	2.2247	2.26666	2.21072	2.24927	2.24757	2.20718	2.25521	2.2102	2.23282
ALDH4A1	6.69441	7.88183	7.15886	7.80178	7.5191	7.14586	7.30664	7.45044	5.98686	6.99471	5.8935	5.95554	5.71737	6.81904	7.31483	6.74886	7.69604	7.68073	6.75548	7.06668	6.17731	6.01919
ALDH5A1	7.82303	7.50211	7.19259	7.28012	7.31798	6.39218	6.08935	6.62656	5.65121	6.77477	6.01226	6.08204	6.11182	6.12417	6.5737	6.04442	6.3323	6.21708	5.92778	6.35387	6.22252	6.0265
ALDH6A1	7.89248	8.58606	7.82267	7.64753	7.64058	7.93391	6.70533	7.11769	6.656	7.32773	6.56964	6.50671	6.35336	7.06135	7.23926	7.28826	7.27153	7.02257	5.99608	6.86175	6.64918	6.73805
ALDH7A1	7.24586	6.90437	6.9147	7.17376	6.7883	6.87601	7.19181	6.89409	6.83146	6.89798	6.91382	7.13016	7.11556	7.64689	7.15686	6.88729	7.26314	7.32122	7.37222	6.91206	6.91685	7.24777
ALDH8A1	3.27263	2.82153	3.00865	2.59014	2.54923	3.68752	2.5418	2.39608	2.70044	2.82786	2.56395	2.26291	2.47764	2.94132	2.59672	3.91374	2.5768	2.30645	3.12662	2.49594	2.4286	2.45346
ALDH9A1	11.8881	11.5946	11.2961	11.8455	11.3106	11.1218	11.0283	11.0446	10.783	11.2841	11.0733	11.0037	11.1905	10.8649	10.953	10.9959	11.5173	10.9389	11.0832	11.0436	10.9433	10.8585
ALDOA	14.106	14.5748	14.3213	14.7395	14.7349	14.5635	13.2411	13.5663	13.1591	13.8457	12.9671	12.9214	13.2269	13.2044	13.8971	13.146	13.8847	13.6798	12.9467	13.6103	13.2905	13.2163
ALDOAP2	2.71854	3.25918	3.06361	2.69337	2.91222	2.67836	2.5577	2.59801	2.58688	2.65813	2.58589	2.56711	2.60048	2.57047	2.61895	2.55432	2.59885	2.76136	2.55023	2.60572	2.54944	2.61702
ALDOB	2.38891	2.36417	2.35069	2.43942	2.44434	2.46831	2.23611	2.2687	2.2558	2.32121	2.25812	2.2428	2.27087	2.24465	2.28699	2.23055	2.27144	2.26774	2.22885	2.27531	2.2299	2.25175
ALDOC	5.05886	4.41156	5.25618	4.25369	4.19516	4.92343	4.24518	4.41692	3.97731	4.57091	4.57204	5.24253	4.47178	4.71671	4.46043	4.47337	4.50688	4.69522	3.97878	4.48079	4.4678	4.7963
ALG1	3.02893	3.18629	2.94892	3.00089	3.37654	3.59957	3.0811	3.20379	2.97204	2.96163	3.00528	2.86021	3.34936	2.93904	2.91797	2.84596	2.92137	2.8934	2.84141	2.90324	2.8453	2.9137
ALG10	2.76997	2.63045	2.52005	2.56866	2.58369	2.7422	2.76144	2.6885	2.44851	2.71517	2.59321	2.46983	2.51851	2.47306	2.5213	2.65925	2.50119	2.49849	2.64417	2.50698	2.45695	2.59199
ALG12	4.93103	4.9228	5.10497	5.63479	5.65422	4.91665	4.69447	4.76914	4.74872	4.8795	4.7469	4.15733	4.75266	4.72027	4.80534	4.68676	4.84399	4.76663	4.91399	4.78108	4.6896	5.22878
ALG13	5.38153	5.03381	5.07216	4.98752	5.3045	5.41308	5.76468	5.99067	5.81882	5.73022	5.771	5.70091	5.97399	5.8925	5.96998	6.00564	5.57503	5.78975	5.83274	5.81311	5.89773	5.64455
ALG14	4.77074	4.3783	4.56047	4.49349	4.3449	4.88684	4.68113	4.5928	4.68581	4.73929	4.82197	4.9999	5.01253	4.64245	4.37323	4.38987	4.61776	4.80966	4.99458	4.55424	4.65455	4.78698
ALG2	5.04006	4.9866	4.6448	4.91039	5.08256	4.87275	4.98297	4.988	4.74649	4.76424	4.88743	4.84466	4.97063	5.00322	5.11787	5.10559	5.00143	4.89911	5.0523	4.99498	5.04642	4.80377
ALG3	7.04959	6.99361	7.18601	7.37915	7.54066	7.4337	6.56529	6.67032	6.34727	6.57238	6.42492	6.58944	6.73856	6.59806	6.72249	6.55661	6.67092	6.27294	6.54611	5.95297	6.55507	6.62216
ALG5	4.52006	4.16883	4.16719	4.30081	4.18821	4.34625	4.32194	4.31151	4.53478	4.3493	4.44076	4.4832	4.46603	4.27613	4.34709	4.26581	4.2764	4.40898	4.38602	4.33384	4.31745	4.3994
ALG6	6.32752	6.89742	6.57853	6.73418	6.91376	6.56218	7.60626	7.4567	6.93207	7.35327	7.2222	7.4409	6.65758	7.26448	7.24219	7.15382	6.80404	6.88962	7.38733	7.02205	7.25163	7.23384
ALG8	6.44258	5.99288	6.17195	6.27793	5.58879	6.02409	6.97357	6.63145	6.78417	6.63677	6.49757	7.02357	6.95055	6.88026	6.64659	6.94619	6.5875	6.46897	7.16236	6.14919	6.64032	6.59673
ALG9	5.73566	5.61118	5.70877	5.86326	5.47442	5.73159	5.87535	5.79324	5.86982	5.46097	5.80929	6.01744	5.89114	5.4512	5.75906	5.91115	5.61352	5.37176	5.81397	5.49775	5.62975	5.78409
ALK	2.4402	2.4178	2.40931	2.42208	2.5377	2.40414	2.29583	2.3867	2.32202	2.38598	2.32114	2.46408	2.33423	2.30729	2.35081	2.2928	2.33277	2.33102	2.28912	2.33997	2.29226	2.31572
ALKBH1	6.79733	6.36163	6.03596	6.43804	6.24412	6.25872	5.72995	5.96676	5.81245	5.98591	5.77699	5.62158	6.18479	6.10574	6.00454	6.06256	6.07407	5.98285	5.86387	5.65045	5.82763	5.794
ALKBH2	4.68051	6.20771	5.60667	6.04232	5.69191	6.26244	6.43815	5.66303	5.85674	6.31566	5.89682	6.30846	6.45068	5.81026	5.85345	5.88346	6.3326	6.41875	6.42839	6.01271	6.29693	6.13545
ALKBH3	8.68938	8.24731	8.29731	8.35123	7.73419	8.18284	8.03599	7.0577	7.90582	7.87103	8.83995	8.11249	8.10216	7.53524	7.98723	7.94868	8.10577	7.80336	8.31282	7.43342	7.7041	7.86426
ALKBH3-AS1	2.35285	2.33125	2.2907	2.35505	2.47286	2.31808	2.21365	2.26399	2.23891	2.30057	2.23805	2.2406	2.25068	2.2247	2.26666	2.21072	2.24927	2.24757	2.53394	2.25521	2.2102	2.23282
ALKBH4	5.36326	5.63775	5.30447	6.11934	5.5802	5.65589	4.29846	4.46278	4.07419	4.23525	4.02658	3.9164	4.75462	5.1459	5.162	4.36908	5.30685	4.45589	4.10138	5.35444	4.18869	4.48705
ALKBH5	7.99574	8.92175	8.19598	8.93179	8.81711	8.1816	6.76285	7.06054	7.06021	7.32357	7.05012	6.61653	6.95936	6.55038	7.35864	6.81753	7.5526	7.32325	6.9884	6.9624	7.06816	7.10028
ALKBH6	7.28277	5.66906	6.44957	5.72534	5.62343	6.15411	6.26321	6.12016	5.99539	6.49517	6.16057	6.10284	6.43565	6.06264	6.01328	6.13288	6.32422	6.34199	6.55673	6.08407	6.32665	6.09359
ALKBH7	6.02328	6.19322	6.18848	6.63937	6.37667	6.36012	5.2951	5.70287	5.19205	5.55103	5.17681	5.35382	5.4724	5.47636	5.72257	5.25356	5.85282	5.61835	5.53932	5.45072	5.44701	5.37385
ALKBH8	6.35375	4.97043	4.80203	5.36349	5.00374	5.85031	4.82505	4.60141	5.07547	5.25869	5.09657	4.96792	4.82996	4.81627	5.18877	5.00699	4.50823	5.15356	5.4556	5.45992	4.829	5.20538
ALLC	2.35285	2.33125	2.2907	2.33107	2.32552	2.31808	2.22344	2.24853	2.30657	2.49767	2.31125	2.22179	2.25068	2.2247	2.26666	2.21072	2.24927	2.35918	2.20718	2.25521	2.2102	2.23282
ALMS1	5.19761	5.04146	4.96578	4.97584	4.98045	5.2149	5.49564	5.19196	5.91163	5.52034	5.68546	6.32192	5.39904	5.77318	5.42465	6.01294	5.27094	5.38648	5.27185	5.81313	5.17517	5.54993
ALMS1-IT1	2.35336	2.33175	2.29119	2.33157	2.32603	2.31858	2.28598	2.26658	3.28164	2.30106	2.35494	2.22227	2.25116	2.22518	2.65789	2.2112	2.24975	2.25634	2.20718	2.2557	2.2405	2.52026
ALMS1P	2.43983	2.33125	2.2907	2.33107	2.32552	2.31808	2.21365	2.24853	2.23891	2.33946	2.23805	2.22179	2.25068	2.2247	2.26666	2.21072	2.24927	2.24757	2.2422	2.25521	2.2102	2.23282
ALOX12	2.35285	2.33125	2.2907	2.33107	2.38948	2.31808	2.21365	2.25311	2.23891	2.30057	2.23805	2.275	2.25068	2.2247	2.26666	2.21072	2.24927	2.32782	2.20718	2.25521	2.2102	2.23282
ALOX12B	2.40314	2.33125	2.2907	2.36387	2.32552	2.31808	2.21365	2.24853	2.23891	2.30057	2.23805	2.2247	2.25068	2.2247	2.26666	2.21072	2.24927	2.24757	2.20718	2.25521	2.2102	2.23282
ALOX12P2	2.35285	2.39759	2.2907	2.33107	2.32552	2.31808	2.21365	2.24853	2.23891	2.30057	2.23805	2.22179	2.25068	2.23064	2.26666	2.21072	2.24927	2.24757	2.20718	2.25993	2.2102	2.23282
ALOX15	2.80194	2.34456	2.44053	2.34438	3.23709	2.37582	2.22629	2.26137	2.25169	2.3137	2.25083	2.24706	2.26353	2.2374	2.2796	2.22335	2.26516	2.26041	2.21978	2.26809	2.22282	2.24557
ALOX15B	2.36697	2.57445	2.30445	2.4434	2.39281	2.73971	2.22694	2.37729	2.25234	2.31438	2.25148	2.43451	2.26419	2.23805	2.28026	2.22399	2.56086	2.30516	2.22379	2.26875	2.40445	2.24623
ALOX5	2.83458	3.03916	2.7814	2.58631	2.73161	3.26971	3.48812	3.72726	3.37728	3.23641	3.4738	3.62993	3.62629	3.5062	3.50365	3.75782	3.59727	3.37384	3.42206	3.31565	3.57397	3.29649
ALOX5AP	6.41037	3.65165	6.24237	5.55087	6.2955	6.74589	6.09554	6.95462	6.82576	4.98126	7.19052	7.4727	7.32986	6.87753	6.8239	7.11198	5.75248	5.81184	6.35001	4.96227	7.23976	7.10471
ALOXE3	2.35285	2.48558	2.2907	2.33107	2.32552	2.31808	2.21365	2.24853	2.23891	2.30057	2.23805	2.22179	2.25068	2.2247	2.26666	2.21072	2.24927	2.24757	2.20718	2.25521	2.2102	2.23282
ALPI	2.52602	2.59447	2.3494	2.37383	2.68776	2.36061	2.25426	2.28979	2.26177	2.34277	2.27911	2.26255	2.29197	2.26551	2.30824	2.25128	2.29053	2.28881	2.24768	2.29659	2.25075	2.27379
ALPK1	3.50017	3.76225	3.53404	3.72152	3.5589	3.63088	3.85923	3.78287	3.93939	3.89621	4.12018	4.40105	3.91059	4.13209	3.69179	4.90414	4.03254	3.77606	3.49839	3.75507	3.7485	3.90911
ALPK2	11.1911	11.3009	10.7372	10.6557	10.4697	9.81246	9.92203	9.9222	9.44712	9.64523	8.69319	10.3158	9.87192	9.17303	10.0153	10.2311	9.42883	10.424	9.6056	10.1895	9.85161	8.52299
ALPK3	11.2855	10.8223	10.584	10.2917	10.934	10.8896	9.72649	9.16336	9.38611	9.87263	8.7688	9.53647	8.72341	8.70339	9.66053	9.43728	9.35837	9.05189	10.0514	9.66569	9.62692	9.30777
ALPL	2.47622	2.72259	2.36538	2.68827	2.51687	2.53507	2.35464	2.43361	2.31653	2.37557	2.31101	2.29585	2.3592	2.35356	2.31874	2.40567	2.32259	2.32085	2.30403	2.32873	2.79943	2.30845
ALPP	2.35285	2.33125	2.2907	2.87912	2.32552	2.31808	2.21365	2.24853	2.23891	2.30057	2.23805	2.22179	2.25068	2.2247	2.26666	2.21072	2.24927	2.24757	2.20718	2.25521	2.2102	2.23282
ALPPL2	3.04492	3.49987	3.19788	2.95717	3.34412	3.26113	2.62545	2.61908	2.26999	2.73037	2.4036	2.62577	2.66937	2.63856	2.6914	2.62198	2.66769	2.62072	2.57092	2.67475	2.61953	2.57737
ALS2	4.93306	4.85078	4.7791	4.73478	4.75167	4.87432	4.69832	4.60147	4.69075	4.58031	4.6153	4.83983	4.58049	4.65555	4.58776	4.54902	4.40235	4.71024	4.52572	4.53111	4.46099	4.50418
ALS2CL	5.71147	6.30779	6.44574	6.14637	6.73407	6.06149	5.36641	5.42739	5.28039	5.48391	5.25294	5.30255	5.66247	6.05268	5.53152	5.45796	6.0745	5.44019	5.29271	5.53593	5.39589	5.40173
ALS2CR11	2.35728	2.34752	2.30946	2.37632	2.33416	2.32244	2.21937	2.25544	2.27763	2.30766	2.24357	2.36907	2.25491	2.25466	2.27092	2.21488	2.29066	2.25719	2.21374	2.26675	2.26628	2.23775
ALS2CR12	2.515	2.33932	2.29863	2.33914	2.33358	2.32611	2.22131	2.25632	2.26537	2.30853	2.25096	2.22948	2.25847	2.2324	2.2745	2.21838	2.25705	2.32981	2.35235	2.26302	2.21786	2.24056
ALX1	2.35285	2.33125	2.2907	2.33107	2.32552	2.31808	2.21365	2.24853	2.23891	2.30057	2.23805	2.72341	2.25068	2.2247	2.26666	2.21072	2.24927	2.24757	2.20718	2.36004	2.2102	2.23282
ALX3	2.41667	2.84574	2.2907	2.33107	2.32552	2.41701	2.21365	2.24853	2.23891	2.30057	2.23805	2.22179	2.25068	2.2247	2.26666	2.21072	2.24927	2.24757	2.20718	2.25521	2.2102	2.23282
ALX4	2.35285	2.33125	2.2907	2.33107	2.32552	2.31808	2.21365	2.24853	2.23891	2.30057	2.23805	2.22602	2.25068	2.2247	2.26666	2.21072	2.24927	2.24757	2.20718	2.25521	2.2102	2.23282
ALYREF	7.26726	7.80621	7.40012	8.19037	7.79856	7.86162	6.76911	7.16286	6.01417	6.6226	5.94148	5.16084	5.36448	6.48427	7.21567	6.74472	7.43817	7.0145	6.56963	6.32615	6.55079	6.17519
AMACR	2.98722	3.07816	2.87536	2.69411	3.27641	3.18646	2.42492	2.4123	2.3388	2.59977	2.42047	2.43463	2.46628	2.43781	2.48379	2.42171	2.46473	2.46288	2.41784	2.36365	2.24292	2.52361
AMBN	2.35375	2.33214	2.35996	2.33196	2.32641	2.31896	2.21449	2.27429	2.23976	2.30144	2.2389	2.22264	2.25706	2.22555	2.26752	2.21157	2.25012	2.24843	2.20802	2.25607	2.21105	2.23367
AMBP	2.35285	2.33125	2.2907	2.33107	2.32552	2.31808	2.21365	2.24853	2.23891	2.30057	2.23805	2.22566	2.25068	2.2247	2.26666	2.21072	2.24927	2.24757	2.21766	2.25521	2.2102	2.23282
AMBRA1	4.11668	3.98816	4.0163	4.02789	4.03718	4.06822	3.99866	4.0075	3.95453	3.98821	3.96622	3.91822	4.03423	3.89712	4.08773	3.93205	3.95571	4.15078	4.06459	4.06507	3.91356	3.91384
AMD1	9.00818	8.62273	8.17772	8.38742	8.87525	8.66825	8.23236	8.48318	7.91966	8.05192	8.02525	7.67628	7.96851	8.20479	8.28216	8.63711	8.13146	8.11189	7.99144	7.98708	8.10294	8.05752
AMDHD1	2.63836	2.61587	2.57371	2.61567	2.60944	2.60109	2.54391	2.29612	2.51225	2.58144	2.51129	2.25092	2.52546	2.49631	2.99996	2.48063	2.52388	2.49147	3.47242	2.49994	2.48004	2.50543
AMELX	2.35285	2.33125	2.2907	2.33107	2.98482	2.34154	2.21365	2.24853	2.23891	2.30647	2.23805	2.22179	2.25068	2.2247	2.26666	2.21072	2.24927	2.24757	2.20718	2.25521	2.22855	2.23282
AMELY	2.35285	2.33125	2.35156	2.33107	2.35496	2.31808	2.21365	2.24853	2.23891	2.30057	2.23805	2.22179	2.25068	2.2247	2.26666	2.21072	2.24927	2.24757	2.20718	2.25521	2.2102	2.23282
AMER1	3.27416	3.97212	3.2714	4.7643	3.14585	3.06707	2.92889	2.97505	2.96231	3.0439	2.70857	2.93967	2.97789	2.94351	2.99903	2.92502	2.97602	2.97378	2.92034	2.57692	2.92433	2.95426
AMER2	2.53246	2.46705	2.56564	2.41903	2.33346	2.41746	2.2212	2.34188	2.24131	2.30842	2.24568	2.23034	2.25835	2.23229	2.27439	2.21826	2.25694	2.25524	2.24856	2.2629	2.21774	2.24044
AMER3	2.4658	2.38563	2.2907	2.33107	2.6674	2.34185	2.21365	2.24853	2.23891	2.30057	2.23805	2.22179	2.25068	2.2247	2.27043	2.21697	2.24927	2.24757	2.20718	2.25521	2.2102	2.23282
AMFR	5.67588	9.06475	6.24535	7.32599	9.47033	8.01051	7.53395	6.8204	4.78034	7.22836	6.46745	4.23936	5.95857	6.88757	7.00269	7.59973	7.97689	6.82506	7.36408	6.52672	6.01842	7.94075
AMHR2	3.4275	3.76824	3.65986	2.82508	2.66365	3.37405	2.43262	2.47096	2.46037	2.52814	2.45943	2.44157	2.47331	2.31434	2.49087	2.42941	2.47176	2.4699	2.42551	2.4783	2.42883	2.45369
AMICA1	6.035	5.09354	6.18784	5.94202	5.32909	6.32681	6.65949	6.53757	6.11071	5.84494	6.25543	7.25972	6.53745	7.3674	6.61615	6.94682	6.70459	6.44257	7.13144	6.8145	6.95793	5.70286
AMIGO1	6.9146	7.38015	7.17251	8.0488	6.95378	6.86819	5.62059	4.86212	4.87243	4.87726	4.92921	5.13803	4.95702	4.87493	5.41558	4.89805	5.50962	4.28014	5.69764	5.38431	4.49086	4.4559
AMIGO2	4.19708	4.51169	7.21388	4.91632	4.2748	4.90153	5.43843	5.60835	5.58433	5.73813	6.06249	5.90592	5.61369	5.64063	5.88387	6.12714	5.74542	6.45681	5.76605	6.62075	5.78282	5.97533
AMMECR1	3.63218	3.32701	3.27051	2.87018	3.35345	3.52457	4.42984	4.42806	4.55305	4.45543	4.28892	4.69716	4.64398	4.69848	4.25964	4.77686	4.37724	4.18627	4.51384	4.31259	4.43398	4.62222
AMMECR1L	8.38909	7.33705	7.26649	7.44625	7.6394	7.22089	8.26847	8.2365	8.09656	7.99748	8.05403	7.98745	7.96198	7.99919	8.21939	8.02704	7.63593	7.88029	8.31033	8.04979	8.21064	8.17199
AMN	2.84969	2.91325	2.69456	2.94322	3.25276	3.02824	2.48203	2.52944	2.30475	2.59658	2.38948	2.2993	2.55603	2.48647	2.5275	2.47085	2.54148	2.51965	2.49117	2.5475	2.47793	2.51856
AMN1	7.55223	6.61712	6.29762	7.56817	6.66582	6.89767	6.35133	6.69199	6.29287	6.66425	5.99139	5.81628	6.42531	6.01673	6.51763	6.07782	6.32346	6.29592	6.53459	6.42372	6.39647	6.13851
AMOT	5.07529	4.97593	4.40495	4.89843	5.01635	4.12688	5.25058	4.9436	4.82951	4.89808	3.75286	5.01555	4.85444	4.79886	4.99891	4.99082	5.13708	4.69711	4.64251	4.88393	4.75016	4.45128
AMOTL1	7.6066	7.22869	7.56864	7.23795	7.52184	7.75245	6.87894	7.0356	7.21676	6.94079	6.9479	6.92801	7.53403	6.69056	6.96885	6.70174	6.95634	6.9774	6.84191	6.55637	6.84776	7.09363
AMOTL2	7.21748	8.43423	7.57266	7.69884	6.63025	7.01324	8.56264	8.31437	9.63645	8.38193	9.63738	7.67455	8.18926	8.26606	8.15042	8.18205	8.35843	8.26846	8.89465	8.68279	8.01509	8.67525
AMPD1	14.1724	14.6273	13.6968	14.6508	13.7791	13.3166	12.9346	13.3372	13.2816	13.4538	12.3204	12.401	12.6208	12.7448	13.3058	13.149	13.7565	13.683	12.5712	13.2451	13.7707	12.3776
AMPD2	5.80472	5.1175	5.65138	5.75098	5.19299	5.80002	5.56453	5.54736	5.5236	4.9879	5.52149	6.53097	5.60475	5.48855	5.19233	5.87152	5.66789	5.54499	5.60717	5.5511	5.49763	5.5086
AMPD3	9.63615	8.52744	8.05158	7.09916	9.49061	10.8659	8.12641	7.86662	7.66881	6.72933	8.62637	7.56014	7.6065	7.93253	8.14169	8.27182	7.85824	7.79737	8.37682	8.72831	7.2435	8.33872
AMPH	4.58066	4.80503	4.72144	4.09314	4.28733	4.45117	4.67021	4.50102	4.5308	4.20409	4.68213	3.92424	4.63895	5.56536	4.58089	5.5192	4.12329	3.71598	4.14297	4.98224	4.79176	4.88346
AMT	7.13583	7.4632	7.34093	7.62786	6.86631	7.19817	7.42084	7.10059	7.3047	7.66226	7.0887	7.23065	6.59376	7.06232	7.2704	7.03336	7.62971	7.34822	6.69871	6.85819	7.46992	7.14292
AMZ1	3.57967	2.86095	3.22596	2.93504	3.0947	3.30055	2.6585	2.83969	2.68883	2.76288	2.56038	2.66827	2.88724	2.67176	2.72215	2.65903	2.68452	2.69924	2.74639	2.67557	2.55275	2.68152
AMZ2	10.9619	10.6672	10.5915	10.7113	10.6156	10.5532	9.93366	10.0517	9.94253	10.0603	10.0874	9.92773	10.2004	9.75434	10.2318	9.68114	10.3417	10.0105	9.91687	9.69177	9.98278	9.96776
AMZ2P1	8.63601	8.0586	7.61583	8.40886	8.02632	8.25074	6.95998	7.49388	7.59372	7.35331	7.54008	7.18156	7.56138	7.14768	7.63736	7.24349	7.64563	7.68308	7.25157	7.08384	7.61066	7.51938
ANAPC10	7.13155	6.77016	6.59674	6.42717	6.74884	6.53138	6.71742	6.86178	6.97634	7.25402	6.79068	6.60303	6.82162	6.58638	6.90154	6.83084	6.39817	7.26142	6.88264	6.85232	6.63009	6.73899
ANAPC11	7.49438	7.65336	7.09001	7.34134	7.19122	7.18209	6.9692	7.10967	6.92465	7.26464	6.94312	6.9849	7.11217	6.91365	7.12553	6.83652	7.13874	7.06595	6.97458	7.06245	6.89236	6.96716
ANAPC13	6.88161	7.03793	6.67583	6.86641	6.64486	6.70791	6.5111	6.43445	6.50536	6.43395	6.41565	6.39339	6.51931	6.38834	6.55079	6.36174	6.44965	6.4751	6.34984	6.36121	6.191	6.33244
ANAPC15	9.32701	8.99208	9.20154	9.57257	9.10575	9.12567	8.14365	8.26324	7.43915	8.036	7.94841	8.12472	8.43945	7.70333	8.41906	7.78018	8.42563	8.23906	8.79012	8.0155	7.99048	8.12376
ANAPC16	10.9263	10.9343	10.6524	10.9714	10.6306	10.2048	9.75873	10.0222	9.89158	10.3102	9.78828	9.71051	9.68069	9.78978	10.182	9.68752	10.1919	10.1594	9.56627	10.134	9.72422	9.87336
ANAPC2	5.59601	6.15057	6.6144	6.56051	6.3633	6.33927	5.91027	5.88406	5.83987	5.85627	5.92566	5.62273	5.66459	5.81699	5.68689	5.62756	6.42104	5.72137	6.1533	5.74081	5.83178	5.77403
ANAPC4	8.38134	7.86934	8.23307	8.54871	7.8797	8.22377	8.32466	8.13137	8.52769	8.54727	8.59815	8.42618	8.2639	8.4195	8.5731	8.61215	8.28136	8.30335	8.37469	8.65818	7.94515	8.30648
ANAPC5	9.01584	8.29616	8.38748	8.53578	8.593	8.68437	7.99125	8.43211	8.80682	8.81734	8.6717	8.49776	8.38443	8.12674	8.44512	8.00877	8.7439	8.4425	7.79314	8.29053	8.34286	8.37841
ANAPC7	7.83478	7.09893	6.84604	7.42788	6.61435	7.24143	7.15183	7.51468	7.08049	6.93243	7.79921	7.05739	7.25824	7.02864	7.19913	7.23281	7.12072	7.00973	7.50341	7.00426	6.83367	7.22269
ANG	3.99916	3.96969	3.87867	4.2468	3.39538	3.55131	5.21895	4.76803	6.20856	4.17315	5.06636	5.95039	5.45444	5.7747	4.80818	5.10541	5.49669	5.42787	4.35378	5.68299	5.48002	5.68812
ANGEL1	4.75534	4.81826	4.86638	5.23806	4.72791	4.859	4.64013	4.71799	4.68021	4.66814	4.60239	4.55074	4.66963	4.58423	4.60938	4.59864	4.69831	4.65538	4.92688	4.60229	4.64233	4.63628
ANGEL2	5.55143	5.41902	5.28217	5.14583	5.21608	5.60713	5.47526	5.41411	5.39621	5.45357	5.69782	5.43237	5.32085	5.43454	5.40897	5.54781	5.60935	5.70225	5.2899	5.49494	5.166	5.67255
ANGPT1	6.78487	5.75135	5.78256	5.92296	5.53622	5.43655	5.92988	6.25835	5.63579	5.91002	5.83716	6.01836	5.47195	5.44551	5.40656	5.33225	5.85398	6.15354	4.86558	6.0719	5.72076	5.5812
ANGPT2	3.86083	4.54855	4.46487	4.42488	3.98175	3.96624	4.0206	4.17976	4.53992	4.23726	4.40487	4.05667	4.00841	3.61109	3.89083	4.13146	3.48444	4.37165	3.59949	4.15977	3.99876	4.36963
ANGPT4	2.35285	2.33125	2.2907	2.33107	2.32552	2.31808	2.21365	2.24853	2.23891	2.30057	2.2461	2.23807	2.30984	2.2247	2.26666	2.21072	2.24927	2.24757	2.20718	2.25521	2.2102	2.23282
ANGPTL1	8.89878	8.09986	8.73547	7.95844	8.45351	8.48734	8.84635	9.93842	8.82906	9.52754	9.6962	8.96208	8.84225	9.02193	9.69098	9.1715	8.25012	9.11285	9.74701	9.49151	9.26601	9.16923
ANGPTL2	8.17962	8.0215	8.2503	7.31707	8.2618	9.23785	8.0472	9.01937	8.97768	8.52722	9.7094	7.85374	8.63877	8.85912	9.33178	8.61769	7.99285	8.10386	8.80738	8.5302	8.99089	8.73972
ANGPTL3	2.35285	2.33125	2.31583	2.34463	2.3271	2.32688	2.21365	2.24853	2.23891	2.30057	2.23805	2.22179	2.25068	2.2247	2.26666	2.21072	2.24927	2.25803	2.20718	2.25521	2.21154	2.23282
ANGPTL4	3.28821	3.307	3.44305	2.73559	3.70409	3.55258	3.79186	4.5916	4.30849	2.55314	4.23249	3.13034	3.09681	4.19142	3.97706	5.44151	3.49423	4.55342	2.86179	6.73687	3.04505	3.15264
ANGPTL6	2.42041	2.39819	2.35647	2.6283	2.3923	2.38464	2.27721	2.3131	2.72178	2.36662	2.30231	2.28558	2.38966	2.28857	2.33174	2.2742	2.31385	2.31211	2.27056	2.31997	2.27366	2.29693
ANGPTL7	2.59928	2.33125	2.2907	2.33107	2.32552	2.31808	2.21365	2.24853	3.36001	2.30057	2.23805	2.22179	2.25068	2.2247	2.26666	2.21072	2.24927	2.24757	2.20718	3.01088	2.2102	2.23282
ANHX	2.36139	2.33971	2.33489	2.77098	2.33397	2.3265	2.22169	2.47818	2.24703	2.30892	2.24617	2.22986	2.53816	2.28389	2.37174	2.21875	2.45599	2.50797	2.21519	2.39948	2.21823	2.24093
ANK1	11.3474	11.3759	10.7794	11.9539	11.3034	11.1535	10.6401	11.0044	10.3546	11.2217	10.3144	10.7183	10.8462	10.4459	10.7809	9.93705	11.1689	10.6967	10.9175	10.6038	10.521	10.7809
ANK2	6.62513	6.2899	6.62833	6.2967	6.4741	5.58134	6.66588	6.98095	7.72734	7.51877	7.06656	7.02046	6.95523	6.53936	7.30149	6.1982	7.35485	7.16999	5.81848	7.10032	6.93035	7.2608
ANK3	8.03839	7.46983	7.53973	7.66015	7.22693	6.65519	7.60817	7.84075	7.93764	8.0964	7.74897	7.35242	7.55902	7.65775	7.81582	7.46547	7.73143	7.63833	7.26345	7.95629	7.42476	7.7114
ANKAR	2.35285	2.33125	2.2907	2.35262	2.32552	2.37219	2.21365	2.24853	2.23891	2.30057	2.23805	2.22179	2.25068	2.2247	2.26666	2.21072	2.24927	2.24757	2.20718	2.25521	2.21463	2.23282
ANKDD1A	2.99234	3.77125	4.19411	3.37082	3.55804	3.12965	3.42829	3.44025	4.04034	3.44713	3.52422	3.52375	3.44353	3.749	3.42645	3.43995	3.4373	3.91197	3.60493	3.61586	3.7856	3.76296
ANKEF1	2.80111	2.90362	2.8051	2.77518	3.25336	2.82575	2.63539	2.84396	2.66916	2.83729	2.68195	2.64509	2.82565	2.66016	2.6985	2.5752	2.67354	2.67578	2.65901	2.68488	2.75078	2.79666
ANKFN1	2.35285	2.33125	2.3184	2.37158	2.32552	2.31808	2.21365	2.24853	2.23891	2.30057	2.23805	2.22179	2.25068	2.2247	2.26666	2.21072	2.26736	2.24757	2.20718	2.25521	2.2102	2.23282
ANKFY1	4.56384	4.49085	4.60399	4.06328	4.23079	4.40899	4.44749	4.5369	4.70358	4.57526	4.5847	4.60657	4.51246	4.53531	4.60837	4.6038	4.60463	4.52607	4.26396	4.62025	4.57844	4.59313
ANKH	6.3593	6.3056	6.26502	6.41185	6.26998	6.37093	5.57951	5.93056	5.34859	5.90485	5.55816	5.45465	5.64057	5.3786	5.97392	5.66543	5.84129	5.68031	5.59059	5.71358	5.73832	5.66095
ANKHD1	2.65557	2.64783	2.60177	2.64762	2.64132	2.63287	3.9261	2.57862	3.10533	2.61298	3.40028	2.54616	2.64879	2.61284	2.58254	3.13743	2.55471	2.55279	2.50691	3.33951	2.62887	3.25056
ANKIB1	6.77681	6.08934	6.10329	6.27516	6.06803	6.25208	5.95128	6.16371	6.14271	6.19246	5.99234	6.3101	6.03249	6.06423	6.0686	6.25182	6.11632	6.12524	5.90932	6.25715	6.0217	5.98155
ANKLE1	2.80437	2.33125	2.55358	2.33107	2.32552	2.31808	2.42444	2.24853	2.23891	2.30057	2.23805	2.22179	2.25068	2.2247	2.26666	2.21072	2.24927	2.24757	2.20718	2.27642	2.2102	2.23282
ANKLE2	4.98691	5.14086	4.90769	5.26646	4.858	5.00869	5.09116	4.74204	4.91556	4.78995	4.74025	4.69434	4.68022	4.68106	4.81219	4.74228	4.92015	4.80134	5.21668	4.76901	4.80329	4.82882
ANKMY1	2.50951	2.55722	2.31055	2.48846	2.63447	2.40312	2.23284	2.26785	2.26181	2.32217	2.25504	2.24348	2.27001	2.24998	2.2863	2.28031	2.26876	2.26706	2.26283	2.26682	2.24584	2.25707
ANKMY2	10.4872	9.42947	9.56633	10.2013	9.46348	9.26519	8.90746	9.22035	9.10953	8.90178	8.72642	9.18082	9.18012	8.9872	9.20915	9.00935	8.90392	9.30164	8.96535	8.83713	8.89298	8.92361
ANKRA2	7.87549	6.71902	7.14763	7.38627	6.56239	6.80712	8.23006	7.7511	7.96907	7.80247	8.30721	7.41039	7.50772	7.96321	7.97688	8.27034	7.586	8.1079	7.94041	8.13534	7.66337	8.11857
ANKRD1	4.68028	3.34881	5.11532	3.55972	9.97987	7.76001	7.18766	5.51261	6.23413	7.43537	6.41467	4.64985	4.06211	6.19125	8.42228	7.32582	5.79258	5.34722	9.01922	7.30882	4.45613	5.33301
ANKRD10	6.64224	6.34487	6.34458	6.56263	6.40848	6.88368	6.86245	7.26815	7.04844	7.0359	7.02246	6.72372	6.70632	6.93334	7.02937	6.96017	7.03172	7.11456	6.79579	6.96709	6.94061	6.84583
ANKRD10-IT1	8.84404	8.39169	8.44833	8.44019	8.45358	8.6963	9.00662	9.01245	9.12633	9.58688	9.01626	8.8123	8.32663	9.09646	8.7395	8.72878	9.28275	9.13742	8.2825	9.2217	8.6907	9.33853
ANKRD11	6.22441	5.3825	5.47544	5.31122	5.07546	5.15148	4.88897	4.96803	4.9814	5.13573	4.87762	4.83506	4.75308	4.89057	5.03875	4.90836	5.18459	5.16856	4.92792	5.1807	4.86286	4.92551
ANKRD12	7.59213	6.18302	6.39784	6.46721	6.15862	6.18825	6.05546	5.87603	6.95547	6.66723	6.35999	6.42233	5.79106	6.43521	6.89065	6.43355	5.77578	6.40349	5.43525	6.78348	6.21523	6.35649
ANKRD13A	6.77886	6.64383	6.86959	6.74998	6.49893	6.91924	6.93524	6.88732	7.51747	7.58371	7.1407	7.06578	7.10806	7.34406	6.99565	7.42002	7.51143	7.14745	6.99349	7.4027	6.84148	7.18441
ANKRD13B	5.53923	6.10441	5.64447	5.33092	6.20749	6.00433	4.48783	4.45889	4.15985	4.90097	4.75629	4.7423	4.86977	4.75634	5.01158	4.52346	4.75423	4.69667	4.68099	4.92494	4.73275	4.72673
ANKRD13C	5.34316	5.28012	4.98675	5.06454	5.22431	5.47103	5.05633	5.40811	5.33535	5.26148	5.31073	5.15941	5.02109	5.22472	5.42856	5.32129	4.92878	5.31751	5.20907	5.43627	5.30676	5.39633
ANKRD13D	3.57627	4.28205	3.90698	3.95918	4.20568	4.4493	4.06873	3.60696	3.94958	4.11821	3.95131	4.09462	3.92219	4.03635	3.7592	4.22182	4.30256	3.88766	4.01548	3.96288	3.81556	3.79725
ANKRD16	3.81998	3.9808	3.40589	4.20283	4.29014	4.08444	4.17859	3.63453	3.68645	3.78174	3.63359	3.34438	3.65409	3.94286	3.87394	3.61775	3.98128	3.71141	3.71809	3.69951	3.7102	3.62511
ANKRD17	9.24653	8.99076	9.01648	9.18203	9.11205	9.0335	8.6072	8.68263	8.8605	8.97289	8.70893	8.45708	8.51242	8.50743	8.81459	8.63599	8.93685	8.79233	8.47029	9.03512	8.57745	8.51192
ANKRD18A	2.35614	2.33451	2.29327	2.50348	2.32814	2.32132	2.21674	2.25167	2.24142	2.30378	2.24117	2.2842	2.25382	2.3094	2.26982	2.21292	2.25179	2.25071	2.21027	2.25836	2.22423	2.23594
ANKRD18B	2.35285	2.33125	2.2907	2.33107	2.32552	2.36874	2.21365	2.24853	2.23891	2.30057	2.23805	2.22179	2.25068	2.2247	2.26666	2.21072	2.24927	2.24757	2.20718	2.25521	2.2102	2.23282
ANKRD19P	2.66807	2.3321	3.69007	2.33192	2.65498	2.65893	2.21446	2.24936	2.23972	2.30141	2.23887	2.2226	2.2515	2.22551	2.26748	2.21153	2.25009	2.2484	2.20799	2.25604	2.2102	2.23364
ANKRD2	13.1354	11.7009	11.9701	11.4152	13.039	13.7932	11.1301	9.38434	8.9518	9.50709	10.6635	9.73372	9.3098	9.74508	10.1789	11.3031	9.96643	8.23079	9.68559	9.84418	9.29287	8.70387
ANKRD20A11P	5.37408	5.33459	4.00291	4.58078	4.94828	4.93244	4.51605	4.78446	4.76397	4.78743	4.99444	4.70969	4.75693	4.73374	4.80399	3.77718	3.74683	4.78241	4.23539	4.16981	3.50175	4.01823
ANKRD20A12P	2.68362	2.33205	2.29148	2.45782	2.50601	2.37709	2.21441	2.24931	2.23967	2.33163	2.24884	2.24011	2.25145	2.23317	2.26743	2.21315	2.25004	2.24835	2.20794	2.25684	2.21096	2.23359
ANKRD22	2.35684	2.3352	2.29453	2.33502	2.32947	2.39172	2.21736	2.27357	2.2427	2.38217	2.26288	2.31053	2.64374	2.22847	2.2705	2.21447	2.25308	2.25138	2.21092	2.29958	2.21865	2.32728
ANKRD23	9.28841	9.30526	9.29592	9.74509	9.43929	9.29584	8.9534	8.30553	8.39191	8.9792	7.91176	8.16379	8.58752	7.60748	8.75465	8.21048	8.6292	9.00114	9.45171	7.97666	8.52934	8.51982
ANKRD24	2.35285	2.33125	2.35647	2.33107	2.32552	2.37197	2.21365	2.24853	2.23891	2.30057	2.23805	2.22179	2.33823	2.2247	2.26666	2.21072	2.24927	2.24757	2.20718	2.25521	2.2102	2.23282
ANKRD26	6.26144	6.07068	5.48065	6.25738	6.54998	5.2713	4.71287	5.62878	5.17724	5.61674	4.56084	4.8023	4.26323	5.33991	5.5317	5.07378	4.48921	5.44209	4.57336	4.81636	5.88914	5.03518
ANKRD26P3	2.35285	2.33125	2.2907	2.33107	2.32552	2.31808	2.21365	2.24853	2.23891	2.30057	2.23805	2.22179	2.25068	2.2247	2.26666	2.21072	2.24927	2.24757	2.20718	2.26	2.2102	2.23282
ANKRD27	8.51445	7.74753	7.95299	8.32001	7.1861	6.91684	7.6954	7.4205	7.75268	7.5694	7.59493	7.64283	7.42722	7.48649	7.60619	7.73196	7.01191	7.64184	7.50431	7.85939	7.53061	7.49252
ANKRD28	9.02302	8.24234	7.83122	8.0185	8.62867	8.11627	7.36011	7.71485	8.44027	8.94604	7.44907	7.90833	7.24102	7.63259	8.12865	8.26763	7.56008	7.9533	7.45801	8.60963	7.76151	7.78706
ANKRD29	4.54446	5.33715	6.19931	6.19276	5.71858	5.51591	5.87395	6.7557	6.77308	6.9918	6.72323	7.11218	6.82259	6.64439	6.53856	6.96021	6.66643	6.8128	5.99444	6.6058	7.13123	7.2129
ANKRD30A	2.35285	2.33125	2.2907	2.33107	2.32552	2.31808	2.21365	2.27778	2.23891	2.30057	2.23805	2.22179	2.25068	2.2247	2.26666	2.21072	2.24927	2.24757	2.20718	2.25521	2.2102	2.23282
ANKRD30B	2.35285	2.3591	2.31277	2.39496	2.32552	2.45699	2.21365	2.24853	2.23891	2.30057	2.40321	2.22179	2.30249	2.2247	2.51566	2.21072	2.24927	2.24757	2.20718	2.25521	2.26851	2.23282
ANKRD30BP2	2.35285	2.68353	2.2907	2.33107	2.32552	2.31808	2.21365	2.24853	2.23891	2.30057	2.27665	2.22179	2.25068	2.2247	2.26666	2.26601	2.24927	2.24757	2.45601	2.25521	2.2102	2.25519
ANKRD30BP3	2.35371	2.3321	2.29153	2.33192	2.39473	2.57475	2.25539	2.25026	2.39041	2.78419	2.44948	2.35041	2.2515	2.25634	2.34311	2.21218	2.2502	2.24839	2.20799	2.28832	2.21101	2.23364
ANKRD31	2.35285	2.33125	2.2907	2.4614	2.32552	2.31808	2.21365	2.25206	2.23891	2.30057	2.23805	2.22179	2.25068	2.2247	2.26666	2.21072	2.24927	2.24757	2.20718	2.25521	2.2102	2.23282
ANKRD32	4.3358	4.39055	4.06812	4.05752	4.18954	3.63476	4.10313	4.16364	4.40345	4.23997	4.18216	4.07534	4.09415	4.40548	4.34877	4.41828	3.91442	4.19343	4.39815	4.05979	4.09806	4.18102
ANKRD33	2.35825	2.3366	2.29596	2.33642	3.06146	2.3234	2.21873	2.56958	2.24404	2.30585	2.24318	2.4427	2.39459	2.2298	2.27186	2.21627	2.25443	2.25273	2.32894	2.2708	2.21528	2.23795
ANKRD33B	4.50634	3.13492	5.90672	3.13467	5.77851	4.30683	3.1765	3.14404	3.02085	3.48819	3.39026	4.19573	3.14704	3.37004	5.06124	2.70971	3.38705	4.86339	3.33302	4.96912	4.38982	3.0301
ANKRD34A	2.35285	2.33125	2.2907	2.33107	2.32552	2.31808	2.21365	2.24853	2.23891	2.30057	2.23805	2.22179	2.25068	2.35816	2.26666	2.21072	2.24927	2.24757	2.20718	2.25521	2.2102	2.23282
ANKRD34C	2.35285	2.33125	2.2907	2.33107	2.32552	2.31808	2.21365	2.24853	2.23891	2.30057	2.23805	2.22179	2.25068	2.2247	2.26666	2.21072	2.24927	2.24757	2.20718	2.25521	2.2102	2.23282
ANKRD35	7.34032	7.24143	6.71138	7.89299	6.73856	7.02467	7.22873	7.06456	7.04535	6.49805	7.00168	6.92297	6.70538	6.53138	7.00087	6.50052	6.95108	6.49092	6.76389	6.53763	6.67437	6.55761
ANKRD36	2.97082	3.27153	2.7422	2.76672	2.88709	3.04438	3.4951	3.48495	3.86053	4.23754	3.81167	3.37634	3.06169	3.256	3.31741	3.09855	3.31244	3.28948	2.80822	3.30806	3.16186	3.40475
ANKRD36B	6.1159	6.2896	6.25455	5.10637	4.89662	6.13786	7.15822	7.0023	7.72671	8.20384	7.42266	7.09087	6.38403	7.41669	7.05966	6.90061	7.0055	7.00023	5.627	7.99406	6.93128	7.41031
ANKRD36BP2	2.68005	2.33125	2.2907	2.53648	2.32552	2.31808	2.21365	2.38302	2.35661	2.30315	2.25765	2.51404	2.2651	2.25548	2.26666	2.21072	2.29252	2.27919	2.20718	2.40535	2.35866	2.23282
ANKRD36C	2.35857	2.33692	2.29626	2.44596	2.33117	2.32183	2.26838	2.254	3.13728	2.4653	2.5423	2.4991	2.25615	2.2301	2.40965	2.21609	2.28143	2.42297	2.78626	2.26069	2.424	2.23825
ANKRD37	7.6802	6.35535	5.93752	5.9584	7.25059	5.95594	5.96739	6.56811	6.19025	6.3988	5.91538	5.24398	5.49604	5.27282	6.45344	6.23561	5.73918	6.30856	6.27491	6.37271	6.1327	5.84422
ANKRD39	6.80441	6.74884	6.45086	5.64495	5.9736	6.0235	5.0498	5.37247	4.79039	5.27071	5.83767	5.82322	6.11665	5.25555	5.89464	5.10067	5.68058	5.50633	5.26204	5.37385	5.48589	5.2828
ANKRD40	6.33361	6.52474	6.05077	6.75221	6.57774	6.41618	5.38469	5.37962	5.31925	5.96563	5.4888	5.38883	5.21938	5.22508	5.62028	5.47499	5.42774	5.35368	5.45782	5.32566	5.29361	5.30019
ANKRD44	3.2394	3.06641	3.44113	3.30232	3.28533	3.45508	4.03428	3.99844	4.47794	4.10268	4.18325	4.27168	4.15155	4.25134	4.14133	4.25844	3.97351	4.28384	4.20663	4.4597	4.23788	4.17798
ANKRD44-IT1	2.35285	2.33125	2.2907	2.33107	2.32552	2.31808	2.21365	2.24853	2.23891	2.30057	2.23805	2.22179	2.25068	2.34007	2.26666	2.21072	2.24927	2.24757	2.20718	2.25521	2.2102	2.23282
ANKRD45	2.35285	2.33125	3.19016	2.33107	2.32552	2.31808	2.21365	2.24853	2.23891	2.30057	2.23805	2.22179	2.28365	2.2247	2.26666	2.21072	2.24927	2.24757	2.20718	2.25521	2.2102	2.23282
ANKRD46	10.6435	10.6159	10.1622	10.6386	10.1407	9.72202	8.86136	9.29899	9.09261	9.72638	9.22939	9.20313	9.19596	8.73188	9.58184	8.9254	9.13809	9.46481	8.96065	9.17557	9.0603	9.00634
ANKRD49	8.06427	7.33991	7.44001	7.41097	7.11692	7.57485	7.58498	7.44379	7.62118	7.56775	7.43696	7.57019	7.55494	7.4734	7.65705	7.57682	7.39291	7.70737	7.33078	7.47921	7.41279	7.50435
ANKRD50	4.26795	4.07601	4.41151	4.04036	4.37447	4.54301	5.38914	5.3336	5.46522	5.21565	5.23907	5.57962	5.69071	5.30725	5.35993	5.75342	5.25537	5.069	5.53181	5.32426	5.21975	5.57618
ANKRD52	6.02791	6.50588	6.28571	6.46	6.51518	6.48465	5.15734	4.84388	4.80928	4.63997	4.44262	5.03416	4.48544	4.89916	4.64378	5.18258	5.04063	4.48173	5.51748	4.65979	4.8481	4.99079
ANKRD53	2.70868	2.64594	3.04032	2.86754	2.69371	2.63567	2.51693	2.61816	2.55692	2.61576	2.54467	2.68694	2.66123	2.53617	2.5772	2.50709	2.55561	2.5564	2.56562	2.49812	2.50232	2.60683
ANKRD54	4.0081	4.23281	3.99177	4.46355	3.91998	3.82111	3.86103	3.47321	3.47084	3.57371	3.81951	3.47482	3.48909	3.47084	3.51386	3.43936	3.4869	3.48428	3.71762	3.61961	3.50961	3.5765
ANKRD55	2.35285	2.33125	2.2907	2.33107	2.32552	2.31808	2.21365	2.25135	2.30929	2.30057	2.26592	2.22179	2.25068	2.24861	2.26666	2.21072	2.24927	2.24757	2.20718	2.26362	2.2102	2.24874
ANKRD6	5.27689	5.49981	5.62957	5.53734	4.67485	4.90512	5.71837	6.07352	5.96868	5.77524	6.37267	6.36682	6.23999	5.48469	5.98243	5.91542	5.67191	5.67225	6.00428	5.40724	5.9966	5.88611
ANKRD60	2.35285	2.33125	2.2907	2.33107	2.87149	2.31808	2.21365	2.24853	2.23891	2.30057	2.23805	2.22179	2.25068	2.2247	2.26666	2.21072	2.24927	2.24757	2.20718	2.25521	2.2102	2.23282
ANKRD65	2.36184	2.41927	2.37697	2.33997	2.33441	2.3211	2.2221	2.25712	2.24746	2.30935	2.34661	2.23028	2.49798	2.23319	2.27531	2.22031	2.32551	2.25616	2.21561	2.2644	2.27702	2.24135
ANKRD7	2.35285	2.33125	2.2907	2.33107	2.32552	2.31808	2.21365	2.24853	2.23891	2.30057	2.23805	2.22179	2.25068	2.2247	2.26666	2.21072	2.24927	2.24757	2.20718	2.25521	2.2102	2.23282
ANKRD9	6.94443	7.39719	7.04863	7.12538	7.02401	6.88444	6.33491	6.25146	5.68342	6.5467	5.78433	6.0193	5.84484	5.87708	6.62294	6.12182	6.42012	6.18075	6.48808	6.66774	6.05518	6.3518
ANKS1A	8.26652	8.15323	8.71097	8.73818	8.86297	7.93814	8.82618	8.53789	9.11702	8.89093	8.76095	9.09565	9.26303	8.97931	8.77984	9.07041	9.05979	8.53869	8.92721	9.09069	8.74811	8.80413
ANKS1B	2.54405	2.52533	2.49839	2.65838	2.51631	2.46504	2.39002	2.54741	2.53329	3.05601	3.57973	2.42746	2.45129	2.4111	2.99156	2.55881	2.43343	2.43522	2.58801	2.46105	2.39634	2.41991
ANKS3	5.60862	4.90757	4.8222	4.73761	4.90375	4.90116	4.83276	4.73344	4.79605	4.75383	4.57032	4.41924	4.82249	4.6894	4.4595	4.7212	4.57493	4.69496	4.64639	4.90741	4.53525	4.67888
ANKS4B	2.35285	2.33125	2.58903	2.33107	2.32552	2.31808	2.21365	2.24853	2.23891	2.30057	2.23805	2.22179	2.25068	2.2247	2.26666	2.21072	2.24927	2.24757	2.20718	2.25521	2.2102	2.23282
ANKS6	3.07745	2.9822	2.95188	3.08152	2.95428	3.15145	3.27001	2.85833	2.90471	3.14102	2.87052	2.968	3.04911	2.96376	2.9584	2.99366	2.90949	2.86468	2.85409	3.00873	3.01155	3.20234
ANKUB1	2.35285	2.33125	2.30798	2.33107	2.32552	2.31808	2.21365	2.24853	2.23891	2.30057	2.23805	2.22179	2.25068	2.2247	2.26666	2.21072	2.24927	2.24757	2.20718	2.25521	2.2102	2.23282
ANKZF1	5.63285	5.58114	5.48405	5.5807	5.36922	5.54961	5.20667	5.34712	5.66407	5.50768	5.31807	5.52668	5.10743	5.61575	5.42649	5.29259	5.53877	5.20952	5.28411	5.3991	5.50842	5.39192
ANLN	2.85326	2.47191	2.51218	2.80275	2.89242	2.78602	4.80988	4.55048	4.3041	5.00916	5.81669	4.40556	5.86702	6.31014	4.10146	5.53322	5.3334	4.34664	6.52055	4.14029	5.59288	5.59723
ANO1	4.39526	4.4414	4.42436	4.65584	4.71111	4.38535	3.84681	3.86014	4.20139	4.13652	4.02542	3.97084	4.43047	3.81284	4.03567	3.92747	4.01653	3.99729	3.92292	4.21722	4.00293	4.6734
ANO10	6.02579	6.80275	5.59806	6.31266	6.9437	6.24641	5.83964	6.12481	5.74649	6.02545	6.18209	6.47927	6.70087	6.01368	6.20378	5.81538	5.68009	5.66505	6.39497	6.16992	5.97444	6.41197
ANO2	2.41975	2.40456	2.40915	2.36004	2.35443	2.365	2.24116	2.27648	2.26673	2.32445	2.25826	2.2494	2.27865	2.25235	2.32684	2.32758	2.27722	2.2709	2.23461	2.28381	2.23767	2.26057
ANO3	2.35285	2.33125	2.2907	2.33107	2.32552	2.31808	2.21365	2.24853	2.23891	2.30057	2.23805	2.22179	2.25068	2.2247	2.26666	2.21072	2.24927	2.24757	2.20718	2.25521	2.2102	2.23282
ANO4	2.35285	2.38204	2.2907	2.33107	2.32552	2.31808	2.21365	2.24853	2.23891	2.30057	2.23805	2.23292	2.25068	2.2247	2.26666	2.21072	2.24927	2.24757	2.20718	2.25521	2.2102	2.23282
ANO5	12.1723	12.0228	11.0537	11.9396	11.4282	10.9308	9.84443	10.8493	10.3811	10.8552	10.2728	9.99926	9.69806	10.1038	11.578	10.3711	10.202	10.3371	10.1489	10.3958	10.3361	10.1734
ANO6	7.11364	7.00683	6.71823	6.99327	7.11535	7.49356	6.49372	6.65094	6.84916	6.85833	6.71617	6.64833	6.75035	6.67544	7.27974	6.78773	6.49519	6.79229	6.49541	6.78809	6.61488	6.64927
ANO7	2.35285	2.33125	2.2907	2.48031	2.32552	2.31808	2.21365	2.24853	2.23891	2.30057	2.23805	2.22179	2.25068	2.2247	2.26666	2.21072	2.24927	2.24757	2.20718	2.25521	2.2102	2.23282
ANO8	2.75664	3.5434	3.06529	2.49401	2.53677	2.82624	2.24187	2.31519	2.23917	2.3299	2.26658	2.25011	2.35535	2.25306	2.29555	2.2389	2.59282	2.27495	2.23874	2.28269	2.23838	2.26129
ANO9	2.35285	2.38097	2.39536	2.38681	3.28068	2.31808	2.21365	2.24853	2.23891	2.30057	2.23805	2.22179	2.25068	2.2247	2.26666	2.21072	2.24927	2.24757	2.20718	2.25521	2.2102	2.23282
ANP32A	8.17119	8.28189	8.13984	8.18114	8.14477	8.56097	7.47642	7.4558	8.2394	7.75507	7.70764	8.12986	7.84208	8.00586	8.39172	7.3934	8.04709	7.96609	7.57182	7.92619	7.66914	7.9944
ANP32A-IT1	2.78867	3.08359	2.68608	3.08335	3.07602	3.06617	3.24701	2.5094	3.71145	3.35168	3.0257	2.93881	3.32611	3.33335	2.99815	3.72861	3.20488	2.97291	2.91948	3.00922	3.4341	3.6093
ANP32B	10.585	10.2235	10.213	9.94136	9.79401	9.67568	10.3281	10.0554	10.5613	10.0548	10.262	10.4382	10.4786	10.6538	10.2605	10.4447	10.4318	10.2956	10.365	10.6163	10.1642	10.2584
ANP32C	2.35285	2.34293	2.2907	2.33107	2.32552	2.31808	2.21365	2.24853	2.23891	2.30057	2.23805	2.22179	2.25068	2.2247	2.26666	2.21072	2.24927	2.24757	2.20718	2.25521	2.2102	2.23282
ANP32D	2.35285	2.33125	2.2907	2.33107	2.35138	2.31808	2.22579	2.29823	2.23891	2.30057	2.23805	2.22179	2.25068	2.2247	2.26666	2.21072	2.24927	2.24757	2.23771	2.25521	2.2102	2.23282
ANP32E	9.15711	8.58014	8.48795	8.92019	8.46588	8.26801	8.15642	8.16539	8.65864	8.68914	8.69716	7.95235	8.38377	8.07256	8.38029	8.41683	8.0324	8.26781	7.55919	7.87591	8.13946	8.37566
ANPEP	2.54898	2.44076	2.52424	3.02672	2.74577	2.59867	2.88902	3.43159	3.40936	3.16228	3.24845	3.70204	3.65381	3.55647	3.1551	3.23836	3.55181	3.4646	3.02379	3.49575	3.37311	3.5659
ANTXR1	3.98975	3.68573	3.9084	3.81935	3.81696	3.8822	4.12502	4.38827	4.36665	4.06573	4.77857	4.19776	4.79164	4.21987	4.21621	4.17451	3.97859	4.11315	4.39282	4.15655	4.25573	4.46302
ANTXR2	5.01968	4.40373	4.30553	4.1543	4.23815	4.48864	5.31134	5.42252	5.46945	5.03	5.3872	5.44165	5.43947	5.56643	5.23146	5.33216	5.17279	5.40283	5.3709	5.657	5.5683	5.65072
ANXA1	6.3264	6.39182	6.41368	6.39199	6.4094	6.8842	7.65375	9.01086	7.76353	7.34453	8.85798	8.01706	9.2016	7.72711	8.82205	9.34592	6.55788	9.36738	8.37677	7.27246	8.2964	8.17512
ANXA10	2.35285	2.33125	2.2907	2.33107	2.50997	2.31808	2.21365	2.24853	2.23891	2.30057	2.23805	2.22179	2.25068	2.2247	2.26666	2.21072	2.25048	2.24757	2.20718	2.25521	2.2102	2.23282
ANXA11	8.46177	8.1262	8.31362	8.35628	8.15325	8.34541	8.01228	7.78859	8.28593	8.01456	7.41822	8.14832	8.00136	8.09432	8.16876	8.12541	8.15497	8.03639	7.99323	8.2896	7.8606	8.01247
ANXA13	2.35285	2.33125	2.2907	2.33107	2.32552	2.31808	2.21365	2.24853	2.23891	2.30057	2.23805	2.22179	2.25068	2.2247	2.26666	2.21072	2.24927	2.24757	2.20718	2.25521	2.2102	2.23282
ANXA2	9.42414	8.49128	9.061	8.93173	9.07167	9.12879	9.63283	9.83315	9.99553	9.64138	10.0223	10.2886	10.2565	10.0407	9.9407	9.84741	9.65026	9.66304	9.65311	9.786	9.62994	10.0519
ANXA2P1	2.61069	2.58673	2.54173	2.64798	2.62033	2.63322	2.51459	2.55422	2.55475	2.98749	2.62423	3.32555	2.57082	2.57335	2.51505	2.51127	2.49576	2.5325	2.50725	2.56181	2.51068	2.56849
ANXA2P2	9.35167	7.8022	8.81267	8.5623	8.79868	8.84195	9.89827	10.0827	10.1298	10.0006	10.3922	10.4904	10.5265	10.2095	10.1192	9.93585	9.76406	10.05	9.91221	10.0898	9.86005	10.0957
ANXA2P3	4.11522	3.3787	3.05263	3.65588	4.06778	4.05476	3.64882	3.93311	3.91627	4.02413	4.67602	4.89829	5.66406	4.45597	4.04587	4.25951	3.91064	3.93143	4.40376	3.94479	3.86606	3.92742
ANXA2R	5.09012	4.91076	4.01011	4.83069	4.45431	5.0149	4.27476	4.44462	4.85045	5.41246	4.85066	4.8216	4.90836	4.81288	5.15042	5.27931	4.87289	4.71425	4.78172	4.89846	5.1325	4.83728
ANXA3	7.83413	8.21719	6.6111	7.60624	7.7607	7.5419	5.53019	6.25735	5.24564	5.44799	6.26418	5.99601	5.35767	6.08752	6.26513	6.74893	5.49143	5.20066	6.30218	7.26767	5.74647	6.18738
ANXA4	8.55972	7.96448	8.71633	8.23894	8.11009	8.23797	8.6169	8.56482	8.85349	8.10389	9.30088	9.32877	9.01617	9.14258	9.07871	8.80112	8.44556	8.39916	8.79447	8.73	8.91312	9.07041
ANXA5	9.22738	8.95983	9.81704	9.2941	9.03602	9.47375	10.5753	10.5118	9.95352	9.79788	10.315	10.2326	10.1796	10.6832	10.6528	10.3153	10.4027	10.3024	10.271	10.4188	10.5026	10.4666
ANXA6	6.56279	6.74016	6.43175	6.67209	6.54403	6.14334	5.7142	5.83108	5.41651	5.89294	5.70913	5.46335	5.88097	5.88044	5.91742	5.31795	6.16093	5.90562	5.70569	6.15544	5.81794	5.62676
ANXA7	10.8685	10.6825	10.6547	10.8003	10.6239	10.82	9.81054	10.1155	10.2622	10.3459	10.0971	9.69484	9.87172	9.77136	10.2945	9.95849	10.0238	10.234	10.0865	10.0091	9.96886	9.95487
ANXA9	2.35285	2.33125	2.2907	2.51822	2.32552	2.31808	2.21365	2.24853	2.23891	2.30057	2.23805	2.22179	2.25068	2.2247	2.29431	2.21072	2.24927	2.24757	2.20718	2.25521	2.2102	2.23282
AOAH	5.11185	5.42901	5.06749	4.49888	5.41567	5.76986	5.00269	5.23638	5.10075	5.07412	5.22175	5.363	5.30209	6.80002	5.26884	6.46857	5.46551	5.23414	5.17271	4.80637	4.76735	5.07029
AOC1	2.35285	2.33125	2.2907	2.33107	2.32552	2.31808	2.21365	2.24853	2.56148	2.30057	2.23805	2.22179	2.25068	2.2247	2.26666	2.21072	2.24927	2.24757	2.20718	2.25521	2.2102	2.23282
AOC2	2.36175	2.34007	2.29936	2.33989	2.44833	2.32685	2.23954	2.25856	2.24737	2.30927	2.24651	2.23019	2.25919	2.23311	2.27523	2.21908	2.30254	2.32289	2.21553	2.27622	2.21856	2.33925
AOC3	7.40101	8.23705	9.63768	8.18299	8.2136	8.07469	8.57413	9.94372	8.80155	9.08187	9.66326	9.34459	10.066	10.308	9.27529	9.37334	9.4158	8.70685	8.80721	9.28779	9.62881	9.51319
AOC4P	5.4986	5.58721	6.12186	6.41033	5.27876	6.47434	4.90992	4.9873	4.87947	5.70231	4.76965	4.47063	5.63309	4.93443	5.02749	4.47447	4.98892	5.36818	4.89558	5.26806	4.90228	4.95245
AOX1	3.6853	2.54489	3.52067	3.41766	3.16419	3.34591	3.08271	3.26697	4.95241	3.55913	3.5511	3.43445	3.2817	3.35642	3.41248	3.16656	3.08375	3.35885	3.00756	3.36989	3.87143	5.72349
AOX2P	2.35285	2.33125	2.2907	2.33107	2.32552	2.31808	2.226	2.24853	2.23891	2.30057	2.23805	2.22179	2.25068	2.28104	2.26666	2.21072	2.24927	2.38807	2.20718	2.37921	2.2102	2.23282
AP000230.1	2.36247	2.34078	2.30006	2.41341	2.33503	2.32756	2.26513	2.25772	2.25216	2.30997	2.25373	2.26451	2.25988	2.23379	2.41573	2.21976	2.25846	2.25676	2.45109	2.27404	2.21924	2.24195
AP000253.1	2.38626	2.33125	2.2907	2.33107	2.32552	2.31808	2.21365	2.24853	2.23891	2.30057	2.23805	2.22179	2.25068	2.2247	2.26666	2.21072	2.24927	2.24757	2.20718	2.25521	2.22114	2.23282
AP000265.1	2.35285	2.36756	2.2907	2.33107	2.32552	2.31808	2.21365	2.24853	2.23891	2.30057	2.23805	2.22179	2.25068	2.2247	2.26666	2.21072	2.24927	2.24757	2.20718	2.25521	2.2102	2.23282
AP000347.2	4.05175	4.20845	4.60125	4.613	4.0047	3.99188	3.81204	3.87212	4.22238	3.96172	4.57936	3.84259	3.87581	3.83107	4.18985	3.80681	3.87337	4.0269	3.80565	4.07622	3.80611	3.96714
AP000462.1	2.35408	2.33247	2.29189	2.33229	2.5157	2.56357	2.21481	2.24971	2.24008	2.45486	2.23922	2.22295	2.27671	2.22586	2.26784	2.21188	2.25044	2.24875	2.20834	2.25639	2.39743	2.23399
AP000473.8	2.42404	2.75628	2.36	2.65475	2.39186	2.38822	2.29951	2.31656	2.38957	2.51255	2.30576	2.28901	2.31877	2.29201	2.44761	2.68565	2.31732	2.74635	2.27396	2.59864	3.01489	2.30038
AP000525.9	3.1967	3.47191	2.97811	3.02893	2.70296	3.01205	2.87636	2.9233	2.97488	2.9893	3.93683	2.88853	2.92447	2.58577	2.94523	2.78496	2.82541	2.61236	2.65797	2.62123	2.87188	2.73346
AP000696.2	2.35285	2.36375	2.2907	2.41121	2.32552	2.76273	2.21365	2.24853	2.23891	2.44006	2.23805	2.22179	2.25068	2.2247	2.56165	2.21072	2.24927	2.24757	2.20718	2.25521	2.2102	2.23282
AP001063.1	2.35359	2.33198	2.29142	2.54837	2.32625	2.31881	2.21434	2.24924	2.23961	2.30129	2.23875	2.22249	2.25138	2.2254	2.26737	2.22255	2.24927	2.24828	2.20788	2.25592	2.2109	2.23353
AP001171.1	2.79277	2.33125	2.54994	2.33107	2.32552	2.36356	2.21365	2.24853	2.23891	2.57433	2.43516	2.69798	2.41347	2.2247	2.26666	2.21072	2.24927	2.34597	2.20718	2.25521	2.2102	2.23282
AP001189.4	2.35285	2.38245	2.2907	2.33107	2.32552	2.31808	2.22463	2.24853	2.23891	2.30057	2.23805	2.22179	2.84461	2.2247	2.26666	2.21072	2.26346	2.24757	2.20718	2.25521	2.2102	2.23282
AP001462.6	2.7612	2.69794	2.68826	2.41758	2.72914	2.7204	2.59784	2.63878	3.84872	2.69985	3.29238	2.6074	2.6413	2.61081	2.66005	2.60529	2.74382	2.63766	4.06566	3.11698	2.76808	2.97171
AP001605.4	2.35285	2.33125	2.2907	2.33107	2.32552	2.31808	2.21365	2.24853	2.23891	2.30057	2.23805	2.22179	2.25068	2.2247	2.26666	2.21072	2.24927	2.24757	2.20718	2.25521	2.2102	2.23282
AP001630.5	2.35285	2.33125	2.2907	2.33107	2.32552	2.31808	2.21365	2.24853	2.23891	2.30057	2.23805	2.22179	2.25068	2.2247	2.26666	2.21072	2.24927	2.24757	2.20718	2.25521	2.2102	2.23282
AP006216.10	2.51401	2.53947	2.2907	2.33107	2.32552	2.31808	2.21365	2.24853	2.23891	2.30057	2.23805	2.22179	2.25068	2.2247	2.26666	2.21072	2.24927	2.24757	2.20718	2.25521	2.2102	2.23282
AP006222.2	4.47455	4.43347	4.3604	4.3097	4.19509	5.395	5.13456	4.28014	4.82273	4.61005	4.4672	4.69517	4.28422	4.75415	4.31063	4.10443	4.75244	4.27832	4.67875	4.31153	4.20718	4.58828
AP006547.3	2.73853	2.71094	2.73159	2.71073	2.89222	2.73589	2.57418	2.61475	2.60355	2.67526	2.60256	2.58365	2.61724	2.58703	2.63582	2.57078	2.6156	2.65236	2.56666	2.62252	2.57018	2.59648
AP1AR	3.58559	3.36145	3.24648	3.06536	3.41331	3.10362	3.46737	3.44305	3.46779	3.71878	3.55264	3.34777	3.22266	3.24113	3.68528	3.38198	3.24616	3.45973	3.41475	3.58269	3.44498	3.48708
AP1B1	6.81413	7.29559	7.11863	7.10272	7.08583	7.21252	7.15214	7.12417	6.89046	6.43106	6.77408	6.77434	7.57639	7.30292	6.87797	7.05011	7.39311	6.84186	7.09521	6.77583	6.98741	6.86814
AP1G1	7.97648	7.80718	7.43056	7.94053	7.86034	7.77988	7.01398	7.22918	6.80803	7.39479	7.42303	6.97089	7.06953	6.83439	7.14674	7.093	7.11899	6.99463	6.93402	7.06065	6.92615	6.7988
AP1G2	3.60929	4.08208	4.01107	4.05758	4.30944	4.05902	4.08061	3.88388	3.92038	4.02836	3.91888	3.96683	4.14076	4.15143	3.97391	4.04576	4.04671	3.97413	3.86483	4.00846	4.15007	3.90973
AP1M1	7.29118	7.19246	7.16305	7.86697	7.23712	7.83053	6.85284	6.91724	6.87807	6.62853	6.87827	6.96772	6.99836	6.73564	7.07111	6.44931	7.17717	6.72382	6.58054	6.9003	6.66231	6.7681
AP1M2	2.35285	2.33125	2.2907	2.33107	2.32552	2.34982	2.21365	2.24853	2.23891	2.30057	2.23805	2.22179	2.25068	2.2247	2.26666	2.21072	2.24942	2.24757	2.20718	2.25521	2.2102	2.23282
AP1S1	2.90338	2.9318	2.87419	2.93419	3.04252	2.9563	2.73165	2.76792	2.76903	2.78721	2.76171	2.7479	3.05193	2.85327	2.76979	2.76754	2.8222	2.95869	2.80016	2.8712	2.76735	2.80745
AP1S2	10.2142	10.3431	9.88806	10.1526	10.1575	10.3631	9.24768	9.56686	9.04493	9.52307	9.25184	9.38896	9.28681	8.9567	9.4042	9.50552	9.19505	9.5506	9.1462	9.31038	9.27725	9.33977
AP1S3	2.35285	2.3442	2.36544	2.48838	2.40443	2.47502	2.21365	2.24979	2.23891	2.30057	2.25464	2.22309	2.30324	2.2247	2.27091	2.21072	2.25196	2.25831	2.20718	2.29603	2.2102	2.23282
AP2A1	4.67525	5.6972	5.41163	5.89633	5.75474	5.61197	4.07689	4.02362	4.03405	4.10898	3.97391	4.02256	3.9527	4.18446	4.11993	3.80323	4.33613	4.03662	3.94393	3.98973	3.88886	3.92109
AP2A2	5.53419	5.83339	5.75247	6.25617	5.86079	5.8302	5.90469	5.81573	5.94613	5.52563	5.99509	6.17433	5.89773	6.41179	5.7151	5.83471	5.88229	5.66842	5.95503	5.78603	5.88485	5.92835
AP2B1	7.97716	7.96944	7.56224	8.15011	7.5416	7.81908	7.56731	7.52429	7.51576	7.42696	7.15086	7.40546	7.1894	7.30835	7.74608	7.37703	7.7339	7.31914	7.53451	7.44227	7.32066	7.16554
AP2M1	10.0183	10.1563	10.2281	10.4272	10.2855	10.2774	9.97097	9.93679	10.1341	9.8223	10.1376	9.87783	10.14	10.0963	10.0504	9.75121	10.1157	9.78782	9.82699	9.88705	9.82618	10.048
AP2S1	9.56776	9.86865	9.81781	9.88691	9.90726	9.89335	9.39323	9.60457	8.96088	9.19003	8.89035	9.22638	9.34991	9.75366	9.70383	9.26494	10.0501	9.67879	9.68726	9.30615	9.57267	9.11887
AP3B1	6.43655	6.43636	6.19591	6.22721	6.46667	6.66833	6.1377	6.46051	6.48003	6.53537	6.36643	6.72138	6.58478	6.68045	6.25285	6.04928	6.56996	6.45724	6.47615	6.49871	6.40407	6.49194
AP3B2	2.35285	2.33125	2.2907	2.33107	2.34836	2.31808	2.43588	2.24853	2.25418	2.32786	2.23805	2.22179	2.25731	2.2247	2.26666	2.21072	2.34694	2.24757	2.20718	2.46878	2.23563	2.34767
AP3D1	6.39187	6.08653	6.14221	5.96961	5.69862	5.79062	4.7845	5.18088	4.89767	5.14912	4.99587	4.76185	4.80721	5.23914	5.01932	5.17111	5.34925	5.13044	4.90151	5.30837	4.89447	5.05904
AP3M1	7.27893	6.59706	6.59198	6.75641	6.19631	6.61655	6.78216	6.68654	6.42356	6.71237	6.5409	6.92537	6.61389	6.57083	6.51819	6.7872	6.49265	6.33739	6.81534	6.41873	6.47613	6.63377
AP3M2	5.69777	5.51085	5.6008	4.92652	5.54923	5.94754	5.71593	5.40331	6.07481	6.03273	5.87361	6.60117	6.21201	5.81762	5.67416	5.75695	5.98148	5.78091	5.89225	5.61818	5.45262	5.79695
AP3S1	10.0065	9.67553	10.0236	9.79527	9.69668	9.43022	10.5776	10.4604	10.6048	10.2498	10.6908	10.7985	10.7135	10.4988	10.5856	10.4382	10.4521	10.6861	10.2534	10.5568	10.4137	10.425
AP4B1	4.07842	4.16918	3.97148	4.21188	4.27827	4.07563	4.30182	4.04532	4.0404	4.12192	3.90116	4.13903	3.98466	3.9929	4.00524	4.06072	4.05612	4.07553	4.01045	4.0045	3.92468	3.98519
AP4E1	3.72608	3.70856	3.59659	3.667	3.6673	3.62985	3.45657	3.39398	3.48133	3.60087	3.3908	3.53465	3.49596	3.33769	3.50124	3.45366	3.36254	3.41936	3.50782	3.40247	3.37678	3.4344
AP4M1	5.81775	5.83983	5.66408	5.7639	5.75019	5.73178	5.47356	5.99642	5.53601	5.68848	5.53389	5.4937	5.5739	5.50088	5.60463	5.48875	5.63409	5.55745	5.45757	5.66146	5.46504	5.62329
AP4S1	6.72193	6.38595	6.21491	6.17244	6.15992	6.43724	5.9666	6.01167	5.90304	6.14772	5.93887	5.75671	5.91192	5.88089	6.35256	5.88664	5.73447	5.96306	5.62956	5.84641	5.87549	5.8013
AP5B1	2.368	2.43599	2.30545	2.41339	2.50383	2.35428	2.2279	2.26301	2.25332	2.31538	2.25246	2.2361	2.26517	2.23902	2.54254	2.22496	2.26375	2.26204	2.31481	2.26973	2.22443	2.2472
AP5M1	7.32693	6.8091	6.34516	6.87812	6.93619	7.21268	6.12777	6.29818	6.27231	6.6617	6.30454	6.54621	6.20225	6.28573	6.38898	6.38226	5.97194	6.18671	6.11928	6.37019	6.16476	6.85747
AP5S1	7.58483	7.5215	7.22605	7.701	7.33032	7.29983	6.99196	7.19013	6.09341	7.21719	7.06421	6.56913	6.79542	6.76178	6.91212	6.7842	7.04699	7.08985	6.8366	6.584	6.46963	6.32403
APAF1	2.81658	2.79073	2.89166	2.93792	2.78387	2.96382	3.1156	3.03126	3.09959	3.0412	2.96902	2.94745	2.98577	3.11469	3.07064	3.22347	3.04855	3.21069	3.25209	3.16882	3.01478	3.05279
APBA1	2.52454	3.65565	3.188	2.95925	3.80196	2.90198	3.05336	3.12697	2.87505	2.9184	2.83909	2.87448	3.02431	2.82841	2.89051	2.80647	2.9736	2.85325	3.36102	2.90189	3.11839	2.95231
APBA2	4.17313	4.08876	4.04821	4.19801	4.10746	4.35303	3.84116	4.39936	4.04306	4.05241	3.9253	3.88262	4.25236	4.17311	3.97547	3.98058	3.94497	4.05771	4.10354	4.04542	3.87646	3.90616
APBA3	5.76511	6.15924	5.87955	5.90395	6.22207	5.77461	5.75507	5.37648	5.33665	5.53294	5.57077	5.04694	5.40275	5.40851	5.45477	5.36643	5.58502	5.48347	5.49076	5.62738	5.51486	5.32168
APBB1	4.95447	5.91199	4.96081	5.73887	5.75152	5.63037	4.06032	4.48583	3.93673	4.57801	4.35047	4.43248	4.4971	4.43828	4.75815	4.20897	4.49358	4.48181	4.10604	4.49915	4.40937	4.45449
APBB1IP	3.93271	4.01132	4.00524	3.56405	4.18374	3.57732	4.36849	4.31293	4.2351	4.11385	4.2824	4.39778	4.43223	4.5948	4.22379	4.6041	4.42239	4.1183	4.40642	4.22551	4.38791	4.42804
APBB2	5.82521	5.77556	5.49309	5.76961	5.78074	5.90465	5.21428	5.28425	5.36489	5.32386	5.0331	4.95906	5.10703	5.24647	5.22211	5.30996	5.37794	5.40974	5.09209	5.30754	5.21514	5.22127
APC	6.72835	6.37471	6.3097	6.27757	6.33392	6.2963	6.07246	6.01209	6.46767	6.48166	5.82358	5.91206	5.84507	6.18161	6.44998	6.00267	5.98292	6.32693	5.97358	6.39871	6.2572	6.24335
APC2	3.30058	3.27028	3.27741	3.67975	3.26225	3.36839	3.10531	3.15425	3.13791	3.22724	3.14174	3.11673	3.15725	3.12081	3.17967	3.10121	3.15527	3.18056	3.09624	3.1615	3.09769	3.13221
APCDD1	7.53265	7.32353	7.91254	7.45619	6.95595	7.43976	5.81272	7.13789	7.15328	7.34933	7.74005	6.446	6.25648	7.32899	8.36323	6.65393	7.27308	5.70016	6.36627	7.28165	7.7227	7.11568
APCDD1L	5.38827	5.33881	5.77632	6.20137	5.04704	5.45885	5.06949	5.61392	5.52413	5.26854	5.40702	4.98008	5.15248	5.09636	5.08064	5.11551	5.27457	5.14718	5.29492	5.31117	5.04542	5.00481
APCDD1L-AS1	2.35285	2.33125	2.2907	2.33107	2.59704	2.31808	2.21365	2.24853	2.23891	2.30057	2.23805	2.22179	2.26621	2.2247	2.26666	2.21072	2.24927	2.24757	2.20718	2.25521	2.2102	2.23282
APCS	2.38158	3.10736	2.31867	2.35953	2.40016	2.7884	2.24068	2.27599	2.26624	2.34297	2.26538	2.24892	2.49192	2.25186	2.41372	2.23772	2.27673	2.27502	2.23413	2.28275	2.23719	2.26009
APEH	6.75814	7.42464	6.77545	7.32093	7.10867	7.05107	5.94324	6.17449	5.91843	6.34609	5.81777	5.99943	6.00508	5.64872	6.03455	5.93402	5.98363	5.88678	6.07455	5.80663	5.62253	5.57726
APELA	2.35285	2.38679	2.2907	2.33107	2.32552	2.31808	2.21365	2.24853	2.23891	2.30057	2.23805	2.22179	2.25068	2.2247	2.26666	2.21072	2.24927	2.24757	2.20718	2.25521	2.2102	2.23282
APEX1	10.1084	10.1518	9.92244	9.99104	10.1661	9.98909	10.1464	10.1497	9.82481	10.044	9.59897	9.60799	10.2543	10.2889	10.0014	9.95598	10.375	10.0505	9.91524	9.68606	10.0054	9.81837
APEX2	4.24343	4.5425	4.16754	4.14396	4.23824	4.20659	4.60949	4.23094	4.13377	4.2187	4.24343	4.42689	4.73407	4.30729	4.11489	4.16327	4.3401	4.08891	4.01071	3.69703	4.33926	4.09272
APH1A	5.40938	5.89993	5.82493	6.09656	5.74821	5.58347	4.86613	5.0649	5.02651	4.99057	4.91082	4.84355	5.04039	5.07469	5.20075	4.79898	5.3386	5.29933	4.62039	5.08306	5.07614	5.15068
APH1B	5.08473	5.35378	5.70819	5.59723	5.70501	5.64265	5.42218	5.39062	5.7348	5.34395	5.63401	5.59901	5.89322	5.61727	5.50891	5.21068	5.61697	5.65661	5.59919	5.4041	5.56686	5.70487
API5	6.86945	6.50375	6.06419	6.27771	6.39387	6.61015	5.76886	6.11523	6.21473	6.30721	6.37914	6.13949	6.12994	6.00132	6.25923	5.85805	6.02647	6.10816	5.69922	6.07394	6.00612	6.05114
APIP	6.05921	6.13844	5.85273	6.32365	5.78549	5.88615	5.84102	5.66254	5.85664	6.03211	5.94395	5.35235	5.16741	5.3719	5.69075	5.52901	5.47982	5.48211	5.24951	5.38367	5.42577	5.39392
APLF	2.42088	2.37056	2.33362	2.41984	2.3656	2.36151	2.25736	2.29515	2.32297	2.34246	2.45166	2.26646	2.29285	2.26638	2.30912	2.45951	2.29065	2.31392	2.24854	2.3638	2.25087	2.30321
APLN	3.20456	3.49926	3.11991	4.06588	3.5012	3.93237	3.0184	3.06249	2.9465	3.13336	3.04821	2.46782	2.89514	2.80994	3.05945	2.75247	3.03248	2.94276	3.00617	3.07158	2.79164	3.06499
APLNR	5.31706	7.96875	7.73342	8.91139	8.15651	7.30516	8.61306	9.15232	7.78787	8.83297	8.86883	9.09811	8.93464	8.11643	8.20497	7.94657	9.39983	8.47723	8.96942	9.06734	8.66221	8.43044
APLP1	2.35285	2.52978	2.2907	2.4861	2.32552	2.31808	2.21365	2.24853	2.23891	2.30057	2.23805	2.22179	2.25068	2.2247	2.26666	2.21072	2.24927	2.24757	2.20718	2.26893	2.2102	2.23282
APLP2	7.45131	7.46227	7.76222	7.35465	7.39803	7.17009	7.27647	7.51225	7.41681	7.20443	7.54132	7.52443	7.81035	7.48715	7.49772	7.32006	7.73714	7.52448	7.47154	7.36029	7.5547	7.56371
APMAP	7.63992	7.33224	7.37748	7.10826	6.99199	7.45476	7.89129	7.72559	7.49412	7.4476	8.13346	8.47244	8.08233	8.00493	7.44792	7.66086	7.74837	7.46666	7.93031	7.70414	8.00745	7.98495
APOA1	2.93736	3.47364	3.18801	2.91017	2.92326	3.02512	2.76358	2.80713	2.79511	2.8721	2.79404	2.77375	2.92127	2.77738	2.82976	2.75993	2.80805	2.80594	2.75551	2.81547	2.75928	2.78752
APOA1BP	9.61822	9.91271	9.61637	9.75012	9.78945	9.75558	8.6597	9.01429	7.99603	8.55426	8.27368	8.39563	8.6683	8.50128	9.02925	8.38755	9.1509	8.50107	8.91176	8.4143	8.48245	8.32654
APOA2	2.35285	2.33125	2.2907	2.33107	2.32552	2.46379	2.21365	2.24853	2.23891	2.30748	2.23805	2.22179	2.25504	2.2247	2.26666	2.21072	2.24927	2.24757	2.20718	2.25521	2.2102	2.23282
APOA4	5.04802	5.84374	5.53598	5.00129	4.98939	4.97342	4.74005	4.82421	4.77633	4.93585	4.80171	4.76351	4.82881	4.76371	4.86309	4.73379	4.87894	4.82215	4.73549	4.83854	4.74197	4.7905
APOA5	2.35285	2.3826	2.2907	2.33107	2.32552	2.31808	2.21365	2.27991	2.23891	2.30057	2.23805	2.22179	2.25068	2.2247	2.26666	2.21072	2.24927	2.24757	2.20718	2.25521	2.2102	2.23282
APOB	2.57926	4.30683	2.29203	2.48738	3.81228	2.31943	2.21494	2.24984	2.24021	2.30191	2.23935	2.22308	2.25199	2.22599	2.26797	2.21201	2.25057	2.24888	2.20847	2.25652	2.24928	2.44352
APOBEC1	2.37633	2.35451	2.31356	2.36865	2.61659	2.34121	2.23574	2.27097	2.26125	2.32353	2.26038	2.24396	2.27314	2.2469	2.28927	2.23278	2.27861	2.27	2.42609	2.27772	2.23226	2.25511
APOBEC2	13.829	13.4004	13.2108	13.8755	13.9128	13.5315	12.9238	13.1288	13.2638	13.6334	12.3951	12.7952	13.1991	12.7568	13.2477	12.5198	13.3894	13.2385	12.872	12.7013	12.8098	13.0932
APOBEC3B	2.92342	2.84042	2.75315	2.54211	2.88947	2.88022	4.47411	2.96665	2.89079	3.13897	3.19178	3.5564	3.91548	4.94115	3.29313	5.69596	4.62467	4.48983	5.02934	4.32378	3.15636	3.29561
APOBEC3C	6.80968	6.71475	6.58877	6.70563	6.55195	6.60317	6.66421	6.83035	7.45506	7.41741	7.11714	7.57392	7.30042	7.06177	6.89427	6.85637	7.11713	7.1581	6.7367	7.21328	6.69177	7.27932
APOBEC3D	2.35889	2.33723	3.07425	2.33705	2.33149	2.35448	2.21933	2.2543	2.24465	2.31482	2.24379	2.4017	2.25923	2.23041	2.28375	2.2164	2.27263	2.4184	2.21285	2.261	2.21588	2.23855
APOBEC3F	3.85329	4.23475	4.0263	3.75269	4.32727	3.58326	3.3819	3.42866	3.41714	3.32429	3.31945	3.38255	3.63639	3.39878	3.45983	3.36662	3.12329	3.46671	3.71315	3.54145	3.40108	3.31053
APOBEC3G	4.93268	5.06317	5.07426	5.36666	5.04647	4.92686	5.72364	5.54184	5.04965	5.42064	5.04425	5.95194	5.92434	5.6942	5.83434	6.10066	5.38964	5.86112	5.66893	5.45366	5.43746	5.70214
APOBEC4	2.35285	2.33125	2.2907	2.33107	2.32552	2.31808	2.21365	2.24853	2.23891	2.30057	2.23805	2.22179	2.25068	2.2247	2.26666	2.21072	2.24927	2.25233	2.20718	2.25521	2.2102	2.23282
APOBR	2.37452	2.35273	2.3118	2.35254	2.34695	2.33943	2.23404	2.26925	2.25953	2.32176	2.27826	2.24226	2.27141	2.24519	2.28753	2.23109	2.26998	2.26828	2.22751	2.27599	2.23056	2.25339
APOC1	7.41549	6.81317	6.89234	7.56773	6.8463	6.47661	8.08766	8.80692	7.94485	8.9818	8.1507	8.26032	9.43775	10.0073	8.61572	9.44378	9.79599	8.3643	8.4523	8.85819	8.38111	8.95865
APOC2	2.50376	2.87499	2.676	2.48058	2.87517	2.81447	2.35563	2.39275	2.3825	2.44812	2.38159	2.31004	2.39503	2.36739	2.41569	2.30377	2.4025	2.39173	2.34875	2.34806	2.35196	2.37603
APOC3	2.89674	2.33167	2.33949	2.3595	2.32594	2.3185	2.21405	2.24894	2.23931	2.30098	2.23845	2.22219	2.25108	2.39111	2.26706	2.21112	2.24967	2.24798	2.20758	2.25562	2.2106	2.23323
APOD	11.8419	13.1099	12.0534	12.5034	12.1338	12.9921	11.4415	9.79441	13.7482	9.88465	11.5574	12.8241	11.5346	9.78872	10.8558	10.3313	11.4707	13.4081	11.2574	12.8564	12.3982	11.2881
APOE	6.80357	5.85871	6.82599	6.85972	6.65815	6.75658	7.34521	7.79737	6.72135	7.24115	7.36932	7.27519	8.18003	9.23692	7.65458	8.5563	8.6036	7.37743	7.92544	7.70061	8.0733	7.98182
APOF	2.35285	2.33125	2.2907	2.33107	2.32552	2.31808	2.21365	2.24853	2.23891	2.30057	2.23805	2.22343	2.25068	2.22936	2.26666	2.21072	2.24951	2.24757	2.20718	2.25521	2.2102	2.23282
APOH	2.35285	2.33125	2.2907	2.53805	2.32552	2.31808	2.21365	2.24853	2.23891	2.38217	2.23805	2.2364	2.25068	2.2247	2.26666	2.21072	2.24927	2.24757	2.20718	2.25521	2.2102	2.23282
APOL1	4.93328	5.40084	4.41092	5.04651	2.89346	4.49902	5.37014	5.45319	5.51001	5.58099	6.49961	5.91203	5.86727	5.38028	6.03454	6.2906	5.48551	5.45041	5.62011	5.58297	6.44192	5.51846
APOL2	6.59125	6.67876	6.71332	6.84294	6.93726	6.44044	6.21195	6.39273	6.19232	6.31228	5.75763	6.06907	5.96317	6.19873	6.23192	6.24939	6.33375	6.10206	6.58551	6.29977	6.32968	6.03108
APOL3	7.54606	7.80023	7.95633	7.88894	8.05911	8.23541	7.94093	8.01528	8.42468	7.80273	7.76349	7.89873	8.04352	7.73166	7.92413	8.05624	7.97052	8.49057	7.66821	8.0194	8.2653	8.28009
APOL4	3.26737	3.39012	3.31528	3.30008	3.43552	3.33059	3.41342	4.49038	2.98143	3.2371	2.98335	3.67073	3.59005	3.19932	3.1325	3.50298	3.70599	3.86897	3.23441	3.42971	4.23133	3.88556
APOL5	2.48484	3.18957	2.29172	2.86779	3.08501	2.54554	2.21464	2.24954	2.23991	2.3016	2.23905	2.22279	2.25168	2.22569	2.26767	2.21171	2.25027	2.28303	2.20817	2.2596	2.21119	2.23382
APOL6	4.32606	4.22052	4.0876	4.26662	4.20475	4.02731	4.75669	4.69154	4.31711	4.56173	4.8352	4.8527	4.25095	5.33496	4.55252	4.88539	4.34975	4.78407	4.25939	5.25454	5.02929	4.9744
APOLD1	6.98103	6.94425	7.80301	8.25479	7.84374	7.61244	6.1647	6.67392	6.8051	6.28815	6.4559	7.01682	6.45017	4.61641	6.40328	6.5029	6.42584	5.67222	9.03599	7.08533	6.58379	6.38211
APOM	5.14564	4.94012	4.96432	4.78844	4.97463	5.16181	4.93186	4.81929	4.83966	5.19542	4.511	4.41798	4.77073	4.6693	4.80758	4.6384	5.02279	5.27798	5.12177	4.58947	4.7667	4.42453
APOO	10.8484	10.7195	10.2557	11.0994	10.7507	10.631	9.18741	9.76231	8.2368	9.65287	8.93402	9.10122	9.64869	9.02391	9.81828	8.95002	9.87559	9.16894	9.53044	9.14031	9.06305	9.03818
APOOL	8.76804	8.53613	7.95136	8.28644	8.37388	8.23317	7.33188	7.52432	7.38802	8.22646	7.88174	7.17067	7.54393	7.45	7.86634	7.71272	7.6835	7.7027	7.00315	7.65825	7.36515	7.43154
APOPT1	9.29967	9.00272	8.74728	9.07784	8.91974	9.03456	8.09422	8.03914	8.52151	8.53095	8.17685	8.39764	8.14315	8.54037	8.5449	8.1956	8.59989	8.47241	8.30821	8.40226	8.05103	8.23359
APP	8.25316	7.52235	7.81703	7.56781	7.79875	8.21091	7.86206	8.34978	8.66317	8.47623	8.78062	8.09621	8.27384	8.37876	8.35058	8.26027	8.20759	8.13054	8.15189	8.34091	8.14528	8.5656
APPBP2	6.70458	6.25826	6.53441	6.64644	6.48393	6.28627	6.41185	6.40748	6.40723	6.55105	6.41409	6.21595	6.29048	6.39722	6.57888	6.41927	6.60557	6.41349	6.18138	6.69886	6.33671	6.30778
APPL1	10.1527	9.70178	9.35708	9.8453	9.30711	9.34972	8.10034	8.73162	8.8498	9.0007	7.80845	7.82764	7.98958	8.29821	9.13415	8.38992	8.76791	8.55654	8.13794	8.42029	8.4453	8.56186
APPL2	6.64399	6.66531	6.68651	5.89235	6.39671	6.54844	6.12687	6.57501	7.03952	6.05142	6.83647	6.84403	6.44563	7.11261	6.51865	6.66836	6.70501	6.67868	6.04702	6.59788	6.79279	6.74526
APRT	6.33986	6.53765	6.5584	6.87759	6.614	6.29458	6.39952	6.59617	6.16411	6.54885	6.22672	6.41836	6.84258	6.62613	6.76967	6.63279	7.02997	6.61318	6.52433	6.51214	6.42635	6.675
APTR	4.60563	4.63248	4.22323	5.11047	4.18537	4.34502	4.57201	4.27008	4.05698	4.30437	4.53657	4.49062	4.92045	4.30559	4.33689	3.96089	4.07912	4.58758	4.548	4.20677	4.47063	3.92988
APTX	4.77667	4.47195	4.26225	4.84292	4.60176	4.8063	4.71607	4.8518	4.82201	4.55989	4.69555	4.97813	4.77096	4.66897	4.65746	4.72265	4.7686	4.64542	4.74629	4.6526	4.78319	4.7117
AQP1	9.19014	9.69887	10.0538	10.0966	10.0791	10.2524	9.43149	10.6476	9.58096	10.0325	9.94288	10.3135	10.3677	10.4262	10.2042	10.1944	10.949	10.3036	8.93547	10.412	10.3722	10.3023
AQP10	2.35285	2.33125	2.2907	2.33107	2.32552	2.31808	2.21365	2.24853	2.23891	2.30057	2.23805	2.22179	2.25068	2.2247	2.26666	2.21072	2.25575	2.24757	2.20718	2.25521	2.2102	2.23282
AQP11	2.37983	2.35798	2.31697	2.43953	2.35219	2.34466	2.23903	2.27432	2.26458	2.32695	2.30426	2.46229	2.27649	2.25021	2.26666	2.21072	2.37575	2.27335	2.23249	2.25521	2.23555	2.25843
AQP2	2.60909	2.53197	2.81724	2.44568	2.47059	2.39837	2.30078	2.326	2.31361	2.37982	2.31515	2.29567	2.32821	2.30134	2.34474	2.32273	2.32675	2.32574	2.28322	2.31621	2.26711	2.30975
AQP3	3.84511	3.5713	3.23507	3.88319	3.98618	3.45274	3.91122	4.47647	4.20451	3.91633	4.04449	3.72926	4.54998	4.56944	3.96239	4.24873	4.34271	3.88992	4.00559	4.1001	4.02099	4.06853
AQP4	7.34206	8.60421	7.08608	8.74844	7.71499	5.97665	4.75473	6.32755	5.14753	5.52781	3.43598	3.49108	4.17257	5.1509	5.84502	4.8962	6.42228	6.98917	4.56478	5.34251	5.16776	4.17527
AQP4-AS1	2.35285	2.33125	2.2907	2.33107	2.32552	2.31808	2.21365	2.24853	2.23891	2.30057	2.23805	2.22179	2.25068	2.2247	2.26666	2.21072	2.24927	2.24757	2.20718	2.26135	2.2102	2.23282
AQP5	2.35285	2.33125	2.2907	2.33107	2.32552	2.31808	2.21365	2.27986	2.23891	2.30057	2.23805	2.22179	2.32472	2.2247	2.26666	2.21072	2.24927	2.24757	2.20718	2.25521	2.2102	2.23282
AQP6	2.37626	2.8432	2.4978	2.35427	2.34867	2.34115	2.23568	2.27091	2.26119	2.32346	2.26032	2.2439	2.27308	2.24684	2.28921	2.23272	2.27165	2.26994	2.22915	2.27765	2.2322	2.25855
AQP8	2.35285	2.33125	2.2907	2.33107	2.32552	2.31808	2.21365	2.24853	2.23891	2.30057	2.23805	2.22179	2.25068	2.2247	2.26666	2.21072	2.24927	2.24757	2.20718	2.25521	2.2102	2.23282
AQP9	2.35285	2.33125	2.2907	2.33107	2.70166	3.00205	2.21365	2.26208	2.23891	2.30057	2.23805	2.22179	2.25068	2.2247	2.26666	2.21072	2.24927	2.24757	2.20718	2.25521	2.2102	2.23282
AQPEP	2.38229	2.36438	2.31936	2.33107	2.40483	2.34709	2.95927	3.32607	3.96557	2.48011	2.42271	3.90703	2.32743	3.25	3.32633	3.26085	2.36935	4.06487	2.58976	4.44216	4.49934	3.73379
AQR	5.78528	5.10495	5.19102	5.04116	5.09835	5.24237	5.46372	5.4373	6.11974	5.89828	5.9619	6.12589	5.52072	5.50322	5.68548	5.76435	5.73552	5.33568	5.10309	5.76828	5.41014	5.87687
AR	7.54235	7.40859	7.44788	7.47803	7.3518	7.49555	7.16704	6.93949	7.2017	7.52685	6.92543	7.10821	6.98587	6.73346	7.20433	6.74759	7.55624	7.11656	6.98808	7.21816	6.80593	7.13056
ARAF	6.91325	7.19576	7.09359	7.13134	7.26518	7.44812	5.84804	6.35999	5.69595	6.35542	6.20468	5.73011	6.31177	6.20354	6.86002	6.07082	6.77505	6.32558	5.866	5.96358	6.3312	5.95027
ARAP1	6.2174	5.99332	5.91485	6.28473	5.69162	5.76174	5.76412	5.49117	5.31939	5.49508	5.17279	5.9343	6.00773	6.08708	5.97186	5.56817	6.37148	5.65197	5.65032	6.14421	5.73522	5.47261
ARAP3	4.46471	4.58953	4.55058	4.56077	4.5457	4.68242	4.48089	4.70218	4.44057	4.37132	4.40116	4.64731	4.44098	4.5767	4.48289	4.75151	4.6024	4.45587	4.36581	4.76261	4.50851	4.54409
ARC	2.35285	2.33125	2.2907	2.33107	2.32552	2.45635	2.21365	2.24853	2.23891	2.30057	2.23805	2.22179	2.25068	2.2247	2.26666	2.21072	2.24927	2.24757	2.20718	2.25521	2.2102	2.23282
ARCN1	9.675	9.9531	9.55796	9.50111	9.80459	9.53659	9.43171	9.75669	9.5817	9.5648	9.49957	9.8211	9.79712	9.5257	9.68904	9.35048	9.47843	9.47779	9.72525	9.31965	9.52205	9.55809
AREG	4.37136	2.33465	2.29404	2.33107	2.32892	2.74448	2.21688	2.25181	2.24217	2.41563	2.24131	2.23432	2.25396	2.22794	2.26996	2.21395	2.25283	2.25085	2.2104	2.2585	2.21343	2.25145
AREL1	4.06583	3.87183	3.87842	4.02233	3.895	4.06141	3.74177	3.55447	3.885	3.94392	3.65588	3.7628	3.82176	3.5622	3.75775	3.69442	3.81299	3.6774	3.68019	3.773	3.60753	3.74228
ARF1	5.5048	5.39131	5.35229	5.64226	5.43366	4.78942	5.11724	5.28526	5.24629	5.07212	5.17364	6.19462	5.25878	5.19808	5.30619	5.46432	5.61531	5.17311	5.10229	5.26239	5.38276	5.38814
ARF3	5.57627	5.7406	6.16467	5.77592	6.06382	6.12308	6.23595	6.58936	5.86648	5.89231	6.43953	6.15969	6.50141	6.19349	6.33538	6.19862	6.34235	6.06245	5.83127	6.0533	6.08718	6.19929
ARF4	9.94428	9.8705	9.76274	9.87678	9.88698	10.0058	10.2194	10.5821	10.3965	10.2005	10.6704	10.44	10.7051	10.3465	10.4778	10.1346	10.2808	10.3532	10.2331	9.92795	10.4627	10.3186
ARF5	7.26783	7.89497	7.95306	8.34129	7.61628	7.84259	7.78296	7.71925	7.66099	8.04982	7.89868	7.4134	7.72336	7.74367	8.06627	7.09081	8.47409	8.00258	7.90427	8.02703	7.97876	7.94299
ARF6	8.37161	8.71224	8.36287	8.67501	8.50153	8.27728	7.982	8.18794	8.05535	8.10872	8.14536	7.75389	8.13698	7.81595	8.43581	8.00968	8.03224	7.97236	7.99314	7.86502	8.12864	8.00366
ARFGAP1	4.99508	5.69279	5.67309	6.33976	5.4711	5.55222	5.65383	4.90807	5.29908	5.06417	4.91568	5.24539	5.03308	5.30381	5.17171	4.96287	5.5984	5.12781	5.77167	5.58436	5.21793	5.03741
ARFGAP2	5.40878	5.51814	5.26573	6.09378	5.49735	5.35053	5.32106	5.16438	5.228	5.13909	5.1606	5.13712	5.00117	5.00062	5.14001	5.19733	5.29629	5.03006	5.26687	5.14539	5.20572	5.16265
ARFGAP3	9.30869	8.43317	8.16676	8.63743	8.18471	8.78658	9.13415	8.90236	9.50065	9.12415	9.59734	9.24349	9.55915	8.69539	9.05277	9.19761	8.62978	8.8463	9.16425	8.95887	8.92783	9.22701
ARFGEF1	8.00599	7.69165	7.43785	7.62904	7.46255	7.47659	6.97077	7.28738	7.14722	6.7557	6.7635	6.7515	6.8906	7.08527	7.55193	7.26075	7.17972	7.23409	6.79093	6.84679	7.28129	7.01135
ARFGEF2	6.14374	5.90427	5.41424	5.34735	5.78952	5.54981	5.08195	5.01791	5.26241	5.30853	5.03627	5.07118	5.02173	5.19205	5.39087	5.09843	5.15338	5.13632	5.06164	5.3155	5.04389	5.18721
ARFIP1	6.2317	5.94223	6.57097	6.21368	5.90176	5.9737	6.24654	7.00755	7.08663	7.1126	7.1267	6.57591	6.82349	6.54205	7.16499	6.70235	6.77062	6.98429	6.417	6.732	6.92646	7.02557
ARFIP2	6.92779	7.42538	7.26405	7.67375	6.84848	7.68203	7.34337	7.23249	7.41567	7.45625	7.49671	7.44017	7.60102	7.26552	7.45781	6.98798	7.72509	7.43146	7.30157	7.02258	7.41608	7.33085
ARFRP1	7.32149	7.38106	7.2786	7.42497	7.50004	7.52443	6.18697	7.21899	6.33485	6.70981	6.2767	5.98474	6.54745	6.65566	7.03365	6.27123	7.309	7.08202	6.03617	6.71336	6.67362	6.48373
ARG1	2.41661	2.33125	2.2907	2.33107	2.4312	2.31808	2.21365	2.24853	2.23891	2.30057	2.23805	2.22785	2.25068	2.2247	2.26666	2.21072	2.24938	2.24939	2.20718	2.25521	2.2102	2.23282
ARG2	5.20881	3.31993	2.49686	2.95077	3.10521	3.29928	5.41728	5.2243	5.27214	5.72187	4.87922	4.80148	4.69441	5.53906	4.71954	4.92471	5.33272	5.14842	5.56835	4.8122	5.77951	5.23162
ARGLU1	7.36169	7.25824	7.33902	7.74241	7.31036	7.39372	7.05737	6.79571	7.21054	7.19205	7.47528	7.22381	6.5608	6.77632	6.90735	6.71788	6.83416	6.65819	6.65514	7.06319	6.57929	6.93046
ARHGAP1	4.64754	5.04466	5.43081	4.78041	5.27489	5.2572	4.62182	5.07081	4.93653	4.73972	4.78397	4.8635	5.00949	4.86351	4.73856	4.79572	5.31843	4.96717	4.48462	4.7827	4.76602	4.92017
ARHGAP10	7.05658	7.40712	7.12318	7.62917	7.15999	7.13707	6.75668	6.68312	6.90752	6.83045	6.64483	6.84061	6.62247	6.2668	6.35367	6.5637	6.67781	6.67311	6.67517	6.69579	6.52509	6.22281
ARHGAP11A	2.35285	2.4481	2.2907	2.33107	2.32552	2.31808	2.21365	2.24853	2.23891	2.30057	2.23805	2.22179	2.25068	2.2247	2.26666	2.26208	2.52757	2.24757	2.20718	2.25521	2.2102	2.23282
ARHGAP12	8.17503	7.98968	7.32017	8.02823	8.51901	7.64781	8.5363	8.23697	8.73078	8.62504	8.76304	8.19259	8.66901	8.40902	8.94049	8.2104	8.42744	8.5444	8.45749	8.97394	8.46747	8.46884
ARHGAP17	8.14134	8.17656	7.99283	7.98834	8.51937	8.30033	8.40133	8.51501	8.22815	8.13973	8.23161	7.59613	7.52594	7.79431	8.18133	8.69037	8.38279	8.13121	7.87974	7.96374	7.91694	8.29597
ARHGAP18	7.00188	6.326	6.11368	6.53601	5.72525	5.48544	6.35584	6.96884	6.83991	7.04254	6.63324	6.86021	6.39472	6.46429	7.26968	6.74227	6.61445	6.92901	6.43235	6.47449	6.71467	6.73584
ARHGAP19	4.16797	3.53189	3.60038	3.74096	3.66122	3.77971	4.17884	3.93763	4.54305	3.97925	4.07679	4.39542	4.06412	4.05296	4.02899	4.33268	4.11643	4.33484	4.00833	4.3878	3.85855	3.97757
ARHGAP20	3.46411	2.88127	3.28696	2.84901	2.62166	2.6498	3.63828	3.6046	3.70048	3.46737	4.13281	3.62369	3.80322	3.34914	3.17681	3.89599	3.31335	3.35191	3.9667	3.24919	3.93855	4.11942
ARHGAP21	8.22749	7.33575	7.38597	7.47392	7.11315	6.79528	7.3462	7.63308	7.68318	7.92325	7.46917	7.69477	6.95248	7.50439	7.67577	7.61698	7.63819	7.48774	7.11147	8.09077	7.51758	7.13642
ARHGAP22	3.06214	3.03403	2.98125	3.03379	3.02658	3.01689	3.14142	2.92638	2.93195	2.9941	2.91273	2.90159	3.00834	2.99303	2.94996	2.95118	2.9498	2.92513	2.87256	2.95792	2.92316	2.90593
ARHGAP22-IT1	2.35285	2.33125	2.2907	2.33107	2.32552	2.31808	2.21365	2.24853	2.23891	2.30057	2.23805	2.22179	2.25068	2.2247	2.26666	2.21072	2.24927	2.24757	2.20718	2.25521	2.2102	2.23282
ARHGAP23	4.84693	5.44751	4.98136	5.127	5.15576	4.99903	4.26525	4.17189	4.19078	4.29745	4.14078	4.21888	4.53003	4.27544	4.39931	4.1737	4.33072	4.44086	4.41998	4.24285	4.40156	4.04974
ARHGAP24	5.74335	4.99952	5.24594	5.35038	5.7708	5.70989	6.10302	5.76376	6.13051	5.6585	6.1964	5.99908	6.13216	5.88263	5.94564	5.94247	5.90692	6.1127	5.79976	6.22648	6.004	6.18498
ARHGAP25	3.46523	3.28032	3.43503	3.70415	3.46675	3.29654	3.52992	3.72741	3.55181	3.24204	3.32483	4.21557	3.77234	3.55654	3.58824	4.14164	3.51749	3.43986	3.69289	3.29366	3.55599	3.52456
ARHGAP26	4.12436	4.15238	3.96841	3.78473	3.85304	3.6967	4.27146	4.32062	4.23708	4.31434	4.37231	4.03898	4.15659	3.8981	4.03113	4.0228	4.24976	4.29456	4.16377	4.60659	4.2273	4.02883
ARHGAP26-AS1	2.95036	2.33125	2.96177	2.33107	2.32552	2.39415	2.21365	2.24853	2.23891	2.30057	2.23805	2.22179	2.25068	2.2247	2.26666	2.21072	2.24927	2.24757	2.20718	2.25521	2.2102	2.23282
ARHGAP27	3.10222	3.2791	3.14292	3.26912	3.23874	3.13464	3.07936	3.14842	3.00637	3.06102	3.02661	3.15345	3.13197	3.02593	3.18494	3.13078	3.11752	3.09316	3.01606	3.03727	3.02674	3.01598
ARHGAP28	3.67886	3.48568	3.33009	3.63463	3.39485	3.47012	3.7762	4.08549	3.95804	3.63529	3.68017	3.64856	3.72431	3.84596	3.83193	3.80249	3.82991	3.81733	3.72507	3.73964	3.72476	3.8048
ARHGAP29	4.69624	4.95527	5.1641	4.91468	5.07962	4.75439	4.71106	4.5961	5.29938	4.99644	4.86175	4.72433	4.51567	4.60382	4.65514	4.80481	4.88012	4.65326	4.57054	5.14861	4.50278	4.86226
ARHGAP30	5.63614	5.77831	6.01456	5.78797	6.09959	6.59787	6.43183	6.27914	5.88578	5.77148	6.10907	6.44843	6.54786	6.04313	6.41416	6.40455	6.47211	6.33669	6.07108	5.51609	6.18101	6.00897
ARHGAP31	4.17036	4.48367	4.73933	4.2767	4.62008	4.6053	4.4275	4.6396	4.59999	4.54417	4.6095	4.95047	4.88871	4.37242	4.54245	4.58742	4.47889	4.48259	4.52276	4.72131	4.76847	4.49963
ARHGAP32	3.7983	3.75059	3.99433	3.71142	3.79164	3.62536	4.28576	4.17224	4.19341	4.00813	5.18834	4.11546	4.07654	4.10705	3.84459	4.08621	3.9433	4.6205	4.17489	5.03202	4.44834	4.46958
ARHGAP33	2.47835	2.73328	2.46092	2.4714	2.67074	2.5888	2.47453	2.3884	2.38331	2.5263	2.56012	2.32924	2.35953	2.45685	2.38672	2.31857	2.36868	2.46219	2.31393	2.42236	2.33216	2.3457
ARHGAP35	6.1288	6.73463	6.17381	6.46379	6.33717	6.10235	4.98827	4.92048	5.06604	5.12387	4.86402	5.07169	5.16495	4.7484	5.23785	4.87219	5.13542	5.02785	5.03631	5.04598	4.87842	5.00973
ARHGAP36	3.66896	2.5871	2.468	2.5869	2.32552	2.8057	10.0517	8.66116	8.12031	8.08613	9.41435	8.95639	8.0105	5.84591	6.44992	6.20232	9.38821	9.24854	10.1853	6.95253	9.70327	8.751
ARHGAP39	3.22371	3.28874	3.13855	3.19386	3.56266	3.47803	3.39448	3.10234	3.56945	3.15207	3.06641	3.04414	3.11723	3.34424	3.10561	3.02897	3.08389	3.07946	3.73673	2.79524	3.02826	3.44693
ARHGAP4	5.27152	5.00867	5.24805	5.22273	5.8587	5.19363	5.21231	4.91411	5.14218	4.93246	5.07799	5.69598	5.90782	5.57836	5.21121	5.93458	5.75074	5.17234	5.52523	5.05277	4.80839	5.00261
ARHGAP42	3.97042	3.51908	3.33566	3.58131	3.45755	3.20609	3.33604	3.59149	3.43786	3.406	3.38719	3.28705	3.48768	3.29368	3.45134	3.27068	3.23836	3.37386	3.31992	3.33885	3.26079	3.30338
ARHGAP44	3.43116	3.96206	3.54195	3.39298	3.91243	3.18052	3.22183	2.93248	3.0644	2.98338	2.97034	3.47607	3.19975	3.04808	3.52577	3.27493	3.56904	3.47781	3.19485	3.19358	3.34675	2.99911
ARHGAP5	6.0874	5.6767	5.75023	5.98081	5.85463	5.83205	5.73761	5.69675	6.1621	6.08813	5.85326	5.727	5.65667	5.65015	6.2263	5.87786	5.64327	6.03232	5.77193	6.011	6.03029	5.97252
ARHGAP5-AS1	3.95072	3.57729	3.50888	3.95284	3.59613	3.57443	3.67016	3.55789	3.45003	3.60187	3.3948	3.51305	4.22273	3.51765	3.60278	3.38637	3.70087	3.87359	3.62847	3.15643	3.66616	3.5305
ARHGAP6	5.32111	5.32057	5.12931	5.2835	4.99398	5.86561	5.22422	5.14384	5.16018	5.25322	5.03329	5.03697	5.01619	5.30309	5.38646	5.56179	5.43851	5.18307	5.29104	5.15281	5.37045	5.26849
ARHGAP9	4.94033	4.89498	5.23114	4.32333	4.84545	5.18857	5.6577	5.51917	4.88322	4.87336	5.20298	5.46234	5.24004	5.9026	5.46589	6.20043	5.86991	5.43228	5.80006	5.28492	5.85673	4.94882
ARHGDIA	4.94375	6.11187	6.25001	6.06421	6.38671	6.62892	5.68893	5.60759	5.29644	5.12616	5.31175	5.05984	5.37089	5.41468	5.50576	5.25831	5.77017	5.28994	5.43571	5.17483	5.41253	5.16452
ARHGDIB	6.67083	6.99905	7.04867	7.0724	7.04384	7.10276	7.12437	7.77735	7.48179	7.54621	7.62953	7.49566	7.90942	7.40895	7.63283	7.4929	7.48609	7.32557	7.13446	7.3968	7.38629	7.46819
ARHGDIG	2.42085	2.39863	2.53915	3.41184	2.42113	2.38508	2.27763	2.31352	2.29588	2.36706	2.30273	2.28601	2.31573	2.289	2.33217	2.27462	2.31427	2.31253	2.27097	2.32039	2.27408	2.3124
ARHGEF1	7.28103	7.21303	7.14399	7.21363	7.19531	7.21274	7.1732	6.95822	7.35412	7.66588	7.22773	7.82344	7.12276	7.23786	7.03482	7.0096	7.08413	7.04629	7.06677	7.58153	6.85277	7.37987
ARHGEF10	5.22966	4.63781	4.8233	4.37817	4.79626	4.72039	4.97716	5.10901	5.53472	5.41237	5.35937	5.5183	4.78786	5.43868	4.9828	5.08807	5.24312	4.99379	4.41134	5.24916	5.2603	5.35264
ARHGEF10L	7.00572	6.77683	7.20174	7.15676	6.5654	6.98883	6.26409	6.18648	6.29798	6.30867	6.05784	6.20189	6.24324	5.90818	6.18589	6.06565	6.18918	5.70488	5.62509	5.57697	5.85782	6.07711
ARHGEF11	3.93426	4.56036	4.39155	4.81626	4.61986	4.579	4.05309	3.87173	4.0875	3.67575	3.77445	3.63152	3.80538	3.76605	4.01278	3.92701	4.07065	3.8834	4.08457	4.11594	4.13934	4.087
ARHGEF12	3.66053	3.40603	3.27903	3.38027	3.40658	3.33646	3.18923	3.23817	3.18267	3.49572	3.27924	3.21851	3.25381	3.18305	3.29717	3.38001	3.17488	3.19329	3.19417	3.28601	3.13162	3.32972
ARHGEF15	3.4658	4.08196	4.13044	5.11461	4.65775	4.07373	3.64305	4.03058	3.56	3.67826	3.65753	4.362	3.69809	3.60091	3.57766	3.65855	3.97523	3.69475	3.65768	3.98543	4.15058	4.06345
ARHGEF16	2.87861	3.28622	2.37416	3.29498	3.69308	2.40254	2.2943	2.33046	2.32048	2.97655	2.31959	2.5081	2.33268	2.30576	2.34924	2.28312	2.33122	2.32946	2.2876	2.60724	2.29073	2.40566
ARHGEF17	5.13455	4.97165	5.20322	6.47456	5.73149	5.70141	6.23286	5.8305	5.40125	5.86822	5.73661	5.95618	5.99723	6.39795	6.03568	5.86649	6.4588	5.55266	5.91466	5.50475	6.2314	5.78605
ARHGEF18	6.8531	7.13234	7.10884	6.86106	6.46881	7.03004	7.12071	7.09323	7.13352	6.96129	6.59809	7.13688	7.20854	7.3246	7.19029	7.70977	7.41247	7.11795	7.11089	7.19916	6.97916	6.8299
ARHGEF19	2.73463	2.70953	3.3917	2.70931	3.5178	2.69422	2.56081	2.61339	2.51681	2.65058	2.6012	2.5823	2.61588	2.58568	2.63445	2.54707	2.61424	2.61227	2.56532	2.59832	2.2102	2.59513
ARHGEF2	5.46248	5.50653	5.90359	5.91269	5.55678	5.71708	5.90386	6.0673	5.55302	5.77373	5.71626	5.63702	5.95569	6.06874	5.75483	5.73534	6.3209	5.75405	5.78847	5.99636	5.85215	5.7985
ARHGEF25	4.38082	4.94523	4.62808	4.54374	4.83103	4.51843	4.31487	4.38256	4.3641	4.48429	4.36213	4.42884	4.38704	4.33611	4.41788	4.25753	4.38399	4.50992	4.30197	4.39588	4.30785	4.35195
ARHGEF26	3.49977	3.24001	3.60443	3.45704	2.92051	3.19788	3.73308	3.83615	3.4551	3.4276	4.14945	3.63514	3.95579	3.71977	3.70631	3.53771	3.47817	4.02476	3.44853	3.52598	3.95544	4.0748
ARHGEF26-AS1	2.35285	2.33125	2.2907	2.33107	2.32552	2.62405	2.21365	2.24853	2.23891	2.30057	2.23805	2.22179	2.25068	2.2247	2.26666	2.21072	2.24927	2.24757	2.25587	2.25521	2.2102	2.23282
ARHGEF28	2.53028	2.55054	2.50617	2.55034	2.58302	2.63723	2.42817	2.47031	2.96846	3.02605	2.79106	2.54549	2.68722	2.48921	2.64441	2.46485	2.48737	2.93119	2.45719	2.65244	2.47659	2.85444
ARHGEF3	7.72912	8.13602	7.50833	7.91404	7.98002	7.59703	8.34275	8.62099	8.59535	8.46433	8.43431	8.96684	8.69873	8.4097	8.28193	8.48455	8.5072	8.76839	8.25861	8.71019	8.5573	8.30882
ARHGEF33	2.35285	2.33125	2.2907	2.49515	2.32552	2.31808	2.21365	2.24853	2.23891	2.30057	2.23805	2.22179	2.25068	2.2247	2.26666	2.21072	2.24927	2.24757	2.20718	2.25521	2.2102	2.23282
ARHGEF37	6.92819	6.43156	6.46907	6.37786	5.76624	5.65527	5.04491	5.39378	5.50242	5.29466	4.94423	5.34755	5.51746	5.17961	5.54774	5.16209	5.37644	5.1227	5.05322	5.18624	5.06146	5.13833
ARHGEF38	2.35285	2.33125	2.2907	2.33107	2.32552	2.31808	2.21365	2.24853	2.23891	2.30057	2.23805	2.22179	2.25068	2.2247	2.26666	2.21072	2.24927	2.24757	2.20718	2.25521	2.2102	2.23282
ARHGEF39	2.40373	2.38166	2.34023	2.4161	2.5589	2.36821	2.26152	2.29716	2.28732	2.37936	2.28645	2.32761	2.33563	2.27281	2.31567	2.25853	2.29791	2.29618	2.25491	2.30398	2.258	2.28111
ARHGEF4	2.35285	2.33125	2.2907	2.33107	2.32552	2.31808	2.21365	2.24853	2.23891	2.30057	2.23805	2.22179	2.25068	2.2247	2.26666	2.21072	2.24927	2.24757	2.20718	2.25521	2.2102	2.23282
ARHGEF40	4.36654	4.37367	4.40835	4.35002	4.46207	4.34137	4.56227	4.15294	4.68804	4.4463	4.38995	4.55976	4.56541	4.33338	4.38736	4.30543	4.3191	4.14291	4.41369	4.21172	4.29927	4.28481
ARHGEF5	2.57211	2.5485	2.5175	2.5483	2.54224	2.60097	2.41994	2.77959	2.45303	2.51496	2.44661	2.42884	2.46042	2.43202	2.47789	2.41674	2.45887	2.46646	2.66309	2.46538	2.41617	2.45157
ARHGEF6	11.7377	11.2384	10.9355	10.7912	11.5373	11.0578	9.5891	9.15483	9.82276	9.89865	9.24358	9.87166	9.98276	9.8852	10.2703	10.589	9.68579	9.43527	9.82208	10.0836	9.2955	9.5565
ARHGEF7	4.60876	4.44882	4.74867	4.67851	4.53557	4.80928	4.83977	4.64199	4.93393	5.13222	4.78927	4.38922	4.68008	4.88321	4.80479	4.68496	4.93198	4.67847	4.02092	4.85264	4.53041	4.84664
ARHGEF7-AS2	2.35285	2.33125	2.2907	2.63423	2.32552	2.31808	2.21365	2.30909	2.36561	2.30057	2.23805	2.22179	2.25068	2.2247	2.26666	2.21072	2.24927	2.24757	2.20718	2.25521	2.2102	2.23282
ARHGEF7-IT1	2.35285	2.33125	2.2907	2.33107	2.32552	2.31808	2.21365	2.24853	2.23891	2.30057	2.23805	2.22179	2.25068	2.2247	2.26666	2.21072	2.24927	2.24757	2.20718	2.25521	2.2102	2.23282
ARHGEF9	4.84359	4.49285	5.02218	5.00306	4.84937	4.98009	5.28624	5.62465	5.2644	5.4957	5.16395	5.40765	5.75807	5.7233	5.57136	4.99052	6.08662	5.56049	5.60771	5.3566	5.38736	5.53904
ARID1A	6.90185	7.72902	7.54589	7.87186	7.94207	8.00964	6.92219	6.88539	6.72072	6.95037	6.7876	6.76711	6.71371	6.68187	6.86634	6.9004	6.85681	6.65042	6.65485	6.65698	6.85417	6.87285
ARID1B	5.06605	5.08136	4.89258	4.86781	5.0748	5.05645	4.56917	4.57182	4.80025	4.82491	4.62686	4.51276	4.52655	4.329	4.78489	4.61928	4.70693	4.64409	4.59838	4.81671	4.50984	4.76044
ARID2	6.95621	6.42622	6.24213	6.07794	6.07412	6.48064	7.08076	6.76234	7.26707	7.34254	6.87197	6.87363	6.54066	6.72463	6.88572	7.06657	7.02144	6.85491	6.74328	7.26822	6.88866	7.11325
ARID3A	3.20503	3.46522	3.12383	3.17888	3.17132	3.15564	3.10268	3.11309	3.09004	3.16141	2.84903	3.02986	3.0924	3.05368	3.31781	3.03707	3.20225	3.06502	3.15026	3.12025	3.14472	2.94682
ARID3B	3.89212	3.62308	3.86152	3.92957	3.92022	3.90768	3.83397	3.79044	3.94381	3.87815	3.62106	4.05455	3.69616	4.22698	3.39652	3.9123	3.79167	4.11265	4.00935	3.5225	3.45812	3.73317
ARID4A	7.17127	6.66134	6.66978	6.22728	6.10452	6.43677	5.99048	6.0223	7.13327	6.7785	6.66928	6.68944	6.59277	6.62153	6.70676	6.65142	6.30902	6.82762	6.03268	6.96986	6.46902	6.63271
ARID4B	4.69808	4.61125	4.61172	4.47876	4.43886	4.40685	4.3406	4.47252	4.53725	4.60566	4.48015	4.43679	4.33739	4.44344	4.52356	4.4545	4.36379	4.57008	4.35477	4.73845	4.4542	4.53689
ARID5A	7.3234	6.87308	6.75352	7.02341	7.62491	6.56129	6.62772	7.47747	6.60082	6.61513	7.50281	6.35006	6.54295	6.36199	6.68264	6.7561	6.49901	6.48579	7.30727	6.6489	7.06458	6.75558
ARID5B	3.93297	3.56899	4.00288	3.88002	4.05641	3.46833	3.62894	3.83915	3.73068	4.09472	3.63828	3.6728	3.70763	3.69071	3.7703	3.77691	3.80943	4.19694	3.79781	4.21818	3.74831	3.71319
ARIH1	8.54622	8.15825	7.98301	8.26261	8.22954	7.97981	7.32751	7.43586	7.35051	7.53227	7.40889	6.79275	7.07115	7.21347	7.75375	7.47251	7.64715	7.29436	7.13352	7.49351	7.37912	7.48074
ARIH2	8.87525	8.48564	8.27569	8.59858	8.48172	8.45357	7.40059	7.42541	7.72653	7.81706	7.12988	7.09479	7.2965	7.3723	8.04159	7.6029	7.71212	7.6858	7.48534	7.43372	7.42585	7.77272
ARIH2OS	2.7219	2.69692	2.65	2.69671	2.69029	2.68168	2.5986	2.60122	2.59009	2.66142	2.58909	2.57029	2.6037	2.57365	2.62219	2.55748	2.60272	2.60011	2.55339	2.60895	2.55688	2.58305
ARL1	9.08845	8.79002	8.43394	8.55456	8.57795	8.83349	8.43859	8.96784	8.5824	8.64852	8.77703	8.50866	8.72397	8.6345	8.98668	8.39231	8.5376	8.81346	8.23423	8.70166	8.71551	8.6369
ARL10	3.88223	3.58362	3.6411	4.15603	3.8021	3.45134	3.42583	3.24889	3.43729	3.53011	3.45457	3.40333	3.48505	3.47231	3.51923	3.61887	3.46721	3.19665	3.37015	3.47179	3.39539	3.38679
ARL11	2.35285	2.33125	2.38705	2.39014	2.32552	2.31808	2.21365	2.24853	2.23891	2.30057	2.23805	2.6642	2.58784	2.792	2.26666	2.21072	2.42212	2.24757	2.20718	2.25521	2.37497	2.24088
ARL13B	5.34798	5.27599	4.795	3.34789	4.8679	4.59106	5.71801	6.41891	5.48724	5.03321	5.80808	5.72021	5.17507	5.72604	6.06641	6.35579	5.15199	5.84195	6.1867	6.51429	6.3336	5.98261
ARL14	2.35285	2.33125	2.2907	2.33107	2.32552	2.31808	2.21365	2.24853	2.23891	2.30057	2.23805	2.22179	2.25068	2.2247	2.26666	2.21072	2.24927	2.24757	2.20718	2.25521	2.2102	2.23282
ARL14EP	7.77596	7.9061	7.23903	7.65984	7.5972	7.65799	7.00766	7.27615	6.97783	6.78767	6.82834	6.95559	6.18671	6.74439	7.2058	7.21151	6.64005	7.30844	6.89453	7.16465	7.0078	6.74554
ARL15	4.33933	4.2249	4.90614	4.15728	4.53253	4.5855	5.40126	5.45368	5.3077	5.29517	5.44357	5.92981	5.39826	5.32196	5.88301	5.52104	5.76797	5.18901	5.30001	5.67191	5.30945	5.42138
ARL16	7.79165	7.95123	7.93402	8.28352	8.1301	8.13043	7.3037	7.50607	7.47979	7.42937	7.4386	7.36357	7.83747	7.43085	7.62501	7.00501	7.64464	7.96851	8.11537	6.99756	7.2539	7.71146
ARL2	9.11682	9.09287	8.93449	8.95656	9.05536	8.85079	8.69623	8.76064	7.98595	8.39074	8.02241	7.70687	8.0645	8.69502	8.89499	8.56763	9.07519	8.58278	8.41672	8.52576	8.37276	7.93275
ARL2BP	8.26894	8.05557	7.92157	8.25925	8.14992	8.22532	7.79503	8.16124	8.24501	8.0852	8.05592	7.91322	8.04833	7.81856	8.56717	7.71637	8.4549	8.0901	8.08994	7.81195	8.43747	8.23401
ARL3	4.32617	4.41779	4.23548	4.31828	4.15852	4.25078	4.2962	4.2458	4.28688	4.29196	4.19162	4.36373	4.50993	4.20676	4.28754	4.10719	4.25637	4.24839	4.34274	4.12272	4.22134	4.3579
ARL4A	4.23268	3.57354	5.26138	4.95047	3.24699	5.18721	6.29377	5.35598	6.77944	5.7587	6.74368	7.15635	6.42264	6.0172	6.43005	5.53669	5.57224	6.57586	6.13918	6.52752	6.19441	6.25329
ARL4C	3.49367	3.7827	3.26017	3.31631	3.54005	3.58002	4.32138	4.9364	4.74544	4.07216	5.07914	4.70976	5.09225	4.27576	4.70611	4.85486	4.59039	4.55313	4.55274	4.24208	5.13237	4.88979
ARL4D	3.9415	3.78782	3.68829	3.94424	3.93267	3.92226	3.76861	3.94094	3.75832	3.70418	3.78684	3.75934	4.4072	3.95659	4.0975	4.06108	4.01969	3.61885	3.83736	3.68777	4.08599	4.05349
ARL5B	4.93268	4.49543	4.36665	4.51779	4.7007	5.18926	4.83497	5.77338	4.83005	4.676	4.89596	4.64119	4.42517	4.64843	4.94244	4.83131	4.495	4.76109	5.05583	4.76143	4.93078	4.70599
ARL5C	2.35285	2.33125	2.2907	2.33107	2.32552	2.31808	2.21365	2.24853	2.23891	2.30057	2.23805	2.22179	2.25068	2.2247	2.26666	2.21072	2.24927	2.24757	2.20718	2.25521	2.2102	2.23282
ARL6	3.29258	3.51945	3.21639	2.8968	3.14016	3.57902	3.3636	3.91566	3.78723	3.96383	3.97568	3.78906	3.21845	3.36111	3.92882	3.75076	3.46827	3.72265	3.73751	3.64011	4.00974	3.7992
ARL6IP1	8.46098	7.65388	8.51815	8.0424	6.95428	7.40522	8.94591	9.10593	9.60215	8.63538	9.48116	9.02143	8.95585	9.25006	9.08697	9.32434	9.41651	9.56852	9.13296	9.39217	9.24878	9.35323
ARL6IP4	9.41571	9.32951	9.40983	9.8291	9.4121	9.29558	8.39788	8.45777	8.44709	8.61635	8.37374	8.42184	8.32976	8.16263	8.73055	8.15875	8.89041	8.81151	9.00376	8.19114	8.56118	8.50772
ARL6IP5	12.6645	12.1142	11.7123	12.0576	12.1842	12.4601	11.7122	12.2772	12.1055	12.0991	12.2238	12.1674	12.4657	12.3365	12.3059	11.9671	12.1622	12.0366	11.519	12.1349	11.7552	12.1416
ARL6IP6	5.11527	5.12886	5.49782	5.50726	5.52726	5.06448	5.44079	5.36428	5.57676	5.54591	5.29913	5.39747	5.30766	5.39904	5.67301	5.43117	5.36784	5.78955	5.23301	5.72247	5.37964	5.37865
ARL8A	7.38741	7.6511	7.06687	7.6188	8.68624	7.44801	7.31589	6.87112	7.12073	7.31325	7.35117	7.06631	7.22833	7.06657	7.4414	6.75044	6.92079	7.1483	7.76183	7.04191	7.02945	7.08009
ARL8B	10.2973	10.3106	9.96174	10.0655	10.3854	10.5865	9.12916	9.64398	9.17226	9.34818	9.22101	9.10393	9.2124	9.33386	9.69033	9.19739	9.18799	9.4726	9.08615	9.22533	9.15145	9.13532
ARL9	2.35488	2.57264	2.29268	2.33308	2.32753	2.32008	2.42901	2.34619	2.24084	2.30256	2.23998	2.46334	2.31659	2.22662	2.26861	2.21263	2.25121	2.24952	2.20909	2.26364	2.21211	2.23475
ARMC1	10.8139	10.3614	9.91257	9.76364	10.1186	10.1901	9.71084	9.88148	9.97911	10.2888	9.89532	9.76968	9.72025	9.7652	9.94372	9.74984	10.0015	10.1854	9.71751	10.0272	9.84794	9.8882
ARMC10	7.08896	6.62229	7.16028	6.87574	6.88994	7.24766	7.16819	7.14463	6.94785	7.12059	7.42153	7.09193	7.15853	7.34463	7.27227	7.14597	7.21147	7.12821	6.83251	7.13267	7.15946	7.23354
ARMC12	2.35549	2.40781	2.29326	2.33368	2.68501	2.32068	2.25759	2.25105	2.24141	2.30315	2.24056	2.22428	2.2532	2.22719	2.2692	2.2132	2.25179	2.25009	2.20966	2.25928	2.21268	2.23533
ARMC2	2.36222	2.34053	2.29982	2.34035	2.33478	2.32731	2.22246	2.25749	2.63125	2.30973	2.24696	2.23064	2.25964	2.23356	2.27568	2.21953	2.25822	2.25652	2.21597	2.26419	2.2556	2.52493
ARMC3	2.35285	2.33125	2.2907	2.33107	2.32552	2.31808	2.21365	2.24853	2.23891	2.30057	2.23805	2.22179	2.25068	2.2247	2.26666	2.21072	2.24927	2.24757	2.20718	2.25521	2.2102	2.23282
ARMC4	2.35285	2.33125	2.2907	2.33107	2.4168	2.31808	2.21365	2.24853	2.23891	2.30057	2.23805	2.22179	2.25068	2.2247	2.26666	2.21072	2.25106	2.24757	2.20718	2.25521	2.2102	2.23282
ARMC5	7.11976	7.87321	7.66766	8.03861	7.72044	7.44232	5.98288	5.8346	5.02192	5.96301	5.77082	5.75882	6.11876	6.04353	6.24735	5.92857	6.24143	6.26433	6.48879	5.84545	6.1004	5.42185
ARMC6	7.08946	7.42651	7.23979	7.38234	7.42181	7.28641	6.36982	6.4702	5.66861	6.45078	6.43613	6.39325	6.47637	6.40162	6.35855	6.00873	6.47231	6.30479	6.34005	6.13045	6.21216	5.72763
ARMC7	5.15723	5.59301	5.27228	5.52206	5.56179	5.73046	5.0241	5.04726	4.85345	5.02789	4.89486	4.85176	5.15615	5.06089	4.95207	4.76717	4.98334	4.93298	4.82992	5.00363	4.83084	5.01712
ARMC8	5.66413	5.52866	5.3057	5.52235	5.40651	5.70244	5.1852	5.05791	5.25476	5.2946	5.25762	5.1559	4.94187	5.06535	5.28044	4.99973	5.18624	5.15202	5.07257	5.19338	5.06492	5.17931
ARMC9	2.9025	3.04922	2.94844	2.94345	2.96744	2.88808	2.78263	2.7638	2.7427	2.86715	2.87093	2.96157	2.80022	2.86095	2.7869	3.09295	2.86251	2.7078	2.78438	2.83115	2.76412	2.92084
ARMCX1	11.1361	10.2502	10.489	10.3219	11.3134	11.326	11.3822	10.7851	11.32	11.4023	11.3655	11.1906	11.3162	11.0696	11.3162	11.0721	10.7962	11.3415	11.1716	11.486	11.1165	11.0788
ARMCX2	8.61816	7.63849	8.40899	8.55809	7.92045	8.7943	9.25222	8.89007	8.73539	8.34558	8.74838	8.97505	9.62206	9.5151	8.56194	9.06329	9.16726	8.77511	8.76079	8.72461	8.87781	8.56373
ARMCX3	9.6964	9.29609	9.25081	9.38965	9.90612	9.88826	9.33333	9.39713	9.01673	9.76833	9.58973	9.50075	9.29251	9.29003	9.48679	9.40438	9.18426	9.52539	9.77052	9.52144	9.23665	9.32264
ARMCX4	3.89699	3.3342	3.48372	3.15846	3.72396	3.72367	4.27066	4.08799	4.46777	4.1576	3.95977	4.10897	4.01548	3.93026	3.88861	3.99355	4.05509	4.12459	3.97086	4.03023	4.29638	4.09338
ARMCX5	5.07222	5.32291	4.69001	4.66888	5.00389	4.88293	4.98711	4.81389	4.72452	4.80909	4.49323	5.0124	4.92598	5.39278	5.12963	4.77932	4.87459	4.98562	5.13898	4.89552	4.69372	4.96424
ARMCX6	5.53234	5.00575	5.06895	5.49802	5.32833	5.83789	5.60223	5.4475	5.3963	5.43769	5.49854	5.67814	5.68307	5.56531	5.30948	5.63548	5.54647	5.39667	5.74822	5.42992	5.39913	5.3624
ARNT	6.18025	5.48702	5.4777	5.97533	5.54873	5.40672	5.11988	5.28247	5.48414	5.52574	5.68129	5.1489	5.27421	5.12083	5.36812	5.14481	5.28802	5.32525	5.04537	5.18806	5.09755	5.34905
ARNT2	6.37222	5.23169	5.58111	6.18697	6.26281	5.84114	3.59516	3.65182	2.98875	3.73633	4.38773	4.19791	4.61693	3.45087	4.34611	4.36705	4.10744	4.30952	4.23207	4.26318	3.731	3.68
ARNTL	5.00858	3.80055	4.38859	4.02001	4.76409	3.39918	3.84934	4.66937	4.57679	3.98041	5.15195	3.96844	3.95976	3.60785	3.75667	5.19376	4.13587	3.35824	5.08219	5.28876	3.58085	4.36359
ARNTL2	2.35285	2.33125	2.2907	2.33107	2.32552	2.31808	2.21365	2.24853	2.24115	2.30057	2.23805	2.27661	2.25068	2.22795	2.26666	2.51186	2.24927	2.24757	2.20718	2.25521	2.2102	2.23282
ARNTL2-AS1	2.35285	2.33125	2.2907	2.33107	2.32552	2.31808	2.21365	2.24853	2.23891	2.30057	2.23805	2.22179	2.25068	2.2247	2.26666	2.21072	2.24927	2.24757	2.20718	2.25521	2.2102	2.23282
ARPC1A	8.97641	8.92656	9.12405	9.19668	9.05055	9.28503	8.7991	9.15208	8.5087	8.38015	8.65318	8.40707	8.68344	8.71772	9.17919	8.8087	9.31507	8.9924	8.78229	8.75283	8.88437	8.66445
ARPC1B	7.329	6.76511	7.34953	7.11725	7.60029	7.11335	8.65947	8.83619	8.39727	7.70083	8.3267	9.46305	9.01765	9.10794	8.77454	8.74077	8.91283	8.68941	8.64835	8.59766	8.80765	7.95637
ARPC2	11.9935	11.6761	11.7192	11.7839	11.8359	11.9224	11.5703	11.4113	12.066	12.016	12.0309	11.7852	12.0039	11.3904	11.8611	11.2206	11.7123	11.708	11.5923	11.2329	11.4785	11.42
ARPC3	10.0543	9.82673	9.33713	9.79896	9.80579	9.76421	10.5888	10.5459	10.2881	10.3233	10.4838	10.584	10.9037	10.8792	10.55	10.5674	10.4857	10.0856	10.7499	10.3716	10.5083	10.548
ARPC4	5.81812	6.61011	6.79623	6.92711	6.49743	6.86861	5.65022	5.99067	5.28605	5.21775	4.98389	5.18569	4.74729	5.83617	5.81796	5.75922	6.34315	5.79513	5.64012	5.28564	6.31196	5.21525
ARPC5	6.03354	5.61867	5.78152	5.63177	5.72832	5.79381	6.30766	6.81411	6.79168	6.44277	6.73895	6.86068	7.03808	6.72246	6.82141	6.61807	6.47861	6.61764	6.36005	6.46239	6.68496	6.70032
ARPC5L	9.6502	8.96304	8.92154	9.17711	8.82065	9.24165	8.11141	8.31489	7.73979	8.30878	8.06634	8.29974	8.20433	7.90304	8.40608	8.00615	8.24647	7.95407	8.19677	7.84165	8.13913	7.88299
ARPIN	4.55545	4.33234	4.21438	4.50464	4.26315	4.08942	4.36438	4.55582	4.46228	4.68171	4.3528	4.39457	4.6394	4.38634	4.56419	4.41104	4.56751	4.49829	4.3724	4.5194	4.44476	4.49476
ARPP19	11.9636	11.3456	11.0047	11.3462	11.9533	11.9832	10.0034	10.4227	10.1564	10.6279	10.7664	9.947	10.4256	10.2259	10.7462	10.5014	10.3377	10.0275	9.98579	10.2209	10.169	10.3186
ARPP21	5.69281	5.1652	5.69665	5.12715	5.20595	5.6632	6.74366	7.25603	6.15529	6.43892	7.2879	5.5787	6.19096	6.36598	5.93903	6.76233	6.36032	6.12871	5.95936	6.06837	6.47542	6.17739
ARR3	2.35285	2.33125	2.2907	2.37686	2.32552	2.78466	2.21365	2.35924	2.23891	2.30057	2.23805	2.22179	2.25068	2.2247	2.26666	2.21072	2.24927	2.24757	2.20718	2.25521	2.2102	2.23282
ARRB1	4.5191	4.3703	4.67978	4.74637	4.57059	4.86139	4.94288	4.96447	5.03719	5.02007	5.04001	5.51529	5.42889	5.08177	5.22514	5.01633	5.31905	5.27514	5.27501	5.1119	5.19993	5.15061
ARRB2	3.16848	4.83216	5.30338	4.83179	4.54204	4.83139	5.93444	5.50416	4.93297	4.49277	5.73534	6.37202	5.89787	6.93963	5.82251	5.5344	6.53362	5.66472	5.89097	5.29264	5.99651	5.43665
ARRDC1	4.25588	4.4197	4.0046	4.17738	4.24987	3.93573	3.76586	3.42111	3.46957	3.62563	3.63021	3.54404	3.45578	3.81432	3.70378	3.2687	3.9297	3.9074	3.40844	3.72889	3.78208	3.58449
ARRDC2	8.50614	8.55399	8.85473	10.0248	9.21198	7.7945	5.84529	6.28766	7.24428	6.16816	7.59175	7.10014	6.37146	7.0981	7.22449	6.89903	6.63976	6.21327	5.76217	7.8638	6.24389	5.89222
ARRDC3	8.54822	8.6337	7.38645	8.14052	8.25349	7.99825	7.63005	8.14552	9.00483	8.5724	8.58143	8.40825	8.2676	8.32795	8.58504	8.30252	7.98084	9.12475	7.97634	9.39105	8.45905	8.4822
ARRDC3-AS1	2.35285	2.33125	2.2907	2.36534	2.32552	2.31808	2.21365	2.24853	2.23891	2.30057	2.23805	2.22179	2.27075	2.2247	2.26666	2.21072	2.24927	2.24757	2.20718	2.28394	2.2102	2.23282
ARRDC4	7.69069	7.41566	5.88591	6.41039	6.7465	7.22376	8.26277	8.80272	7.10207	8.02473	8.34661	7.07774	7.76485	8.18425	7.88984	8.24046	7.61705	8.02509	7.89515	8.19288	8.02777	8.12177
ARSA	2.3751	2.34822	2.6659	2.33107	2.32552	2.31808	2.21365	2.24853	2.23891	2.30057	2.23805	2.22179	2.25068	2.2247	2.26666	2.21072	2.24927	2.24757	2.20718	2.25521	2.2102	2.23282
ARSB	2.8339	2.77002	2.6912	2.76918	2.77617	2.83279	2.66098	2.84964	2.66029	2.96959	3.02586	2.66086	2.89549	2.88405	2.76428	2.7935	2.67155	2.78183	3.06167	2.74998	2.76565	2.85897
ARSD	3.44929	3.72852	3.67307	3.68204	3.49641	3.95429	4.16745	3.90844	4.31493	4.0835	4.79031	4.85047	4.43557	4.23444	4.38027	3.8898	4.10697	4.08007	4.19725	3.85531	4.16138	4.36108
ARSE	2.35285	2.33125	2.2907	2.33107	2.32552	2.31808	2.21365	2.24853	2.23891	2.30057	2.23805	2.22179	2.25068	2.2247	2.26666	2.21072	2.24927	2.24757	2.20718	2.25521	2.21557	2.23282
ARSF	2.36974	2.4204	2.30714	2.3478	2.34222	2.33472	2.22954	2.26467	2.25498	2.31708	2.25411	2.23774	2.26683	2.24067	2.28292	2.22659	2.26541	2.26371	2.22302	2.2714	2.22607	2.24885
ARSG	3.08073	3.06162	3.48977	3.13394	3.05134	3.04432	3.43785	2.94353	2.97336	3.15347	3.39834	2.99363	3.07161	3.09215	2.97767	2.90065	3.17682	3.07497	3.182	2.96231	2.98245	2.9329
ARSI	2.36448	2.61377	2.30202	2.54945	2.33702	2.32954	2.22459	2.25965	2.24997	2.31194	2.24911	2.23277	2.29745	2.2357	2.27786	2.22165	2.26038	2.25868	2.21809	2.26636	2.22113	2.24386
ARSJ	2.35285	2.33125	2.3604	2.33107	2.32552	2.31808	2.21365	2.24853	2.23891	2.30057	2.56175	2.28572	2.25068	2.2247	2.26666	2.21072	2.24927	2.28705	2.45817	2.25521	2.50653	2.23282
ARSK	3.38836	3.25552	3.4338	3.14186	2.91839	3.25398	3.0083	2.99814	3.02088	3.46811	3.07698	2.97866	2.73245	3.18805	3.04718	3.01586	3.27015	3.22532	2.95033	3.44717	2.99336	2.92798
ART1	2.76667	3.31863	3.2943	2.86845	3.10803	2.80713	2.53436	2.60149	2.59851	2.83237	2.50275	2.55099	2.58415	2.51881	2.71917	2.53828	2.66606	2.62045	2.52695	2.72956	2.53196	2.56365
ART3	11.9387	12.3082	11.2085	11.9455	11.6284	10.4663	10.0117	10.2481	11.3119	11.163	8.67602	8.30072	8.8961	9.67144	10.4366	9.87876	9.93923	10.8153	9.98241	10.1996	9.29691	8.93534
ART4	2.35285	2.35473	2.2907	2.34664	2.32552	2.31808	2.21365	2.24853	2.23891	2.32878	2.24434	2.22179	2.25068	2.2247	2.26666	2.28045	2.24927	2.24757	2.20718	2.25521	2.2102	2.23282
ART5	2.89034	3.65509	2.7174	2.80106	2.64872	3.04844	3.14199	2.62324	3.01381	2.60838	2.5375	2.51907	2.55182	2.52236	2.71772	2.50652	2.50383	3.32452	3.33699	2.83009	2.50593	2.49521
ARTN	3.00509	2.86011	2.91394	2.62949	2.85263	3.07016	2.5172	2.78126	2.43627	2.93663	2.50704	2.48883	2.85253	2.57435	2.80155	2.49271	2.59953	2.59416	2.62761	2.58875	2.72866	2.51763
ARV1	6.3593	6.10106	6.20616	6.19242	6.04667	6.10551	5.99642	5.83337	5.96604	6.15508	5.79262	5.80037	6.10906	5.76735	5.89955	5.80079	5.87057	5.94334	5.80361	6.09469	5.77877	5.81602
ARVCF	5.05889	4.9452	4.75343	5.09554	5.27368	5.05284	4.59104	4.43364	4.06301	4.46552	4.20667	4.07151	4.22268	4.28105	4.46835	4.16983	4.2383	4.25105	4.42582	4.3189	4.1559	4.24654
ARX	6.10621	5.97908	5.55242	5.95465	6.23997	6.23868	5.55866	5.23021	5.2992	5.57751	5.33839	5.4019	5.41393	5.11222	5.77862	5.23895	5.34144	5.1816	5.33266	5.29534	5.1113	5.20367
AS3MT	6.18059	5.62847	6.21008	6.69239	5.73395	6.45408	5.35647	3.55181	4.97433	5.78144	5.62899	4.51665	5.13116	5.56713	4.44497	4.98696	5.92773	4.24444	5.50087	5.84524	2.4999	5.73647
ASAH1	9.23318	9.10674	8.61736	8.75771	9.26267	9.19441	8.8312	8.97031	9.37202	9.18684	9.28848	8.87046	9.66269	9.14193	9.22136	8.99245	8.97867	9.04376	9.14982	9.17335	9.10052	8.92668
ASAH2B	4.94145	4.39493	4.45407	4.60881	4.02359	4.2917	4.35431	4.64572	4.38745	4.80168	4.35485	4.43175	4.39102	4.13769	4.83429	3.77208	4.42874	4.48499	4.04599	3.49393	4.71808	4.31709
ASAP1	6.6247	6.44923	6.55805	6.77895	6.71243	6.9287	7.17362	7.66046	7.96936	7.42525	7.68281	7.78764	7.61932	7.72205	7.3929	7.40401	7.65395	7.24	7.30518	7.5594	7.57392	7.8802
ASAP1-IT1	3.12769	3.64705	3.20393	3.92559	3.74978	3.62645	3.46646	3.51764	4.03329	4.04061	3.50718	4.41865	3.481	3.48286	3.10101	3.60238	3.87536	3.40319	2.68233	3.68794	3.46107	3.35382
ASAP1-IT2	3.55353	3.24589	2.57625	3.32311	3.23792	4.42602	4.50917	3.67533	5.02942	4.54757	3.32828	3.91215	4.27606	3.50533	3.77865	4.96785	3.89851	4.16274	3.39073	4.38378	4.64063	4.84013
ASAP2	7.88839	6.80384	6.98811	6.60518	7.24978	7.1343	7.61941	8.12815	8.62958	8.21796	8.49012	8.53967	7.95707	8.03348	7.91647	8.10422	7.7133	7.61786	8.14993	8.13811	8.16445	8.76993
ASAP3	6.68931	8.36548	7.97523	7.31249	7.93832	6.59289	7.39509	7.14043	7.20454	6.91034	7.25557	7.01988	6.93367	6.94511	7.41662	6.78438	7.01325	6.71083	6.99068	7.45471	7.49063	7.12629
ASB1	5.13408	5.27812	5.20692	5.19412	5.0048	4.81157	5.0977	4.92767	5.21834	5.27313	4.90298	4.97433	5.15951	4.90487	4.94577	4.89968	5.05269	5.06402	5.2227	4.92035	4.93935	4.89557
ASB10	5.84738	6.41606	6.39915	6.3324	6.22503	5.74225	4.69783	4.89583	4.43187	4.88761	3.93761	4.37951	4.63315	4.54383	5.12863	4.55122	5.19128	4.89351	4.5955	5.03136	4.51294	4.31058
ASB11	9.45605	9.3136	9.03233	8.53444	9.15756	8.98682	5.83455	6.50285	4.39025	6.87081	4.28402	4.79406	6.09678	5.36072	5.5755	3.68097	5.96937	4.73633	3.63367	5.32899	4.60486	4.08962
ASB12	9.4711	10.2272	9.57234	10.6077	10.3714	9.72854	8.65737	9.36348	8.00608	9.22518	8.0697	8.67473	8.81538	7.8213	9.00001	8.13213	9.33874	9.06093	8.29317	8.59889	8.66332	8.13708
ASB13	6.49845	7.00067	7.27976	8.10723	6.69253	7.44811	6.96177	6.80756	6.68572	6.35405	6.18137	6.57935	6.40311	6.2514	6.97595	7.02296	7.15438	7.07416	7.08466	6.73323	6.99306	6.21005
ASB14	2.39163	2.33589	2.57085	2.58376	2.37358	2.51707	2.25717	2.25301	2.24336	2.30515	2.24251	2.22622	2.25516	2.22913	2.30104	2.21513	2.25374	2.25205	2.21158	2.29727	2.21461	2.23727
ASB15	6.94555	6.1152	5.84686	6.453	5.74025	6.6412	3.9918	4.60438	5.59313	4.90626	4.72287	3.93915	4.98618	3.93154	6.93538	5.54043	4.42038	5.23747	3.73705	3.99841	4.39697	4.47117
ASB16	5.58912	5.84632	4.54509	5.81953	4.72941	6.66782	3.94007	3.98141	3.88969	4.05417	3.66143	3.58224	3.96625	3.92047	3.99441	3.12936	4.40364	4.04807	3.88961	4.21041	3.83155	3.86522
ASB16-AS1	2.60944	2.58549	2.54051	2.58529	2.57914	2.57088	2.53098	2.91554	2.48307	2.55146	2.48212	2.46409	2.49613	2.52791	2.91481	2.45182	3.07413	2.63435	2.45818	2.81361	2.45124	2.47633
ASB17	2.35285	2.33125	2.2907	2.33107	2.32552	2.31808	2.21365	2.24853	2.23891	2.30057	2.23805	2.22179	2.25068	2.2247	2.26666	2.21072	2.24927	2.24757	2.20718	2.25521	2.2102	2.23282
ASB2	12.4186	12.31	12.3898	12.5587	12.2348	10.852	8.84474	9.33697	9.27674	9.50245	9.24848	7.85408	9.2678	8.72177	10.5454	9.38429	9.57256	9.58515	8.72392	10.123	8.85083	8.82583
ASB4	5.10962	4.45484	4.15006	4.58315	4.57581	3.99675	3.62019	3.96769	3.69481	3.83717	3.42864	3.39049	3.68344	3.48141	4.33949	3.49522	3.81607	3.98543	3.37124	3.70485	3.39809	3.36788
ASB5	13.4771	13.0738	12.3733	12.9734	14.1315	13.4091	12.6196	12.8	12.5349	13.0135	13.1266	11.7925	12.412	12.443	12.671	12.9518	12.08	12.2526	12.6724	13.0343	12.0543	12.5991
ASB6	4.39211	4.09942	4.43171	4.3514	4.09956	3.92873	4.35456	4.09085	3.96138	3.86806	4.15278	4.12858	4.15828	3.92028	3.96847	3.84898	4.22712	3.90805	4.05457	3.92238	3.96393	3.75939
ASB7	4.60426	4.78396	4.53332	4.55658	4.74323	4.64884	4.65252	4.1764	4.36768	4.28894	4.49273	4.67092	4.52302	4.50373	4.51519	4.32821	4.49849	4.49007	4.65253	4.50544	4.30693	4.43185
ASB8	10.9828	10.7365	10.454	10.9996	10.3972	10.4638	10.0436	9.91285	9.95558	10.2263	9.81109	9.52245	9.64567	9.60114	10.4079	9.88252	10.0573	9.91369	9.21408	9.90351	9.62523	9.78323
ASB9	2.35285	3.20724	3.21205	3.20955	3.19936	3.18153	3.62417	3.09591	3.09348	3.34415	3.08148	3.05909	3.09887	3.0631	3.12086	3.12195	3.18825	3.09459	3.11188	3.18704	3.04071	3.12469
ASCC1	8.48952	7.73122	7.41306	7.79843	7.53118	8.80489	6.98751	7.75878	7.69471	7.95453	7.84149	7.30297	8.048	7.28847	7.94158	7.17551	8.01228	7.88693	7.2764	7.01174	7.43249	7.46595
ASCC2	8.4492	8.95459	8.51154	9.01009	8.78923	9.10845	7.30731	7.39559	6.85202	7.16259	6.38913	6.95683	7.31699	7.18641	7.47245	7.19402	7.67933	7.17665	7.55557	7.27016	7.27144	7.23697
ASCC3	5.43979	5.31215	4.68466	4.85384	5.04076	5.11319	5.25896	5.33625	5.72986	5.74169	5.88731	5.60459	5.14927	5.17367	5.36311	5.38033	5.05041	5.89037	5.32699	5.23972	5.74304	5.389
ASCL1	2.36009	2.36985	2.29774	2.33824	2.42413	2.40844	2.22046	2.25771	2.24579	2.30764	2.24493	2.22862	2.26004	2.23154	2.27716	2.21752	2.25618	2.25449	2.21397	2.26215	2.217	2.23969
ASCL2	2.49808	2.33675	2.2961	2.57206	2.36257	2.3227	2.2262	2.25384	2.24333	2.30512	2.2425	2.22619	2.25599	2.22995	2.272	2.32856	2.25374	2.30403	2.21239	2.25967	2.21457	2.23809
ASCL3	2.35285	2.33125	2.2907	2.33107	2.32552	2.31808	2.21365	2.37049	2.23891	2.30057	2.23805	2.22179	2.25068	2.2247	2.26666	2.21072	2.24927	2.24757	2.20718	2.25521	2.2102	2.23282
ASCL5	2.73689	2.66182	2.63027	2.71156	2.70511	2.3676	2.64239	2.61555	2.60435	2.62448	2.60335	2.58444	3.0426	2.58782	2.66812	2.39258	2.56821	2.29558	4.1553	2.62332	2.78197	2.59728
ASF1A	9.34741	9.32258	8.8785	9.34026	9.00984	8.83686	8.4243	8.56708	8.75258	8.9195	8.29581	8.44411	8.66795	8.25212	8.81615	8.12474	8.41606	8.8656	8.24445	8.5553	8.72935	8.49819
ASF1B	2.35285	2.40577	2.2907	2.33107	2.32552	2.31808	2.21365	2.25351	2.23891	2.30057	2.23805	2.22179	2.25068	2.26661	2.26666	2.21072	2.24927	2.24757	2.3277	2.25521	2.2102	2.23282
ASGR1	2.35348	2.33188	2.29131	2.33169	2.32615	2.3187	2.21424	2.24914	2.2395	2.30057	2.23865	2.22239	2.25128	2.22529	2.26726	2.46724	2.24987	2.24818	2.20777	2.25582	2.2108	2.23342
ASGR2	2.46645	2.44381	2.42977	2.47259	2.97098	2.46028	2.34804	2.25407	2.32868	2.46928	2.30209	2.941	2.39167	2.35976	2.40427	2.34494	2.38582	2.35609	2.71425	2.39213	2.34439	2.36838
ASH1L	8.43326	8.01407	7.82009	7.82896	7.83669	7.62053	7.09818	7.33877	7.26714	7.4757	7.07042	6.93659	7.01729	7.18843	7.41439	7.33602	7.16408	7.48353	6.69254	7.41605	7.1034	7.10291
ASH1L-AS1	7.65517	6.79839	6.64056	7.2428	6.37961	7.54205	7.05398	7.37116	7.21555	7.33305	7.14531	6.65728	7.60719	6.69437	7.09977	7.54924	7.27811	7.48589	7.55831	6.51751	7.17449	7.21938
ASH2L	8.86935	8.44131	8.58002	8.80447	8.12695	8.30776	8.3078	8.57089	8.62261	8.43464	8.18831	8.12429	8.24824	8.1253	8.61865	8.28972	8.39777	8.64847	8.31866	8.28793	8.12758	8.18394
ASIC1	2.55779	2.55353	2.66086	2.55333	2.79838	2.5391	2.48039	2.46879	2.45238	2.6012	2.45144	2.43363	2.46968	2.43682	2.48398	2.42655	2.48285	2.49413	2.41936	2.47024	2.4437	2.44397
ASIC2	2.40005	2.61842	2.2907	3.82174	2.32552	2.31808	2.21365	2.24853	2.23891	2.30057	2.23805	2.22179	2.25068	2.2247	2.26666	2.21072	2.24927	2.24757	2.20718	2.25521	2.2102	2.23282
ASIC4	3.74807	2.93371	3.51119	2.9526	4.40404	4.05367	2.78572	2.82962	2.8175	2.91743	2.81642	2.79597	2.83232	2.79962	2.85242	2.78204	2.83054	2.82841	2.77758	2.83802	2.78138	2.80985
ASIC5	2.35285	2.33125	2.2907	2.33107	2.32552	2.31808	2.21365	2.24853	2.23891	2.30057	2.23805	2.22179	2.25068	2.2247	2.26666	2.21072	2.24927	2.24757	2.20718	2.25521	2.2102	2.23282
ASIP	2.35285	2.33125	2.2907	2.33107	2.32552	2.31808	2.21365	2.24853	2.23891	2.30057	2.23805	2.22179	2.25068	2.2247	2.26666	2.21072	2.24927	2.24757	2.20718	2.25521	2.2102	2.23282
ASL	6.01399	6.33863	5.9552	5.85911	6.05135	6.3504	6.49636	6.21651	6.01713	5.92025	5.69085	6.55726	6.25815	6.41163	5.87267	6.23824	6.73359	6.30173	6.86382	5.36399	6.35898	6.21155
ASMT	2.3635	2.3418	2.38084	2.67534	2.33605	2.34221	2.27894	2.25871	2.26562	2.31098	2.24818	2.23185	2.26086	2.23477	2.49898	2.22073	2.25944	2.47951	2.21717	2.26542	2.22548	2.29946
ASMTL	7.59127	6.84003	7.35669	7.5352	7.18578	7.23123	8.06618	7.67441	7.71213	7.54229	7.51036	7.61422	7.80553	7.97368	7.59585	7.86841	7.95427	7.76693	7.78514	7.78999	7.68392	7.72799
ASMTL-AS1	2.91397	2.52663	2.4816	2.49891	2.54589	2.46256	2.42864	2.38489	2.37129	2.55004	2.4315	2.40876	2.39026	2.35624	2.3535	2.34144	2.43434	2.38498	2.37084	2.36099	2.40275	2.54127
ASNA1	8.47308	8.73598	8.59517	8.79437	8.86983	8.66492	7.90498	8.1828	7.76638	8.13754	8.08719	7.77303	8.09923	7.91905	8.10752	7.67792	8.36367	7.85426	7.61181	7.94733	7.59276	7.98978
ASNS	4.34818	3.46684	4.26779	3.26106	3.62208	3.87307	4.23275	3.99624	4.24145	3.90201	4.15266	4.2279	4.09814	4.28352	3.80528	4.46178	4.18729	3.81868	4.28624	3.99573	4.10228	4.21225
ASNSD1	11.0056	10.5519	10.4032	10.5722	10.4108	10.4769	9.98944	9.99244	10.1134	10.0978	9.75413	9.87571	10.0311	9.5426	10.286	9.86506	9.81002	10.0529	9.82194	10.2896	9.83954	9.80239
ASPA	7.31441	7.23239	6.11065	6.97341	6.99175	6.3092	7.17736	6.98272	7.17364	7.45282	5.73565	6.63306	6.779	7.1096	7.63419	7.36315	7.97266	7.01354	6.50362	7.54402	6.94909	6.14016
ASPDH	3.90157	3.83988	3.77309	3.83958	3.83045	4.21925	3.64618	3.70364	3.68778	3.6264	3.00917	3.46726	3.70373	3.50436	3.71699	3.48235	3.70484	3.58364	3.63553	3.84408	2.953	3.66151
ASPG	2.36074	2.33907	2.39759	2.3492	2.3561	2.32585	2.22107	2.25607	2.24641	2.30828	2.24555	2.22924	2.32001	2.23216	2.27425	2.21813	2.25681	2.25511	2.21458	2.29359	2.24307	2.24031
ASPH	6.63634	6.57616	6.80938	6.67601	6.41109	6.63363	6.64148	6.81129	6.83174	6.97628	7.26854	7.02674	6.67932	6.70831	6.62444	6.55957	6.59947	6.77665	6.67035	6.69873	7.05176	7.01526
ASPHD1	2.37176	2.34999	2.49213	2.39041	2.43774	3.08167	2.23144	2.27585	2.2569	2.31906	2.25604	2.23965	2.26877	2.31458	2.28487	2.22849	2.26386	2.26564	2.22492	2.27334	2.22797	2.25077
ASPHD2	2.4631	2.33125	2.36126	2.4111	2.40537	2.38949	2.28965	2.32573	2.39418	2.37955	2.4585	2.63672	2.32795	2.30108	2.34448	2.78145	2.32649	2.32474	2.28296	2.33264	2.33228	2.30948
ASPM	2.35285	2.43122	2.38893	2.33609	2.36653	2.44486	2.76765	2.85402	2.33797	2.52974	2.35676	2.65217	2.36655	3.10409	2.39219	3.42668	3.00407	3.15088	3.06341	2.888	2.39133	2.85021
ASPN	7.70514	7.17472	7.86043	7.36948	7.38775	7.68324	9.51516	10.3706	10.2033	9.89509	10.5856	9.65956	10.4743	10.0656	9.95602	10.4504	9.54335	10.1723	10.1721	9.71547	9.89515	10.3601
ASPRV1	4.9123	4.86721	4.78254	4.85553	4.85525	5.2709	4.71948	4.71752	4.74556	4.80314	4.66177	4.86823	5.4699	4.63397	4.7196	4.61556	4.69603	4.6925	5.49791	4.63156	4.76555	4.67079
ASPSCR1	6.18356	6.82623	6.05903	6.62047	6.05267	6.14144	5.37599	4.67172	5.28671	4.49659	4.79704	4.58024	4.68794	4.95142	4.95951	4.37283	5.07703	5.32365	5.71582	4.98903	5.2341	4.81104
ASRGL1	5.31592	5.33582	4.93407	5.41734	5.21354	5.3481	5.29177	5.58616	5.00003	5.12089	5.07022	5.02974	5.08508	4.92162	4.94669	5.52655	5.14324	5.38686	5.04417	5.09532	5.17882	5.02009
ASS1	8.71286	9.13253	8.3373	7.21925	8.22067	8.41506	10.7689	9.85168	10.7078	9.78126	9.19035	10.0861	10.8465	10.4446	9.88457	10.4881	11.344	10.0469	10.1546	9.98546	10.4476	9.87157
ASTE1	6.11478	5.5479	5.4261	5.26062	6.04376	5.49096	5.54923	5.45968	6.1461	5.87794	5.70376	5.89487	5.26109	5.87597	5.86957	5.55049	5.50372	5.68655	5.65337	5.53836	5.5716	5.81116
ASTN1	2.35678	2.33515	2.29453	2.38816	2.32941	2.32196	2.77258	2.5859	3.02927	2.30441	2.24527	2.42594	2.97928	2.22842	2.27044	2.21442	3.00053	2.62884	3.07566	3.0551	2.44411	2.31811
ASTN2	4.52408	4.42812	4.12877	4.72464	4.02227	4.09538	4.39586	4.28809	4.53969	4.44352	4.6877	4.25777	4.71953	4.27483	4.89459	4.52607	4.46553	4.51612	4.32439	4.59499	4.72663	4.37471
ASUN	10.1482	9.84588	9.56224	9.94238	9.82169	9.93794	9.79879	9.5731	9.50866	9.72387	9.20421	9.32136	9.2519	9.274	9.80653	9.83122	9.594	9.59626	9.70457	9.79255	9.61117	9.31593
ASXL1	6.35158	6.01565	6.18821	6.13691	6.17636	6.26864	6.1577	6.54192	6.47255	6.31369	6.53594	6.12981	6.17831	6.40606	6.18137	6.54615	6.36259	6.26914	5.83021	6.48675	6.30013	6.34664
ASXL2	6.16814	6.14932	6.07355	5.9443	5.69207	5.71439	5.43152	5.62287	5.8193	6.07066	5.71471	5.79583	5.62626	5.60613	5.91878	5.63094	5.66624	5.56758	5.57967	5.78443	5.5222	5.65979
ASXL3	2.3569	2.33125	2.2907	2.33107	2.34022	2.43124	2.21365	2.24853	2.23891	2.30057	2.23805	2.22179	2.25068	2.2247	2.26666	2.21072	2.25393	2.24757	2.25975	2.25521	2.2102	2.23282
ASZ1	2.35285	2.33125	2.2907	2.33107	2.32552	2.31808	2.21365	2.24853	2.23891	2.30057	2.23805	2.22179	2.25068	2.27068	2.26666	2.21072	2.24927	2.24757	2.20718	2.25521	2.2102	2.23282
ATAD1	8.64546	8.47593	7.90381	8.26333	8.51082	8.20765	7.80628	7.93109	7.83887	8.20073	7.76515	7.63441	7.87802	7.6855	8.06156	7.52641	7.76134	7.75689	7.82452	7.59229	7.54209	7.92384
ATAD2	3.22356	3.06119	2.76746	2.48535	2.84248	2.93367	3.43727	3.1282	3.30111	3.50631	3.22587	3.18962	3.12172	3.59288	3.32577	3.4251	3.12425	3.58919	3.6563	3.4498	3.10708	3.45906
ATAD2B	3.97191	3.82585	3.45222	3.76169	3.80821	3.62447	4.08286	4.56578	4.19526	4.41572	4.34469	4.17034	4.01436	4.27101	4.34562	4.21333	3.99432	4.22935	3.96304	4.68957	4.18804	4.14
ATAD3A	5.95514	6.91114	5.94479	5.71323	7.04871	6.33774	6.29051	6.21285	5.86837	5.79814	5.6169	5.7634	5.85027	6.19923	5.91949	5.92002	5.65815	5.90946	6.29705	5.65998	5.99758	5.61778
ATAD3B	4.69203	5.51646	5.1197	5.59415	5.42161	5.39465	4.91996	4.83184	4.56725	4.74646	4.53007	4.59728	4.59628	4.75867	4.63899	4.4935	4.70708	4.6116	5.05001	4.6612	4.62919	4.52773
ATAD3C	3.96784	2.63222	3.31078	2.54443	2.53629	3.04975	2.39947	2.8494	2.30083	3.05555	2.42592	2.42766	2.43961	2.41145	2.75945	2.3963	2.43808	2.43624	2.39246	2.44452	2.39573	2.42026
ATAD5	2.35285	2.33125	2.2907	2.33107	2.32552	2.31808	2.21365	2.24853	2.25465	2.32498	2.30467	2.50252	2.25068	2.2247	2.26666	2.21072	2.24927	2.24757	2.20718	2.25521	2.2102	2.23282
ATAT1	3.31812	3.63812	3.60721	3.38942	3.32178	3.35281	4.05566	3.81124	3.24968	3.28614	3.64212	3.27064	3.42892	3.3552	3.13313	3.38339	3.5061	3.36002	3.20082	3.03104	3.39751	3.19245
ATCAY	2.75585	2.73056	2.70957	2.73034	3.20129	3.25436	2.62051	2.87183	2.62239	3.07197	2.62139	2.60235	2.73823	2.60575	2.7006	2.46768	2.63453	2.64423	2.58524	2.64149	2.58878	2.61527
ATE1	4.7121	4.66377	4.20987	4.46019	4.41695	4.77052	4.43738	4.6	4.72536	4.89852	4.77627	4.33278	4.75934	4.53271	4.78838	4.47522	4.42696	4.65217	4.47514	4.58852	4.61194	4.70733
ATF1	8.95046	8.40464	8.19447	8.36484	8.77616	8.41628	7.65151	7.94371	7.92744	7.89364	7.88735	7.27114	7.65171	7.60035	8.28217	8.09318	7.4659	7.90004	7.73507	7.6936	7.96651	7.56921
ATF2	6.06269	6.02213	5.76404	5.95522	6.04694	5.63732	5.62116	5.92573	5.55462	5.87382	5.67769	4.72757	5.47744	5.64098	6.17814	5.81097	5.81993	5.92981	5.3764	6.20226	5.83374	5.79324
ATF3	5.50102	3.84716	4.0811	5.19851	5.16174	6.24309	3.52827	6.0417	3.2378	3.95821	5.13036	3.24962	3.47541	3.12617	3.63159	3.94159	3.58255	3.69542	5.03532	3.30267	4.21266	4.09672
ATF4	13.1933	12.7241	12.6471	13.2645	13.0064	12.944	11.4586	11.838	11.9126	12.2578	11.5346	11.3158	11.8583	11.4265	11.8634	11.6098	11.9103	11.7724	11.5933	11.6547	11.4989	11.8644
ATF5	5.12509	5.12032	5.11727	5.43094	5.13738	5.25598	5.07516	4.65564	5.0033	4.72791	5.09815	5.58243	5.12438	4.65352	5.01926	4.56963	4.91963	5.38917	5.42428	4.93605	5.42543	4.69153
ATF6	6.86628	6.64962	6.92646	6.54771	6.95846	6.96867	7.12503	6.20738	7.35184	7.25225	7.27223	6.98766	6.93055	7.12739	7.01302	6.95839	6.87216	6.83227	6.93159	7.08885	6.75666	7.21576
ATF6B	2.47033	2.62545	2.4595	2.44746	2.59889	2.44955	2.32752	2.40207	2.45647	2.41544	2.3498	2.41603	2.36605	2.41556	2.40181	2.31549	2.34477	2.3598	2.31739	2.36826	2.3283	2.48767
ATF7	5.48341	5.39301	5.60814	5.77436	5.48156	5.32177	5.04859	5.26859	5.06963	5.32066	4.88495	4.87245	5.12509	4.98764	5.28486	4.86007	5.24677	5.23289	5.04959	5.06135	5.03176	5.02137
ATF7IP	7.43507	7.19573	7.00151	7.462	6.83349	7.07865	6.93502	7.04253	7.42673	7.22857	7.01796	7.20871	6.91293	7.09736	7.01581	7.09788	7.23551	7.27203	6.70916	7.34316	6.93682	7.0384
ATF7IP2	4.45634	3.54395	4.23456	4.60716	3.24213	3.50414	4.51338	4.48748	4.65657	4.54804	4.30029	4.50341	4.50316	4.66954	5.00428	5.147	4.77075	4.36155	4.21552	4.86437	5.05694	4.26659
ATG10	4.37616	4.12291	3.87266	4.32806	4.36248	3.90236	3.76492	4.00831	3.87635	4.17752	3.93572	4.05492	4.36865	4.06658	4.04534	3.44106	4.10842	4.3941	3.79366	3.93217	3.92437	3.87013
ATG101	7.5264	6.88916	6.88409	7.56908	7.25608	7.56443	7.19809	7.131	6.88157	6.87021	6.97608	6.85713	6.84545	7.40647	7.31351	7.1647	7.30581	6.68032	7.55218	6.36513	7.10822	6.5851
ATG12	7.62995	7.1155	7.02627	7.00709	6.86274	7.0503	6.88447	7.40553	7.20913	7.22943	7.17838	6.98079	6.9	7.55062	7.31677	7.15448	7.18177	7.48809	6.92238	7.56776	6.98791	7.27486
ATG13	6.71714	6.82534	6.60649	6.77963	6.65584	6.87003	6.44265	6.77383	6.48273	6.55243	6.41991	6.29332	6.43241	6.40498	6.52384	6.28641	6.57902	6.52201	6.38863	6.54384	6.41702	6.71294
ATG14	9.30357	9.05552	8.64979	8.77607	9.2211	9.1529	8.8644	8.82974	9.39421	9.0708	9.24567	8.94529	9.00315	8.95967	9.06174	8.60063	9.3064	9.01236	8.53992	8.99734	8.78142	8.96178
ATG16L1	5.60416	4.479	4.55428	5.38439	5.61284	4.98366	4.78001	4.78326	5.57813	5.36606	5.26505	4.55877	4.95253	4.51052	4.93999	5.03892	5.32475	4.68586	4.63535	5.20266	4.9659	5.10241
ATG16L2	4.08714	4.38975	4.68017	4.52898	4.55445	4.38524	4.73786	4.35223	4.31044	4.47305	4.29899	4.48934	4.35227	5.72112	4.32912	5.02858	5.13745	4.32933	4.38165	4.67283	4.31662	4.47036
ATG2A	6.54942	6.47692	6.59712	6.70346	7.63266	7.61221	6.71899	6.1458	6.37791	6.0331	5.87226	5.72618	6.06142	6.21254	5.92568	6.82394	6.56007	6.08577	6.66779	6.43436	6.1497	5.70979
ATG2B	5.579	5.07422	5.23004	5.16657	5.1843	5.53895	4.98894	5.1159	5.07773	5.45029	5.15548	5.15997	4.91737	5.18854	5.13416	5.36478	5.095	5.1754	4.84179	5.26469	5.10601	5.31748
ATG3	6.88625	6.56174	6.64893	6.61415	6.61927	6.8638	6.56755	6.63959	6.54694	6.58943	6.56997	6.74285	6.70478	6.60735	6.62385	6.64452	6.46903	6.70565	6.46354	6.46516	6.47269	6.59909
ATG4A	8.0164	8.14534	7.63991	8.00053	8.27874	8.48297	6.93279	7.10163	6.88678	7.4098	7.08442	6.81953	7.18649	6.64121	7.05225	7.13119	6.8064	7.0364	7.08507	6.90743	6.80683	6.95374
ATG4B	6.52712	6.56484	6.22635	6.44837	6.41326	6.26582	6.24596	6.18113	6.2922	5.97929	6.22964	6.03473	6.25852	6.33245	6.10717	6.22814	6.49375	6.16478	6.15894	6.27773	6.23222	6.31053
ATG4C	5.65837	5.07347	5.65137	5.8248	5.43696	5.71233	6.0748	6.36977	5.90172	6.10834	6.27475	6.4318	5.92417	6.69667	6.22911	6.73507	6.00157	6.29381	6.19977	6.48518	6.21484	6.11892
ATG4D	6.29559	6.64396	6.6357	6.93118	6.49497	6.56008	5.10728	4.83871	4.58601	4.83077	4.80093	4.21997	4.03189	4.30552	4.96474	4.60306	5.01587	4.8045	5.34294	4.99013	4.17342	4.57522
ATG5	8.69774	8.14472	8.01468	8.17416	8.17388	8.28806	7.30908	7.70837	7.69974	7.58823	7.50863	7.45319	7.40112	7.39888	7.99956	7.2878	7.39042	7.76625	7.53194	7.38427	7.60312	7.61631
ATG7	4.70639	4.63637	4.41451	4.8928	4.88565	4.77478	4.54771	4.66053	4.48043	4.57258	4.32939	4.57561	4.52288	4.71101	4.73074	4.71924	4.63193	4.83827	4.4806	4.71922	4.69879	4.41596
ATG9A	9.53973	10.0846	9.9623	10.2935	9.99361	10.0788	8.7545	8.50511	8.54299	8.83744	8.82764	8.18495	8.4277	8.31144	8.9711	8.13314	9.09381	8.25834	9.05621	8.89406	8.80678	8.21495
ATG9B	2.35285	2.42081	2.52241	2.33107	2.34531	2.31808	2.21365	2.24853	2.23891	2.30057	2.23805	2.22179	2.25068	2.2247	2.26666	2.21072	2.24927	2.24757	2.20718	2.25521	2.2102	2.23282
ATHL1	4.60144	5.14297	5.47057	5.65708	5.20765	5.6851	5.94963	4.98742	4.6578	5.22845	5.01984	5.68888	4.93858	6.15856	4.06542	4.99376	5.33651	5.44077	4.70574	4.98219	5.071	5.38016
ATIC	9.54895	8.54144	8.55001	8.95521	8.23091	9.28093	7.8766	7.89507	7.92203	8.90836	8.53029	8.19593	8.67166	8.18324	8.74589	8.40904	8.42264	7.49736	8.28034	7.69267	6.55545	7.74249
ATL1	4.23922	4.26916	4.73625	3.95064	3.26156	4.19874	5.15879	4.95927	5.62769	4.51195	5.38614	6.03997	5.24321	5.41584	5.0707	4.76199	4.64176	5.32938	5.20916	5.39071	5.22901	5.40309
ATL2	6.38207	6.69205	6.36768	6.64191	6.23197	6.12658	5.16127	6.18891	5.97619	5.74802	6.3069	5.26632	5.53275	5.65446	6.10253	5.64661	5.56261	5.90317	5.36962	5.80209	6.0888	6.11353
ATL3	4.69874	4.70884	5.27843	4.54788	4.70367	4.59306	4.96466	5.09048	5.01308	5.03602	4.99303	5.25729	5.03516	5.02712	5.14316	5.04877	5.10753	5.00896	5.13425	5.0842	5.09147	5.18611
ATM	4.93304	4.63443	4.62958	4.72425	4.30069	4.46431	4.51034	4.47369	4.74207	4.67792	4.41096	4.7451	4.43821	4.75751	4.68026	4.63401	4.75085	4.66711	4.20163	4.79932	4.58826	4.75884
ATMIN	6.65539	6.68056	6.05997	6.15742	6.68057	6.22655	6.14991	6.20974	6.24349	6.10017	6.17748	6.1352	6.45454	6.2396	6.46414	6.14465	6.08361	6.09527	6.45154	6.04613	6.24228	6.0819
ATN1	3.41064	4.05751	3.91797	4.19574	4.44513	4.16968	3.41181	3.24159	3.35133	3.45928	3.35405	3.44793	3.41089	3.22493	3.48612	3.26219	3.40318	3.3246	3.53554	3.42699	3.39195	3.40227
ATOH1	2.61019	2.5323	2.45579	2.33107	2.94256	2.31808	2.21365	2.24853	2.23891	2.30057	2.23805	2.22179	2.25068	2.2247	2.26666	2.21072	2.25219	2.24757	2.20718	2.25521	2.2102	2.23282
ATOH7	2.35285	2.33125	2.2907	2.33107	2.32552	2.31808	2.21365	2.24853	2.23891	2.30057	2.23805	2.22179	2.25068	2.2247	2.26666	2.21072	2.25092	2.24757	2.20718	2.25521	2.2102	2.27561
ATOH8	4.60364	4.66317	4.12551	4.09014	5.01339	4.1463	4.73856	4.65475	4.6007	4.62399	4.98822	4.31415	4.43265	4.55869	4.96309	4.82228	4.21446	4.53924	4.64332	4.98923	4.9191	4.42944
ATOX1	8.09919	7.78715	8.14796	7.90706	7.94752	8.44963	7.70006	7.44986	7.46239	7.49079	7.62646	7.97176	8.26142	8.17515	7.67144	7.66957	7.83421	7.51168	8.06214	7.46879	7.69793	7.34695
ATP10A	2.80706	3.08697	3.04652	2.79412	2.97544	3.02475	3.16364	3.25942	3.27517	3.15891	3.19272	3.28054	3.27293	3.13284	3.03715	3.19511	3.10188	3.0208	3.30748	3.06223	2.98009	3.16751
ATP10B	2.35285	2.39898	2.2907	2.33107	2.32552	2.31808	2.21365	2.25698	2.23891	2.30057	2.23805	2.25331	2.25068	2.53242	2.31802	2.21072	2.24927	2.24757	2.20718	2.25521	2.2102	2.23282
ATP10D	6.03455	4.88208	5.65908	5.54249	4.36853	4.19765	6.59528	6.72004	6.78245	6.47544	6.50541	6.76658	6.13293	7.32477	6.35477	7.45632	6.5067	6.63243	6.81326	6.74652	6.73171	6.94818
ATP11A	4.19188	4.03718	3.93827	4.2236	4.07312	4.01633	3.91685	3.95386	3.91766	4.09309	3.94326	3.81989	3.86607	3.85403	4.02428	4.03306	3.86958	3.93621	3.83385	3.98871	3.85445	3.85218
ATP11A-AS1	2.40995	2.57605	2.42909	2.60601	2.41913	2.37434	2.26737	2.3031	2.29324	2.399	2.29236	2.29071	2.30686	2.27869	2.32166	2.26437	2.30385	2.3062	2.26075	2.31153	2.26384	2.31739
ATP11B	4.17301	4.04119	3.97787	3.94806	4.12765	4.25475	4.02465	4.00577	4.25625	4.53917	4.61738	3.95047	4.31608	4.09268	4.37259	4.27463	3.87654	4.27942	4.50162	4.37999	4.34842	4.12585
ATP11C	3.89606	4.06558	4.2957	3.86909	4.08082	3.99872	4.94445	4.93274	4.84193	4.87169	4.66067	4.83558	4.75603	4.88546	4.84755	5.00196	4.7718	4.8566	4.86369	4.90434	5.08178	4.83789
ATP12A	2.35285	2.33125	2.2907	2.33107	2.32552	2.31808	2.21365	2.24853	2.23891	2.30057	2.23805	2.22179	2.25068	2.2247	2.26666	2.21072	2.24927	2.24757	2.20718	2.25521	2.2102	2.23282
ATP13A1	4.93291	6.02016	6.54985	6.34018	5.79631	6.13846	7.17264	6.87076	6.57412	6.51096	6.78502	6.93311	6.60436	7.0302	6.72067	7.15171	6.86872	6.4669	6.83867	6.78615	6.85482	6.99136
ATP13A2	5.58246	6.11734	5.64139	6.47429	6.05752	5.79235	4.77883	4.80047	4.70949	4.96647	4.77524	4.45688	4.80219	4.52323	5.14191	4.71655	4.98287	4.79363	5.12067	4.80333	4.77139	4.82023
ATP13A3	5.50021	5.44884	5.17771	5.28622	6.36848	5.89405	5.82108	6.10989	6.33963	5.765	5.93902	5.25118	5.78954	5.82314	5.64933	5.83498	5.27249	5.45754	6.38181	5.63465	5.74652	5.79979
ATP13A4	2.39615	2.37415	2.33285	2.37397	2.52449	2.36074	2.25028	2.28991	2.27815	2.34291	2.27924	2.26268	2.2921	2.26564	2.30837	2.25141	2.29066	2.28894	2.2478	2.29672	2.25088	2.27392
ATP13A4-AS1	2.35285	2.33125	2.2907	2.52291	2.32552	2.31808	2.21365	2.24853	2.23891	2.33299	2.23805	2.22179	2.25068	2.2247	2.26666	2.21072	2.24927	2.24757	2.20718	2.25521	2.2102	2.23282
ATP13A5	2.3683	2.3316	2.29104	2.33142	2.32587	2.50098	2.21398	2.24887	2.23924	2.30091	2.23838	2.22212	2.25101	2.22503	2.26699	2.21105	2.28795	2.24791	2.20751	2.25555	2.21053	2.23316
ATP1A1	8.36361	7.31089	7.55516	7.87813	8.0103	8.9433	8.99797	8.83632	8.64427	8.7371	8.58639	8.77075	9.598	9.46321	8.52339	8.84799	9.32759	7.56873	9.0489	8.66815	8.81077	9.26351
ATP1A1-AS1	2.6744	3.21219	2.60214	2.48252	3.33094	2.59613	2.52045	2.59152	2.39713	2.58267	2.54233	2.56545	2.55826	2.52873	2.6411	2.72627	2.53665	2.68973	2.79813	2.97813	2.5107	2.60204
ATP1A2	13.7979	13.6766	13.3362	13.5364	13.6732	13.4258	11.9909	11.9134	12.5327	12.8087	12.0565	11.7463	11.9465	11.9203	12.4164	12.0165	12.1929	12.2051	11.8609	12.9101	11.8183	12.3144
ATP1A4	2.35285	2.33125	2.2907	2.33107	2.32552	2.31809	2.21365	2.24853	2.23891	2.30057	2.23805	2.22179	2.25068	2.2247	2.26666	2.21072	2.24927	2.24757	2.20718	2.25521	2.2102	2.23874
ATP1B1	14.0832	14.198	13.5631	13.8822	14.1628	14.1527	12.5019	13.0756	12.2835	13.2076	11.9613	12.0469	12.2747	12.1509	12.7154	12.6542	12.5078	12.8642	12.208	13.0028	12.2878	12.4743
ATP1B2	4.48138	4.85403	4.43235	4.57469	4.76861	4.43847	4.27042	4.5253	4.36664	4.40494	4.32927	4.31803	5.23863	4.25967	4.34001	4.23291	4.41214	4.30347	4.22613	4.3181	4.87844	4.64882
ATP1B3	4.59353	4.32159	4.49296	4.43949	4.22937	4.47524	4.90052	4.84031	4.86926	4.95907	4.73809	4.90274	5.54608	5.03378	4.85794	4.93415	4.91502	4.77128	5.08847	4.8218	4.92506	4.97407
ATP1B4	10.9376	9.99544	9.46292	9.96007	8.97998	9.16897	10.451	10.7889	10.7613	11.1647	10.0805	10.4963	10.4013	10.498	10.8047	10.1885	10.4481	10.6326	10.8319	10.5042	10.8399	10.4872
ATP2A1	8.18736	8.52879	8.60855	8.94057	8.67497	8.34426	7.76777	7.84598	7.95115	8.27036	7.89272	7.50433	7.95645	7.56909	8.05266	7.37078	8.09814	7.94028	7.90011	7.87149	7.8138	7.56186
ATP2A2	9.21649	9.63535	9.48177	9.50416	9.6363	9.39909	8.40926	9.08338	8.25717	8.79426	8.08651	8.52043	8.25437	8.90074	8.89768	8.44049	8.96877	8.62275	7.75721	8.84841	8.48761	8.8168
ATP2A3	2.86407	2.92441	3.10497	2.95675	3.02704	2.65787	2.7949	2.57946	2.32775	2.60003	2.45393	2.51844	2.53563	2.61601	2.7971	2.58369	2.86515	2.53214	2.69958	2.77799	2.53583	2.40437
ATP2B1	9.01816	8.23676	7.66399	8.07993	8.66782	8.04345	8.45243	8.36634	8.66116	8.35452	8.60587	8.39547	8.50175	8.6302	8.49367	8.70597	8.0543	8.58772	8.54649	9.02444	8.43537	8.37478
ATP2B2	4.2639	4.51463	4.57524	4.8804	4.41147	4.38357	3.20366	3.45818	3.35859	3.71502	3.73278	3.4516	3.68005	3.13117	3.97297	3.18667	3.71347	3.55815	3.34967	3.36953	3.54318	3.46732
ATP2B3	2.35285	2.33125	2.29812	2.60257	2.46729	2.31808	2.21365	2.24906	2.23891	2.30057	2.23805	2.23047	2.25068	2.2247	2.26666	2.21151	2.24927	2.24757	2.20718	2.25521	2.2102	2.23282
ATP2B4	6.25604	6.24464	6.75216	6.43189	6.91085	6.69749	6.39094	6.88385	6.91175	6.86241	6.85778	6.84826	6.70292	6.84479	6.78112	6.48153	6.81378	6.6578	6.61108	7.25692	6.76291	7.17181
ATP2C1	6.63941	6.48749	6.04396	6.56104	6.24536	6.50248	7.17107	7.04409	6.93464	7.09928	7.10199	7.09479	7.27281	6.80086	6.87676	7.10377	6.78858	7.12702	6.96134	6.92404	6.85362	6.824
ATP2C2	2.38171	2.33562	2.32912	2.33544	2.60331	2.54783	2.2178	2.25275	2.2431	2.30488	2.24224	2.22595	2.25847	2.22887	2.2709	2.21487	2.25398	2.25179	2.23174	2.25944	2.21434	2.23701
ATP4A	2.35285	2.33125	2.2907	2.41876	2.37708	2.31808	2.21365	2.24853	2.23891	2.30057	2.23805	2.22179	2.25068	2.2247	2.26666	2.21072	2.24927	2.24757	2.20718	2.25521	2.2102	2.23282
ATP4B	2.56915	2.3699	2.80215	2.41692	2.52249	2.4852	2.21429	2.24919	2.35802	2.30123	2.23843	2.35231	2.27753	2.22574	2.26858	2.23932	2.25027	2.24823	2.20782	2.25587	2.21084	2.23347
ATP5A1	8.90397	8.67746	8.50421	8.68439	8.95382	8.65578	8.04524	8.29451	8.02794	8.47774	8.14653	8.16331	8.26239	8.10618	8.42218	8.14063	8.34311	8.20468	8.08159	8.18532	8.03516	8.18151
ATP5B	13.278	13.7279	13.375	13.6741	13.8102	13.5952	12.7085	13.15	12.204	13.0967	12.2866	12.5114	12.6972	12.6735	13.1641	12.5641	13.2862	12.9167	12.7108	12.8515	12.6463	12.7399
ATP5C1	11.9691	11.875	11.4986	11.9451	12.0127	12.1276	11.2674	11.4015	11.2761	11.6815	11.4351	11.2602	11.3572	11.4725	11.5294	11.3489	11.5339	11.2389	11.2611	11.5667	11.0726	11.5147
ATP5D	10.3076	10.9743	10.7826	11.4204	11.1061	11.0937	9.70606	9.51511	8.63734	9.53384	8.78302	8.87183	9.21162	9.11667	9.46977	8.93998	10.2156	9.17982	9.73771	9.50519	9.25519	9.3102
ATP5E	9.80734	7.82082	8.04367	7.74628	9.38789	7.8275	7.23544	7.24788	7.18414	7.51395	7.41943	7.34823	7.57684	7.34909	7.49246	6.99008	7.36532	7.30614	7.39579	7.56688	7.29507	7.46635
ATP5F1	10.6351	10.7821	10.1655	10.5754	10.5339	10.7756	9.65954	9.98053	9.26246	9.92042	9.26039	9.5815	9.34405	9.49262	9.95451	9.54366	9.66815	9.50776	9.43306	9.29719	9.49202	9.96497
ATP5G1	11.2788	11.3315	10.9861	11.3383	11.2728	11.5705	10.3179	10.5822	9.66475	10.8051	9.9789	10.0976	10.3836	9.96304	10.6158	10.0081	10.925	10.2814	10.2854	10.449	10.0099	10.5534
ATP5G2	7.63512	7.66055	7.56907	7.70984	7.70548	7.64067	7.16817	7.40418	7.4207	7.65361	7.11101	7.21267	7.36255	7.24753	7.5583	7.0002	7.55288	7.63587	7.2466	7.36169	7.28505	7.21214
ATP5G3	11.6956	11.7334	11.2224	11.6843	11.7881	11.5332	10.6221	11.1195	10.284	11.4528	10.3502	10.8478	10.8761	10.6519	11.1095	10.3012	11.2652	10.8653	10.8608	11.0491	10.4862	10.8714
ATP5H	9.49256	9.67313	9.30643	9.64352	9.56691	9.59418	8.95741	8.94369	9.21818	9.3021	8.85865	8.97082	9.08058	8.93315	9.12228	8.8326	9.05217	8.92824	8.93757	9.2728	8.87248	9.00366
ATP5I	13.3407	13.0115	12.6995	13.0248	13.1511	13.0747	12.6778	12.7278	12.2532	12.9623	12.308	12.8667	12.8947	12.6701	13.0793	12.5514	12.8564	12.7442	12.814	13.0892	12.4828	12.7606
ATP5J	14.4059	14.2271	13.7766	14.0732	14.4277	14.401	13.1013	13.5543	13.1553	13.9403	13.5452	13.4251	13.861	13.3306	13.8989	13.1436	13.6494	13.4369	13.446	13.6746	13.337	13.4991
ATP5J2	2.38696	2.51243	2.37667	2.53163	2.35924	3.07911	2.24574	2.28113	2.27137	2.45092	2.2705	2.254	2.5419	2.24921	2.29952	2.24277	2.28188	2.28718	2.23918	2.28791	2.24225	2.2652
ATP5L	12.7632	12.861	12.2425	12.5957	12.7332	12.52	11.7784	12.1924	11.7243	12.356	11.7048	12.049	11.9952	11.878	12.1854	11.7972	12.0194	11.9868	11.8712	12.0494	11.6895	11.9243
ATP5O	8.33854	8.2578	7.97464	8.25163	8.25905	8.26899	7.70169	7.83675	7.56292	7.99598	7.6861	7.77715	7.78996	7.69735	7.92762	7.66769	8.00674	7.80143	7.64249	7.81448	7.59305	7.79817
ATP5S	6.82265	6.65657	6.62301	6.74535	6.99969	6.69651	6.03361	6.25189	6.10677	6.4986	6.13487	6.07391	6.19949	6.00107	6.60973	6.1041	6.30196	6.49978	6.47733	5.93121	5.97487	6.29871
ATP5SL	6.87165	7.0629	6.53066	6.85079	6.76919	6.75933	6.25641	6.29961	5.84244	6.31985	6.11905	6.07123	6.21465	6.18076	6.39245	6.33735	6.48218	6.29451	6.08529	6.37563	6.03195	6.1527
ATP6	12.8404	13.2498	12.8963	12.5342	12.6929	12.8343	11.8633	11.9539	11.9048	12.539	12.0332	11.8968	12.3943	12.0507	12.3435	11.97	12.0411	12.1362	11.734	12.1156	11.9677	12.0545
ATP6AP1	8.03714	8.39034	7.9892	8.58746	8.40055	8.66629	8.48473	8.31604	8.43942	8.2104	8.72135	8.63829	8.51959	8.59367	8.57969	8.31723	8.76554	8.26646	8.83057	8.43999	8.76152	8.26563
ATP6AP1L	4.642	4.7457	4.93733	4.48591	4.50736	4.46091	4.17059	4.24193	4.1525	4.67364	4.27221	4.26768	4.58999	4.6446	4.19796	4.43613	4.70598	4.32523	4.07139	4.13607	4.31005	4.80689
ATP6AP2	6.67415	6.41752	6.61911	6.34461	6.41809	6.63435	7.03318	7.38085	7.23584	7.22461	7.55384	7.34238	7.61011	7.44859	7.4267	7.32137	7.20758	7.42682	7.25259	7.29446	7.39974	7.438
ATP6V0A1	5.64737	7.52481	6.84899	7.1895	6.84349	6.54234	5.3728	5.6165	5.76235	5.51117	5.41924	4.75807	5.18043	5.5658	5.6816	5.74431	5.45593	5.23809	5.32471	5.43177	5.52273	5.72738
ATP6V0A2	3.92631	3.6709	3.51668	3.71862	3.68525	3.87143	3.81781	3.78485	3.78738	3.74797	3.57121	3.94774	3.6556	3.49495	3.61955	3.78495	3.87615	3.50744	3.74457	3.59971	3.75938	3.81919
ATP6V0A4	2.35285	2.33125	2.2907	2.33107	2.32552	2.31808	2.21365	2.24853	2.23891	2.30057	2.23805	2.22179	2.25068	2.2247	2.26666	2.21072	2.24927	2.24757	2.20718	2.25521	2.2102	2.23282
ATP6V0B	9.02625	9.10997	8.69907	9.2924	9.38141	9.56727	9.27897	8.66894	8.16255	8.45124	8.47849	8.44629	8.66824	8.60313	8.7589	8.4931	8.57974	8.35745	9.29828	8.18279	8.6922	8.55475
ATP6V0C	9.08186	10.2006	9.77663	10.2202	10.103	10.0355	8.94707	9.0869	8.81246	9.06728	8.72279	8.66512	9.01668	9.07542	9.1954	8.74493	9.33527	9.04916	9.10377	9.01346	8.92753	8.8581
ATP6V0D1	10.2569	10.5263	10.3607	10.6716	10.5005	10.5935	10.0036	10.3508	9.56832	9.7004	9.91653	9.4088	9.90436	10.1267	10.4588	9.86963	10.5179	10.2217	10.0514	9.75773	10.1882	9.57953
ATP6V0D2	2.35568	2.33405	2.31502	2.33387	2.32832	2.31808	2.26864	2.25124	2.2416	2.3226	2.24074	2.35461	2.25338	2.22911	2.26938	2.21338	2.25197	2.29932	2.28017	2.25792	2.21286	2.25995
ATP6V0E1	8.0931	6.80338	6.64099	6.88857	6.95597	7.02804	6.40876	6.27334	6.79573	6.71902	7.2933	7.10496	7.01676	6.4997	6.45881	6.41265	6.24552	6.44066	6.53536	6.44371	6.20459	6.67135
ATP6V0E2	6.25586	6.31996	6.76102	7.30327	6.71673	7.14425	7.02613	6.2706	6.36604	6.7501	6.63387	6.76239	6.68509	6.89797	6.43147	5.72437	6.82495	7.40043	7.54464	6.70031	6.95491	7.01932
ATP6V0E2-AS1	2.69507	2.57106	2.62681	2.57086	2.56475	2.95485	2.48013	2.44385	2.87245	2.53303	2.44117	2.41479	2.50077	2.45355	2.49982	2.48053	2.45341	2.45678	2.485	2.25521	2.44249	2.43547
ATP6V1A	8.18842	7.58055	7.29632	7.33574	7.80983	7.69652	7.16218	8.12049	7.68952	7.99358	7.94794	7.36829	7.98791	7.87825	7.98698	7.53474	7.89728	7.63707	6.87778	7.59	7.7135	7.91415
ATP6V1B1	2.38237	2.35703	2.44706	2.58043	2.35124	2.71073	2.23813	2.27292	2.26366	2.32601	2.2628	2.22179	2.27557	2.2493	2.40092	2.21072	2.27414	2.27243	2.23159	2.28015	2.23464	2.26479
ATP6V1B2	9.17311	8.98173	8.83948	9.09762	8.95835	9.1293	8.26895	8.96374	8.77857	8.89182	8.81533	8.74195	8.92372	8.72325	9.01253	8.74687	8.90649	8.78319	8.45117	8.45284	8.83797	8.87398
ATP6V1C1	6.89851	6.35257	6.35315	6.08629	6.52905	6.49956	6.31488	6.62352	7.01933	6.64347	6.86599	6.22233	6.95237	6.6357	7.06917	6.64728	6.42638	6.76561	6.32615	6.55786	6.70497	6.74618
ATP6V1C2	2.6222	2.33125	2.67406	2.33107	2.37243	2.31808	2.21365	2.24853	2.23947	2.30057	2.23805	2.22179	2.25068	2.2247	2.36144	2.21072	2.24927	2.26503	2.20718	2.27472	2.2102	2.23282
ATP6V1D	6.53599	6.26303	6.2179	6.24472	6.16795	6.22212	5.77898	6.11791	5.90472	6.16348	6.32857	5.934	6.18797	6.00596	6.21456	5.83332	5.97209	5.87438	5.81189	5.98861	5.92531	5.96221
ATP6V1E1	10.9289	10.128	10.1902	10.2166	10.1231	10.3535	9.66857	9.51897	9.93759	10.1952	10.1812	9.91119	10.1625	9.60209	10.0697	9.65548	9.53658	9.79398	9.95893	9.53648	9.79992	9.92169
ATP6V1E2	5.45408	4.90479	5.17982	5.68232	5.67475	5.33556	4.79197	5.23697	4.69718	4.84525	4.71675	4.81226	4.45169	3.87782	4.88061	4.5178	4.95834	4.70106	5.2713	4.47939	4.46562	4.19185
ATP6V1G1	7.79289	7.2449	7.04516	7.222	7.24677	7.18763	6.66267	7.12059	6.6276	6.88674	6.48901	6.77344	6.782	6.7115	6.78839	6.36216	6.62753	6.98063	6.48379	6.91054	6.6078	6.59208
ATP6V1G2	2.54716	2.52378	2.47988	2.51189	2.51758	2.50952	2.79203	3.47227	2.31913	2.49056	2.60342	2.40528	3.43474	2.96554	2.73124	2.81561	2.49012	2.43319	3.10345	2.69533	2.60563	2.41723
ATP6V1G3	2.35285	2.61792	2.42649	2.33107	2.32552	2.31808	2.21365	2.24853	2.23891	2.30057	2.23805	2.22179	2.25068	2.2247	2.26666	2.21072	2.24927	2.24757	2.20718	2.25521	2.2102	2.23282
ATP6V1H	4.597	4.65692	4.54184	4.62754	4.58886	4.56015	4.33223	4.41515	4.44903	4.49326	4.26572	4.40568	4.24833	4.39445	4.49256	4.31084	4.49477	4.44986	4.30639	4.61974	4.31724	4.20854
ATP7A	5.61587	5.31539	5.50118	5.83056	5.36798	5.85308	6.28617	6.3842	6.47095	7.17923	6.17534	6.83541	6.15867	6.21052	5.99614	6.01147	6.66434	6.08782	5.94735	6.40203	5.71163	6.24112
ATP7B	2.87049	2.84414	2.79466	2.84388	3.0105	3.85781	3.33959	2.74322	2.78243	2.8067	2.71018	2.7106	2.74584	2.77929	2.76533	2.69709	3.1262	2.75366	2.69277	2.77558	2.69646	2.88109
ATP8A1	5.86119	5.6518	5.14277	6.10283	5.52087	5.91977	4.91215	5.44147	4.50397	4.8428	4.80393	4.72104	4.52186	4.6811	4.72816	4.65246	4.84534	4.65404	4.65489	4.78321	4.66171	4.87842
ATP8A2	2.41061	2.40434	2.32142	2.36731	2.35671	2.34917	2.24334	2.27994	2.26893	2.33142	2.26418	2.36035	2.7855	2.25358	2.29705	2.24037	2.27943	2.33618	2.4126	2.28546	2.3315	2.26277
ATP8B1	6.98185	7.06597	7.17335	6.4029	7.21383	7.02341	7.69785	7.74239	8.54003	8.54831	7.79784	7.98991	7.69791	7.87499	8.16188	7.66856	7.2864	8.06804	7.93235	8.43446	7.85555	8.14744
ATP8B2	4.59129	4.4919	5.52803	4.4942	4.41775	4.79705	4.90103	5.03055	5.36403	5.06233	5.24439	5.50991	5.38624	4.90719	5.14538	4.70719	5.38309	4.8673	4.97507	5.1229	5.28486	5.28931
ATP8B3	2.36329	2.33125	2.2907	2.38395	2.32552	2.31808	2.21365	2.24853	2.23891	2.30057	2.23805	2.27058	2.25548	2.2247	2.26666	2.21072	2.24927	2.24757	2.20718	2.25521	2.2102	2.23282
ATP8B4	2.99768	3.73997	2.64015	3.25495	2.6175	2.52727	5.34431	5.78596	5.89808	3.90734	6.389	5.97771	5.57205	5.64229	5.25131	5.89007	5.69583	5.83892	4.37509	5.26757	6.24341	6.32742
ATP8B5P	2.35285	2.38206	2.36323	2.33107	2.32552	2.31808	2.21365	2.24853	2.23891	2.31	2.23805	2.27662	2.25068	2.2247	2.26666	2.21072	2.24927	2.24757	2.20718	2.25521	2.2102	2.23282
ATP9A	7.38064	6.85697	7.46781	6.66065	7.22842	6.91176	7.43535	7.63566	7.41027	7.55329	7.87244	7.58119	7.50271	7.42113	7.56505	7.90798	7.34624	7.2423	7.07249	7.63458	7.55535	7.30829
ATP9B	3.06824	3.09158	3.03373	3.06564	3.05669	3.07465	2.99878	3.00546	3.01378	3.03626	3.02539	2.98614	3.06068	3.00867	3.07275	3.03982	3.00912	3.0356	2.93953	3.06444	2.98757	3.00534
ATPAF1	10.5651	10.0934	9.4314	10.3588	10.2426	10.0172	9.03673	9.4945	8.93843	9.54949	8.92339	9.16615	9.1672	8.80808	9.49293	9.52274	9.57364	9.3217	8.81131	8.97673	8.93919	9.07631
ATPAF2	5.44209	5.33998	5.3074	5.80615	5.29875	4.93988	5.1798	5.34662	4.70598	5.24638	4.77106	5.15674	5.0115	4.72883	5.01981	5.10019	5.48871	5.24208	5.00721	5.11423	5.11586	5.01687
ATPIF1	9.79006	9.68987	9.25965	9.92212	9.55852	9.41319	8.80962	9.05045	8.69019	8.99505	9.13118	9.2621	8.91778	9.14226	8.94516	9.06621	9.09123	8.82346	8.40956	9.3071	8.74056	8.99031
ATR	5.33457	4.98345	5.17687	4.61746	4.97777	5.30997	5.2228	5.17675	5.25867	5.33673	5.41143	5.32241	5.16325	5.29512	5.22258	5.51005	4.85222	4.98502	5.32426	5.35343	5.17098	5.31555
ATRAID	11.5891	11.4666	11.2196	11.5034	11.4149	11.3519	10.8189	11.2846	11.0252	11.2554	10.6594	10.9733	11.154	10.9224	11.2537	10.9674	11.4337	11.0323	10.9229	11.2213	10.9077	10.9011
ATRN	6.88309	7.08215	6.99106	7.23737	7.0839	6.95692	7.07025	6.83612	6.8653	6.94347	6.86971	6.65931	6.98141	6.95501	7.38104	6.82601	7.28971	7.08957	7.23562	6.84368	7.28063	6.93997
ATRNL1	2.53624	2.57306	2.67558	2.79876	2.50679	2.95441	2.37992	2.4238	2.3815	2.47989	2.61635	2.39541	2.42611	2.37395	2.44333	2.3307	2.39039	2.42276	2.37922	2.45338	2.34888	2.40685
ATRX	8.24127	6.94355	7.03736	7.01168	6.90541	6.73749	6.65785	7.04697	7.14073	7.62723	7.24073	6.84237	6.55612	6.80985	7.1653	6.90466	6.86186	7.0963	6.01811	7.38566	6.76063	7.05108
ATXN1	6.28082	5.76554	5.9282	5.82356	5.85184	5.69813	5.52958	5.40895	5.62518	5.67995	5.92908	5.52058	5.63689	5.65835	5.76424	5.8575	5.48312	5.53279	5.48635	5.93639	5.19362	5.7984
ATXN10	9.3104	9.24219	8.94503	9.2822	9.18267	9.48267	9.05965	9.25399	8.63281	8.97936	9.11751	9.00507	8.9313	9.09623	9.37168	8.88472	9.1828	8.85402	8.82389	9.11269	8.80966	8.94842
ATXN1L	9.98619	8.74648	8.91389	8.68689	8.87339	9.50657	8.46084	8.55689	8.55373	8.61694	8.97959	8.57987	8.79678	8.28464	8.47975	8.49405	8.35143	8.46044	8.7308	8.50125	8.3632	8.78388
ATXN2	7.56034	7.52755	7.54478	7.82431	7.50164	7.39886	7.41293	7.63658	7.55692	7.64612	7.34707	7.50347	7.54942	7.36514	7.67628	7.51115	7.55962	7.21826	7.8028	7.34317	7.31723	7.41285
ATXN2L	4.58897	5.13567	4.78647	5.07252	5.45773	5.02073	4.31299	4.30164	3.78477	4.35863	4.30725	4.32702	4.04834	4.21967	4.24345	4.15423	4.40323	4.01693	4.26672	4.31803	4.08084	4.12671
ATXN3	4.17069	3.77858	3.77185	3.70195	3.59529	3.78956	4.06489	3.91461	4.54464	4.53711	4.35402	4.34544	3.96603	4.38517	4.31346	4.29908	4.36279	4.3046	3.93217	4.41206	4.29244	4.67355
ATXN3L	2.35285	2.33125	2.2907	2.33107	2.32552	2.31808	2.21365	2.24853	2.23891	2.30057	2.23805	2.22179	2.25068	2.2247	2.26666	2.21072	2.29102	2.24757	2.20718	2.25521	2.2102	2.23282
ATXN7	7.06985	6.64076	6.59035	6.56471	6.56475	6.43132	6.01411	6.48326	6.47875	6.69235	6.32176	6.14473	5.92834	6.04255	6.3846	6.42605	5.93611	6.24527	5.63539	6.32194	6.12009	6.35286
ATXN7L1	2.53195	2.63481	2.8273	3.10018	2.49642	2.55045	2.94958	2.5397	2.95748	2.80519	2.91518	2.80761	2.93879	2.87264	2.58073	2.74352	2.78974	2.71234	2.79718	2.89402	2.75245	2.80713
ATXN7L2	2.56145	2.85543	2.81297	3.80273	2.5317	2.9165	2.76395	2.44789	2.47036	2.59748	2.40465	2.47531	2.45022	2.42194	2.46762	2.40672	2.78309	2.36339	2.40287	2.37142	2.40616	2.43079
ATXN7L3	6.97866	7.04322	6.77146	7.80582	6.47517	6.70995	6.70365	6.36113	6.45672	6.58648	6.49498	6.12505	6.64765	6.50598	6.7385	5.80848	6.95831	6.47832	6.34622	6.67784	6.779	6.62846
ATXN7L3B	6.582	6.48331	6.75716	7.16733	6.82934	6.36271	6.37627	6.74083	6.51746	6.45245	6.2148	6.1705	6.38882	6.17811	6.7019	5.91125	6.89312	6.52342	6.28858	6.38526	6.27112	6.30749
ATXN8OS	2.35285	2.33125	2.2907	2.33107	2.32552	2.31808	2.21365	2.24853	2.23891	2.30057	2.23805	2.22179	2.25068	2.2247	2.26666	2.21072	2.24927	2.24757	2.20718	2.25521	2.2102	2.23282
AUH	10.4527	10.7419	10.1258	10.5889	10.5142	10.5051	9.54722	9.88892	9.22709	10.0056	9.09369	9.47478	9.36084	9.38651	10.0622	9.61086	9.78457	9.80136	8.99161	9.88563	9.66866	9.23352
AUNIP	2.37224	2.40044	2.39756	2.61166	2.34469	2.33719	2.256	2.26707	2.30797	2.6679	2.27215	2.24011	2.33351	2.24901	2.28452	2.22895	2.26948	2.2661	2.22538	2.33116	2.22762	2.25123
AUP1	9.13153	9.25283	9.1802	9.28622	9.43563	9.47472	8.75509	8.76162	8.53959	8.62673	8.63916	8.52974	8.66509	8.51938	8.74009	8.61101	8.87315	8.62654	8.56067	8.65664	8.67691	8.65005
AURKA	4.21104	3.39924	3.57729	4.32615	3.99729	3.58891	3.72869	3.54914	3.40792	3.76777	3.32941	3.68405	3.50702	3.67143	3.26855	3.85752	3.5688	3.63796	4.01316	3.65964	3.32962	3.48154
AURKAIP1	8.27133	8.07333	7.72468	8.1696	7.85602	7.88614	7.0421	7.1858	6.92765	7.57421	6.88066	6.99711	7.15364	7.12518	7.46175	6.93003	7.49748	7.16378	7.09164	7.10956	7.08349	7.08874
AURKB	2.35452	2.3329	2.29232	2.5867	2.32717	2.35356	2.21522	2.25013	2.24049	2.3022	2.23963	2.22337	2.25227	2.22628	2.26826	2.22269	2.28565	2.24917	2.25378	2.25681	2.21177	2.23441
AURKC	2.35285	2.33125	2.38898	2.33107	2.32552	2.31808	2.21365	2.24853	2.23891	2.30057	2.23805	2.22257	2.25971	2.2247	2.26666	2.21072	2.24927	2.24757	2.20718	2.25521	2.2102	2.23282
AUTS2	5.21931	5.13328	5.3409	5.18523	5.27349	5.31803	5.02921	4.81677	5.2409	4.96149	4.82529	4.98645	5.11929	4.69244	4.74318	4.90305	4.66037	4.76179	5.1322	4.82037	4.95328	4.91185
AVEN	8.73268	8.59791	8.22972	8.36081	8.21244	8.25465	7.73369	7.79201	7.35944	7.72302	7.79321	7.5349	7.81514	7.63775	8.09442	7.96316	7.6793	7.35373	7.92404	7.27289	7.68115	7.67412
AVIL	6.25797	6.60006	6.24048	6.21255	6.53528	6.25069	5.48757	5.65422	5.47068	5.69085	5.79135	5.79642	4.9915	5.65872	6.01854	5.98035	5.93878	5.18903	5.19516	5.78507	5.9832	5.723
AVL9	3.77785	3.62094	3.63306	3.55038	3.66943	3.69043	3.41679	3.5299	3.8077	3.49271	3.51895	3.50198	3.47659	3.58294	3.48588	3.45888	3.44698	3.56997	3.48537	3.70349	3.49264	3.52741
AVP	2.35285	2.61083	2.2907	3.1669	2.54696	2.31808	2.21365	2.24853	2.23891	2.30057	2.23805	2.22179	2.25068	2.2247	2.26666	2.21072	2.24927	2.24757	2.20718	2.25521	2.2102	2.23282
AVPI1	4.50414	4.86122	5.0034	4.29834	4.93384	3.74149	4.83511	5.35211	5.72807	4.72271	5.3497	5.04714	6.18118	6.0829	5.28987	5.09644	4.7314	5.09313	5.34934	5.26445	5.61622	5.38598
AVPR1A	3.29341	3.72083	3.89658	3.56982	3.90172	3.91037	4.06347	4.25479	4.23289	4.36326	4.03113	3.95106	3.87904	3.77397	4.09339	3.93708	3.93426	4.12612	4.19894	4.33776	4.13994	4.33794
AVPR1B	2.36214	2.34046	2.29974	2.34028	2.33471	2.32724	2.22239	2.25741	2.24775	2.45319	2.25086	2.23057	2.73514	2.23348	2.27561	2.21945	2.25815	2.28133	2.43814	2.27675	2.21893	2.28677
AVPR2	2.59753	2.70427	2.44988	2.49305	2.48712	2.47916	2.36744	2.40478	2.39865	2.46043	2.36442	2.37618	2.49771	2.37929	2.42416	2.40228	2.54783	2.59937	2.44121	2.46616	2.36379	2.38798
AWAT1	2.35905	2.78325	2.39812	2.33721	2.33165	2.71756	2.24494	2.25446	2.24481	2.30663	2.24395	2.22765	2.25661	2.23056	2.27263	2.21655	2.25519	2.33478	2.213	2.26116	2.21603	2.23871
AX746627	2.35285	2.33125	2.2907	2.33107	2.32552	2.31808	2.21365	2.24853	2.23891	2.30057	2.23805	2.22179	2.25068	2.2247	2.26666	2.21072	2.24927	2.24757	2.20718	2.25521	2.2102	2.23282
AX746699	2.35285	2.62834	2.2907	2.33107	2.32552	2.34898	2.21365	2.24853	2.23891	2.30057	2.23805	2.22179	2.25068	2.2247	2.26666	2.21072	2.24927	2.24757	2.20718	2.25521	2.2102	2.23282
AX746710	2.35285	2.36045	2.2907	2.33107	2.32552	2.31808	2.21365	2.24853	2.23891	2.30057	2.23805	2.22179	2.25068	2.2247	2.26666	2.21072	2.24927	2.24757	2.20718	2.25521	2.2102	2.23282
AX746823	2.53446	2.5112	2.32958	2.37063	3.33728	2.67279	4.98291	6.94073	4.14864	5.23698	7.29769	5.19849	5.76054	5.66184	5.66148	7.49293	5.99501	4.54251	2.77005	4.19398	6.16738	4.90289
AX746830	2.35285	2.33125	2.2907	2.33107	2.32552	2.31808	2.21365	2.24853	2.23891	2.30057	2.23805	2.22179	2.25068	2.2247	2.26666	2.21072	2.24927	2.24757	2.20718	2.25521	2.2102	2.23282
AX746968	2.38352	2.36164	2.32056	2.39425	2.7632	2.83007	2.24662	2.27785	2.26809	2.33056	2.77636	2.25075	2.33447	2.63134	2.30263	2.23954	2.27859	2.27687	2.23595	2.34215	2.23901	2.57613
AX747031	2.35285	2.33125	2.2907	2.33107	2.32552	2.31808	2.21365	2.24853	2.23891	2.30057	2.23805	2.22179	2.25068	2.23681	2.26666	2.21072	2.24927	2.24757	2.20718	2.25728	2.2102	2.23282
AX747064	2.41225	2.33125	2.2907	2.33107	2.32552	2.31808	2.21365	2.24853	2.23891	2.30057	2.23805	2.22179	2.2561	2.2247	2.26666	2.21072	2.24927	2.24757	2.20718	2.25521	2.2102	2.23282
AX747191	2.35285	2.53848	2.2907	2.33107	2.32552	2.87823	2.21403	2.24853	2.23891	2.30057	2.23805	2.22179	2.25068	2.2612	2.26666	2.21072	2.24927	2.24757	2.20718	2.25521	2.2102	2.61955
AX747250	2.35285	2.33125	2.2907	2.38948	2.32552	2.31808	2.21365	2.24853	2.23891	2.30057	2.23805	2.22179	2.25068	2.2247	2.26666	2.21072	2.24927	2.24757	2.20718	2.27325	2.2102	2.23282
AX747261	2.45752	2.44137	2.40869	2.34481	2.33923	2.60216	2.22669	2.29009	2.2521	2.31412	2.25124	2.23488	2.27226	2.23781	2.28001	2.22375	2.26252	2.26082	2.23329	2.2685	2.22323	2.24598
AX747405	2.35285	2.33125	2.2907	3.23072	2.32552	2.31808	2.21365	2.24853	2.23891	2.30057	2.23805	2.22179	2.25068	2.2247	2.26666	2.21072	2.24927	2.24757	2.20718	2.25521	2.2102	2.23282
AX747444	2.64975	2.33125	2.2907	2.52792	2.32552	2.31808	2.21365	2.40246	2.23891	2.38706	2.4682	2.22179	2.27244	2.2247	2.26666	2.21072	2.24927	2.24757	2.71351	2.25521	2.2102	2.40579
AX747507	5.17178	4.52578	4.31614	4.39221	4.86722	4.36774	4.82386	4.55475	5.61931	6.02605	5.89253	5.22946	5.48387	4.96174	5.36639	5.11611	5.76881	5.34359	4.15569	4.85477	5.06346	6.18648
AX747630	2.35285	2.4885	2.39535	2.33107	2.58736	2.31808	2.21365	2.24853	2.23891	2.30057	2.23805	2.22179	2.25068	2.2247	2.26666	2.21072	2.24927	2.24757	2.20718	2.25521	2.2102	2.23282
AX747652	3.84118	3.47638	3.49534	3.9558	3.79582	3.45124	3.64342	3.84698	4.90096	4.28702	4.85675	3.80872	2.77622	4.66049	4.00421	3.60915	4.15178	3.75358	2.74657	4.23774	3.35901	3.70769
AX747730	2.73724	2.33225	2.29168	2.33206	2.42461	2.31907	2.25784	2.24949	2.78612	2.30155	2.26017	2.22274	2.25164	2.22565	2.26762	2.21167	2.25233	2.24853	2.20813	2.25618	2.21115	2.23762
AX747826	2.35285	2.33125	2.2907	2.33107	2.32552	2.31808	2.29672	2.24853	2.23891	2.30057	2.23805	2.22179	2.25068	2.2247	2.26666	2.21072	2.24927	2.24757	2.20718	2.25521	2.2102	2.23282
AX748157	2.35285	2.33125	2.41122	2.33107	2.46311	3.52213	2.21365	2.24853	2.23891	2.30057	2.23805	2.22179	2.25068	2.2247	2.26666	2.21072	2.24927	2.24757	2.20718	2.25521	2.2102	2.23282
AX748267	2.37331	2.48401	2.78856	2.35134	2.99143	2.33824	2.2329	2.26809	2.25838	2.32058	2.25751	2.2332	2.2813	2.30767	2.47368	2.22995	2.26883	2.49928	2.22638	2.27483	2.65518	2.25224
AX748273	2.51196	2.44897	2.55294	2.4432	2.51481	2.42959	2.4806	2.35978	3.43256	2.41124	2.40871	2.41645	2.45314	2.36504	2.57045	3.21419	2.30048	2.51105	2.28279	2.55168	2.31652	2.98676
AX748292	2.35285	2.62961	2.2907	2.35928	2.32552	2.3722	2.21365	2.24853	2.23891	2.30057	2.23805	2.40843	2.25068	2.23325	2.26666	2.21072	2.24927	2.24757	2.20718	2.26198	2.2102	2.35025
AX748339	5.19152	5.13583	5.10373	4.70567	6.15284	5.35945	5.25379	4.9536	5.08022	5.4245	4.9305	4.92758	4.95832	4.90109	5.38188	5.43033	5.84093	4.95149	4.8625	5.23878	5.2793	5.0383
AXDND1	2.35285	2.33125	2.2907	2.38236	2.32552	2.38885	2.21365	2.24853	2.23891	2.30057	2.23805	2.22179	2.25068	2.2247	2.26666	2.21072	2.24927	2.24757	2.20718	2.25521	2.22318	2.23282
AXIN1	4.19148	4.48294	3.88936	4.33502	4.60824	3.89693	4.01138	3.44831	3.43354	3.42635	3.43223	3.4073	3.46196	3.32882	3.47885	3.76792	3.44943	3.43924	3.58698	3.45855	3.39221	3.5868
AXIN2	3.48852	3.382	3.47207	3.21661	3.50481	3.28451	3.2875	3.20441	3.34186	3.4044	3.20299	3.01097	3.17774	3.23988	3.3264	3.30257	3.23287	3.35228	3.22549	3.39316	3.19143	3.286
AXL	5.51288	4.8221	5.45471	5.16561	5.3172	5.03509	6.06493	5.77891	5.63694	5.29517	6.16453	5.55472	5.86968	5.86517	5.39482	5.7453	5.63683	5.64837	5.44574	6.57026	5.56277	5.99628
AY927499	2.35285	2.33125	2.2907	2.59261	2.32552	2.31808	2.21365	2.24853	2.23891	2.30057	2.23805	2.22179	2.27028	2.2247	2.26666	2.21072	2.24927	2.24757	2.20718	2.25521	2.2102	2.23282
AY940074	5.30921	5.26048	5.18222	5.25335	5.24755	5.23076	5.08705	5.07382	6.07916	5.21946	5.2489	6.00479	5.05051	5.34096	5.11472	5.30409	5.37439	5.16604	4.98051	5.55494	5.31322	5.44267
AZGP1	2.40528	2.51509	2.34174	2.37758	2.54926	2.3529	2.23258	2.29864	2.61522	2.36285	2.73225	3.73244	2.79814	5.89448	2.31716	2.24393	2.29938	2.52449	2.25122	2.63035	4.2827	4.95726
AZGP1P1	2.35285	2.33125	2.2907	2.33107	2.32552	2.31808	2.22893	2.24853	2.23891	2.30057	2.23805	2.22179	2.25068	2.2247	2.26666	2.21072	2.24927	2.24757	2.20718	2.25521	2.2102	2.23282
AZI2	5.78817	5.64779	5.27741	5.38665	5.23125	5.6449	5.61414	5.80971	5.71536	6.06008	6.14423	5.63323	5.66581	5.53586	5.71074	5.64855	5.4136	5.76057	5.81296	5.7722	5.84656	5.85632
AZIN1	9.71343	9.26049	9.05337	9.59738	9.57914	9.56901	9.83907	10.112	9.78801	9.9513	9.97425	9.28248	9.96329	9.65117	10.2206	9.57441	9.66698	9.58819	9.81892	9.35084	10.1283	9.91225
AZIN2	3.66001	3.46855	3.56333	3.62613	3.46003	3.60593	3.45298	3.87081	3.57811	3.62167	3.87377	3.46804	3.63542	3.73938	3.48139	3.78302	3.51134	3.49625	3.64181	3.72919	3.43987	3.70995
AZU1	2.35285	2.33125	2.2907	2.33107	2.32552	2.31808	2.21365	2.24853	2.23891	2.30057	2.23805	2.22179	2.25068	2.2247	2.26666	2.21072	2.24927	2.24757	2.20718	2.25521	2.2102	2.23282
B2M	10.3465	10.1789	10.2519	10.1534	10.1585	10.2425	10.1439	10.3276	10.5644	10.5611	10.5139	10.3035	10.3237	10.2475	10.5886	10.0799	10.2881	10.5564	10.1677	10.3177	10.1385	10.4037
B3GALNT1	2.76131	3.04495	2.99088	2.89735	2.9696	3.00688	3.99737	3.57033	4.59975	3.75687	4.68711	4.28975	4.4316	4.01431	4.15805	3.7973	3.36384	4.26018	4.34851	3.87533	4.30875	4.17427
B3GALNT2	6.8771	6.50901	6.57469	6.84843	6.37171	6.42863	5.77918	5.9199	6.0838	6.56032	6.25753	5.77083	5.89771	5.60322	6.17571	6.00946	5.98256	6.12353	5.87091	6.06773	5.92211	6.00408
B3GALT1	2.36634	2.35226	2.2907	2.33107	2.32552	2.31808	2.21365	2.24853	2.23891	2.30057	2.23805	2.22179	2.25068	2.2247	2.26666	2.21072	2.24927	2.2503	2.20718	2.25521	2.2102	2.23282
B3GALT2	2.59794	2.46477	2.45579	2.49907	2.51795	2.48515	3.4508	2.93963	2.7127	2.49992	2.51782	2.47162	3.68184	3.34894	2.43262	3.51787	3.09689	2.9404	4.21052	2.8525	3.05879	3.27088
B3GALT4	3.52098	3.33315	3.56297	4.05748	3.54035	3.57596	3.37858	3.52897	3.08179	3.25715	3.31471	3.79085	3.47837	3.47101	3.45073	3.20226	3.36206	3.30594	3.25069	3.26416	3.35476	3.28538
B3GALT5	2.35285	2.33125	2.29968	2.53365	2.47947	2.31808	2.21365	2.24853	2.23891	2.30057	2.23943	2.22179	2.25068	2.23052	2.38403	2.21072	2.24927	2.24757	2.22088	2.25521	2.21206	2.23282
B3GALT6	4.43999	4.03377	4.48389	4.38611	4.22549	4.5248	4.78452	4.51449	4.84107	4.19002	4.46999	4.42192	4.47658	4.33607	4.46527	4.59465	4.78823	4.48774	5.00467	4.51038	4.61133	4.4574
B3GALTL	4.45538	3.83921	4.48094	5.18035	4.16497	3.79852	5.16762	5.80806	5.53832	5.13898	4.7295	4.89562	4.89102	4.49819	5.0647	4.32792	4.92649	5.18878	5.28943	4.50587	5.30834	5.08238
B3GAT1	2.39182	3.80235	2.32864	2.36968	3.34183	2.35648	2.25032	2.28578	2.27599	2.33868	2.27512	2.25859	2.28796	2.26719	2.3217	2.24734	2.28652	2.31167	2.24374	2.29257	2.24681	2.26981
B3GAT2	2.56196	2.91762	2.54488	2.59609	2.53221	2.64482	2.47576	2.46341	2.43777	2.52041	2.85184	2.41914	2.46575	2.43729	2.48326	2.52783	2.4071	2.46235	2.4181	2.47072	2.40652	2.44619
B3GAT3	3.15867	3.07363	3.54431	3.54239	3.64308	3.65622	3.13584	3.5711	3.13512	2.99799	3.15214	3.07814	3.16746	3.24869	3.19026	3.16958	3.21591	3.16864	3.6274	3.05478	3.24561	3.13161
B3GNT1	5.54338	5.38431	5.07553	5.26878	5.15742	4.95988	4.88879	4.82678	4.83979	4.87077	4.85333	4.72307	4.88478	4.81745	5.04791	4.88903	5.06168	5.02376	4.91596	5.1106	4.82387	4.74808
B3GNT2	4.39413	4.79109	4.70083	4.48745	4.8025	4.5355	4.63866	4.84824	4.81772	4.50162	4.61124	4.50971	4.91112	5.0431	5.13466	4.86159	4.74727	4.98434	5.28962	4.76033	4.98671	5.07456
B3GNT3	2.36706	3.48926	2.6351	3.01938	2.3831	2.37832	2.22702	2.26211	2.25243	2.50088	2.25157	2.23521	2.26427	2.23814	2.28035	2.22408	2.26285	2.26115	2.20718	2.26883	2.22355	2.24631
B3GNT4	2.90212	3.23295	3.17878	3.01288	3.9871	3.11368	2.73015	2.78095	2.74483	3.22994	2.65571	2.7402	2.77582	2.92719	3.0407	2.69383	2.77408	2.73874	2.52973	2.74804	2.6932	2.7538
B3GNT5	6.46481	6.28652	5.33085	4.47088	5.3804	5.26671	6.03187	6.74143	5.61467	6.04851	6.0412	5.55992	6.00546	5.72696	6.44136	6.379	5.76723	6.10782	5.92686	6.41516	6.24464	5.71061
B3GNT6	3.32892	2.7314	3.13211	2.72037	2.97301	2.9434	2.58334	2.6297	2.61281	2.68477	2.61181	2.59284	2.62655	2.59623	2.6452	2.51333	2.6249	2.62293	2.57579	2.62503	2.57932	2.60572
B3GNT7	3.21965	2.94221	3.21211	2.92874	3.2227	3.1089	3.26801	2.83781	2.88	2.60605	2.81913	2.96966	2.8901	2.9053	2.85516	3.30456	2.74649	2.87521	3.10539	2.85493	2.78944	2.97993
B3GNT8	2.74981	2.72457	2.66967	3.7509	3.47178	4.03125	2.83198	3.23892	2.53786	2.68117	2.61564	2.60561	2.6305	2.58976	2.64907	2.58371	2.62875	2.54768	2.57957	2.68076	2.57453	2.59922
B3GNT9	4.65539	5.67098	5.46195	4.6123	5.11563	5.63895	5.91003	6.00771	5.45656	5.39594	5.44426	6.67366	6.59435	5.94036	5.72428	5.37779	5.32436	5.58049	5.37226	5.41942	5.76803	5.43155
B3GNTL1	3.66268	4.27034	3.6625	4.14146	3.62014	3.69524	3.72357	3.46384	3.28042	3.46698	3.33556	3.91743	3.78938	3.17468	3.36196	3.56726	3.4829	3.62581	3.36786	3.51473	3.51613	3.20885
B4GALNT1	2.45297	2.98389	2.75032	3.01371	3.08634	2.48325	2.22965	2.26479	2.25509	2.31711	2.37298	2.51833	2.26695	2.4301	2.2984	2.2108	2.26552	2.26382	2.22599	2.2686	2.2261	2.24897
B4GALNT2	2.35285	2.33125	2.41706	2.33107	2.32552	2.31808	2.21365	2.25251	2.23891	2.30057	2.23805	2.22179	2.25068	2.2247	2.26666	2.21072	2.24927	2.24757	2.20718	2.25521	2.2102	2.23282
B4GALNT3	3.22791	3.3307	3.23987	3.32098	2.99988	2.88232	2.74374	2.70046	2.78387	2.96221	2.86607	2.77216	2.83791	2.7463	2.72164	2.57089	2.76783	2.87967	3.15619	2.81015	2.71536	2.68115
B4GALNT4	2.49658	2.41328	2.75882	2.4908	2.61542	2.95906	2.26538	2.30108	2.29123	2.34581	2.23805	2.22179	2.30328	2.2247	2.31963	2.22974	2.30183	2.3001	2.25876	2.30792	2.25301	2.24747
B4GALT1	3.50077	3.64921	4.17579	3.98908	4.26374	3.80071	3.35501	3.48655	3.45632	3.52888	3.31939	3.43299	3.4149	3.67016	3.47894	3.38137	3.5358	3.3861	3.57848	3.47611	3.50623	3.42266
B4GALT2	6.08281	6.09313	6.46872	6.47161	6.01217	6.99941	5.87139	5.75254	5.62975	5.94765	5.76312	5.68413	5.81867	5.75151	5.85998	5.67125	5.83482	5.81065	5.70622	5.83039	5.71403	5.77251
B4GALT3	4.88235	4.8957	5.15495	4.79673	5.09142	4.80056	4.43129	4.62697	4.28625	4.3467	4.52577	4.16965	4.41293	4.33292	4.52751	4.61215	4.62475	4.35715	4.51102	4.2645	4.38526	4.3587
B4GALT4	6.22709	5.87738	5.81662	6.17963	6.3007	5.82066	5.4975	5.66966	5.83277	5.72359	6.27026	6.23895	6.04574	5.45462	5.51851	5.37596	5.34873	5.82921	5.60424	5.3851	5.66754	5.78355
B4GALT5	10.1253	9.53139	9.41585	9.75713	10.2071	9.58594	9.46186	9.12882	8.75827	8.49197	8.97458	8.46516	9.32712	9.25094	9.41762	9.42909	8.55461	8.23637	8.80863	9.25438	8.95088	9.31333
B4GALT6	4.03435	3.89717	3.94071	4.31921	3.79398	3.95408	3.49597	3.75049	3.41392	3.49415	3.53147	3.82449	3.39934	3.37982	3.59907	3.63076	3.28147	3.58895	3.89454	3.52395	3.87565	3.67272
B4GALT7	5.9651	6.14269	5.96708	6.02393	6.09062	5.71176	5.43721	5.06023	5.02513	5.05407	4.92541	5.17245	5.16296	5.12759	5.44214	5.28228	5.37805	5.17856	5.23537	5.14819	5.03436	4.9769
B9D1	2.87163	3.21783	2.88274	2.91126	3.0515	3.21213	2.71982	2.71232	2.6903	2.77716	2.82834	2.69157	2.71977	2.68557	2.95539	2.58563	2.80657	2.87101	2.68406	2.72669	2.68043	2.69973
B9D2	2.39628	2.56818	2.46468	2.63491	3.34922	2.46409	2.25451	2.25949	2.23891	2.34304	2.27936	2.23262	2.29223	2.26577	2.31736	2.25153	2.29079	2.28906	2.24793	2.29684	2.22098	2.27404
BAALC	2.52132	2.49818	2.48003	2.49798	2.49204	2.48406	2.37215	2.49979	2.54103	2.47215	2.36735	2.40704	2.49431	2.38399	2.42896	2.41615	2.41032	2.55399	2.36522	2.41669	2.36846	2.39534
BAALCOS	2.35285	2.33125	2.2907	2.33107	2.32552	2.33506	2.21365	2.25227	2.23891	2.63981	2.23805	2.22179	2.25068	2.2247	2.26666	2.21072	2.24927	2.26961	2.20718	2.25521	2.2102	2.23282
BAAT	3.08041	3.38784	2.95043	3.06429	2.62677	2.88763	2.26424	2.2835	2.25805	2.35314	2.27037	2.27257	2.30211	2.23698	2.31846	2.26125	2.31584	2.29894	2.25762	2.30675	2.26071	2.28385
BABAM1	9.47651	9.64524	9.26102	9.61554	9.37338	9.12719	8.86352	9.13527	8.73793	8.81813	8.61524	8.75704	8.73326	9.02878	9.25723	8.98348	9.52488	9.23237	9.12336	9.0245	9.07384	8.75071
BACE1	4.92403	5.11672	5.37101	5.22934	5.12833	5.43528	5.28038	5.40958	5.34441	5.51875	5.25288	5.53499	5.56004	5.37296	5.24407	5.00249	5.76883	5.25848	5.35169	5.29846	5.23775	5.46779
BACE2	5.45997	4.72998	5.58652	5.45609	4.93497	4.90065	6.60071	6.32678	6.43611	6.04433	6.31252	6.90914	6.54568	7.03433	6.36626	7.12559	6.75523	6.30148	6.41957	6.3583	6.36788	6.69586
BACH1	4.42985	4.0879	3.9941	4.08758	4.07033	4.00654	3.9393	4.33678	4.12902	4.06125	4.04982	3.9033	3.90018	3.98953	4.05306	4.10141	3.84964	4.0224	3.95387	4.2188	3.95901	3.97163
BACH2	5.19357	5.07971	4.95195	4.96848	5.45982	5.06214	5.6313	4.66252	4.63839	5.16137	5.9678	4.5611	4.80359	4.72835	4.96915	6.42208	4.1801	4.63021	4.8457	5.35167	4.78834	4.73346
BAD	5.33109	5.22377	4.90255	5.43049	5.39653	5.14966	4.88356	4.93936	4.66063	4.90519	4.93711	4.82309	4.90288	4.86946	4.88421	4.77231	5.18217	4.79694	4.94365	4.97486	4.99321	4.82436
BAG1	7.73588	8.13827	7.7658	8.3983	8.12905	8.42264	7.32276	7.26733	7.09577	7.54671	6.55316	6.95827	7.29491	7.08718	7.39666	6.85599	7.41451	7.45499	7.66015	7.26925	7.26377	7.26052
BAG2	6.32478	6.13293	5.98126	6.01647	5.88288	5.94808	5.54601	5.62329	5.87879	5.99943	5.74042	5.64823	5.95431	6.03608	5.77071	5.94443	5.75524	5.41206	5.48093	5.57617	5.74405	6.00905
BAG3	13.0498	12.4376	12.0844	12.2244	12.867	12.7468	11.3269	11.6332	11.3191	11.5603	12.0885	11.2441	11.6048	11.3045	11.7262	11.5649	11.5713	11.3199	11.1162	11.434	11.2747	11.3342
BAG4	5.10013	4.5763	4.57138	4.76298	4.72901	4.54245	4.63172	4.64828	4.6254	4.83836	4.44527	4.56461	4.62014	4.9147	4.9473	4.62724	5.24159	5.19347	4.43698	4.75821	4.65693	4.46036
BAG5	6.40304	6.31751	5.91614	6.08756	6.08696	6.11891	6.05854	5.907	6.64189	5.91404	6.00118	5.90888	5.96835	5.81412	6.23573	5.99839	6.0461	5.92716	6.2141	6.0746	5.99316	6.12817
BAG6	8.9185	9.4955	9.36532	9.44461	9.34555	9.63644	8.37334	8.15301	7.93334	8.02353	7.79265	8.06472	8.04972	8.16373	8.20868	8.10178	8.44632	7.93368	8.24048	8.20429	8.00424	7.85361
BAGE	2.35285	2.37562	2.52297	2.33107	2.364	2.31808	2.21365	2.24853	2.23891	2.30057	2.23805	2.29715	2.25068	2.2247	2.26666	2.21072	2.24927	2.24757	2.20718	2.25521	2.2102	2.23282
BAHCC1	2.96075	3.29549	3.29452	3.30906	3.01199	3.0895	2.65246	2.66519	2.64771	2.76261	2.60905	2.75898	2.7027	2.63091	2.72189	2.65472	2.71381	2.69897	2.65047	2.63205	2.6541	2.69302
BAHD1	5.01521	4.53749	5.04575	5.09719	5.08506	5.06879	4.9454	5.02683	4.89566	4.83272	5.11445	5.09757	5.52585	4.86459	4.95634	4.87163	5.11067	4.91461	5.73261	4.93132	4.92569	5.1948
BAI1	2.97195	3.92705	2.95846	3.23674	4.05677	3.70167	2.79613	2.84019	2.82803	2.90592	2.82694	2.82716	2.8429	2.81008	2.86308	2.79243	2.84111	2.83898	2.78796	2.84862	2.79177	2.82035
BAI2	3.20593	3.82458	3.30424	3.14195	4.01265	3.10721	3.09133	2.92968	2.87595	3.09986	2.99993	2.97814	3.01686	3.31615	3.03827	2.98445	3.15163	3.02417	3.26422	3.34115	3.12844	2.86814
BAI3	2.35285	2.33125	2.2907	2.33107	2.35096	2.38894	2.21365	2.24853	2.23891	2.30057	2.2517	2.41484	2.25068	2.2247	2.26666	2.21072	2.24927	2.25871	2.20937	2.25521	2.2102	2.23282
BAIAP2	2.47548	2.76761	2.58564	2.52323	2.44673	2.48425	2.32902	2.41179	2.35734	2.42047	2.35469	2.33915	2.54539	2.34451	2.38479	2.32594	2.38608	2.50824	2.39241	2.37275	2.3254	2.38109
BAIAP2-AS1	2.74064	2.95498	3.06469	2.80306	2.93277	2.51549	2.8156	2.74125	2.71629	2.73978	2.6997	2.9626	2.96812	2.71063	2.73626	2.82071	2.70079	2.81265	2.88193	2.7204	2.63553	2.6934
BAIAP2L1	3.04258	3.02257	3.17558	2.92108	3.00725	2.9048	3.63042	3.41202	4.17523	3.4218	3.28821	3.18165	3.76396	4.17359	3.17506	4.56121	3.62983	3.63617	3.08131	3.51815	3.29006	3.44054
BAIAP2L2	2.42881	2.6612	2.63796	2.78817	2.98273	2.93911	2.26278	2.29805	2.26265	2.37163	2.23805	2.25445	2.31531	2.25635	2.29564	2.21786	2.3643	2.39576	2.28427	2.30488	2.2102	2.25933
BAIAP3	2.96361	3.24337	2.85589	2.7132	3.13612	2.74584	2.40325	2.44112	2.43067	2.49761	2.42974	2.38013	2.44345	2.41524	2.46079	2.35253	2.44191	2.44008	2.39623	2.44837	2.39951	2.42406
BAK1	4.33856	4.43591	4.44464	4.43556	4.42501	4.78235	4.91459	4.73111	4.13001	4.38191	4.25249	4.22763	4.2826	4.53345	4.5562	4.45389	4.31703	4.47348	5.14431	4.50474	4.65082	4.11724
BAMBI	4.88717	4.92382	4.23413	5.56319	4.1745	3.90463	4.00419	3.77937	3.97618	4.1297	3.97466	2.81237	4.0798	3.90148	3.96698	3.92613	3.71286	4.00179	5.17536	3.7906	3.51101	3.95579
BANCR	2.40017	2.37084	2.2907	2.33107	2.32552	2.31808	2.21365	2.24853	2.23891	2.30057	2.23805	2.22179	2.25068	2.2247	2.26666	2.21072	2.24927	2.24757	2.20718	2.25521	2.2102	2.23282
BANF1	11.489	12.0404	11.9771	12.0926	11.8167	11.7859	10.5234	11.0627	10.1773	10.5725	9.90965	9.91565	9.78071	10.3086	11.1086	10.2245	11.1323	10.7784	10.4018	10.9263	10.5067	9.99728
BANF2	2.35285	2.33125	2.2907	2.33107	2.32552	2.31808	2.21365	2.24853	2.23891	2.37066	2.23805	2.22179	2.25068	2.2247	2.26666	2.21072	2.24927	2.24757	2.20718	2.25521	2.2102	2.23282
BANK1	2.39642	2.64614	2.31698	2.35781	2.38404	2.34467	2.25145	2.29384	2.26459	2.32696	2.28152	2.25422	2.41702	2.26446	2.29266	2.23608	2.27507	2.27336	2.23987	2.28108	2.24011	2.26095
BANP	6.62611	5.66733	5.77193	5.74992	5.76023	5.85791	5.62146	6.15411	6.01486	5.62245	5.70009	6.22657	5.93219	6.10668	5.95887	6.54857	6.00343	6.1333	5.82213	5.86094	5.96065	5.77274
BAP1	6.57126	7.39044	7.18735	7.19547	7.41201	7.06603	6.04207	6.0287	6.03571	5.72487	5.55363	6.06226	6.16486	5.9166	6.06232	5.68135	6.33534	5.74017	6.27428	5.95304	6.0777	6.11043
BARD1	6.05409	6.27631	6.01624	5.397	4.70872	4.73839	5.61813	5.67609	5.64083	5.75063	6.36026	5.14688	5.46712	4.83981	6.31338	5.52228	5.30109	5.36079	5.72055	5.28686	5.3949	5.50053
BARHL1	2.35285	2.33125	2.2907	2.33107	2.32552	2.31808	2.21365	2.24853	2.23891	2.30057	2.23805	2.22179	2.25068	2.2247	2.26666	2.21072	2.24927	2.24757	2.20718	2.25521	2.2102	2.23282
BARX1	2.39334	3.52697	2.33012	2.37119	2.772	2.35798	2.25175	2.28723	2.27744	2.34016	2.27657	2.26003	2.28941	2.26299	2.30567	2.21072	2.2575	2.28626	2.24517	2.29403	2.24824	2.27125
BARX1-AS1	2.35285	2.33125	2.2907	3.06464	2.32552	2.31808	2.31914	2.24853	2.23891	2.30057	2.23805	2.22179	2.25068	2.2247	2.26666	2.21072	2.24927	2.24757	2.20718	2.25521	2.2102	2.23282
BARX2	2.58665	2.33648	2.29584	2.51627	2.7848	2.91656	2.23911	2.25358	2.2573	2.79789	2.24307	2.22678	2.25573	2.22969	2.27174	2.21568	2.25431	2.25262	2.21213	2.31863	2.21516	2.23783
BASP1	4.28978	4.31448	4.31144	3.94712	4.30708	4.68356	5.22045	5.24418	5.37976	4.48153	5.39273	5.39663	5.43388	5.71029	5.05677	5.4429	4.99002	5.03646	5.04025	5.10059	5.27314	5.47049
BATF	4.14727	4.20362	4.03772	4.10872	4.53073	4.08599	3.90191	4.52917	3.38249	4.05512	3.97593	3.90173	4.86363	3.92138	3.98261	3.9047	4.03253	4.07264	3.87275	3.97517	4.08862	3.93571
BATF2	5.05067	4.80224	4.74202	5.01907	4.95271	4.77511	5.02297	4.62228	4.61202	4.56395	4.54354	4.57676	4.69063	3.81431	4.66918	4.48038	4.94537	5.38473	4.54667	4.47527	5.01791	4.52299
BATF3	3.59365	3.56066	3.49872	4.71109	3.60916	3.54055	4.53385	5.77279	3.45932	3.4741	3.63299	3.39348	3.40001	3.37215	3.462	4.22204	3.40939	3.49019	3.37117	3.41841	5.43025	3.41033
BAX	4.4088	4.48762	4.73644	4.88288	4.62535	4.39097	3.96142	4.03328	3.5682	3.79823	4.04227	3.64334	4.26329	4.21408	4.43412	4.1142	4.21603	4.09378	4.2168	4.05554	4.2068	3.95927
BAZ1A	6.91761	6.76763	6.26198	5.99355	6.66593	6.51631	7.7064	7.72238	7.60574	7.8453	7.54529	7.32462	7.39678	7.46892	7.7667	7.86525	7.03138	7.20978	7.55341	7.58264	7.795	7.79494
BAZ1B	5.45557	5.66242	5.35819	5.52851	5.5184	5.22839	4.73315	4.80365	4.49725	4.76683	4.66629	4.52625	4.7561	4.63051	4.84893	4.72622	4.78613	4.66282	4.67658	4.71733	4.69036	4.69524
BAZ2A	4.74877	4.84047	4.95934	5.29597	5.14659	4.98285	4.51889	4.45619	4.47224	4.59156	4.53821	4.45131	4.48517	4.49949	4.35502	4.29844	4.68176	4.42105	4.26425	4.69911	4.37667	4.53748
BAZ2B	8.39795	8.19318	8.04462	8.19705	7.94399	8.43407	8.22013	8.37815	8.78928	8.5908	8.36826	8.54353	7.94025	8.63477	8.69801	8.59494	8.33659	8.79197	8.08577	9.15908	8.3808	8.57457
BBIP1	6.7688	6.34234	6.36756	6.54985	6.39629	6.44953	6.47529	6.54146	6.89362	6.9041	7.06986	7.00248	7.0077	6.57203	6.80682	6.6133	6.60635	6.60721	6.39997	6.73913	6.6094	6.66468
BBOX1	2.35285	2.37369	2.36376	2.38986	2.32552	2.31808	2.21365	2.30537	2.23891	2.30057	2.23805	2.22179	2.25068	2.5117	2.26666	2.21072	2.24927	2.24757	2.20718	2.25521	2.2102	2.23282
BBS1	5.60563	5.41068	6.05599	5.59985	5.70628	6.27532	5.25001	5.23852	5.06555	5.21419	5.28669	5.19259	5.2516	5.19468	5.25005	5.02847	5.24831	5.32369	5.05287	5.33023	5.22138	4.91948
BBS10	7.84666	7.56137	7.41821	7.65311	7.83302	7.46298	7.7245	7.62946	7.74535	7.83149	7.59388	7.53872	7.63673	7.99134	7.9025	7.72718	7.59916	8.29204	7.70022	8.2805	7.81608	7.74711
BBS12	2.69532	2.67058	2.65458	2.67676	2.69494	2.66185	3.37732	2.58199	2.64342	2.64174	2.59357	3.30933	2.60821	2.59665	2.62672	2.89903	2.60657	3.11454	3.26947	2.59399	2.60784	2.60535
BBS2	9.03045	8.38423	8.26057	8.45242	7.98595	7.41369	8.03821	7.52945	7.99954	8.11318	7.95599	7.54912	7.53577	8.10905	8.23231	8.13955	8.22073	8.45158	7.8559	8.42453	7.50585	7.90452
BBS4	7.30191	6.4044	6.58038	6.43628	5.72372	6.58248	6.28136	6.69238	7.1514	7.1108	6.83226	6.80918	6.35654	6.68281	6.73203	6.64994	6.77432	7.08232	6.469	6.5422	6.49579	6.61557
BBS5	3.10557	4.88868	4.10062	3.24718	4.71914	4.10946	2.8533	3.31716	2.9802	3.06228	2.97906	2.90165	2.99587	3.99679	3.10402	2.67085	3.29348	3.68897	2.84496	3.64876	2.94078	3.32893
BBS7	4.93053	4.73569	4.73588	4.90327	4.39962	4.78445	5.5312	5.09403	5.73113	5.71208	5.66581	4.93716	5.23429	5.41685	5.31027	5.5083	4.62775	5.60551	5.24172	5.52958	5.33224	5.46205
BBS9	4.0762	4.0012	3.60448	4.14261	3.66074	3.74802	3.87718	4.16738	3.88515	3.85613	5.21857	4.06997	4.18592	3.8943	4.02556	4.1205	3.85816	3.938	3.89852	3.88698	3.86499	4.42513
BBX	7.68748	6.80603	6.99483	6.99343	6.72877	6.7003	6.95552	7.01816	7.49503	7.40248	7.26627	7.1913	6.85872	7.20049	7.0458	7.21447	7.2068	7.26201	6.58804	7.85586	6.92662	7.23046
BC010186	2.44807	2.33125	2.2907	2.33107	2.32552	2.31808	2.28553	2.24853	2.23891	2.30057	2.23805	2.2994	2.26581	2.2247	2.26666	2.21072	2.52034	2.24757	2.20718	2.25521	2.2102	2.32033
BC012193	2.38088	2.35902	2.31799	2.35884	2.42181	2.65004	2.41714	2.28487	2.26305	3.06845	2.26471	2.24826	2.27749	2.24869	2.29366	2.23706	2.88895	2.27435	2.23348	2.3521	2.23653	2.25942
BC015159	2.35285	2.33125	2.2907	2.33107	2.47327	2.31808	2.21365	2.24853	2.23891	2.30057	2.23805	2.22179	2.25068	2.2247	2.26666	2.21072	2.24927	2.24757	2.20718	2.25521	2.2102	2.23282
BC016361	2.35285	2.33125	2.2907	2.33107	2.32552	2.31808	2.21365	2.24853	2.23891	2.30057	2.23805	2.22179	2.25068	2.2247	2.26666	2.21072	2.24927	2.24757	2.20718	2.25521	2.2102	2.23282
BC017209	2.35285	2.33125	2.2907	2.33107	2.32552	2.31808	2.21365	2.24853	2.23891	2.30057	2.23805	2.22179	2.25068	2.2247	2.26666	2.21072	2.24984	2.24757	2.20718	2.25521	2.2102	2.23282
BC021061	2.35285	2.33125	2.2907	2.33107	2.32552	2.31808	2.21365	2.24853	2.23891	2.30057	2.23805	2.22179	2.25068	2.2247	2.26666	2.21072	2.24927	2.24757	2.20718	2.25521	2.2102	2.23282
BC022047	9.31679	9.60266	9.17707	9.2596	9.23475	8.4809	8.17216	8.36596	8.40811	8.43055	7.95177	7.92201	7.64691	7.85808	8.65867	7.70116	8.04918	8.52921	7.94749	8.56971	7.94137	8.38131
BC022892	4.38752	4.57728	4.21481	4.06819	4.14115	4.1279	3.94193	5.1781	4.67873	5.20151	4.30009	4.01623	3.91568	5.32882	5.05645	4.14059	3.96363	4.76049	2.93145	4.65567	5.03219	4.20728
BC023201	2.35285	2.33125	2.2907	2.33107	2.32552	2.31808	2.21365	2.24853	2.23891	2.30057	2.23805	2.22179	2.25068	2.2247	2.26666	2.21072	2.24927	2.24757	2.20718	2.25521	2.2102	2.23282
BC024169	2.35285	2.33125	2.2907	2.33107	2.32552	2.31808	2.21365	2.24853	2.23891	2.30057	2.23805	2.22179	2.25068	2.2247	2.26666	2.21072	2.24927	2.24757	2.20718	2.25521	2.2102	2.23282
BC027448	2.35285	3.20817	2.2907	2.33107	2.32552	2.31808	2.21365	2.24974	2.23891	2.65313	2.24025	2.3234	2.42252	2.5827	2.26666	2.21072	2.24927	2.28422	2.20718	2.25521	2.2102	2.23282
BC028044	2.35285	2.33125	2.2907	2.33107	2.32552	2.31808	2.21365	2.24853	2.95657	2.30057	2.23805	2.22179	2.25068	2.2247	2.35907	2.21072	2.24927	2.24757	2.20718	2.25521	2.2102	2.23282
BC028670	2.35285	2.60142	2.2907	2.33107	2.32552	3.21757	2.21365	2.24853	2.23891	2.30057	2.23805	2.22179	2.25068	2.2247	2.26666	2.21072	2.24987	2.24757	2.20718	2.25774	2.21524	2.23282
BC030152	5.83233	5.67715	5.45844	5.69875	6.09967	5.64221	5.65767	5.80714	5.48035	5.64872	5.44741	5.28492	5.52763	5.40166	5.51985	5.32626	5.81038	6.21749	5.69484	5.48918	5.38237	5.43469
BC032415	3.36887	3.58217	3.59616	3.3432	3.37768	3.4015	3.75037	3.17047	3.9591	3.45828	3.15329	3.65647	3.03655	3.27244	3.19891	3.82049	3.73258	3.14346	2.91845	3.35579	4.10086	3.6854
BC033164	2.35285	2.33125	2.2907	2.33107	2.32552	2.31808	2.21365	2.24853	2.26976	2.30057	2.23805	2.97282	2.25068	2.2247	2.26666	2.21072	2.24927	2.24757	2.20718	2.25521	2.2102	2.23282
BC033241	2.35285	2.33125	2.2907	2.33107	2.32552	2.31808	2.21365	2.24853	2.23891	2.30057	2.23805	2.22179	2.25068	2.2247	2.26666	2.21072	2.24927	2.24757	2.20718	2.25521	2.2102	2.23282
BC034416	2.35285	2.33125	2.2907	2.33107	2.32552	2.31808	2.21365	2.24853	2.23891	2.30057	2.23805	2.22179	2.25068	2.2247	2.26666	2.21072	2.24927	2.24757	2.20718	2.25521	2.2102	2.23282
BC034444	2.35285	2.33125	2.2907	2.33107	2.32552	2.42426	2.21365	2.24853	2.23891	2.30057	2.23805	2.22179	2.25068	2.2247	2.26666	2.21072	2.24927	2.24757	2.20718	2.25521	2.2102	2.23282
BC034788	2.35285	2.33125	2.2907	2.33107	2.32552	2.31808	2.21365	2.24853	2.23891	2.30057	2.23805	2.22179	2.25068	2.2247	2.26666	2.21072	2.24927	2.24757	2.20718	2.25521	2.2102	2.23282
BC035400	2.35285	2.33125	2.2907	2.33107	2.32552	2.31808	2.21365	2.24853	2.23891	2.30057	2.23805	2.22179	2.25068	2.2247	2.26666	2.21072	2.24927	2.24757	2.20718	2.25521	2.2102	2.23282
BC036209	2.35285	2.33125	2.2907	2.33107	2.32552	2.37299	2.21365	2.24853	2.23891	2.30057	2.23805	2.22179	2.25068	2.2247	2.26666	2.21072	2.24927	2.24757	2.20718	2.25521	2.2102	2.23282
BC036311	2.35303	2.33143	2.2907	3.19128	2.3257	2.31826	2.21769	2.2487	2.23907	2.4187	2.23822	2.22196	2.25085	2.22487	2.26683	2.21089	2.24943	2.24774	2.29111	2.25538	2.21037	2.23299
BC038205	2.35285	2.33125	2.2907	2.33107	2.32552	2.41469	2.21365	2.25053	2.23891	2.30057	2.23805	2.22179	2.25068	2.2247	2.26666	2.21072	2.24927	2.24757	2.20718	2.26766	2.2102	2.23282
BC039122	2.35285	2.33125	2.2907	2.33107	2.32552	2.31808	2.21365	2.24853	2.23891	2.30057	2.23805	2.22179	2.25068	2.2247	2.26666	2.21072	2.24927	2.24757	2.20718	2.25521	2.2102	2.23282
BC039319	3.86436	3.97995	3.78233	4.08846	3.38141	3.80726	3.72228	4.19615	4.8252	5.04673	4.18194	2.22469	3.69655	3.67335	4.888	5.16024	3.70746	3.74776	3.62511	4.18086	3.04827	3.79392
BC039487	2.35285	2.33125	2.2907	2.33107	2.32552	2.31808	2.21365	2.24853	2.23891	2.30057	2.25029	2.22179	2.25068	2.2247	2.26666	2.21072	2.24927	2.24757	2.20718	2.25521	2.21496	2.23282
BC039673	2.35285	2.33125	2.2907	2.33107	2.32552	2.31808	2.21365	2.24853	2.23891	2.30057	2.23805	2.22179	2.25068	2.2247	2.26666	2.21072	2.24927	2.24757	2.20718	2.25521	2.2102	2.23282
BC039686	2.47754	2.33125	2.2907	2.33107	2.32552	3.87952	2.23169	2.24853	2.23891	2.30057	2.23805	2.22179	2.25068	2.2247	2.26666	2.21072	2.24927	2.24757	2.20718	2.25521	2.44826	2.23282
BC040311	2.35285	2.33125	2.2907	2.33107	2.32552	2.31808	2.21365	2.24853	2.23891	2.30057	2.23805	2.22179	2.25068	2.2247	2.26666	2.21072	2.24927	2.24757	2.20718	2.25521	2.2102	2.23282
BC040734	2.35285	2.40261	2.2907	2.33107	2.32552	2.31808	2.21365	2.24853	2.23891	2.41441	2.23805	2.22179	2.25068	2.2247	2.26666	2.22028	2.24927	2.24757	2.20718	2.25521	2.2102	2.23282
BC040833	2.35285	2.33125	2.2907	2.3656	2.32552	2.31808	2.21365	2.24853	2.23891	2.30057	2.23805	2.22917	2.25068	2.2247	2.32836	2.21072	2.24927	2.24757	2.20718	2.25521	2.2102	2.23282
BC041025	5.48348	6.97543	5.72277	7.54421	6.5451	5.95855	6.61732	5.93624	6.96567	5.45694	6.52861	6.29806	4.85226	6.00876	6.58185	5.7768	6.11636	5.63447	6.08861	5.31648	6.13198	6.68925
BC041363	2.35285	2.38715	2.2907	2.33107	2.36681	2.31808	2.21365	2.24853	2.23891	2.30057	2.23805	2.26805	2.25068	2.2247	2.26666	2.21072	2.24927	2.24757	2.20718	2.25521	2.2102	2.23282
BC041998	2.35285	2.33125	2.2907	2.33107	2.32552	2.31808	2.21365	2.24853	2.23891	2.30057	2.23805	2.22179	2.25068	2.2247	2.26666	2.21072	2.24927	2.24757	2.20718	2.37483	2.2102	2.23282
BC042029	2.35285	2.33125	2.2907	2.8799	2.32552	2.31808	2.21365	2.24853	2.23891	2.30057	2.23805	2.24006	2.25068	2.2247	2.26666	2.21072	2.24927	2.24757	2.20718	2.25521	2.2102	2.23282
BC042366	2.35285	2.33125	2.2907	2.8378	2.88094	2.31808	2.21365	2.27129	2.23891	2.42056	2.23805	2.22179	2.25068	2.2247	2.26666	2.21072	2.24927	2.24757	2.20718	2.25521	2.2102	2.63542
BC042374	2.35285	2.33125	2.2907	2.33107	2.32552	2.31808	2.21365	2.24853	2.23891	2.30057	2.23805	2.22179	2.25068	2.22817	2.26666	2.25289	2.24927	2.24757	2.20718	2.25521	2.2102	2.23282
BC042590	2.35285	2.33125	2.2907	2.33107	2.32552	2.31808	2.21365	2.24853	2.28009	2.45286	2.23805	2.25641	2.25483	2.2247	2.26666	2.21072	2.25209	2.24757	2.20718	2.25829	2.2102	2.25299
BC043227	2.35285	2.33125	2.6956	2.33107	2.32552	2.31808	2.21365	2.28785	2.23891	2.30057	2.23805	2.22179	2.25068	2.2247	2.26666	2.21072	2.24927	2.24757	2.20718	2.25521	2.2102	2.23282
BC043291	2.35285	2.33125	2.2907	2.33107	2.32552	2.31808	2.21365	2.24853	2.23891	2.30057	2.23805	2.53761	2.25068	2.2247	2.26666	2.21072	2.24927	2.27765	2.20718	2.25521	2.2102	2.25478
BC043356	2.35285	2.36518	2.2907	2.33107	2.32552	2.31808	2.21365	2.25307	2.23891	2.30057	2.23805	2.22179	2.25068	2.2247	2.26666	2.21072	2.24927	2.24757	2.20718	2.25521	2.2102	2.23282
BC043540	2.35465	2.33304	2.29246	2.33286	2.32731	2.31986	2.21535	2.25041	2.24062	2.30233	2.23977	2.2235	2.2524	2.34347	2.26839	2.21242	2.25099	2.26438	2.20888	2.25694	2.2119	2.23454
BC044596	3.06958	3.04141	2.9885	3.04117	3.03393	3.02422	3.05576	2.93349	2.92093	3.00138	3.49317	3.1595	2.93629	2.95456	2.95713	2.88416	4.09691	2.9566	2.72518	3.56163	2.88348	3.64808
BC044614	2.35285	2.33125	3.21125	2.33107	2.4212	2.31808	2.21365	2.24853	2.23891	2.30057	2.23805	2.22179	2.25068	2.2247	2.26666	2.21072	2.24927	2.24757	2.20718	2.25521	2.2102	2.23282
BC045559	2.5796	2.34641	2.80002	2.3334	2.50129	2.76919	2.21586	2.25078	2.24114	2.30287	2.24029	2.3137	2.25293	2.22692	2.26892	2.21293	2.25151	2.24982	2.20939	2.25747	2.21241	2.23506
BC045560	2.35285	2.33125	2.3768	2.47375	2.36887	2.31808	2.21365	2.29169	2.25193	2.31731	2.23805	2.22179	2.25068	2.2247	2.26666	2.27757	2.30778	2.24757	2.2886	2.25521	2.2102	2.23282
BC045779	2.48912	2.62935	2.42336	3.47323	2.46021	2.59624	2.34185	2.37876	2.36857	2.43381	2.36767	2.38137	2.38103	2.35354	2.42301	2.33876	2.64864	2.42511	2.33501	2.38582	2.75435	2.37542
BC045784	2.35285	3.37815	2.2907	2.33107	2.32552	2.31808	2.21365	2.24853	2.23891	2.30057	2.23805	2.22179	2.25068	2.23099	2.26666	2.21072	2.24927	2.24757	2.20718	2.27866	2.22454	2.49191
BC045788	2.36226	3.16164	2.34978	2.93133	2.42425	2.44545	2.2225	2.25753	2.24786	2.30977	2.247	2.23068	2.25968	2.2247	2.27572	2.21956	2.25826	2.25821	2.21601	2.26423	2.21904	2.24175
BC045789	2.35285	2.33125	2.2907	2.33107	2.32552	2.31808	2.21365	2.24853	2.27975	2.46606	2.25649	2.34089	2.25068	2.2247	2.26666	2.21072	2.24927	2.24757	2.20718	2.26466	2.2102	2.23282
BC045791	2.35285	2.52366	2.59615	2.33107	2.32552	2.31808	2.21365	2.24853	2.23891	2.30057	2.23805	2.22179	2.25068	2.2247	2.26666	2.21072	2.24927	2.24757	2.20718	2.25521	2.2102	2.23282
BC045805	2.35285	2.33125	2.2907	2.33107	2.32552	2.31808	2.21365	2.24853	2.23891	2.30057	2.23805	2.22179	2.25068	2.2247	2.26666	2.21072	2.24927	2.24757	2.20718	2.25521	2.2102	2.23282
BC047364	2.35285	2.33125	2.2907	2.42812	2.59759	2.31808	2.21365	2.24853	2.27883	2.30057	2.23805	2.22409	2.25068	2.25898	2.26666	2.21072	2.24927	2.24757	2.20718	2.25521	2.2102	2.23282
BC047484	7.92778	8.21954	8.01175	8.60639	7.87936	7.77452	8.3189	7.99962	8.1909	8.1193	8.36761	7.87141	8.02511	7.67244	8.0462	7.53796	8.02908	8.3834	8.04392	7.84455	8.30884	7.78189
BC047615	2.35285	2.33125	2.2907	2.41324	2.32552	2.31808	2.21365	2.24853	2.23891	2.30057	2.23805	2.22179	2.25068	2.2247	2.26666	2.21072	2.24927	2.24757	2.20718	2.25521	2.2102	2.23282
BC047626	2.6306	2.33125	2.2907	2.33107	2.32552	2.43771	2.22425	2.24853	2.23891	2.30057	2.23805	2.22179	2.25068	2.24022	2.26666	2.21072	2.24927	2.24757	2.2157	2.25521	2.2102	2.23282
BC047644	2.35285	2.33125	2.2907	2.33107	2.32552	2.31808	2.21365	2.24853	2.23891	2.31503	2.23805	2.22179	2.2611	2.2247	2.26666	2.21072	2.24927	2.24757	2.20718	2.25521	2.2102	2.23282
BC047651	4.29104	3.50082	3.43992	3.50054	3.49222	3.87131	2.64794	2.64279	3.58784	4.08498	3.69258	4.06725	3.37982	3.33973	3.40382	3.33532	4.10699	3.37516	2.77896	4.02642	3.31904	3.7106
BC048132	2.35285	2.33125	2.2907	2.33107	2.32552	2.31808	2.21365	2.24853	2.23891	2.30057	2.23805	2.22179	2.25068	2.2247	2.26666	2.21072	2.24927	2.24757	2.20718	2.25521	2.2102	2.23282
BC048141	2.35285	2.33125	2.2907	2.33107	2.32552	2.31808	2.29124	2.24853	2.32665	2.30057	2.48959	2.22179	2.30455	2.2247	2.26666	2.21072	2.24927	2.24757	2.20718	2.25521	2.2102	2.23282
BC048420	2.35285	2.38734	2.2907	2.33107	2.48477	2.77194	2.21365	2.24853	2.23891	2.30057	2.23805	2.22179	2.25068	2.66404	2.26666	2.21072	2.24927	2.24757	2.20718	2.25521	2.2102	2.23282
BC048997	2.35285	2.33125	2.2907	2.33107	2.32552	2.31808	2.21365	2.24853	2.23891	2.30057	2.23805	2.22179	2.25068	2.2247	2.26666	2.21072	2.24927	2.24757	2.20718	2.25521	2.2102	2.23282
BC053951	2.35285	2.33125	2.2907	2.37144	2.32552	2.31808	2.21365	2.24853	2.23891	2.30057	2.23805	2.22179	2.25068	2.2247	2.26666	2.21072	2.24927	2.24757	2.20718	2.25521	2.2102	2.23282
BC062753	7.49836	7.22681	7.2679	7.40059	7.33409	7.01577	7.08441	7.36429	7.32237	7.31434	7.32675	7.24939	7.536	7.11825	7.36544	7.27347	7.03812	7.03903	7.57467	7.42966	7.41569	7.45032
BC062763	2.35285	2.33125	2.2907	2.33107	2.32552	2.31808	2.21365	2.24853	2.24	2.30057	2.23805	2.57646	2.25068	2.2247	2.26666	2.21072	2.24927	2.24757	2.20718	2.25521	2.2102	2.23282
BC069004	2.76336	3.39677	2.69036	3.30936	3.09014	2.69989	2.59987	2.64084	2.61251	3.09046	2.62853	2.68144	2.9509	2.61285	2.66213	2.59643	2.6417	2.63971	2.91057	2.65158	2.57424	2.62239
BC069739	2.35285	2.33125	2.34622	2.33107	2.32552	2.31808	2.21365	2.24853	2.3194	2.30057	2.23805	2.22179	2.25068	2.2247	2.27524	2.37104	2.24927	2.24757	2.26941	2.25521	2.2102	2.23282
BC069756	2.35285	2.33125	2.41394	2.33107	2.60273	2.31808	2.27174	2.24853	2.23891	2.30057	2.23805	2.22179	2.26842	2.2247	2.31032	2.21072	2.24927	2.36588	2.20718	2.25521	2.2102	2.23282
BC069776	2.58016	2.34847	2.30761	2.34828	2.3427	2.3352	2.23	2.26514	2.25544	2.31756	2.25458	2.2382	2.2673	2.23793	2.28339	2.22705	2.26588	2.26417	2.20718	2.27187	2.22653	2.24931
BC070118	2.35285	2.33125	2.2907	2.33107	2.32552	2.31808	2.21365	2.24853	2.23891	2.30057	2.23805	2.22179	2.25068	2.2247	2.26666	2.21072	2.24927	2.24757	2.20718	2.25521	2.2102	2.23282
BC070490	2.35285	2.33125	2.2907	2.33107	2.32552	2.69091	2.21365	2.24853	2.23891	2.31304	2.23805	2.298	2.32692	2.2247	2.26666	2.21072	2.24927	2.24757	2.20718	2.25521	2.2102	2.23282
BC079832	2.47425	2.33125	2.2907	2.36681	2.32552	2.38102	2.21365	2.24853	2.23891	2.30057	2.23805	2.22179	2.25068	2.2247	2.26666	2.21072	2.24927	2.24757	2.20718	2.25521	2.2102	2.23282
BC113958	3.33994	3.30928	3.34682	3.30902	4.93603	4.68788	3.38724	3.15767	3.66111	3.62529	3.4766	3.44456	3.4443	3.62405	3.63472	3.14143	3.32116	3.31727	3.13316	3.7227	3.25041	3.5316
BC130595	2.66777	2.9173	2.5973	2.86079	3.42493	3.24511	2.50994	2.54949	2.53858	2.60849	2.5376	2.52003	2.55192	2.52247	2.57004	2.50662	2.55032	2.54841	2.6238	2.55707	2.50603	2.63908
BCAM	4.85362	6.05737	6.18945	5.62797	5.45211	5.6285	5.07993	5.39918	4.9443	5.22804	4.96445	5.33817	5.36421	5.16843	4.99487	4.76373	5.17529	5.08934	5.00616	5.13382	4.84947	5.16946
BCAN	2.66507	2.83003	2.92337	2.86296	2.99627	2.67285	2.47557	2.54853	2.536	2.59087	2.53503	2.444	2.64048	2.51991	2.56744	2.50408	2.54774	2.5135	2.50007	2.54116	2.49831	2.51594
BCAP29	7.22195	7.33476	7.01369	7.16392	7.21246	7.52975	6.49375	6.60717	6.58651	7.06689	6.40134	6.52518	6.4233	6.4928	6.6904	6.40482	6.32033	6.54634	6.52037	6.40634	6.7441	6.60882
BCAP31	8.26923	7.30765	7.81792	8.03397	8.22015	8.18266	7.57404	8.14088	8.18804	7.79562	8.41036	8.55231	8.76921	8.4429	8.23766	7.95966	8.43292	7.78426	8.2256	8.10028	8.23768	8.40635
BCAR1	4.79199	5.19509	5.01835	4.91751	4.96564	4.83963	4.73104	4.4135	4.57924	4.30557	4.19477	4.23624	4.42027	4.68318	4.51739	4.50029	4.64924	4.30616	4.37613	4.36387	4.22262	4.27727
BCAR3	9.88482	8.42498	7.95703	8.8253	10.4503	9.8973	7.41554	7.4292	7.23112	7.70545	7.35678	7.36447	7.52622	7.92327	7.32945	7.81926	7.28358	7.68933	7.59348	8.09781	7.35512	7.99114
BCAR4	2.35285	2.33125	2.2907	2.33107	2.32552	2.31808	2.21365	2.24853	2.23891	2.30057	2.23805	2.22179	2.25068	2.2247	2.26666	2.21072	2.24927	2.24757	2.20718	2.25521	2.2102	2.23282
BCAS1	4.03732	4.23845	3.93067	4.06415	4.14027	3.97766	3.88944	4.90698	3.90082	3.94761	3.90844	3.72767	5.09349	4.86081	3.85072	4.1659	4.22176	3.74901	3.8259	4.23762	3.85343	4.44506
BCAS2	10.7043	10.5459	10.5111	10.5386	10.9731	11.0941	9.6123	9.72901	9.86648	9.97469	9.84444	9.75093	9.63044	9.67268	9.9428	9.86424	9.50044	10.1182	9.96952	9.67614	9.88936	9.65803
BCAS3	5.37794	5.32857	5.59064	5.89058	5.44989	5.38261	5.06629	5.14069	4.51018	5.09719	4.97153	3.89429	4.76707	4.88725	5.08664	5.07732	5.12142	5.02593	4.99668	5.2233	4.78278	4.458
BCAS4	3.03025	3.14201	2.83457	2.84301	3.02873	2.89982	2.61815	2.67453	2.59133	2.67633	2.59782	2.58596	2.68403	2.6448	2.72649	2.65353	2.72077	2.76804	2.63179	2.62571	2.62757	2.51658
BCAT1	4.2897	3.45785	3.83843	3.31865	3.64248	3.81988	5.26375	5.41748	5.95817	5.06712	5.27002	5.79697	6.23241	5.63901	5.36806	5.40674	5.29691	5.10914	5.35292	4.6391	5.10867	5.7061
BCAT2	5.48323	5.68131	5.7557	5.60125	5.22174	5.20034	5.54462	5.74394	4.88275	5.4987	5.01776	5.09845	5.42157	5.52772	5.80216	5.34148	5.78295	5.60867	5.41182	5.50306	5.45803	5.13424
BCCIP	8.34036	7.8442	7.67956	7.98071	7.85517	8.32402	7.61484	7.39922	7.41098	7.24626	7.1591	7.17928	7.04659	7.2198	7.56151	7.63542	7.13339	7.26593	7.20587	7.47835	7.19391	7.25829
BCDIN3D	3.5367	3.61403	3.95261	4.21328	2.89689	3.22223	3.99242	4.05168	4.09442	3.93922	4.10138	4.1551	3.90972	4.00492	4.09989	4.0513	4.12193	4.05819	3.99873	4.05985	4.05035	4.027
BCDIN3D-AS1	2.50213	2.47916	2.43603	2.45899	2.74097	2.55673	2.35466	2.3912	2.38096	2.44653	2.38004	2.36276	2.39347	2.36585	2.41047	2.33297	2.43661	2.37185	2.34722	2.3983	2.35043	2.37449
BCHE	4.7434	4.09915	4.89727	5.36332	5.19857	4.28093	7.37451	8.23694	6.76757	6.94076	8.06411	6.54859	6.83315	6.74424	7.30539	7.65939	6.81049	7.62701	7.58956	8.71798	7.28463	6.72138
BCKDHA	8.69104	9.32931	8.85399	9.29032	9.04116	9.37322	8.76843	9.08565	7.90549	8.6195	8.22664	7.81953	8.23078	8.12052	8.54824	8.85288	9.01042	8.69455	8.31296	8.43119	8.05692	8.04056
BCKDHB	4.7055	5.08597	4.57047	4.64746	4.53042	4.58645	4.22455	4.4484	4.33668	4.39217	4.09861	4.37825	4.45309	4.40169	4.64658	4.43216	4.63278	4.61769	4.4841	4.59764	4.58363	4.39451
BCKDK	8.63812	8.80393	8.43293	8.74423	9.11196	8.78126	8.05369	8.41211	6.85861	8.19516	6.89539	7.2858	7.90214	7.76872	7.99353	7.70696	8.53126	7.5788	7.80721	7.66587	7.61468	7.55088
BCL10	3.9326	4.2016	4.00264	4.06733	4.11244	3.99511	4.07807	4.38062	4.19639	4.23064	4.33568	4.08984	4.19872	4.21207	4.24435	4.26887	4.23751	4.23039	4.24507	4.17647	4.22204	4.23595
BCL11A	2.35645	2.3398	2.33357	2.33914	2.35159	2.32658	2.22181	2.44529	2.25376	2.30896	2.24855	2.26022	2.27567	2.26827	2.27501	2.3529	2.29923	2.25894	2.23228	2.3316	2.38825	2.25079
BCL11B	2.37429	2.42587	2.57584	2.35231	2.41991	2.41216	2.29812	2.41559	2.53194	2.39394	2.32888	2.32638	2.42558	2.32609	2.37911	2.54122	2.36664	2.34752	2.44967	2.52182	2.56688	2.32345
BCL2	6.18739	6.08382	6.02103	6.19898	5.9844	5.72746	5.11378	5.51016	5.30101	5.44505	4.96175	5.29161	5.32097	5.16798	5.869	5.29355	5.30923	5.3714	5.15621	5.4293	5.16927	5.23934
BCL2A1	2.48788	2.47331	2.34323	2.74463	2.46696	2.8786	2.73509	5.16479	2.31741	2.41081	3.32126	2.61597	2.67216	2.61939	2.56444	2.94356	2.33999	2.76567	3.34208	2.64998	4.61787	2.31112
BCL2L1	4.20207	4.9818	4.77033	4.3738	4.8058	4.73523	4.02189	4.24676	4.26943	4.0734	3.97978	3.82291	4.73297	4.36665	4.7993	3.96445	4.36793	4.29671	3.84021	4.43014	4.0558	4.38394
BCL2L10	2.59155	2.56776	2.585	2.56756	2.88257	2.93562	2.43823	2.47665	2.26641	2.53396	2.4651	2.4472	2.47901	2.4504	2.49661	2.435	2.47746	2.47559	2.4311	2.48401	2.43443	2.45935
BCL2L11	4.36741	4.45104	4.21466	4.40237	4.29502	4.19031	3.9502	4.5548	4.42469	4.55947	4.31482	4.29267	4.49077	4.52599	4.55528	4.58699	4.8151	4.67558	4.27756	4.57566	4.47861	4.45529
BCL2L12	6.04063	5.60252	5.15729	5.51259	5.10567	4.72241	5.36371	5.86326	5.17877	5.89525	4.64809	5.09672	5.69591	5.89574	5.86857	5.88253	6.10596	6.15348	5.73805	5.70592	5.41366	5.22628
BCL2L13	7.0754	6.74786	6.69746	6.5409	6.65125	6.892	5.72016	6.08392	5.92275	6.12268	5.71712	5.70239	6.11012	5.79636	6.1855	5.83451	6.24474	6.10941	5.75681	5.94511	5.77377	6.08311
BCL2L14	2.96538	3.12614	2.90284	3.04914	2.94926	2.92156	2.78994	2.85773	2.82177	2.92455	2.82069	2.8002	2.86745	2.80386	2.87414	2.76495	2.83483	2.82964	2.78179	2.84232	2.78559	2.81411
BCL2L15	2.3934	2.34066	2.29995	2.40691	2.33491	2.32747	2.22259	2.25761	2.24941	2.30986	2.24708	2.24401	2.25976	2.25994	2.27581	2.21965	2.25835	2.25665	2.29426	2.26432	2.21913	2.24184
BCL2L2	5.26958	5.4263	5.26524	5.01066	4.83003	4.69924	4.72018	4.67878	4.64554	4.60006	4.73288	4.75692	4.66524	4.70944	4.77583	4.77139	4.62071	4.60566	4.69476	4.57411	4.82936	4.77827
BCL6	10.728	9.53626	9.85776	9.84385	10.1799	9.86333	9.33574	9.75607	9.70805	9.89412	9.29358	9.3422	9.13818	9.71421	9.70971	9.96988	9.44864	9.14634	8.66903	9.74647	9.91249	9.65352
BCL6B	4.40174	4.84244	4.87519	4.91003	4.76267	4.74033	3.82132	4.2387	3.92445	4.23381	3.93696	4.46272	4.27922	4.05878	4.537	3.81122	4.00624	4.21407	4.38431	4.12019	3.93674	3.99869
BCL7A	5.37155	7.22688	6.30918	6.26432	6.33735	5.92092	5.51185	5.20632	4.8382	5.29848	4.49708	4.42068	4.76012	5.15622	5.10873	5.0895	5.50915	5.27408	4.33483	5.51055	5.01118	4.8191
BCL7B	9.01661	9.3297	9.06379	9.42624	9.3981	9.5125	7.52181	7.50326	7.13403	7.50221	7.36261	6.91657	7.2752	6.72087	7.91638	7.28098	7.64404	7.32289	7.84884	7.14182	7.47094	7.29628
BCL7C	7.25427	8.01712	8.09552	8.44178	8.07108	7.66029	7.23514	7.4338	7.11649	7.4492	7.05212	6.84988	7.01087	7.16008	7.24284	6.57495	7.61708	7.08899	7.10646	7.14588	7.10452	6.83394
BCL9	3.23393	2.99118	3.06108	3.27466	3.60232	3.45642	3.088	3.29687	3.23092	3.05829	2.97518	2.969	3.36516	3.28212	3.06133	2.93885	3.03784	3.05538	2.96485	3.24568	2.98508	3.13958
BCL9L	5.81197	6.37804	6.51895	7.02856	6.62307	5.82466	5.88019	5.55279	5.97397	6.11012	5.66829	5.72023	5.9223	5.82476	5.80872	5.51708	6.11486	5.41522	5.8731	5.79838	5.39382	5.74316
BCLAF1	7.3735	7.12326	6.83562	6.95667	7.01389	7.00636	6.44568	7.14486	7.30013	7.40656	7.37784	6.71887	6.97974	6.88943	7.1612	6.69164	6.70074	7.19773	6.62421	7.1235	7.06694	6.83633
BCMO1	2.35285	2.33125	2.2907	2.33107	2.32552	2.31808	2.21365	2.24853	2.23891	2.30057	2.23805	2.22179	2.25068	2.2247	2.26666	2.21072	2.24927	2.24757	2.20718	2.25521	2.2102	2.23282
BCO2	8.20862	7.41358	7.55588	8.23108	8.74391	8.68801	5.40499	5.30327	6.29406	7.91541	6.18096	5.97904	5.91508	5.59302	7.71088	7.84521	7.43587	5.03273	7.14078	6.88792	6.57382	7.60831
BCOR	5.74304	6.17521	5.28859	5.87867	6.30648	5.59456	5.48189	5.29599	5.70608	5.40931	5.22985	5.04254	5.19328	5.33617	5.76273	5.62796	5.49117	6.32698	5.50691	5.56601	5.71419	5.52773
BCORL1	3.5349	3.50819	3.30778	3.28583	3.53174	3.33785	3.2368	3.19459	3.22647	3.27511	3.2856	3.1566	3.22268	3.29641	3.22034	3.14087	3.27939	3.26833	3.18466	3.30966	3.18926	3.16921
BCORP1	2.35285	2.33125	2.2907	2.33107	2.32552	2.31808	2.21365	2.24853	2.23891	2.30057	2.23805	2.22179	2.25068	2.2247	2.26666	2.21072	2.31595	2.25953	2.20718	2.25521	2.2102	2.23282
BCR	2.72499	2.63187	3.15889	2.90846	2.67099	2.60441	3.08611	3.34178	3.5706	2.79682	2.98082	3.67275	3.00658	2.94361	2.90231	2.81692	3.01243	2.92939	2.77708	2.84586	3.49286	2.90056
BCRP3	2.35285	2.41224	2.2907	2.40988	2.36934	2.40035	2.21365	2.24853	2.23891	2.30057	2.23805	2.22179	2.25068	2.25985	2.26666	2.21072	2.24927	2.27066	2.20718	2.25521	2.2102	2.23282
BCS1L	7.91627	8.0191	7.97434	8.40273	8.19952	8.02647	8.0837	8.02462	7.54258	8.0588	7.4126	7.72832	7.83624	7.91822	7.96356	7.75378	8.26774	8.00126	8.08345	8.10247	7.83952	7.62399
BD495725	3.14044	3.06084	3.42168	3.23687	3.05332	3.19107	2.90643	2.95224	2.99813	3.14356	2.93847	2.91713	2.97776	2.92094	2.97603	3.59576	2.9532	2.95098	2.81627	2.96101	2.90191	3.31441
BDH1	5.47887	6.10984	5.2498	5.43832	5.54949	5.10216	4.16889	4.52081	3.85636	4.51349	3.96155	4.50791	4.09897	4.81814	4.77473	4.44318	4.76252	4.50604	4.72481	4.28022	4.41993	4.21243
BDH2	5.46569	5.51842	5.29763	5.45226	5.51787	5.59493	5.82329	5.7776	5.7851	5.79574	5.92098	5.73831	5.5486	5.69337	5.62388	5.57823	5.6832	5.71014	5.27441	5.63531	5.95199	5.7721
BDKRB1	2.35285	2.33125	2.2907	2.33107	2.60503	2.31808	2.21365	2.24853	2.23891	2.30057	2.24373	2.22179	2.25068	2.2247	2.26666	2.21072	2.24927	2.24757	2.20718	2.25521	2.2102	2.23282
BDKRB2	4.93697	4.89165	4.67951	4.08747	4.75065	4.73544	4.70242	5.20857	4.73058	4.81456	6.38139	4.6497	4.72258	4.62548	4.72441	4.5814	4.66127	4.65777	5.14967	4.74069	5.53647	5.1925
BDNF	3.65334	3.20708	2.38777	2.36578	2.44734	2.44092	2.21585	2.25077	2.24113	2.30285	2.24027	2.23253	2.25291	2.22691	2.26891	2.27507	2.2515	2.24981	2.20938	3.9431	2.2124	2.23282
BDNF-AS	2.35285	2.33125	2.2907	2.33107	2.36087	2.33372	2.21365	2.24853	2.23891	2.30057	2.23805	2.22179	2.25068	2.25316	2.26666	2.21533	2.24927	2.24757	2.20718	2.28389	2.2102	2.23282
BDP1	5.8542	5.39335	5.36339	5.19519	5.32687	4.94328	5.21755	5.47908	5.45906	5.99835	5.43328	5.18084	4.88777	5.21612	5.42711	5.49313	5.26852	5.35249	5.17917	5.40919	5.17956	5.4309
BEAN1	2.35285	2.33125	2.2907	2.33107	2.48242	2.39645	2.24299	2.24853	2.23891	2.30057	2.24417	2.22179	2.39929	2.92679	2.26666	2.21072	2.39194	2.24757	2.3913	2.34156	2.21409	2.23282
BECN1	7.39313	7.26805	7.05651	7.27711	7.31256	7.32654	6.41257	6.69736	6.81337	6.76813	6.66194	6.52754	6.75591	6.53486	7.04446	6.47106	6.87007	6.80568	6.63609	6.62962	6.57975	6.65999
BEGAIN	3.96314	2.77873	2.77137	3.81646	3.38464	4.19845	2.63856	2.6542	2.66866	2.74216	3.07073	2.64826	3.36436	2.65173	2.70174	2.21072	2.65284	2.65085	2.63085	2.92155	2.63445	2.66141
BEND2	2.59887	2.61911	2.29969	2.34022	2.68107	2.32718	2.21885	2.25736	2.24769	2.47796	2.24683	2.75589	2.59685	2.23343	2.28997	2.2194	2.25809	2.25639	2.21114	2.26406	2.21888	2.24159
BEND3	5.0158	5.22938	4.73933	5.20958	5.21653	6.28349	5.38511	4.74694	5.43277	5.25632	5.02031	5.07101	5.04864	4.64878	4.697	4.96038	4.83751	4.38343	5.10376	5.05881	4.89532	5.65013
BEND4	2.35285	2.33125	2.2907	2.37879	2.37972	2.31808	2.21587	2.24853	2.23891	2.30057	2.23805	2.22179	2.25068	2.2247	2.26666	2.21072	2.24927	2.24757	2.20718	2.25521	2.2102	2.23282
BEND5	4.09997	4.22601	4.18853	4.07855	4.0147	3.84607	3.64063	3.7676	3.66277	3.65647	3.41647	3.8002	3.66882	3.6588	3.72781	3.31487	3.6997	3.93302	3.63	3.70899	3.63496	3.71306
BEND6	2.40667	2.38221	2.30129	2.3844	2.37872	2.3288	2.27272	2.29997	2.29012	2.36387	2.4812	2.90702	2.32965	2.68817	2.31851	3.03135	2.33294	2.30954	2.40232	2.3068	2.65154	2.41263
BEND7	4.57567	4.19322	4.11924	4.12006	4.25018	4.32759	3.65452	3.45705	3.6919	3.82273	3.31232	3.42794	3.53254	3.54473	3.79336	3.79193	3.44882	3.70817	3.63264	3.60842	3.68589	3.56562
BEST1	2.77739	2.7519	2.70403	2.9422	2.73853	2.73635	2.67533	2.73109	2.45455	2.69675	2.63573	2.62269	2.77488	2.46947	2.67565	2.60962	2.65512	2.53156	2.52198	2.50965	2.60273	2.62937
BEST2	2.35285	2.33125	2.2907	2.3503	2.39419	2.41285	2.21365	2.24853	2.23891	2.30057	2.23805	2.22179	2.25068	2.2247	2.26666	2.21072	2.24927	2.24757	2.20718	2.25521	2.2102	2.23282
BEST3	7.71226	7.33339	7.7625	8.01795	9.20731	9.81559	7.87844	7.88318	7.66785	8.07684	7.4724	7.25671	7.65881	7.2675	7.9252	7.30768	7.71569	7.87798	8.1521	8.20503	7.3759	8.04736
BEST4	2.35285	2.33125	2.2907	2.33107	2.32552	2.31808	2.21365	2.24853	2.23891	2.30057	2.23805	2.22179	2.25068	2.2247	2.26666	2.21072	2.24927	2.24757	2.20718	2.25521	2.2102	2.23282
BET1	7.1419	6.68455	6.72958	6.5205	6.67099	6.96549	7.30111	7.43848	7.29058	7.14669	7.31937	7.46034	7.34967	7.13319	7.4907	7.14149	6.96468	7.66133	7.19762	7.25128	7.59235	7.16696
BET1L	3.96473	4.20457	3.78412	4.14761	4.36888	3.83497	4.3948	3.91542	3.99238	3.86316	3.96345	4.19832	4.2013	3.9682	3.79416	3.91144	4.54982	4.0099	4.03899	4.01554	4.04064	3.94042
BEX1	2.46781	2.44516	2.40262	2.44497	2.43915	3.38508	2.32181	2.3584	2.3483	2.41298	2.79127	2.69033	2.3605	2.76445	2.37741	2.42872	2.35917	3.03483	2.31503	2.3654	2.3182	2.34192
BEX2	7.40276	5.68176	6.01327	5.5733	5.87607	7.88196	8.01714	7.80272	7.4263	8.42749	7.47727	8.20962	8.3551	7.56291	6.712	8.03553	8.20652	8.16659	9.52511	7.41603	8.01796	8.20869
BEX4	5.71394	4.52518	5.5548	4.88153	5.35591	5.50758	7.25245	7.48835	7.87424	7.2559	7.45022	7.75771	8.04799	7.69509	7.61536	7.32696	7.53648	7.97031	7.72293	7.44775	7.98841	7.4962
BEX5	2.35285	2.33125	2.53998	2.33107	2.32552	2.31808	2.21365	2.24853	2.23891	2.30057	2.23805	2.22179	2.25068	2.2247	2.26666	2.21072	2.24927	2.24757	2.20718	2.25521	2.2102	2.23282
BFAR	8.71479	8.76183	8.43172	8.59796	8.74607	8.53265	8.18752	8.08272	8.05187	8.18837	7.8839	8.25617	8.15832	8.41665	8.4588	8.25758	8.48476	8.52049	7.86889	8.63004	8.0666	7.95762
BFSP1	2.37422	2.35091	2.29916	2.33968	2.34513	2.33914	2.50581	2.52801	2.25924	2.32147	2.25838	2.59466	2.27112	2.55035	2.28577	2.23081	2.2697	2.26799	3.1045	2.2757	2.23028	2.25311
BFSP2	2.35285	2.33125	2.2907	2.33107	2.32552	2.31808	2.21365	2.24853	2.23891	2.30057	2.23805	2.22179	2.25068	2.2247	2.26666	2.21072	2.24927	2.24757	2.20718	2.25521	2.2102	2.23282
BFSP2-AS1	2.35285	2.33125	2.2907	2.33107	2.32552	2.33012	2.21365	2.24853	2.23891	2.30057	2.23805	2.22179	2.25068	2.2247	2.26666	2.21072	2.24927	2.24757	2.20718	2.25521	2.2102	2.23282
BGLT3	2.47662	3.2994	3.10551	2.89661	3.30002	2.8952	2.3301	2.36682	2.35668	2.42159	2.35578	2.33867	2.36907	2.56589	2.38589	2.32702	2.36759	2.37081	2.32329	2.37385	2.32647	2.35028
BGN	5.37393	5.84058	7.18635	5.91549	5.71114	6.69896	7.15411	7.36585	6.95726	7.0982	7.472	7.47236	8.15995	8.33905	6.92126	7.92819	7.83523	6.9883	7.3236	7.1728	7.09777	7.88055
BHLHB9	5.71968	4.868	5.4246	5.52652	4.9842	5.06213	4.83408	4.69528	5.35081	4.81172	5.34253	4.60866	4.91494	4.14617	4.81768	4.82769	5.18518	4.90816	4.81996	4.92484	4.61524	4.46883
BHLHE22	4.16373	3.93485	3.80264	3.91054	3.88035	4.292	4.4989	5.01029	3.95778	4.47087	4.83601	4.8978	4.79492	4.136	4.40664	4.86205	4.94705	3.98855	4.60223	4.83604	4.40379	4.20643
BHLHE23	2.35285	2.33125	2.2907	2.33107	2.32552	2.46074	2.21365	2.24853	2.23891	2.30057	2.23805	2.22179	2.25068	2.2247	2.26666	2.21072	2.25865	2.24757	2.20718	2.25521	2.2102	2.23282
BHLHE40	8.9028	8.46145	9.54936	8.96615	10.4445	8.07335	7.45914	9.54415	8.31539	7.08409	8.01544	7.00185	7.78109	7.90187	9.97206	7.36699	8.52388	8.65177	8.18528	7.72628	9.27607	8.20368
BHLHE41	5.99074	7.16294	7.28823	7.40004	7.70367	6.86298	4.71284	5.09771	5.4273	5.27519	5.11912	5.09038	5.3695	4.92699	6.11816	4.47393	5.07339	5.19606	4.67294	4.55393	4.83385	5.02839
BHMT	2.35285	2.33125	2.2907	2.33107	2.32552	2.31808	2.21365	2.24853	2.23891	2.30057	2.23805	2.22179	2.2714	2.2247	2.26666	2.21072	2.24927	2.24757	2.20718	2.25521	2.2102	2.23282
BHMT2	7.66691	6.00149	5.8855	6.61465	4.12387	6.6038	4.39272	4.45834	4.57922	4.43822	5.57908	4.87182	4.95118	4.70969	4.6596	4.23915	4.35528	4.22401	4.01798	4.49846	4.87391	5.07324
BICC1	4.88782	4.96574	4.53975	4.18998	4.63298	4.02666	5.88308	5.44235	5.49492	5.53788	5.312	6.19365	5.24954	5.38534	5.13181	5.58228	5.54168	5.62876	5.40581	5.60584	5.96303	5.26485
BICD1	7.38143	5.9653	4.90568	5.57308	5.93475	5.78612	4.85565	4.57648	4.68819	5.21412	5.66459	4.57235	4.46714	4.7976	4.77298	5.10699	4.53514	4.15074	4.41818	5.29864	4.74316	5.47079
BICD2	6.6821	6.28158	6.47216	6.44365	6.58561	6.18119	5.85369	5.9085	5.78867	5.85693	5.89383	5.72316	5.90062	5.94743	5.9446	5.96783	6.05685	5.73305	5.91858	6.01469	5.81388	5.7835
BID	5.37921	4.30842	4.59876	4.74346	5.25616	5.01931	6.46282	6.39663	6.33323	5.98337	6.36395	6.50175	7.69463	6.74837	6.43365	6.16304	6.56705	5.9048	6.78065	5.7501	6.76616	6.51351
BIK	2.35285	2.37151	2.2907	2.33107	2.32552	2.34527	2.21365	2.24853	2.23891	2.35904	2.23805	2.22179	2.27245	2.2247	2.26666	2.21072	2.24927	2.35358	2.20718	2.25521	2.2102	2.23282
BIN1	13.0364	12.6211	12.5519	12.9244	12.5775	12.7784	11.6864	11.6904	11.3835	11.7901	11.603	11.6565	11.8531	11.6122	11.8605	11.3644	12.1748	11.7483	12.1195	11.5248	11.7604	11.7583
BIN2	2.75106	2.7258	2.67839	2.72559	2.71911	2.71041	2.59539	2.62909	2.61783	2.68993	2.61683	2.59782	2.63159	2.89253	2.65028	2.58488	2.62994	2.62796	2.58074	2.6369	2.75718	2.61072
BIN3	3.93537	3.71303	4.02637	4.06963	3.82352	4.27432	4.10038	4.63012	4.14976	4.01638	4.05774	4.06197	4.23756	4.22765	4.27742	4.12712	4.45526	4.16283	4.22315	4.23355	4.2596	4.53482
BIN3-IT1	3.2706	3.24058	3.18421	3.24097	3.23262	3.48465	3.40397	3.25692	3.11221	3.64686	3.1808	3.28853	3.12858	3.09246	3.15079	3.07304	3.78082	3.12426	3.37315	3.13488	3.28106	3.10376
BIRC2	10.7974	10.0961	10.078	10.2133	10.2116	10.1912	10.2214	10.0593	10.1981	10.1489	10.2486	10.1401	10.1363	10.2487	10.3593	10.3253	9.64864	10.1844	9.91984	10.4066	9.87852	10.1335
BIRC3	4.27893	3.83265	3.76598	4.19786	4.20596	4.32336	4.28926	4.48606	4.7073	4.4398	4.01384	4.65252	4.41305	4.36324	4.52273	4.86951	3.94428	4.47874	4.31202	4.56406	4.48973	4.37804
BIRC5	2.47279	2.45068	2.3109	2.42617	2.44408	2.43625	2.51224	2.36372	2.31064	2.41849	2.35276	2.33567	2.44545	2.62778	2.38284	2.80606	2.92444	2.66739	2.93225	2.42931	2.33148	2.56625
BIRC6	9.65228	9.27665	9.07362	9.52572	9.1774	9.05832	8.95172	8.81329	9.31672	9.08336	8.84821	8.87713	8.82772	8.93172	9.09633	8.98413	8.90671	9.00105	9.04984	9.02135	8.99017	8.95346
BIRC7	4.65808	4.43271	4.64476	4.00676	5.03336	5.06744	3.75581	3.815	3.71515	3.90328	3.79721	3.17068	3.55784	3.80678	3.89604	3.59663	3.86615	3.84592	3.7768	3.85899	3.79901	3.8368
BIVM	5.1193	4.67396	4.67385	4.78986	4.67493	4.64243	4.55375	4.50897	4.35799	4.5548	4.41057	4.15286	4.28317	4.24073	4.429	4.36375	4.40134	4.34012	4.31072	4.5249	4.20692	4.34234
BLACAT1	2.35285	2.33125	2.51063	2.33107	2.32552	2.31808	2.21365	2.24853	2.24585	2.30057	2.23805	2.22179	2.25068	2.2247	2.26666	2.21072	2.24927	2.24757	2.20718	2.25521	2.2102	2.23282
BLCAP	11.846	11.8858	11.5751	11.886	11.8595	12.059	11.5138	11.2369	11.8453	11.6378	11.7724	11.6456	11.6321	11.2422	11.7185	10.7958	11.6086	11.6638	11.8938	11.6197	11.2744	11.4161
BLID	2.35285	2.33125	2.2907	2.33107	2.32552	2.31808	2.21365	2.24853	2.23891	2.30057	2.23805	2.22179	2.25068	2.2247	2.26666	2.21072	2.24927	2.24757	2.20718	2.25521	2.2102	2.23282
BLK	2.35285	2.33125	2.2907	2.33107	2.32552	2.31808	2.21365	2.24853	2.23891	2.30057	2.23805	2.22179	2.25068	2.2247	2.26666	2.21072	2.24927	2.24757	2.20718	2.25521	2.2102	2.23282
BLM	2.35289	2.33129	2.29074	2.33111	2.36406	2.31812	2.33435	2.24857	2.23894	2.30061	2.23809	2.22183	2.25072	2.24006	2.38553	2.68331	2.43857	2.24761	2.20722	2.44689	2.21024	2.38487
BLMH	8.20782	7.72428	7.26168	8.09913	7.68396	7.75666	7.13722	7.55658	7.29842	7.45651	7.56058	7.41547	7.50273	7.30689	7.2741	7.30279	7.40252	7.10329	7.66202	7.15873	7.39359	7.45749
BLNK	2.37485	2.35305	2.76335	2.55159	2.58255	2.33976	6.09595	5.03928	4.84723	4.18634	4.78354	6.1195	5.35999	6.43112	5.71142	6.23788	5.79321	5.12847	6.12712	4.40064	6.04244	5.43168
BLOC1S1	9.88641	10.4309	9.95754	10.3706	9.9844	10.189	9.3375	9.04252	8.62257	8.99431	9.2545	9.01226	9.20233	9.00569	9.48931	8.80397	9.41295	8.7975	9.21417	9.31594	9.00722	9.02635
BLOC1S2	11.1779	10.5719	10.3577	10.5777	10.7044	11.2248	9.71925	9.66248	10.1633	10.0083	10.3248	10.0446	10.3815	9.48753	10.16	9.54685	9.47755	9.66121	9.88808	9.37197	9.81617	10.1754
BLOC1S3	4.76198	5.06472	5.04135	4.70236	5.41307	4.96976	4.79463	4.28904	3.74694	4.59086	4.52543	4.66163	4.33965	4.53359	4.5532	4.20295	4.59526	4.3146	4.48471	4.43216	4.58555	4.68792
BLOC1S4	7.2266	6.81958	6.29451	7.0447	7.02794	7.10538	6.9013	7.17371	6.87008	6.78285	6.76457	6.61528	7.3197	6.83972	7.08029	7.00543	6.98227	7.09405	6.55418	6.81645	6.86776	6.7478
BLOC1S6	9.43142	9.24814	8.89184	9.27237	9.56529	10.5715	8.83186	9.26436	9.44384	9.2675	9.63267	9.0254	9.28916	9.0753	9.36855	9.05206	8.74175	9.19372	9.06857	9.00861	8.98607	9.24259
BLVRA	6.58306	6.10017	6.16992	6.19258	6.25641	6.39017	5.92149	6.22094	6.178	6.22359	6.28506	6.18885	6.38896	6.07632	6.32915	6.02121	6.07692	6.14946	6.2518	5.91559	6.04426	6.03784
BLVRB	10.4459	10.3716	10.0063	10.4302	10.0799	9.96506	9.00272	9.28342	8.60599	9.50843	8.93081	8.96342	9.01364	9.00483	9.39042	8.96621	9.39899	9.02287	8.42633	9.01978	8.46317	8.802
BLZF1	4.03696	3.90239	3.92279	3.89822	4.00586	4.04785	3.82728	3.98812	4.26169	4.17759	4.18955	3.82165	3.93067	4.01963	4.06345	4.06334	3.66453	4.1543	3.88466	4.11305	4.05692	3.92914
BMF	3.89797	4.56229	4.57711	4.58702	4.53489	4.98553	4.97793	4.58818	4.47362	4.59683	4.47191	4.43943	4.92266	4.65239	4.46027	4.50133	5.05934	4.49094	4.41023	5.19939	4.43264	4.46147
BMP1	3.80397	3.88696	3.66976	3.76041	4.0966	3.82976	3.78205	3.79164	3.68755	3.75893	3.82713	3.68229	4.0404	3.7544	3.77964	3.68603	3.9158	3.86248	4.05146	3.87931	3.68814	3.75919
BMP10	2.35285	2.33125	2.2907	2.33107	2.32552	2.31808	2.21365	2.24853	2.23891	2.30057	2.23805	2.22179	2.25068	2.2247	2.26666	2.21072	2.24927	2.24757	2.20718	2.25521	2.2102	2.23282
BMP15	2.35285	2.33125	2.2907	2.33107	2.32552	2.31808	2.21365	2.24853	2.23891	2.30057	2.23805	2.22179	2.25068	2.2247	2.26666	2.21072	2.24927	2.24757	2.20718	2.25648	2.2102	2.23282
BMP2	3.81974	4.98555	4.23831	4.0797	4.48715	3.47385	4.01405	4.24329	4.3894	4.05916	4.07125	3.84937	3.96456	3.99286	4.0404	3.91764	3.7867	3.53354	5.64382	3.99315	3.58408	4.14576
BMP2K	3.69942	3.50698	3.55029	3.45039	3.7295	3.57865	4.28757	4.04243	4.30227	3.98138	4.30557	4.32024	4.23027	4.05215	3.93499	4.3594	3.77611	3.8561	4.13444	3.85172	3.95573	4.11726
BMP3	2.43627	3.20956	2.2907	2.33107	2.57851	3.08688	2.21365	2.24853	2.23891	2.30057	2.23805	2.22179	2.25068	2.2247	2.26666	2.21072	2.24927	2.24757	2.30299	2.25521	2.2102	2.23282
BMP4	4.85271	4.80816	4.72452	4.80778	5.46207	4.781	4.55398	5.01218	4.6177	4.74488	4.53297	4.49043	4.52677	4.5884	4.85147	4.55957	4.7192	4.82619	4.74483	5.67549	4.57011	4.60516
BMP5	5.70943	4.61984	4.86778	5.42867	5.19769	5.0139	6.94544	6.47217	7.03289	5.20228	6.31439	7.26671	6.49912	6.61948	6.50794	6.20921	4.47873	7.22296	6.11131	7.21438	6.94806	7.0034
BMP6	2.50865	2.57254	2.7954	3.0094	2.65162	2.53241	2.35452	2.42442	2.36363	2.5404	2.38193	2.23884	2.38308	2.34863	2.39293	2.32886	2.30502	2.36929	2.30263	2.41563	2.42891	2.32203
BMP7	3.10029	3.08418	2.93134	3.07472	3.09996	3.47946	2.81845	2.8313	2.77872	2.99631	2.80302	2.83922	2.85317	2.80761	2.89253	2.71679	2.87832	2.86999	2.76996	2.87138	2.82227	2.81194
BMP8A	2.39298	2.37102	2.32977	2.37083	2.36519	2.57493	2.29709	2.32419	2.2771	2.33981	2.28379	2.25969	2.28907	2.27119	2.30532	2.24843	2.28763	2.28591	2.24483	2.29368	2.2479	2.27091
BMP8B	2.65551	2.76903	2.55596	2.57081	2.60755	2.39048	2.46776	2.47979	2.63387	2.54595	2.48231	2.31402	2.5252	2.4535	2.48503	2.44905	2.48059	2.46738	2.47315	2.79798	2.43589	2.92023
BMPER	2.35285	2.33125	2.2907	2.33107	2.32552	2.31808	2.58394	2.26744	2.23891	2.30057	2.35123	3.75725	2.25068	2.3674	2.26666	2.21072	2.40572	2.38112	2.20718	2.73027	2.97461	2.23282
BMPR1A	6.65866	6.52318	6.49849	6.50882	6.49018	6.38944	6.51962	6.51157	6.5566	6.97198	6.76307	6.33661	6.72961	6.21699	6.65979	6.66212	6.35411	6.50455	6.82688	6.76686	6.48124	6.45375
BMPR1B	4.51421	3.72104	3.76929	3.05207	3.5305	3.84044	4.09366	5.23634	4.33985	4.87486	4.04794	3.87163	3.37876	3.70455	4.14794	4.70705	4.75082	4.08072	3.75513	4.33774	4.31657	3.91789
BMPR2	6.9242	6.73837	6.53323	6.49227	6.89642	6.86055	6.29886	6.69477	6.20263	6.54473	6.43881	6.25792	6.33807	6.37718	6.67576	6.43326	6.46469	6.5561	6.11714	6.73129	6.65472	6.42456
BMS1	9.2071	8.43374	8.57787	8.81193	8.4379	8.27272	7.90104	7.80668	7.84859	8.14731	7.62303	8.16112	7.72006	7.5491	8.04046	7.83826	7.66444	7.82105	7.97521	7.86106	7.58717	7.97504
BMS1P20	5.32423	5.05298	4.96596	5.23145	4.93582	5.15888	5.05757	5.12341	4.91541	5.34044	5.09265	5.1214	5.05113	4.99273	5.07447	4.95697	5.08335	5.15495	5.20567	4.99828	4.83402	5.09198
BMS1P5	6.09957	6.90478	6.37602	7.20225	6.87414	6.33763	5.59165	5.85834	6.66836	5.93918	5.74078	5.64465	5.343	5.71353	6.5882	5.35921	6.85677	6.36104	5.50061	6.47507	6.97536	6.33151
BMS1P6	5.97402	6.61557	5.99843	7.50616	6.51758	6.01455	5.43259	5.8732	6.37299	5.8355	5.33731	5.3622	4.89059	6.36156	5.96778	5.28486	6.85749	6.0919	5.24224	6.66076	6.73833	6.03655
BMX	2.36433	2.33403	2.48143	2.53544	2.5127	2.4012	2.40773	2.32916	4.45325	2.48011	3.16679	2.41659	2.4691	2.41975	2.45539	2.40455	2.44647	2.61531	2.57615	2.26621	2.53889	3.1156
BNC1	2.35304	2.33144	2.29088	2.33125	2.37162	2.31827	2.23965	2.24871	2.24206	2.33198	2.24159	2.65236	2.25086	2.53137	2.52819	2.44728	2.24972	2.37865	2.20736	2.42422	2.23164	2.35491
BNC2	4.62189	4.05402	4.40621	3.9892	3.70498	4.50022	5.06843	5.07983	6.15964	5.37998	5.93702	6.18695	5.85848	5.89669	5.36172	5.64751	5.71201	5.35796	5.34014	6.05334	5.4735	5.79486
BNIP1	5.78884	5.65361	4.85207	5.5758	5.4633	5.50958	4.9123	4.99552	4.87626	4.99915	4.69444	4.95891	4.90137	5.02243	5.02761	5.05266	5.14568	5.13438	4.88337	5.09338	4.77267	5.04365
BNIP2	9.2698	9.20722	8.56292	8.76757	8.51807	8.72306	8.51184	8.66844	8.90593	8.75662	8.69302	8.74511	8.56795	8.51053	8.90826	8.7598	8.09957	8.67712	8.70665	8.36478	8.67351	8.60837
BNIP3	11.7224	11.2584	11.1925	10.9504	10.839	10.9612	10.3005	10.6706	10.693	10.5252	10.1268	10.134	10.4178	10.4489	11.079	10.5345	10.9032	10.5648	10.1092	10.4766	10.4206	9.84913
BNIP3L	9.37137	8.91173	9.73812	8.73678	8.8232	9.09865	9.62641	9.86207	10.2083	9.60319	10.227	9.93282	9.9369	9.91672	9.77814	9.75562	9.69178	9.84161	9.29539	9.81813	9.80262	9.79588
BNIPL	2.35285	2.33125	2.2907	2.33107	2.32552	2.31808	2.21365	2.24853	2.23891	2.30057	2.23805	2.22179	2.25068	2.2247	2.26666	2.21072	2.24927	2.24757	2.20718	2.25521	2.2102	2.23282
BOC	6.3558	6.13126	6.38034	6.20082	6.06854	6.24547	6.83264	6.89332	7.07514	6.73445	6.72705	7.38046	7.28334	6.9144	6.55385	6.73509	6.63702	6.7806	6.71669	6.9558	6.83314	6.86064
BOD1	10.4414	10.3548	10.0346	9.97103	10.2954	9.97827	9.05508	9.251	9.47037	9.33281	9.24895	9.05395	9.18554	9.15188	9.64952	9.45037	9.17519	9.3644	9.04032	9.08566	9.0743	8.91458
BOD1L1	5.10985	4.23724	4.61168	4.41459	4.33046	4.16047	4.67039	4.60099	5.47631	5.68937	5.44644	4.0149	4.18302	4.33778	4.92866	4.33979	4.1249	4.70183	3.87116	4.71997	4.08419	5.12204
BOD1L2	2.44174	2.76425	2.37724	2.41913	2.41338	2.40565	2.29728	2.33348	2.32349	2.38748	2.3226	2.30573	2.3357	2.30874	2.35083	2.29424	2.33424	2.33248	2.29057	2.34041	2.2937	2.31718
BOK	3.47775	3.32404	4.67598	3.80924	4.35421	4.71022	5.90767	5.24402	5.06224	5.20166	5.21613	5.42593	5.13909	7.0545	5.68482	5.99262	5.55959	4.42029	5.59373	5.46331	6.86898	5.45483
BOLA1	5.72885	5.61788	5.79922	5.61744	5.60408	5.48601	5.33448	5.40963	5.38646	5.54495	5.18749	5.34529	5.56879	5.35228	5.45323	5.25161	5.41647	5.41624	5.3189	5.42185	5.32618	5.37183
BOLA2	3.20274	3.04509	2.77794	2.9148	3.07262	2.95624	2.6845	2.7268	2.71513	2.78991	2.75113	2.64677	2.73268	2.6979	2.74878	2.88269	2.70205	2.72564	2.50643	2.75934	2.68032	2.71404
BOLA3	11.7797	11.6303	11.4062	11.8386	11.8034	11.7112	10.7157	10.798	9.87309	10.8577	10.3933	10.716	10.9621	10.6003	10.8452	10.2484	11.1697	10.5541	10.9554	10.7984	10.634	10.6507
BOLA3-AS1	3.09718	2.99099	3.18057	3.44491	3.08941	2.89918	3.4704	3.12203	3.24694	3.18655	3.10747	3.51964	3.2782	2.95546	3.09971	2.76491	3.16346	3.17342	3.06461	3.1313	3.37979	3.06947
BOLL	3.72061	4.35472	3.71516	4.00055	3.6285	3.44785	2.51493	2.55456	2.29206	2.61368	2.59359	2.57475	2.53279	2.32138	2.62674	2.52377	2.56765	2.38158	2.37969	2.5319	2.51101	2.58753
BORA	2.63039	2.47449	3.07629	2.49938	2.45268	2.83959	3.35243	3.06808	3.0585	3.71312	2.72049	2.33761	2.67878	3.74987	2.69401	3.15024	3.80526	3.46345	3.67504	2.58153	3.17535	2.70493
BPESC1	2.35285	2.33125	2.2907	2.33107	2.32552	2.31808	2.21365	2.24853	2.23891	2.30057	2.23805	2.24938	2.25068	2.2247	2.26666	2.21072	2.24927	2.24757	2.20718	2.25521	2.2102	2.23282
BPGM	7.28656	7.90972	7.25958	7.96071	8.45837	8.21936	7.51324	7.52425	7.41766	7.91808	7.47089	7.80199	7.68182	7.02716	7.91731	7.35443	7.6505	7.67038	8.23033	7.61584	7.71805	7.98521
BPHL	6.85466	7.69414	7.08253	7.77062	7.81103	6.85431	7.83047	8.10582	7.37087	8.19435	7.45117	7.66164	7.95432	7.27926	7.82741	7.49757	8.57291	7.62832	7.26357	7.39635	7.77645	7.42486
BPIFA1	2.35285	2.33125	2.2907	2.33107	2.32552	2.31808	2.21365	2.42411	2.23891	2.30057	2.25164	2.22179	2.25068	2.2247	2.26666	2.21072	2.25077	2.24757	2.20718	2.25521	2.2102	2.23282
BPIFA2	2.35285	2.94257	2.2907	2.33107	2.32552	2.35079	2.21365	2.24853	2.23891	2.30057	2.23805	2.22179	2.25068	2.2247	2.26666	2.21072	2.24927	2.24757	2.27467	2.25521	2.2102	2.23282
BPIFA3	2.35285	2.33125	2.2907	2.33107	2.32552	2.31808	2.21365	2.24853	2.23891	2.33521	2.23805	2.22179	2.25068	2.2247	2.26666	2.21072	2.24927	2.24757	2.20718	2.25521	2.2102	2.23282
BPIFA4P	2.35285	2.33125	2.2907	2.33107	2.32552	2.31808	2.21365	2.24853	2.23891	2.30057	2.23805	2.22179	2.4389	2.2247	2.26666	2.21072	2.24927	2.24757	2.20718	2.25521	2.2102	2.23282
BPIFB1	2.35285	2.33125	2.2907	2.33107	2.32552	2.31808	2.21365	2.24853	2.23891	2.30057	2.23805	2.22179	2.25068	2.2247	2.26666	2.21072	2.24927	2.24757	2.20718	2.25521	2.2102	2.23282
BPIFB2	2.94728	3.68707	3.4513	3.05064	3.41736	3.11034	2.77291	2.81661	2.80455	2.88179	2.79418	2.78311	3.21869	2.4786	2.83931	2.66701	2.81753	2.81541	2.76481	2.82498	2.7686	2.60481
BPIFB4	2.35285	2.33125	2.2907	2.33107	2.32552	2.31808	2.21365	2.24853	2.23891	2.30057	2.23805	2.22179	2.25068	2.2247	2.26666	2.21072	2.24927	2.24757	2.20718	2.25521	2.2102	2.23282
BPIFB6	2.35285	2.33125	2.2907	2.33107	2.32552	2.31808	2.21365	2.24853	2.23891	2.30057	2.23805	2.24225	2.25068	2.2247	2.26666	2.21072	2.24927	2.24757	2.20718	2.25521	2.2102	2.23282
BPIFC	2.35285	2.33125	2.2907	2.33107	2.32552	2.31808	2.21365	2.24853	2.23891	2.30057	2.23805	2.22179	2.25068	2.2247	2.26666	2.21072	2.24927	2.24757	2.20718	2.25521	2.2102	2.23282
BPNT1	3.44257	3.38718	3.31903	3.31856	3.04338	3.24678	2.93118	3.03425	2.92628	3.05077	2.97079	3.13529	2.93066	2.94942	2.93527	2.8037	3.18579	3.08285	2.80632	3.1749	2.63744	2.89825
BPTF	6.72399	6.46789	6.24772	6.28464	6.36049	6.40078	6.29256	6.29743	6.56544	6.77957	6.41434	6.4458	6.19661	6.40077	6.48387	6.70499	6.47049	6.47179	6.00972	6.8405	6.18704	6.29342
BPY2	2.35285	2.33125	2.59094	2.33107	2.32552	2.31808	2.21365	2.30214	2.23891	2.3375	2.23805	2.22382	2.28093	2.2247	2.26666	2.21072	2.24927	2.24757	2.20718	2.25521	2.2102	2.23282
BRAF	6.1687	6.2028	5.76451	5.86122	6.14429	6.54883	5.79441	6.24911	5.79073	6.12311	5.99341	5.79313	5.62185	5.70273	6.12427	6.02831	5.77293	5.91722	5.71362	6.10218	6.03975	5.74157
BRAP	6.63288	6.94418	6.71691	6.8233	6.80217	6.50081	6.16995	6.03632	5.8812	5.82582	5.46893	5.51082	5.52331	5.93038	6.32781	6.28949	6.07141	6.14947	6.30657	6.27202	6.04494	5.65473
BRAT1	2.43858	2.75154	2.67194	2.48679	2.79177	2.47658	3.10108	2.45211	2.38847	2.58352	2.35586	2.53339	2.36183	2.37331	2.70181	2.36734	2.44624	2.42374	2.70685	2.59607	2.35785	2.37945
BRCA1	4.77326	4.42824	4.68354	4.13201	4.58251	4.51069	4.05887	4.29596	4.15495	4.22858	3.93138	4.40694	4.3144	4.13647	4.17697	4.47372	3.55562	4.11317	4.25542	4.21744	3.94746	4.13689
BRCA2	2.39046	2.33416	2.29355	2.33397	2.32842	2.32097	2.26415	2.30931	2.47601	2.31478	2.34175	2.34366	2.25348	2.39489	2.46452	2.38473	2.4084	2.47721	2.2655	2.42829	2.24725	2.43674
BRCC3	7.98687	7.61986	7.55347	7.97427	7.59229	7.4994	6.98784	7.31496	7.46225	7.46808	7.08375	7.11312	7.03431	6.96699	7.52276	7.23148	6.73153	7.69205	6.66618	7.3009	7.27233	7.18077
BRD1	6.7083	7.84778	7.26423	7.33182	7.21414	7.54599	7.85865	7.67456	7.85959	7.61047	7.59964	7.29831	7.45399	7.39936	7.9458	8.01478	7.6576	7.88788	7.96878	7.70549	7.87091	7.71395
BRD2	8.26175	7.75279	8.07094	8.45246	7.58034	7.77468	7.63717	7.89574	8.13579	7.9632	8.08454	8.11232	8.07849	7.72295	7.70743	7.65041	8.31826	7.90238	7.25714	8.04468	7.67556	7.82396
BRD3	6.54602	6.60237	6.56307	6.625	6.44985	6.40343	6.46608	6.23822	6.61932	6.67106	6.28576	6.43613	6.54402	6.34272	6.32653	6.16023	6.62907	6.30492	6.37817	6.38914	6.18443	6.30781
BRD4	6.09581	6.51001	6.49196	6.33383	6.56273	6.46732	5.94979	5.76198	5.92029	5.94107	5.96513	5.86886	5.77629	5.69591	5.71256	5.85971	5.82159	5.73695	5.67275	5.83872	5.59984	5.6759
BRD7	6.68527	5.92375	5.79151	6.03236	6.08837	5.85337	5.48367	5.5813	5.67197	5.77185	5.68495	5.34863	5.4418	5.64206	5.77781	5.56615	5.63691	5.48523	5.57759	5.74155	5.48887	5.54888
BRD7P3	2.35285	2.33125	2.2907	2.33107	2.32552	2.31808	2.21365	2.24853	2.24076	2.30057	2.23805	2.22179	2.25068	2.2247	2.26666	2.21072	2.24927	2.24757	2.27551	2.25521	2.21292	2.23282
BRD8	4.47807	4.3223	4.55714	4.35987	4.1907	4.20797	4.3418	4.25727	4.4791	4.45026	4.48729	4.62122	4.17514	4.64703	4.29048	4.50412	4.5724	4.46485	4.05936	4.55297	4.55213	4.37497
BRD9	7.57677	7.55857	7.39445	7.51147	7.02857	7.72968	7.04927	6.89159	7.16063	7.07132	7.0654	7.28251	7.20024	6.43913	6.88709	6.68088	7.24674	6.91421	6.8361	6.88521	6.78298	6.81397
BRDT	2.35285	2.33125	2.2907	2.33107	2.41319	2.31808	2.21365	2.24853	2.23891	2.30057	2.23805	2.22179	2.25068	2.2247	2.26666	2.21072	2.24927	2.24757	2.20718	2.25521	2.2102	2.23282
BRE	8.33837	8.22069	7.98236	8.51734	7.94553	8.17999	8.20021	8.57218	7.8645	7.99912	8.05736	7.96333	8.4811	8.07536	7.97304	8.11736	8.4887	8.04891	8.37319	7.85689	8.32693	8.03203
BRE-AS1	2.35285	2.33125	2.2907	2.33107	2.32552	2.31808	2.21365	3.48045	2.23891	2.30057	2.23805	2.22179	2.25068	2.2247	2.26666	2.21072	2.24927	2.24757	2.20718	2.25521	2.21668	2.23282
BREA2	2.35285	2.48163	2.65692	2.36448	2.55159	2.31808	2.21365	2.24853	2.23891	2.3206	2.23805	2.22179	2.7092	2.2247	2.26666	2.21072	2.24927	2.55757	2.20718	2.25521	2.2102	2.23282
BRF1	3.22617	3.17929	3.58936	3.42724	2.99519	3.68566	2.92188	2.81518	3.06896	2.89474	2.80578	2.79286	2.91911	2.83163	2.84224	2.84221	3.09809	2.81757	2.81642	2.83885	2.78219	2.80491
BRF2	8.00493	8.14702	7.6819	7.93288	7.64185	7.83909	6.75517	6.74932	7.19389	7.36076	6.93956	7.16148	7.00447	6.78075	7.44877	6.33377	7.18956	7.46758	6.7782	7.02097	6.89384	7.04894
BRI3	8.71251	8.46849	8.3595	8.15087	8.3081	8.56739	7.62529	7.48665	7.74439	7.57671	8.27878	7.93946	7.83615	7.54377	7.65907	7.62678	7.70933	7.45059	7.44375	7.54985	7.43396	7.54995
BRI3BP	5.75291	5.42501	4.56076	5.85824	5.83967	4.49659	5.73269	6.28784	5.43436	5.47613	6.06405	6.11371	5.88004	6.61832	5.92677	7.12332	6.33161	5.53919	6.07442	5.36859	6.16189	6.18995
BRICD5	3.46822	4.20026	3.00537	4.98066	3.09244	4.33554	3.35955	3.70507	2.93742	3.08532	2.9072	2.93159	2.51745	2.93113	2.97382	2.90044	4.06921	2.74514	2.8958	2.95881	2.89976	2.92944
BRINP1	2.48364	2.54175	2.73432	2.34596	2.4301	2.78343	2.21365	2.30433	2.23891	2.30057	2.41812	2.22179	2.25068	2.2247	2.26666	2.21072	2.24927	2.24757	2.20718	2.25521	2.2102	2.23282
BRINP2	2.35285	2.33125	2.2907	2.33107	2.32552	2.31808	2.21365	2.25078	2.23891	2.30057	2.23805	2.22179	2.25068	2.2247	2.26666	2.21072	2.24927	2.24757	2.20718	2.25521	2.2102	2.23282
BRINP3	2.35285	2.33125	2.2907	2.39353	2.32552	2.31808	2.21365	2.26183	2.23891	2.30057	2.23805	2.22179	2.25068	2.2247	2.26666	2.21072	2.24927	2.24757	2.20718	2.25521	2.2102	2.23282
BRIP1	2.35285	2.33125	2.2907	2.33107	2.32552	2.31808	2.21365	2.24853	2.23891	2.41015	2.23805	2.37667	2.29416	2.28698	2.26666	2.21072	2.25985	2.27067	2.55576	2.26913	2.2102	2.28712
BRIX1	5.50164	5.45114	5.03352	5.19525	5.43775	5.42034	5.27048	5.25772	5.28542	5.31836	5.2685	5.19519	5.26273	5.20199	5.30009	5.16931	4.88625	5.25548	5.16103	5.27334	5.17474	5.22099
BRK1	7.41324	6.64913	6.6217	6.71643	6.62053	6.57461	6.63124	6.8091	6.87837	6.91977	6.67971	6.95385	6.86732	6.73711	6.74937	6.64869	6.78489	6.79703	6.63885	6.60789	6.56376	6.66431
BRMS1	6.39447	6.33577	6.51637	6.68304	6.33457	6.48216	6.77289	6.70093	6.27713	6.00958	6.08247	6.03829	6.36939	6.04274	5.99679	6.419	6.40359	6.12783	6.69703	6.13295	6.44761	6.46556
BRMS1L	7.8726	7.20505	6.70303	7.18859	7.16412	7.18472	7.10497	7.86754	7.55858	7.5236	7.56397	7.14825	7.94699	7.2615	7.79391	7.67991	7.10458	7.72424	7.25252	7.34952	7.69053	7.68494
BROX	5.59283	5.52612	5.52098	5.26337	5.2209	5.39776	5.40037	5.3667	6.43268	5.5698	5.4705	5.10535	5.46169	5.28655	5.35684	5.46948	5.24909	6.86224	5.62252	5.51928	5.27391	5.28189
BRPF1	6.546	6.51417	6.25931	6.1786	6.14695	5.97986	6.5037	5.96302	6.46582	5.97675	6.19901	6.41581	6.15291	6.15284	6.06213	6.09214	5.94538	5.94091	5.83598	6.1067	5.84004	6.18875
BRPF3	3.20098	3.09413	3.1683	3.28782	3.05131	3.24109	3.11049	2.83809	3.07644	2.96919	3.07971	3.09095	2.84262	3.00562	3.07729	2.89713	3.00346	2.83688	3.17498	3.05918	3.01619	3.06926
BRS3	2.35303	2.46715	2.32182	2.48388	2.52133	2.7566	2.21382	2.24871	2.23908	2.30074	2.23822	2.22353	2.25286	2.22487	2.26683	2.21089	2.24944	2.24757	2.20735	2.25538	2.21037	2.23299
BRSK1	2.53125	2.47737	2.43427	2.47717	2.47128	2.75252	2.35281	2.38947	2.37923	2.44476	2.37832	2.99692	2.50043	2.36414	2.40872	2.34929	2.39024	2.38845	2.34808	2.39656	2.34832	2.37277
BRSK2	2.35285	2.50591	2.2907	2.33107	2.76167	2.34653	2.21365	2.24853	2.23891	2.30057	2.23805	2.22179	2.25902	2.2247	2.26666	2.21072	2.24927	2.24757	2.20718	2.25521	2.2102	2.23282
BRWD1	5.69784	5.09599	4.80608	5.27806	5.29544	5.29181	5.25643	5.0464	5.29462	5.83068	5.63411	5.2327	5.34648	5.32094	5.38215	5.26586	5.16982	5.09682	5.42818	5.47371	5.34831	5.42128
BRWD1-IT2	2.79589	2.77022	2.72203	2.77001	2.76342	2.79418	2.83687	3.09386	2.66049	2.73376	2.66591	2.64015	2.67448	2.69745	2.69346	2.627	3.40528	2.86399	3.47236	2.6411	3.02269	2.65326
BRWD3	2.40428	2.45156	2.50013	2.41947	2.62749	2.396	2.45372	2.63914	2.54199	2.60166	2.55658	2.44799	2.33627	2.4814	2.36446	2.31599	2.46506	2.39285	2.47007	2.43155	2.29978	2.3736
BSDC1	6.4587	6.45963	6.18851	6.37886	6.46636	6.43078	6.09438	6.13517	6.93314	6.29465	6.22471	6.32484	6.1118	6.06314	6.2304	6.18144	6.23791	6.15083	6.07935	6.27278	6.10455	6.37229
BSG	9.40514	11.2137	10.7033	10.8945	11.176	10.5157	7.76041	8.32926	7.84759	7.99863	6.62151	8.09588	7.6826	8.44946	9.63554	8.1195	9.36558	9.12928	7.79063	9.15569	8.09753	8.00722
BSN	2.35285	2.33125	2.2907	2.33107	2.32552	2.31808	2.21365	2.24853	2.23891	2.30057	2.23805	2.22179	2.25068	2.2247	2.26666	2.21072	2.25152	2.24757	2.20718	2.25521	2.2102	2.23282
BSN-AS2	2.35285	2.4248	2.2907	2.33107	2.44137	2.31808	2.21365	2.24853	2.23891	2.30057	2.23805	2.22179	2.28037	2.22801	2.26666	2.21072	2.24927	2.24757	2.20718	2.25521	2.2102	2.23282
BSND	2.47346	2.88894	2.8432	2.45056	2.44474	2.68984	2.32713	2.3638	2.35368	2.4185	2.35277	2.33751	2.52707	2.33874	2.38285	2.32405	2.36457	2.36279	2.32033	2.37082	2.3235	2.35372
BSPRY	2.35285	2.51758	2.2907	2.33107	2.51056	2.31808	2.21365	2.24853	2.23891	2.30057	2.23805	2.22179	2.25068	2.2247	2.26666	2.21072	2.24927	2.24757	2.20718	2.25521	2.2102	2.23282
BST1	3.95196	3.94138	4.28784	3.81252	4.34991	4.33704	4.14165	3.21659	3.98352	4.18412	4.1873	4.96479	4.60531	4.4495	4.64757	4.79304	4.20726	4.53363	4.37464	4.41815	4.48516	4.81606
BST2	6.08215	6.44804	6.85323	6.53437	6.88561	6.6257	6.51343	7.04061	5.84411	6.51048	6.07847	7.47687	6.92697	6.59037	7.17615	6.7671	7.22498	7.92284	6.5691	6.85814	7.3093	6.85134
BTAF1	7.76661	7.83882	7.40862	7.89632	7.5128	7.77229	8.38552	7.82718	8.57314	8.25053	7.88875	8.148	7.5784	7.98455	8.14118	8.42998	7.70866	8.21676	7.67507	8.22001	8.08552	8.30668
BTBD1	13.8138	13.3136	13.0738	13.5064	13.3828	13.1324	12.4881	12.7815	12.9525	13.0991	12.4338	12.6662	12.5142	12.3383	12.949	12.5317	12.5819	12.765	12.8546	12.7203	12.6009	12.5891
BTBD10	8.42019	7.93436	7.90689	8.10983	7.68019	7.84941	7.54945	7.8175	7.28611	7.51914	7.38928	7.63853	7.62545	7.18886	7.74419	7.60912	7.48382	7.70786	7.25791	7.5881	7.44208	7.45041
BTBD11	2.37133	2.34441	2.30869	2.34938	2.34379	2.33629	2.24283	2.2662	2.25649	2.31864	2.26085	2.56244	2.32773	2.24218	2.28446	2.23316	2.26693	2.26523	2.22452	2.27293	2.22757	2.32414
BTBD16	2.35285	2.33125	2.2907	2.33107	2.32552	2.31808	2.21365	2.24853	2.23891	2.30057	2.23805	2.22179	2.25068	2.2247	2.26666	2.21072	2.24927	2.24757	2.20718	2.25521	2.2102	2.23282
BTBD17	2.35285	2.3501	3.04495	2.79848	2.52071	2.62947	2.21365	2.24853	2.23891	2.30057	2.23805	2.22179	2.25068	2.2247	2.26666	2.21072	2.24927	2.24757	2.20718	2.25521	2.2102	2.23282
BTBD18	2.35285	2.3853	2.2907	2.33107	2.32552	2.31808	2.21365	2.24853	2.23891	2.30057	2.30485	2.22179	2.25068	2.2247	2.26666	2.21072	2.26084	2.24757	2.20718	2.25521	2.2102	2.23282
BTBD19	3.15859	3.09959	3.05661	3.13432	3.02788	3.14786	2.8341	3.15342	2.93174	2.99539	3.44863	3.16026	2.94795	2.88916	3.08174	3.45116	3.20996	2.98005	2.91422	3.13954	3.38942	3.38878
BTBD2	7.46609	9.35034	8.6731	8.51691	9.09147	9.22278	7.37722	7.30955	6.71145	7.3548	6.93225	6.71846	6.70628	6.9491	7.296	6.57449	7.57236	7.24339	7.12757	6.94776	6.84008	6.98349
BTBD3	8.5795	7.82262	8.20473	8.08389	8.16762	7.74921	8.32418	8.24151	8.45224	8.72494	8.55066	8.19794	8.13733	7.81153	8.48234	8.4381	8.03674	8.3286	8.6093	8.37679	8.28717	8.32448
BTBD6	11.3076	11.019	10.8896	11.4487	10.8341	10.8841	10.233	10.0891	10.3362	10.3417	9.67162	10.0774	10.4477	9.47349	10.3666	9.94649	10.2421	10.4776	10.1984	9.70378	10.1272	10.0053
BTBD7	6.57428	6.15108	6.39466	6.24668	5.94104	6.09895	5.91307	6.0796	6.36445	6.35349	6.07605	6.19688	6.06018	6.1271	6.0775	6.17884	6.0922	6.22922	6.11001	6.4424	6.0786	6.26486
BTBD8	2.35285	2.42964	2.2907	2.33107	2.32552	2.31808	2.21365	2.24853	2.23891	2.30057	2.23805	2.22179	2.25068	2.2247	2.26666	2.21072	2.24927	2.24757	2.20718	2.25521	2.2102	2.23282
BTBD9	2.98136	2.83146	2.77393	3.00486	2.85532	3.36015	2.80043	2.84696	2.70535	2.94689	2.81617	2.7505	2.74093	2.70426	2.75732	2.66976	2.75006	2.88425	2.84029	2.75017	2.68664	2.71413
BTC	2.35285	2.33485	2.29424	2.33467	2.32912	2.32166	2.21707	2.25201	2.26836	2.30412	2.25486	2.25448	2.25416	2.27203	2.27016	2.24309	2.25688	2.25105	2.61382	2.2587	2.29166	2.26841
BTD	5.62326	4.8966	4.99261	4.35453	6.09074	5.18802	4.86382	5.39891	5.0481	5.43227	4.71484	5.11681	4.60709	4.74058	4.94825	5.40056	5.18852	5.62561	4.72008	5.22841	5.61268	4.68633
BTF3	10.7038	10.5898	10.3245	10.4389	10.5377	10.548	10.209	10.3666	10.3652	10.6028	10.2841	10.159	10.3209	10.3414	10.492	10.2889	10.2314	10.381	10.1749	10.1565	10.1222	10.2924
BTF3L4	6.83448	6.56766	6.22158	6.44534	6.23308	6.58164	6.32205	6.38067	6.57732	6.49864	6.63651	6.00453	6.54867	6.29799	6.46136	6.23213	6.334	6.44831	6.37535	6.17953	6.2669	6.22156
BTF3P11	2.40982	2.78327	2.2907	2.50513	2.376	2.31808	2.28344	2.24853	2.23891	2.30057	2.23805	2.22179	2.25068	2.2247	2.26666	2.21072	2.24927	2.27452	2.40146	2.25521	2.2102	2.281
BTG1	7.39798	7.37113	7.73821	7.43656	7.12749	7.17588	7.69901	8.21594	8.23787	8.19749	8.41834	8.0063	8.17375	8.1861	8.05334	7.87456	8.33668	8.32869	7.88592	8.34166	8.14451	8.26767
BTG2	8.52868	9.66575	9.96945	9.0826	10.0282	9.33938	7.40792	9.71079	7.4003	7.76703	7.45658	6.83588	7.08376	7.01375	8.37994	7.82236	7.92279	7.6766	8.04646	7.6826	8.34185	7.46957
BTG3	4.08334	4.04796	3.99403	3.89853	4.25217	4.37162	5.17535	5.10048	5.05237	5.02794	5.31889	4.84855	5.13667	5.2835	4.98234	5.1025	4.86078	5.05515	5.4212	5.17878	5.01134	5.04713
BTG4	2.35285	2.37026	2.2907	2.33107	2.32552	2.31808	2.21713	2.37805	2.23891	2.30057	2.23805	2.22179	2.25068	2.2247	2.26666	2.21072	2.24927	2.24757	2.20718	2.25521	2.2102	2.23282
BTK	4.81621	5.33196	5.1953	5.45144	4.42486	4.71754	5.73949	5.52096	5.11482	4.95113	4.24597	6.3445	5.804	6.07253	5.77952	6.74494	5.65744	5.26421	5.04512	4.74462	5.36282	5.22169
BTLA	2.35285	2.33125	2.2907	2.33107	2.32552	2.31808	2.21365	2.24853	2.23891	2.30057	2.23805	2.22179	2.25068	2.2247	2.26666	2.21072	2.24927	2.24757	2.24939	2.25521	2.2102	2.23282
BTN1A1	2.35285	2.33125	2.2907	2.33107	2.32552	2.31808	2.21365	2.24853	2.23891	2.30057	2.23805	2.22179	2.25068	2.2247	2.26666	2.21072	2.24927	2.24757	2.20718	2.25521	2.2102	2.23282
BTN2A1	5.89785	5.77045	5.75104	5.86384	5.70509	5.88629	5.66593	5.55028	5.88371	5.5186	5.57626	5.99267	5.70519	5.71349	5.8582	5.81856	5.64034	5.63057	5.95016	5.41747	5.73221	5.63365
BTN2A2	3.48498	3.39261	3.33807	3.26178	3.42501	3.2436	3.24451	3.32296	3.50775	3.33049	3.53795	3.39528	3.57007	3.62907	3.47686	3.59563	3.30813	3.40678	3.50289	3.52073	3.62584	3.40058
BTN2A3P	2.39605	2.37405	2.38088	2.5702	2.36822	2.41394	2.25429	2.28981	2.28001	2.3428	2.27914	2.26258	2.55877	2.57205	2.30827	2.25131	2.29056	2.28884	2.29095	2.32384	2.53781	2.27382
BTN3A1	6.12674	5.87774	6.46042	6.18146	6.01877	5.39267	6.4893	6.24717	6.91235	6.53254	6.17049	6.33807	6.73419	6.44717	6.57022	6.52747	6.48058	6.80611	6.08743	6.39833	6.38357	6.46938
BTN3A2	6.47141	6.51749	5.55561	5.98834	6.72231	6.90041	8.05392	6.52335	8.06431	7.4507	6.49659	7.14042	7.89833	7.81067	7.70688	8.13948	7.98818	7.10617	7.47035	8.15653	7.8226	7.73725
BTN3A3	5.72463	5.79961	6.71333	6.32021	6.1917	5.88328	6.97493	7.52782	7.66792	7.30855	7.29103	7.65449	7.66617	6.63335	7.37235	7.62005	7.20896	7.85513	6.74096	7.12612	7.57227	7.13563
BTNL2	2.35285	2.33125	2.2907	2.33107	2.32552	2.31808	2.21365	2.24853	2.23891	2.30057	2.23805	2.22179	2.25068	2.2247	2.26666	2.21072	2.24927	2.24757	2.20718	2.25521	2.2102	2.23282
BTNL3	5.04925	5.0029	4.91587	5.34132	5.2234	4.97463	4.73559	4.82539	4.80472	5.04606	4.77102	4.80067	4.90956	4.74935	4.86427	4.74424	4.82695	4.82333	4.73664	4.84106	4.72822	4.78476
BTNL8	2.39239	2.38879	3.1193	2.51878	2.36461	2.46678	2.25085	2.28632	2.27653	2.33923	2.44638	2.25913	2.2885	3.22067	2.30475	2.24788	2.28707	2.28535	2.24428	2.29311	2.24735	2.44703
BTNL9	6.07174	6.34804	6.99365	6.42294	6.81316	6.79829	5.92455	6.06246	6.259	6.61234	5.68393	6.59795	5.59508	6.35915	5.83219	6.40411	6.38364	5.84649	5.07572	6.75287	5.98716	6.12774
BTRC	4.1107	3.80654	3.96882	3.77779	4.03267	3.93829	3.4942	3.73258	3.66839	3.77122	3.56799	3.62089	3.62734	3.80193	3.90692	3.50547	3.66537	3.67216	3.573	3.68824	3.573	3.60388
BUB1	2.35285	2.33125	2.35134	2.33107	2.32552	2.31808	2.21606	2.24853	2.23891	2.33844	2.23805	2.22276	2.25068	2.30883	2.30219	2.32476	2.32479	2.24757	2.26797	2.25521	2.2102	2.23516
BUB1B	2.39793	2.35863	2.33386	2.37573	2.37008	2.36249	3.40633	2.29161	2.2679	2.34464	2.27951	3.13731	2.42605	3.91939	2.29328	4.3327	4.06307	2.55355	3.29886	2.31002	2.25255	2.83573
BUB3	6.44084	6.10276	6.18683	6.18344	6.10185	6.22122	6.4811	6.37465	6.56676	6.50547	6.52958	6.27352	6.42921	6.40551	6.48369	6.40135	6.50179	6.68471	6.45893	6.65141	6.39672	6.53682
BUD13	7.01717	6.3701	6.33807	6.78112	6.97916	6.03347	6.09594	5.7764	6.13036	6.2062	6.20142	6.36349	5.78212	6.20316	6.27159	6.09632	6.00415	6.32168	6.21317	6.37099	5.97209	6.06682
BUD31	5.51558	5.34296	5.25882	5.35204	5.30073	5.51909	5.5671	5.54092	5.78369	5.61283	5.56171	5.59871	5.76661	5.59728	5.66425	5.49144	5.61653	5.64284	5.8321	5.59456	5.54223	5.61291
BVES	8.24814	8.74945	8.13065	8.28897	8.54616	8.28963	7.43648	8.62673	7.13353	8.21059	7.65976	6.50906	7.7806	7.38616	8.50187	7.53381	8.0251	7.64499	7.51205	7.53999	7.61202	7.52623
BVES-AS1	6.91733	7.72269	7.03256	7.24562	7.13948	7.04991	7.15839	6.87996	6.87535	6.93729	6.05325	6.39537	6.68994	6.23624	7.20691	6.78703	7.03815	7.29951	7.36043	6.9958	6.94908	6.62155
BX648501	2.35285	2.33125	2.2907	2.33107	2.32552	2.31808	2.21365	2.24853	2.23891	2.30057	2.23805	2.22179	2.25068	2.2247	2.26666	2.21072	2.24927	2.24757	2.20718	2.25521	2.2102	2.23282
BYSL	7.27534	7.22088	7.08316	7.208	7.26882	7.74715	7.18189	7.22436	6.71355	6.76873	6.92036	6.87009	7.08817	6.87908	6.77576	6.96346	6.95505	6.94982	7.04348	6.4212	6.83426	6.77399
BZRAP1	3.69909	4.32244	4.67016	4.75616	4.27189	3.64443	3.48024	3.81825	3.57114	3.29449	3.50935	3.49304	2.65873	3.48842	3.55421	3.39762	3.52786	3.45426	2.68392	3.53543	3.56574	3.47234
BZRAP1-AS1	2.58442	2.59577	2.50839	2.41697	2.46439	2.41784	2.90911	2.34725	2.4113	2.52533	2.64212	2.55744	3.26979	2.37177	2.39561	2.31412	2.34721	2.57702	2.30217	2.35422	2.8267	2.58354
BZW1	9.92618	9.36503	8.95549	9.26879	9.6536	9.97121	9.7186	10.3768	9.9736	9.91561	10.2874	9.85092	10.4591	9.96387	10.2805	9.92001	9.81001	9.76695	10.2739	9.57112	10.168	10.2005
BZW2	13.3719	13.4464	12.7786	13.3083	13.0123	13.6736	12.3428	12.4141	11.4921	12.9581	11.3211	12.065	11.7252	11.8164	12.5442	12.2366	12.4291	12.4025	12.0819	12.3769	11.8129	11.8637
C10orf10	6.38043	6.29029	6.03967	5.51196	6.53702	6.0917	6.38634	8.95626	8.22458	7.2049	7.83959	6.83031	7.44451	7.99393	7.94477	7.29712	7.83147	8.34558	6.5986	7.0317	8.32366	8.43431
C10orf107	2.35285	2.33125	2.2907	2.33107	2.32552	2.31808	2.21365	2.24853	2.23891	2.30057	2.23805	2.22179	2.25068	2.2247	2.26666	2.21072	2.24927	2.24757	2.20718	2.25521	2.2102	2.23282
C10orf11	5.16775	4.88938	4.83066	5.44755	4.88416	4.88841	4.85767	4.96664	4.61952	4.69268	4.68934	5.1424	4.96037	4.29025	4.99329	4.50942	5.06018	4.73972	4.65455	4.45784	5.20709	4.92317
C10orf113	2.35285	3.08483	2.2907	2.33107	2.32552	2.31808	2.21365	2.24853	2.23891	2.30057	2.23805	2.22179	2.64767	2.2247	2.28803	2.21072	2.24927	2.24757	2.20718	2.36095	2.2102	2.23282
C10orf12	4.15112	4.06227	3.80094	3.69445	3.89593	4.02217	3.63574	3.523	3.59966	3.79885	3.63769	3.81039	3.71952	3.57635	3.68603	3.66121	3.63953	3.61312	3.54595	3.58458	3.57803	3.58941
C10orf126	2.35285	2.33971	2.2907	2.33107	2.32552	2.31808	2.21365	2.24853	2.23891	2.30057	2.23805	2.22179	2.25068	2.2247	2.3101	2.21072	2.24927	2.24757	2.20718	2.25521	2.2102	2.23282
C10orf128	4.07289	4.11462	4.43446	4.19367	4.4141	4.49115	4.68216	4.9198	5.06377	4.78027	4.51118	5.17639	5.10252	5.02857	4.69029	5.10776	4.98377	5.03167	4.35787	4.89263	5.03808	5.00236
C10orf2	6.27355	5.27678	6.24913	6.3983	5.72582	6.2202	5.34617	5.37218	4.42039	4.54213	4.51007	4.90818	4.44363	4.8213	4.48913	5.99401	4.87454	4.62369	5.2647	4.71745	4.54281	4.3033
C10orf25	2.37502	2.35322	2.2907	2.35303	2.34743	2.33992	2.32209	2.26972	2.26	2.32224	2.31771	2.24272	2.27188	2.45369	2.35763	3.29269	2.39054	2.51481	2.74638	2.4884	2.29264	2.25386
C10orf32	9.7176	9.27836	9.27959	9.49035	9.33293	9.21425	9.47094	9.4675	9.7173	9.51906	9.92137	9.15603	9.4673	9.53263	9.41064	9.48545	9.62866	9.46643	9.53498	9.54342	9.09595	9.2455
C10orf35	2.45626	3.11543	3.7659	2.37314	2.62964	2.35992	2.2536	2.28911	2.27931	2.34209	2.27844	2.26189	2.2913	2.26485	2.30756	2.25062	2.28986	2.28814	2.20718	2.29591	2.25009	2.27312
C10orf40	2.35285	2.33125	2.2907	2.33107	2.32552	2.31808	2.21365	2.24853	2.23891	2.30057	2.23805	2.22179	2.25068	2.22801	2.26666	2.21072	2.24927	2.24757	2.20718	2.25521	2.2102	2.23282
C10orf53	2.36183	2.34015	2.95315	2.33997	2.35311	2.32693	2.2221	2.25712	2.24745	2.34489	2.24659	2.23112	2.25927	2.23319	2.27531	2.21916	2.25785	2.25616	2.21561	2.31372	2.21864	2.24135
C10orf54	4.80303	5.57432	5.37951	5.86488	5.45914	5.47726	5.8973	5.99826	5.64623	5.37491	5.57336	6.02613	6.16834	6.05127	5.71798	5.68187	5.91101	6.05004	5.96532	5.78286	5.5963	5.9593
C10orf55	2.4058	2.38371	2.33218	2.38353	2.37254	2.37025	2.3041	2.29918	2.28929	2.35234	2.29811	2.27179	2.37231	2.27476	2.31766	2.26047	2.29988	2.29815	2.31809	2.30081	2.25994	2.28307
C10orf62	2.69506	2.57816	2.72111	2.57796	2.57183	2.5636	2.61022	2.48668	2.47603	2.54423	2.47509	2.45711	2.95463	2.46032	2.50672	2.44487	2.48749	2.48562	2.44095	2.51356	2.44429	2.46931
C10orf67	3.09772	2.42813	2.44042	2.37276	2.36711	2.52802	2.25248	2.28797	2.27895	2.34171	2.27807	2.26229	2.29093	2.26448	2.30007	2.25026	2.28949	2.28777	2.24666	2.29477	2.24973	2.2834
C10orf71	11.3493	12.4113	12.1703	12.1462	11.9031	12.1009	10.581	9.91711	10.1689	10.887	10.2823	9.75507	9.9918	9.90431	10.8674	10.0178	10.2835	10.2651	10.0143	9.85029	10.0052	10.202
C10orf71-AS1	10.0895	9.88356	9.41995	9.98206	10.2454	9.38705	7.57078	8.66353	8.04678	8.95443	7.99827	7.42053	7.64476	7.83946	9.20083	8.16355	8.54054	8.21964	7.81796	8.83397	8.35075	7.79169
C10orf76	6.04922	5.88877	5.61866	6.48174	5.53895	5.4407	4.73554	4.96669	4.3579	4.86671	4.74713	4.7302	4.80583	4.51684	4.93135	4.83359	4.78993	4.68305	4.50644	4.76745	4.76626	4.88427
C10orf82	2.50413	2.33125	2.2907	2.33107	2.32552	2.31808	2.21365	2.24853	2.29112	2.30057	2.23805	2.23067	2.25068	2.2247	2.26666	2.21474	2.24927	2.24757	2.20718	2.25521	2.2102	2.23282
C10orf85	2.35285	2.33125	2.2907	2.33107	2.32552	2.31808	2.21365	2.24853	2.23891	2.30057	2.23805	2.22179	2.25068	2.2247	2.26666	2.21072	2.24927	2.24757	2.20718	2.25521	2.2102	2.24238
C10orf88	5.43694	5.42557	5.18812	5.11249	5.40158	5.41108	5.44736	5.36337	5.49801	5.40211	5.49945	5.3198	5.54785	5.29316	5.47223	5.44479	5.35098	5.45485	5.54271	5.44173	5.50576	5.29635
C10orf90	2.65019	2.54676	2.3354	2.3906	2.42988	2.49006	2.25685	2.29428	2.27838	2.55067	2.31139	2.2804	2.2946	2.26811	2.31089	2.24535	2.33188	2.29143	2.28618	2.41654	2.24511	2.27639
C10orf91	2.35285	2.33125	2.2907	2.33107	2.32552	2.31808	2.21365	2.24853	2.23891	2.30057	2.23805	2.24803	2.25068	2.2247	2.26666	2.21072	2.24927	2.24757	2.20718	2.25521	2.2102	2.23282
C10orf95	2.35285	2.33125	2.2907	2.38753	2.32552	2.31808	2.21365	2.24853	2.23891	2.30057	2.23805	2.22179	2.25068	2.2247	2.26666	2.21072	2.24927	2.24757	2.20718	2.25521	2.2102	2.23282
C10orf99	2.39994	2.6142	2.37026	2.33821	2.33265	2.34683	2.22622	2.2861	2.24742	2.31778	2.31313	2.2286	2.25757	2.24381	2.2736	2.2175	2.28306	2.25446	2.21395	2.26212	2.2787	2.23967
C11orf1	4.82673	4.65814	4.51598	4.91331	4.66161	4.48206	4.64897	4.73206	4.56087	4.93236	5.01005	4.5975	5.09787	4.5874	4.66666	4.28342	4.80981	4.66688	4.91589	4.56114	4.82392	4.7097
C11orf16	3.52203	3.4897	3.49611	3.48943	3.53144	4.03173	3.31366	3.6183	3.35146	3.6634	3.35018	3.32585	3.53293	3.54536	3.393	3.30928	3.36697	3.36444	3.30398	3.37587	3.3085	3.34236
C11orf21	2.43609	2.76086	2.37174	2.78582	2.51761	2.87774	2.29264	2.43733	2.31811	2.37074	2.31548	2.30477	2.37938	2.3034	2.54344	2.28893	2.30074	2.32534	2.28527	2.335	2.4411	2.27234
C11orf24	6.57431	6.46968	6.15482	6.82386	6.51671	6.66074	6.30623	6.3797	5.91911	6.18139	6.19094	6.28025	6.4461	6.06862	6.25344	6.02903	6.34393	5.77852	6.53749	5.67944	6.20262	6.19237
C11orf30	5.71328	5.44078	5.31205	5.05078	5.69043	5.25801	4.85461	5.09692	4.87369	5.14615	4.85506	4.9158	4.66362	4.92609	5.10665	5.19692	4.88284	5.00425	4.68816	5.26265	4.7919	4.96681
C11orf31	7.30551	7.13326	7.11734	6.88219	7.43202	7.16791	7.12436	7.29895	7.14358	7.18682	7.45681	7.07939	7.3601	7.27521	7.2311	7.34379	7.19196	7.28905	7.12245	7.23832	7.06414	6.9911
C11orf40	2.35285	2.33125	2.2907	2.33107	2.32552	2.31808	2.21365	2.24853	2.23891	2.30057	2.23805	2.22179	2.25068	2.2247	2.26666	2.21072	2.24927	2.24757	2.20718	2.25521	2.2102	2.23282
C11orf42	2.35285	2.33125	2.2907	2.33107	2.32552	2.31808	2.21365	2.24853	2.23891	2.30057	2.23805	2.22179	2.25068	2.2247	2.26666	2.21072	2.24927	2.24757	2.20718	2.25521	2.2102	2.23282
C11orf44	2.35285	2.33125	2.2907	2.33107	2.32552	2.31808	2.21365	2.24853	2.23891	2.30057	2.23805	2.22179	2.25068	2.2247	2.26666	2.21072	2.24927	2.24757	2.20718	2.25681	2.2102	2.23282
C11orf45	3.00357	3.55205	2.93386	2.98557	2.97847	3.28617	2.83518	2.87986	2.85811	2.80836	2.86643	2.92208	3.00705	2.87946	2.90307	3.12239	2.88391	2.89189	2.85574	2.97766	2.82147	2.83699
C11orf49	4.63593	4.52888	4.74358	4.79156	4.59604	4.83757	4.71167	4.61344	4.42948	4.41955	4.52475	4.71711	4.56829	4.71718	4.45065	4.76176	4.74256	4.57669	4.54929	4.51804	4.3563	4.47297
C11orf53	2.35285	2.33125	2.42165	2.38194	2.32552	2.66598	2.21365	2.24853	2.23891	2.30057	2.23805	2.22179	2.25068	2.2247	2.26666	2.21072	2.24927	2.24757	2.20718	2.25521	2.2102	2.23282
C11orf54	7.28098	7.21259	6.94498	7.24953	7.41762	7.4047	6.98139	6.77964	6.94463	7.27171	6.89236	6.8953	6.82202	6.98862	7.07421	7.00615	7.15901	7.17798	6.68282	7.34343	6.8044	6.93657
C11orf57	5.05378	4.94742	5.04347	4.96729	5.01911	5.24406	5.02577	5.24087	5.10688	5.26456	5.07253	5.05094	5.07217	5.1556	5.29863	5.09392	5.15464	5.29817	5.15468	5.27862	5.18898	5.08566
C11orf58	7.63244	7.43094	7.26108	7.47204	7.48032	7.71431	7.06534	7.14426	7.19422	7.24002	7.2301	7.06029	7.1899	7.08311	7.29762	7.00203	7.11876	7.18604	7.14791	7.07007	7.08334	7.10935
C11orf63	2.47327	2.46449	2.40794	2.45038	2.3387	2.32574	2.34721	2.4408	2.3535	2.33398	2.84661	2.74223	2.36587	2.33856	2.39016	2.32387	2.29459	2.36261	2.45895	2.49121	2.32332	2.3471
C11orf65	2.35285	2.33125	2.2907	2.33107	2.32552	2.31808	2.21365	2.24853	2.23891	2.30057	2.32216	2.22179	2.25068	2.2247	2.26666	2.21072	2.24927	2.24757	2.20718	2.25521	2.2102	2.23282
C11orf68	8.41243	8.5456	8.81833	9.08238	9.11377	8.68511	8.10548	7.90255	7.75939	7.5543	7.85849	7.35649	7.82742	7.7199	7.99308	7.80778	8.11803	7.84656	7.7207	7.99815	7.67786	7.60805
C11orf70	2.35285	2.33125	2.2907	2.775	2.32552	2.33392	2.38573	2.24853	2.33182	2.30057	2.23805	2.30069	2.25476	2.2247	2.26666	2.2602	2.24927	2.24757	2.20718	2.25521	2.2102	2.23288
C11orf71	7.73369	7.37106	7.16576	7.55415	7.2426	7.18053	6.58112	7.44162	6.935	7.34305	7.22029	6.59932	7.12802	6.91047	7.31826	6.58773	7.60529	7.40083	6.908	6.76982	6.9622	6.93476
C11orf72	2.46532	2.44538	2.2907	2.4425	2.43669	2.42889	2.32603	2.35602	2.34593	2.41054	2.34503	2.328	2.39341	2.33105	2.37501	2.3164	2.54713	2.35502	2.31269	2.36302	2.31586	2.33956
C11orf73	10.0225	9.68004	9.49229	9.68782	9.67481	9.93691	8.86034	9.23047	8.85776	9.29288	8.98334	8.86078	9.15093	8.95253	9.34394	8.60965	9.23898	9.21459	9.07833	8.79269	8.98625	8.9466
C11orf74	8.83884	8.74058	8.33144	8.6904	8.44941	8.61885	8.23406	8.73829	8.29374	8.91542	8.49702	8.10085	8.73694	8.78038	8.64727	8.25852	8.25543	8.64722	8.41546	8.6385	8.39704	8.66471
C11orf80	2.74252	2.37971	2.87727	2.8303	2.3332	2.32573	3.30103	2.94094	3.69426	3.32112	3.39932	3.72761	3.12166	3.51059	3.39616	3.53227	3.45033	3.14188	2.89822	3.56832	3.55043	3.74176
C11orf83	7.25499	6.67514	6.73075	7.46666	6.81407	6.50713	6.54742	6.00872	6.40792	6.47917	6.04706	6.40987	6.41747	6.16731	6.60732	6.19978	6.66577	6.299	6.68791	6.71212	6.12272	6.03841
C11orf84	3.85183	4.82377	3.79352	3.81618	4.64572	3.82492	3.62395	3.68881	3.6653	3.76624	3.66389	3.62727	3.67744	3.55869	3.71073	3.61916	3.68226	3.24838	3.61336	3.69199	3.61831	3.67072
C11orf85	2.35285	2.33125	2.37429	2.3703	2.32552	2.31808	2.21365	2.24853	2.23891	2.30057	2.23805	2.22179	2.25068	2.2247	2.26666	2.21072	2.24927	2.24757	2.20718	2.38471	2.2102	2.23282
C11orf86	2.61815	2.75079	2.38561	2.99152	2.42188	2.41412	2.45425	2.3417	2.32374	2.39589	2.23805	2.31385	2.34393	2.2247	2.36057	2.30232	2.34246	2.3407	2.29863	2.34865	2.30178	2.23282
C11orf87	2.35285	2.33125	2.39439	2.39661	2.32552	2.31808	2.21365	2.24853	2.23891	2.30057	2.23805	2.22179	2.25068	2.2247	2.26666	2.21072	2.24927	2.24757	2.20718	2.25521	2.2102	2.23282
C11orf88	3.40763	2.33125	2.2907	2.33107	2.32552	2.31808	2.21365	2.24853	2.23891	2.30057	2.23805	2.22179	2.25068	2.2247	2.26666	2.21072	2.24927	2.24757	2.20718	2.25521	2.2102	2.23282
C11orf92	2.35445	2.33283	2.29225	2.33265	2.3271	2.31965	2.96453	2.25006	2.31871	2.30213	2.37599	2.26446	2.25221	2.22621	2.26666	2.21222	2.25079	2.2491	2.67927	2.92434	2.43378	2.23434
C11orf94	2.35336	2.33176	2.29119	2.33157	3.12369	2.31858	2.21555	2.24902	2.23939	2.71488	2.24008	2.22227	2.27128	2.50285	2.26715	2.2112	2.2553	2.24806	2.20766	2.2557	2.21068	2.23331
C11orf95	4.95512	4.9641	4.8693	5.00945	4.65837	4.67748	4.72344	4.68201	4.56489	4.75337	4.52349	4.64909	4.72681	4.74296	4.7065	4.8147	4.79026	4.38206	4.70815	4.71845	4.72173	4.62292
C11orf96	7.61823	7.91285	9.25016	8.04326	7.16291	7.74168	7.45217	10.9353	7.4104	6.75099	10.1991	7.21267	7.86762	7.36761	8.47831	9.45779	7.47549	8.89174	10.022	7.54556	9.17251	8.61822
C11orf97	2.35285	2.33125	2.2907	3.27301	2.32552	2.31808	2.21365	2.24853	2.23891	2.30057	2.23805	2.22179	2.25068	2.2247	2.26666	2.21072	2.24927	2.24757	2.20718	2.25521	2.2102	2.23282
C12orf10	7.81112	7.94528	8.0412	7.85266	8.00067	8.03	7.11872	6.97449	6.94463	7.32163	6.94197	7.11515	7.0169	6.98334	7.34503	6.87016	7.4992	7.37527	7.32401	7.24727	7.23112	7.19796
C12orf29	6.98464	6.55349	6.51049	6.45431	6.16016	6.37844	6.45342	6.55193	6.673	6.57629	6.41023	6.30055	6.61703	6.29843	6.75619	6.36041	6.38843	6.81044	6.06622	6.74648	6.65347	6.56263
C12orf4	7.7022	7.35692	6.94223	7.48271	7.14504	7.46874	7.12076	7.73106	7.56494	7.3444	7.17854	7.01602	7.23079	7.32788	7.44859	7.43001	7.25382	7.27015	7.22999	7.16983	7.44845	7.35504
C12orf40	2.39751	2.33125	2.2907	2.36451	2.32552	2.31808	2.29602	2.24853	2.23891	2.30057	2.23805	2.23462	2.25068	2.41642	2.26666	2.21072	2.24927	2.24757	2.20718	2.25521	2.2102	2.23282
C12orf42	2.52502	2.64334	2.30263	2.35472	2.75921	2.31808	2.21365	2.24853	2.26351	2.32113	2.23805	2.23286	2.28656	2.2247	2.26666	2.21072	2.2494	2.24757	2.20718	2.28852	2.2102	2.23282
C12orf43	6.26422	6.02793	5.84184	6.41063	6.11036	6.153	6.68576	6.31051	6.43947	6.24092	6.03825	6.56932	6.26404	6.21961	6.50595	6.2621	6.5308	6.4087	6.01747	6.49106	6.55539	6.38131
C12orf45	6.16217	6.25491	6.1452	6.25256	6.47989	6.57237	6.02666	6.36152	6.34789	6.52521	6.34546	6.67441	6.81526	6.29698	5.84464	5.79257	6.36106	6.36173	6.22629	5.72804	6.26651	6.12316
C12orf49	3.72762	3.64242	3.475	3.41099	3.5689	3.64297	3.66096	3.85632	3.60662	3.60889	3.63283	3.6505	3.61427	3.68749	3.66917	3.72859	3.71171	3.57319	3.75024	3.54593	3.65056	3.65248
C12orf5	8.293	7.94803	7.12174	7.49438	7.87667	7.65801	6.88523	6.61018	7.1668	6.75686	6.88068	7.48314	7.466	6.32881	7.32514	6.91883	6.47405	7.19402	7.24537	6.35152	7.06344	6.79592
C12orf50	2.35285	2.33125	2.2907	2.33107	2.32552	2.31808	2.21365	2.24853	2.23891	2.30057	2.23805	2.22179	2.25068	2.2247	2.26666	2.21072	2.24927	2.24757	2.20718	2.25521	2.2102	2.23282
C12orf54	2.61048	2.49691	2.35252	2.35133	2.63036	2.42608	2.21532	2.25748	2.24108	2.31236	2.24696	2.2228	2.25963	2.22682	2.26779	2.21952	2.25141	2.24972	2.24636	2.25947	2.219	2.24171
C12orf55	2.35285	2.33125	2.46861	2.33107	2.32552	2.31808	2.21365	2.24853	2.23891	2.30057	2.23805	2.22179	2.25068	2.2247	2.26666	2.21072	2.24927	2.24757	2.20718	2.25521	2.2102	2.23282
C12orf56	2.35285	2.33125	2.2907	2.35711	2.32552	2.31808	2.21365	2.24853	2.23891	2.30057	2.23805	2.22179	2.25068	2.2247	2.26666	2.21072	2.24927	2.24757	2.20718	2.25521	2.2102	2.23282
C12orf57	10.4924	10.6816	10.739	11.0101	10.6354	10.3978	10.6374	10.7348	10.583	10.9536	10.6728	10.7875	11.1725	10.4755	10.7489	10.3061	11.2315	11.0538	10.954	10.6514	11.1442	11.266
C12orf60	3.9888	3.80172	3.71802	4.01056	4.24935	3.97386	3.44727	3.19276	3.94824	3.99913	4.63337	3.32691	3.37462	4.65885	3.99321	3.88171	3.63771	4.04674	3.79425	3.74866	3.58781	3.64029
C12orf61	2.45731	2.33125	2.2907	2.33107	2.32552	2.31808	2.21365	2.24853	2.23891	2.30057	2.23805	2.22179	2.25068	2.2247	2.26666	2.42357	2.24927	2.24757	2.20718	2.25521	2.24946	2.23282
C12orf65	4.7194	4.84882	4.48951	4.47703	4.64633	4.49266	4.43667	4.23829	4.50244	4.27455	4.11194	4.26546	4.19666	4.35352	4.47786	4.33971	4.68986	4.41491	4.29169	4.65231	4.20493	4.17476
C12orf66	4.26337	3.86484	3.72677	4.02214	4.01315	3.9858	3.78558	3.8941	3.95204	4.34537	4.41993	3.737	4.00923	3.87869	4.04374	4.05919	3.93746	4.04453	3.78129	4.02719	3.93156	4.03402
[truncated: 19,656 more rows]
