# Supplementary material for: Identification of Auxiliary Biomarkers and Description of the Immune Microenvironmental Characteristics in Duchenne Muscular Dystrophy by Bioinformatical Analysis and Experiment
Source: Front Neurosci. 2022 Jun 3;16:891670. doi: 10.3389/fnins.2022.891670 (PMC9204148; doi:10.3389/fnins.2022.891670)
Supplement: Supplementary file 9 [file Table_5.XLSX]

## Sheet: Sheet1
ID	GSM2934813	GSM2934814	GSM2934815	GSM2934816	GSM2934817	GSM2934818	GSM2934819	GSM2934820	GSM2934821	GSM2934822	GSM2934823	GSM2934824	GSM2934825	GSM2934826	GSM2934827	GSM2934828	GSM2934829	GSM2934830	GSM2934831	GSM2934832	GSM2934833	GSM2934834	GSM2934835
A1BG	4.1457	3.83597	4.67307	4.94445	4.60397	4.23892	5.40932	5.7575	5.46803	5.55538	5.49714	5.34494	5.65372	5.60641	5.62482	5.50084	5.15256	5.60284	5.5885	5.96112	5.46193	5.70754	5.31903
A1BG-AS1	3.6297	2.24139	3.07918	1.25752	2.85376	2.83322	2.6112	3.43499	2.2247	0.980893	2.06796	2.87347	3.0459	1.91257	2.69532	2.52946	0.00421436	2.94234	0.912051	3.46791	2.10018	2.65562	2.05933
A1CF	5.03329	5.44565	5.06104	5.38053	5.36849	5.36909	4.65157	4.80553	4.82649	4.89153	4.99691	4.53107	4.66361	4.90918	4.63684	4.70945	4.48991	4.84921	4.71606	4.81092	4.77204	4.62283	4.53098
A2M	9.90582	10.1641	10.2795	10.0376	10.2551	9.99005	10.5117	10.1992	10.4695	10.1429	10.3595	10.1299	10.4086	10.5282	10.3216	10.0746	10.4016	10.2957	10.235	10.2923	10.3291	10.2388	10.3807
A2M-AS1	8.16814	7.34698	7.23615	7.72496	7.23967	6.37781	6.82494	6.60801	6.54834	7.01039	6.74272	6.78476	6.98614	6.36247	6.22905	6.55575	6.13937	6.92537	6.87631	6.04231	6.76338	6.45367	6.0936
A2ML1	3.1598	3.46478	3.32433	3.26211	3.60897	3.63614	3.06362	2.77935	3.36187	3.74726	3.74007	3.5401	3.60718	3.65553	3.21136	3.46002	2.79919	3.17706	3.30579	3.82482	3.4233	2.91261	3.71257
A2MP1	4.9322	5.92598	5.89842	5.15476	6.26643	5.49949	5.14385	5.02108	5.47175	5.29038	6.00348	5.3922	5.67966	5.92875	5.36758	5.40017	5.04838	4.93678	5.86178	5.52712	4.98638	4.923	5.37616
A4GALT	5.40696	5.90809	5.91094	5.38443	5.63627	5.69445	4.9971	5.19092	5.17608	4.74947	4.81591	4.46109	4.31396	4.55731	4.16868	5.16377	5.0841	5.03101	4.78707	5.30765	5.0384	5.01666	4.51131
A4GNT	4.53616	5.08715	4.55189	5.13245	5.03193	4.71922	4.85145	4.58249	4.88386	4.73302	5.12361	4.99822	4.96212	5.01956	4.62025	4.73149	4.34925	4.47069	4.99684	4.75359	4.66808	4.77508	4.6899
AA06	4.5476	5.40355	5.43824	5.42807	5.7002	4.75388	4.40127	5.12641	5.51174	5.25082	5.79619	5.34304	4.99711	5.36203	5.32112	5.29371	4.92131	5.18933	5.26162	5.32465	5.33523	4.95461	5.28258
AAAS	6.26871	6.60997	6.98492	7.01539	6.65143	6.18519	5.86806	5.87191	5.93089	5.97495	5.91521	5.93125	5.84019	5.66461	6.03002	5.89152	5.75301	6.29085	5.98585	5.69993	6.20826	5.97843	5.86958
AACS	6.4074	5.5853	6.24959	5.78959	6.11176	6.50641	6.45388	5.79221	6.14921	5.47258	5.42283	6.06391	6.25495	5.53425	5.58055	5.88352	6.13813	6.11894	5.77444	5.63369	5.70545	6.0565	6.40963
AACSP1	4.47656	4.13658	3.65736	4.12033	3.84194	4.01067	4.43977	4.38274	3.93192	5.19797	5.13227	5.04584	5.11643	4.70833	4.65135	4.44071	4.65986	4.26353	4.60531	4.58138	5.13341	4.26076	4.71699
AADAC	2.40032	2.67574	0.931056	1.98062	2.88914	1.12395	2.53033	1.9461	3.01228	3.09412	2.26233	2.54013	2.74222	2.74135	2.18718	2.69077	2.23623	2.35621	2.30087	2.47929	2.17644	1.50999	3.39035
AADACL2	0.745281	2.75149	1.35171	2.22457	2.79732	2.82714	2.40421	2.57685	2.86615	3.25439	2.08484	2.83863	2.89556	3.24095	2.90567	1.96749	2.94314	2.57686	2.40122	3.4609	2.35945	3.05016	3.47464
AADACP1	3.43791	1.1512	1.72454	1.07144	0.141736	0.647493	2.57277	0.236665	1.8131	2.64478	2.38427	2.11949	2.37316	2.63104	1.82271	1.64154	0.510753	1.65462	2.40078	2.71791	2.43028	2.57339	1.38444
AADAT	4.9904	3.56545	2.6762	4.93464	4.48138	4.45412	4.74119	5.28356	5.20474	5.39042	4.71183	5.22473	5.12529	4.46199	5.02742	4.82012	4.93581	4.49889	4.75712	5.28055	5.33856	5.00923	5.10318
AAED1	7.23481	6.86164	6.76721	6.66555	7.20181	7.0991	7.37976	7.59939	7.45596	7.67014	7.34621	7.58679	7.07698	7.48185	7.36886	7.71353	7.32881	7.28779	7.58181	7.80111	7.59842	7.72069	6.99253
AAGAB	6.64365	6.2454	6.19139	6.32642	6.12706	6.72886	5.59483	5.75652	5.89179	5.84232	5.80115	5.83773	6.00961	5.69762	5.59496	5.98972	5.80825	5.73402	5.70244	6.19115	5.60285	5.86919	5.90556
AAK1	6.64821	6.6869	6.3008	6.54853	6.46227	6.5951	6.51726	6.24968	6.21907	6.20489	6.21634	6.33396	6.59164	6.46793	6.2756	6.15915	6.51924	6.25186	5.85292	6.35539	6.42448	6.3696	6.48905
AAMDC	10.0525	10.3588	10.0707	10.6968	10.2489	9.641	8.28858	8.57721	9.3345	8.10663	9.42072	8.35026	8.84798	8.43192	8.4778	9.18202	8.91761	9.22305	9.2251	8.36666	8.88452	8.60384	8.29724
AAMP	6.89916	7.08951	6.99822	7.3904	6.75171	7.07499	6.91767	7.06282	7.01507	7.04624	6.74819	6.98791	6.59831	6.99242	6.99901	7.22137	6.9405	7.3668	7.17232	7.26226	7.03005	7.24091	6.85836
AANAT	4.30139	4.33028	3.9632	3.2023	3.7443	2.76693	2.70344	3.67274	3.9107	2.48124	3.46436	2.46325	3.78071	2.57883	3.90216	3.28727	3.3394	3.00388	4.1389	3.58247	3.01164	3.26316	3.27879
AAR2	6.42659	6.20363	6.58747	6.43574	6.3895	6.91915	7.06358	7.07971	6.96912	7.05996	6.70184	6.90784	6.93037	7.03594	6.92966	6.79364	6.91155	7.09318	7.05978	6.96462	6.72177	6.86667	6.88924
AARS	9.67053	9.35543	9.6281	9.24865	8.74999	8.85622	8.52374	8.69099	8.331	8.28497	8.20737	8.25295	8.47008	8.36171	8.43893	8.45491	8.47906	8.59802	8.22256	8.21518	8.24709	8.35876	8.40392
AARS2	5.69642	5.70534	5.20325	5.93406	5.47718	5.48864	5.53848	5.80239	5.40531	5.58718	5.55364	5.48477	5.73935	5.43509	5.21743	5.30545	5.38541	5.64337	5.45514	5.61867	5.40286	5.5792	5.48921
AASDH	7.24035	6.30833	6.36084	6.52201	5.94531	6.13632	6.03132	6.2678	6.44781	6.37801	6.68728	6.42782	6.16642	5.76535	6.34028	6.31329	6.35847	6.50848	6.37026	5.96765	6.41314	6.19925	6.30404
AASDHPPT	8.90616	8.87018	8.58327	8.63594	8.37535	8.77342	7.84603	8.40314	8.42954	8.1181	8.22853	8.207	7.84418	7.74134	8.34234	8.55456	8.58969	8.16226	8.38185	8.34172	8.74548	8.27578	8.14015
AASS	6.2585	6.20341	5.53348	5.29414	5.41728	5.59447	5.79992	5.82162	5.67291	6.38699	5.92015	5.99343	6.20615	5.27209	6.05697	5.85271	6.08406	5.84938	6.05583	5.25474	6.16236	6.25257	6.31697
AATF	7.79971	7.15931	7.42747	7.09749	7.27165	8.06888	7.41653	7.47155	7.15984	7.14452	6.70092	6.68363	7.24485	7.13233	7.25927	7.25886	7.48182	7.3501	7.39704	7.34542	7.30173	7.28384	7.28458
AATK	5.11992	5.14049	5.36043	5.28754	6.04982	5.44587	5.53557	5.78915	5.71846	6.23137	5.86612	5.76372	5.95645	6.16832	5.75843	5.89963	5.65793	6.10092	6.65014	6.00158	6.35603	5.60314	5.64981
AB488780	8.24548	7.42693	7.20675	7.23682	6.96905	6.99741	6.4102	6.38015	6.09486	6.26638	6.48725	5.8771	6.50835	6.15039	5.83012	6.49683	6.56131	6.47609	6.34351	6.33406	6.33371	6.30941	6.18069
ABAT	4.21714	4.46796	4.49071	4.3492	4.3613	4.09754	5.30653	5.35383	5.33572	4.9176	4.82721	4.71623	5.26528	4.95829	5.24106	5.07294	5.8298	5.5412	5.21239	5.22673	5.04624	5.22741	4.6849
ABCA1	7.02581	6.37405	6.79426	6.3235	6.76834	6.68889	7.42052	6.79966	7.82666	7.69838	7.43289	7.77611	7.03853	7.64177	8.07272	7.74628	8.13627	7.57169	7.50845	7.40176	8.2086	7.73162	7.93525
ABCA11P	7.29345	6.56578	6.79797	6.72686	6.7705	6.79264	7.45961	7.44085	7.05424	7.28595	7.07263	7.31755	7.59225	7.00239	6.78938	7.01875	7.08631	7.20633	7.3574	6.91863	7.70911	7.64179	7.32246
ABCA12	3.88241	3.31429	4.12441	3.46377	3.83051	4.19433	2.98235	3.48191	3.13034	2.67431	3.76002	3.41439	2.12984	3.14568	3.38339	3.18348	3.58469	3.79569	3.51919	3.79584	3.7556	3.33561	2.94325
ABCA13	1.10006	1.66138	1.02572	2.54492	1.90841	1.33248	1.45159	1.98856	1.95782	2.12963	2.2334	2.22501	1.5871	1.3813	2.21129	1.59328	1.59637	2.23528	2.0062	2.09314	1.65231	2.05684	1.97337
ABCA17P	3.6373	3.41753	2.99572	4.66808	4.36615	3.72162	3.63012	3.60474	3.70342	3.86687	3.65295	3.51042	3.83237	3.48627	3.56495	4.34722	3.72041	4.12328	3.85882	3.63341	3.4489	4.04573	3.28704
ABCA2	5.73872	5.67523	5.6954	5.68525	5.75178	5.69885	5.31113	4.74131	4.99156	4.56891	4.95117	5.30446	4.9383	5.08182	5.0146	4.97373	4.78877	4.8421	5.00823	4.98358	5.14729	4.95547	4.66853
ABCA3	6.24283	5.45044	5.42284	5.68567	5.18057	5.74372	5.80499	6.10489	5.23894	5.47463	5.23568	5.0923	5.68268	5.6866	6.02038	5.142	6.03104	5.6911	5.34497	6.42223	5.48906	5.69009	5.63437
ABCA4	3.98824	3.423	2.5405	3.12895	4.05501	2.87157	3.24632	2.06799	2.60406	2.6908	2.38367	2.79553	3.23301	3.12907	2.95028	3.37233	2.6377	3.16563	3.33644	2.30417	2.83872	2.46486	2.67724
ABCA5	8.7491	8.32348	8.18601	8.17922	8.27484	8.31856	7.45527	7.98449	7.74195	7.72023	7.89576	8.55399	7.56443	6.97344	7.47638	7.78803	8.05812	7.16153	7.4624	7.85261	8.25197	7.68613	7.71347
ABCA6	6.63274	6.42767	6.05937	6.03269	6.02919	6.23378	7.35193	7.14826	6.50621	7.59466	6.71848	6.63002	7.09901	6.74027	7.26755	6.96174	7.26477	7.01727	7.46019	6.92697	7.98615	7.72199	7.43819
ABCA7	4.29876	3.63029	3.92293	3.77975	4.36994	4.31702	4.62948	4.67933	3.85551	4.12127	4.33139	4.65374	4.07817	4.12923	4.49939	4.82201	4.70617	4.37711	4.29207	5.04545	4.86672	4.35695	4.44769
ABCA8	8.72776	7.79641	8.40109	7.89976	7.76121	7.66786	9.30905	8.94781	8.8262	9.2575	8.37522	8.84847	9.12725	8.88599	8.73858	8.66433	8.95137	8.71701	9.1875	8.75388	9.54379	9.07188	8.98448
ABCA9	6.50521	6.25567	6.03081	5.78545	5.77418	5.78239	5.75568	6.84178	5.35816	7.48919	6.67223	6.5021	6.43233	6.26996	6.52268	6.52414	5.94367	6.565	7.17154	6.8712	7.06036	7.14317	7.10714
ABCB1	4.80879	3.82323	4.17803	3.65122	4.45885	4.80309	4.43741	4.11646	4.5406	4.44963	4.6574	5.00098	4.54412	4.77709	4.28177	4.40399	4.02783	4.09405	4.0511	4.37744	4.52297	4.14945	4.43268
ABCB10	8.21261	7.79527	7.54548	7.54368	7.54738	7.51031	7.31277	7.49306	7.59344	7.60939	7.72082	7.60011	7.48624	7.31901	7.50884	7.90891	8.03896	7.46655	7.6376	7.48305	7.30256	7.63028	7.46583
ABCB11	2.38073	1.40694	0.88328	1.17407	2.97902	1.40802	1.97303	1.82687	1.53256	2.30665	1.46673	1.9783	1.47903	2.13888	1.90846	2.33751	2.37521	0.908172	1.4349	1.6361	1.72131	1.99542	1.98403
ABCB4	7.42034	6.71096	6.63076	6.72049	6.82497	6.86549	4.14361	5.26211	5.0543	4.67782	5.14534	4.58818	4.89256	4.05589	3.85416	4.78558	4.67937	4.57522	5.00528	5.0113	4.06949	4.6909	5.3341
ABCB5	4.51346	5.60618	5.16065	5.07534	5.26415	5.35435	4.54328	4.65826	4.97475	4.45056	5.2949	4.80569	4.81172	5.17985	4.87814	4.89616	4.37421	4.68992	5.05891	4.93345	4.6493	4.53479	4.93091
ABCB6	6.63746	6.39364	6.42823	6.22324	6.20123	6.30157	5.95132	5.71163	5.35402	5.1792	5.30434	5.932	5.89481	5.44777	5.18774	5.57032	5.43106	5.80446	5.14407	5.6722	5.55744	5.54054	5.35137
ABCB7	8.71735	8.42165	8.35246	8.66297	8.69944	8.41303	7.56035	7.50663	7.60305	7.63197	7.82021	7.23973	7.37012	7.20769	7.3993	8.02605	7.90785	7.82201	7.83675	7.62746	7.51888	7.50504	7.54414
ABCB8	5.51548	5.78242	5.66845	5.99732	6.71814	5.8351	5.47121	5.71901	5.59269	4.7356	5.65725	5.10384	5.57853	5.20475	5.48179	5.50346	5.27585	5.58431	5.31318	5.37295	5.51304	5.34138	5.2436
ABCB9	4.30809	3.9977	3.54396	3.43874	4.53376	4.35079	3.95933	3.96859	3.92622	3.80501	4.53161	4.11797	3.93795	4.40718	4.24527	4.23829	4.1703	4.05447	4.17404	4.08788	4.29818	3.81674	4.22442
ABCC1	8.81082	8.26715	7.95606	7.95424	9.3509	8.84981	6.71816	6.95802	6.97145	7.13601	6.87351	7.18329	6.7413	6.96622	6.48536	7.32894	7.14758	6.9317	6.67535	7.09282	7.08049	7.11389	7.05057
ABCC10	6.18314	5.45218	5.93214	5.96484	5.80248	6.10786	6.08684	6.17564	6.07988	5.93259	5.93005	6.00542	6.12168	6.02193	6.16188	6.12879	6.48648	5.93967	5.83299	5.85928	5.96936	5.89899	6.02585
ABCC11	3.61943	2.91771	2.58509	3.10723	3.566	3.59164	3.2803	2.68055	3.0525	2.93024	3.35237	2.84762	2.81474	3.02812	3.17247	2.84691	2.51779	2.98068	2.8795	3.40106	2.49927	2.66675	2.57417
ABCC12	4.49048	3.62261	3.96485	4.46499	2.29334	3.5445	5.30179	0.660262	2.23818	0.449604	3.14665	2.77266	1.41439	2.65455	2.66924	2.12299	4.44174	3.8595	1.29461	0.877666	2.17127	1.91534	1.15522
ABCC13	2.95766	3.66402	3.54219	3.56508	3.47637	3.3186	2.62513	2.62221	3.02185	2.8546	3.08715	2.90054	2.79114	2.8259	3.0886	2.68967	2.4412	2.70648	2.30906	3.02763	2.89752	2.81992	3.02035
ABCC2	4.86473	5.35498	5.02096	5.07336	5.22315	4.86174	3.19204	3.16138	4.4854	4.58666	3.85618	3.79091	4.1744	3.77077	4.47815	4.11046	3.6012	3.9829	4.45567	3.74496	3.87411	4.03771	3.67304
ABCC3	4.18184	4.56395	4.53966	4.09061	4.42451	4.8421	4.22457	4.17296	4.1226	4.08662	4.14089	4.11253	4.22693	3.99594	4.43299	3.92305	4.3573	4.20169	4.13244	3.81748	3.80313	4.03023	4.13346
ABCC4	5.55002	4.92864	4.72375	5.21335	4.56525	4.86978	5.05675	4.88543	4.8282	5.11651	4.65454	5.34422	4.7363	4.94806	4.86394	5.16684	5.4957	4.86261	5.08422	5.23882	5.15331	5.13083	4.76812
ABCC5	8.0206	7.95613	7.74544	7.47128	7.52606	7.38812	6.40702	6.85508	7.21647	6.70625	6.87377	6.57475	6.90733	6.38124	7.24519	7.05414	7.95275	7.17245	6.98752	7.12238	7.54822	6.97448	6.75184
ABCC6P1	4.01386	3.97122	3.37314	3.75242	3.59141	4.06876	3.97052	4.18838	4.02034	3.65858	4.26635	3.70863	3.92464	3.95129	3.46014	3.83304	3.92251	3.74761	4.41802	3.77885	3.87018	3.98375	3.71811
ABCC8	2.90406	3.19173	2.80828	2.86879	0.515521	2.81896	2.61943	3.2015	3.19581	2.78225	3.20957	3.26691	2.7085	2.98149	2.41589	2.80899	2.93809	2.96815	3.60454	2.18754	2.75082	2.72259	3.12339
ABCC9	7.01342	7.01677	6.78474	7.13417	6.68758	6.68587	6.60744	6.5474	7.12754	7.00866	6.92761	6.55363	6.65291	6.53718	6.4244	6.86004	6.61014	6.73855	6.91663	6.43199	6.94653	6.78895	6.86278
ABCD1	6.37855	7.59454	7.57885	8.17989	7.782	7.55654	6.21988	6.19021	6.43554	5.98125	5.97281	6.15462	5.97045	6.13154	6.2761	6.22124	5.97389	6.44174	5.9032	6.40403	6.20116	6.29653	6.33252
ABCD2	1.74633	2.5635	3.43122	0.00846944	3.15832	0.01427	3.97677	2.89424	2.74036	2.36584	2.24006	3.19993	2.78053	2.04771	3.20584	2.96332	3.00466	3.5117	2.29589	2.23831	2.88697	3.23303	3.89475
ABCD3	8.56643	9.01416	8.72666	8.7136	8.86166	8.80849	7.90669	8.28482	8.48819	8.32678	8.38912	8.40816	8.1827	8.23984	8.36313	8.56676	8.4078	7.99292	8.18527	8.33365	8.13609	8.16726	8.31947
ABCD4	4.86786	4.30576	4.69336	5.10718	5.39149	5.18211	6.22306	5.97992	6.11112	6.1729	6.17747	5.9655	6.29901	5.8515	6.32708	5.68151	6.41184	6.13337	6.15552	5.64071	6.36746	6.03301	6.29987
ABCE1	8.64507	8.5094	8.26973	8.15636	8.45415	8.80291	8.18873	8.41699	8.47849	8.32125	8.17288	8.34223	8.033	8.11375	8.22616	8.46001	8.59586	8.11208	8.109	8.42065	8.22847	8.39851	8.22168
ABCF1	9.62557	9.38945	9.71531	9.4802	9.30126	9.46067	8.16803	8.41917	8.36725	8.18817	8.02265	8.21572	8.07885	8.07493	8.07948	8.48181	8.4128	8.52022	8.21047	8.5254	8.13173	8.26799	8.33692
ABCF2	7.37569	7.32322	7.56315	7.47592	7.20581	7.59345	6.26066	6.6495	6.70726	6.56015	6.42364	6.42151	6.29377	6.5805	6.53217	6.87817	6.87183	6.83344	6.50009	6.56597	6.30059	6.69431	6.55205
ABCF3	8.03183	8.20632	8.26432	8.29298	8.25933	7.84979	6.84549	7.03164	7.08342	6.695	7.0058	6.60925	6.94527	6.80073	6.97306	7.19722	6.77403	7.22125	7.15236	6.9996	7.06091	7.0165	6.75446
ABCG1	6.30856	6.52644	7.05272	7.0535	7.00972	7.25527	6.73601	6.02704	7.36575	7.05126	7.13445	7.67985	6.55509	7.78432	6.8934	7.44153	7.00431	7.4855	6.89251	6.86799	7.12647	7.39842	7.30741
ABCG2	4.84781	4.78992	4.29868	4.74184	3.3423	4.67283	5.3353	5.2642	5.24096	4.41085	4.80019	5.52502	4.75585	4.89086	4.97198	4.63137	4.74954	4.56791	5.04244	5.27388	5.0039	5.13742	4.78496
ABCG4	4.60545	5.10876	4.53126	4.82741	4.42948	4.00182	3.68378	3.86274	4.13089	2.7525	3.31627	2.97518	0.853321	1.62925	3.93795	3.09012	3.57623	3.61911	3.64382	4.20727	3.40659	4.03196	3.51347
ABCG5	2.68366	0.00673759	0.0023471	2.77355	1.38149	0.0233336	3.93205	2.71011	2.4545	3.53202	4.42829	3.82307	3.21365	4.31686	3.38802	3.15902	3.63678	3.08209	3.93849	3.7236	3.48487	3.45911	3.68462
ABCG8	1.68231	3.63386	4.1034	2.45751	2.62821	0.123734	2.99385	2.20353	2.80925	2.41846	3.03303	2.2553	0.00939598	2.53224	2.41885	2.39419	1.90025	3.01875	3.2062	1.89445	2.08806	2.57148	3.05969
ABHD1	5.43625	5.43509	5.17446	5.52999	5.48148	5.48804	4.64158	4.49117	5.04819	4.36897	4.83523	4.42672	4.60635	4.6475	4.91109	4.85515	4.87433	4.87611	4.77248	4.74962	5.19992	4.55169	4.6222
ABHD10	7.85414	7.65121	7.44794	7.68741	7.41748	7.54461	7.27874	6.9965	7.28431	7.12625	7.11557	6.94085	7.1107	7.07655	7.10718	7.42382	7.11016	7.39564	7.41334	6.93321	7.25751	7.15345	7.10555
ABHD11	5.66564	5.90636	5.79527	5.96594	5.65618	5.98956	5.31839	5.49689	5.52229	5.23891	5.54814	5.3427	5.58571	5.60431	5.34836	5.71865	5.29255	5.71541	5.49692	5.67083	5.38523	5.39574	5.61865
ABHD12	6.12851	6.05548	6.1218	5.995	5.91567	6.52539	6.37945	6.07698	6.13299	5.98515	5.44445	5.95618	6.08039	6.16286	6.01239	6.29906	6.37176	6.19409	5.89055	6.12682	5.99341	6.04139	6.01898
ABHD13	6.3007	6.06552	5.47758	6.04252	5.67595	6.03247	5.74794	6.03031	6.05402	6.00343	5.97889	6.04648	5.64722	5.41928	5.65241	6.03295	6.23911	5.47945	5.9069	5.80242	5.9312	6.10742	5.95784
ABHD14B	5.56316	7.27188	7.36267	7.71092	7.41599	7.0558	7.68036	7.34695	6.83784	6.82474	6.55578	6.90802	7.0108	6.86659	7.09526	6.79626	7.1435	7.39598	6.88582	7.02344	6.99601	7.0774	6.93305
ABHD15	5.57076	6.05691	5.25978	6.03323	5.24962	5.56415	6.38468	5.96407	5.61776	5.763	5.54972	5.71082	6.07496	5.90693	6.27631	5.74971	5.96328	5.88765	5.64997	6.19283	5.7277	6.08855	6.19309
ABHD16A	7.81422	7.57503	7.77217	7.6191	7.33618	7.15962	6.89878	7.10403	7.03357	6.7304	6.69991	6.7562	6.64314	6.78331	6.89388	7.15	7.20861	7.13451	7.0701	7.27395	7.39427	7.00438	6.71866
ABHD16B	3.89656	4.92147	4.02774	3.7387	4.44767	4.81818	3.61646	2.98724	2.70988	1.19751	2.15377	1.7494	2.69937	2.57092	2.82027	3.32002	3.39625	2.99596	3.06125	2.28983	3.18136	2.65937	2.39427
ABHD17A	10.2277	10.3492	10.3829	10.6933	10.3887	10.1837	9.02278	9.67226	9.54125	8.64443	9.01213	8.75041	8.68534	9.01005	9.30704	9.26448	8.84364	9.64733	9.21408	9.07141	9.48965	9.14666	8.81263
ABHD17B	7.93066	7.61457	7.62002	7.6703	7.32787	7.47008	6.7701	7.04168	7.86816	7.15716	7.055	7.58878	6.66629	6.87451	7.22607	7.53418	7.65163	7.27003	7.32373	7.25024	7.36821	7.34893	7.08292
ABHD17C	4.46661	1.66001	2.95297	2.87289	3.46686	3.48023	4.1692	4.57561	4.59867	3.39614	3.74968	3.90235	3.92425	3.95255	3.60042	3.77082	3.87825	3.83765	3.58504	4.08894	3.88909	4.21566	3.77084
ABHD2	6.96329	5.82895	5.82816	5.88216	7.7008	7.52373	6.07722	6.29337	6.75583	6.28284	6.16385	6.67391	6.27728	6.52049	6.68192	6.11948	6.64312	6.46562	5.81299	6.24708	6.5164	6.05903	6.43974
ABHD3	8.37899	7.5163	7.66182	7.84557	7.64243	7.33494	7.56649	8.02384	7.60644	7.63716	7.39981	7.85143	7.92097	6.80968	7.90421	7.54002	8.35957	7.54285	7.29524	7.44251	8.00986	7.62717	7.25572
ABHD4	7.03214	6.95187	6.97497	7.25839	7.32219	6.81505	6.56787	6.39657	6.69726	6.49937	6.52133	6.71697	6.35134	6.61131	6.73893	6.49207	6.49584	6.55333	6.35774	6.35224	6.5218	6.4634	6.32502
ABHD5	6.98201	6.30408	6.08259	6.15439	6.02778	6.32856	5.98681	5.71948	6.13767	5.79998	5.9048	6.06887	5.51537	5.50877	5.61746	6.0776	6.10711	5.46045	5.86812	5.71352	5.66415	5.98134	5.62562
ABHD6	4.61705	5.46211	5.30573	5.20603	5.02908	5.24987	5.8419	5.05192	5.06926	5.44451	4.72963	5.13069	5.02197	5.0992	5.37122	4.9886	5.04257	5.18807	5.08149	5.23321	5.30204	5.01654	4.93227
ABHD8	4.53219	5.34655	5.59092	5.01447	4.77928	4.76721	4.41063	4.542	3.88091	3.58309	3.67011	4.33495	4.06587	4.09682	4.54111	4.78085	4.28392	4.56377	4.55824	3.99878	4.71795	4.11456	4.19756
ABI1	7.66457	7.0711	7.16802	6.9897	8.0863	7.83251	7.57794	7.27393	7.36108	7.52653	7.26892	7.57568	7.29018	7.40476	7.32313	7.55906	7.56275	7.19785	7.54551	7.34632	7.47604	7.42428	7.45512
ABI2	7.61453	7.00965	7.12785	7.15027	7.23823	7.38079	7.11347	7.14957	7.25765	7.31685	7.31126	7.27961	7.24998	7.20999	7.10468	7.15765	7.23891	7.24718	7.20439	7.26972	7.43818	7.15764	7.24074
ABI3	5.21182	5.72673	5.43624	5.75303	5.97958	5.75766	5.57876	5.42195	5.45028	4.81776	5.31404	4.85474	5.37272	5.3726	5.16695	5.38372	5.55755	5.64954	5.55464	5.28184	5.009	5.54417	5.32907
ABI3BP	7.33332	6.03022	7.08266	5.98439	6.09328	6.43797	8.81634	8.65338	8.35036	8.30643	7.84619	8.43266	8.55308	8.25672	8.60044	8.34866	8.32999	8.05713	8.20023	8.37811	8.73914	8.59935	8.27088
ABL1	8.76037	8.58133	8.71185	8.50558	8.34308	8.49915	8.52523	8.36357	8.47182	8.47978	8.2823	8.41982	8.06513	8.31027	8.25059	8.4917	8.25658	8.46802	8.36364	8.02074	8.51158	8.39991	8.37965
ABL2	5.94613	6.00351	5.78419	5.61275	5.72361	5.81624	5.79131	6.20252	6.28483	6.17052	5.86713	6.10253	5.88621	6.08524	6.18122	6.22308	6.5518	6.08626	5.83308	6.07411	5.91914	6.12199	6.34863
ABLIM1	10.0322	8.88463	9.18474	9.1993	9.10462	10.303	8.66945	8.53267	7.75589	8.762	7.75291	8.11483	8.5771	7.93618	7.90643	7.8622	8.35131	7.86327	8.27325	8.37217	8.77302	8.22534	8.91273
ABLIM2	8.31365	7.81956	7.89371	7.96483	7.7622	8.07324	5.96773	6.79864	6.62805	7.034	6.91725	6.35118	6.22543	6.516	6.23303	6.80271	6.56572	7.01319	6.59535	6.59698	6.80358	6.48158	6.53993
ABLIM3	8.08084	7.76058	8.90283	8.93277	8.31251	8.24633	8.03857	7.69746	7.6227	7.66004	7.9436	7.97921	8.1571	7.84322	7.83609	8.09807	7.59888	8.5862	7.81419	8.10642	8.36225	8.05564	8.08043
ABO	6.54375	6.68923	6.29984	6.20842	6.70509	6.56142	5.57916	5.96199	6.30737	5.30558	6.04324	5.00697	5.69973	5.84341	5.92871	6.04733	6.30917	5.78855	6.05536	5.10726	5.83985	5.66849	5.75128
ABR	6.72797	6.95542	6.91195	6.82399	6.35879	6.10039	7.18026	6.80002	7.0999	6.77859	6.39653	6.37003	6.88992	6.84856	7.1056	6.92475	6.99809	7.16439	6.9008	6.63553	6.68838	6.92803	6.92152
ABRA	11.5519	10.4257	9.34486	10.6637	10.4325	10.5163	8.30961	9.41852	10.8659	8.85315	10.9636	9.42116	8.0893	8.9385	8.00804	9.80625	10.3261	9.54844	9.76426	10.0664	9.43351	9.64435	9.21739
ABRACL	4.50905	4.61151	3.7051	2.94485	4.85559	4.87403	6.58517	6.40606	6.29906	6.02464	5.64903	6.1839	6.59211	6.48221	6.84847	6.45771	6.96175	6.29453	6.02151	6.55957	5.67092	6.35341	6.46661
ABT1	6.74737	6.66367	6.42678	6.59529	6.26736	6.28109	6.08483	6.10542	6.22086	6.16286	6.19136	5.9205	5.73989	6.01033	6.05547	6.55912	6.21652	6.30267	6.32479	5.69151	6.12953	6.21088	5.93519
ABTB1	5.89234	6.00602	6.16586	6.11857	6.11029	5.86661	5.63485	5.1846	5.4665	5.27867	5.27869	5.31489	5.15604	5.39896	5.80228	5.46973	5.44076	5.65155	5.06665	5.12289	5.67434	5.26988	5.29181
ABTB2	6.5297	6.57898	6.55045	6.14956	6.37514	6.43954	4.63004	5.1619	4.43564	5.20052	4.75679	4.81893	5.03589	5.15347	4.37608	4.99464	4.74912	4.67904	4.41443	4.94288	4.37662	4.86792	4.62503
AC000111.3	5.33929	4.60381	3.66789	4.3146	5.02067	5.51077	3.71376	4.03617	4.31783	5.88509	5.58428	5.02997	4.96311	5.57519	5.14773	5.16393	4.84554	5.05801	4.35026	5.15143	4.7492	4.93008	5.57303
AC002059.10	5.87091	6.41707	6.44037	5.98795	6.60533	6.21844	5.41473	5.41607	5.68505	5.50848	6.24403	5.62794	5.40547	5.83538	5.61484	5.79263	5.44733	5.69673	5.55822	5.52506	5.76829	5.51709	5.94315
AC002064.5	5.33796	4.73068	4.35354	4.38695	4.51872	4.78771	4.23693	4.27667	4.61462	4.53992	5.05353	4.62461	4.56914	4.95537	4.83395	4.53731	4.37444	4.30316	4.26708	4.57943	4.65546	4.78277	4.77157
AC003973.4	2.66212	3.25292	2.37461	2.96632	1.91967	3.29375	3.7755	3.58286	3.78626	4.37947	3.68788	4.35854	4.03357	3.71562	3.74829	3.44731	3.57666	3.69982	4.21745	4.01142	3.90733	3.57789	3.78778
AC003989.4	1.41488	3.3648	2.11543	4.45663	1.87921	2.37004	2.96123	2.34366	3.28998	3.61113	2.90936	2.76324	2.45469	3.43728	2.90019	3.27638	2.77916	3.03914	3.59842	2.77165	3.19963	3.33202	3.43063
AC004692.5	8.70482	8.49497	8.29477	8.81495	8.70913	8.74163	7.84349	8.09799	8.29753	8.40772	8.35683	7.93186	8.09499	8.17896	8.2294	8.43833	8.30935	8.44337	8.65995	8.75836	8.30263	8.17186	8.33907
AC004941.5	8.35472	7.21857	7.58918	7.57457	7.0592	7.45137	7.09882	6.77578	6.63294	7.13237	6.75346	7.29578	7.31799	6.9159	6.88329	6.92683	6.80879	6.84245	6.81856	6.71269	7.20181	6.85075	7.10537
AC005162.4	5.30148	6.53965	6.27667	6.57687	6.67211	6.19402	4.34502	5.54256	5.72064	4.81937	6.1706	4.5055	4.59859	4.72897	5.40096	5.37407	5.01558	5.02532	5.55123	5.51227	5.12234	5.13398	5.0882
AC005224.2	6.46396	6.71107	5.93844	6.56582	7.3058	6.74712	4.39493	5.75185	5.54596	5.61429	5.97339	5.21137	5.4564	5.66717	5.64993	6.1239	5.54019	6.18783	5.58364	5.12462	5.84062	5.71442	5.54316
AC005256.1	3.77204	4.65073	4.3242	4.5911	4.37739	3.95022	3.27005	3.63819	3.06232	3.48116	3.28327	2.93223	3.40355	4.1025	3.63345	2.80153	3.98565	3.50672	3.63244	3.79038	2.61081	3.94292	2.96836
AC005306.3	4.96078	4.98657	4.76096	2.31419	5.02446	5.52776	3.7582	3.85237	3.8793	3.1448	3.61676	3.40239	2.9892	3.41379	3.53718	4.09826	3.94375	3.87698	3.4962	3.1582	3.93771	3.83879	3.79806
AC005498.3	3.80284	4.56747	3.9119	4.31335	4.36623	3.74417	4.14383	4.34308	4.85667	4.46841	4.79908	4.66468	3.80128	4.58366	4.3035	4.61738	4.19265	4.38554	4.37958	4.37356	4.64289	4.4539	4.14318
AC005523.2	12.1946	9.85083	9.65936	10.068	9.65655	9.51305	7.2387	8.08836	8.02837	7.85595	8.11726	8.32255	8.72082	7.91024	8.47442	8.39805	8.75647	8.45107	8.19405	7.7157	7.91844	7.78633	7.60131
AC005523.3	5.02344	4.89091	4.59412	5.22991	4.99413	4.52321	3.99795	3.69444	3.59584	2.74339	3.73451	3.26386	3.68328	3.74063	3.34052	3.29407	3.09266	4.21194	3.27434	3.08976	3.66315	3.07798	2.75827
AC005537.2	0.0293325	1.06947	1.39648	2.27096	0.00307744	1.31383	0.0049111	0.650907	0.0111522	1.68085	2.18937	2.35355	1.91916	2.22199	1.66356	1.19858	0.00659174	1.53201	0.752431	1.93441	2.43929	0.0315977	1.45436
AC005592.3	4.30384	3.4622	2.95318	4.01857	4.07241	3.72877	2.6301	2.49274	3.86136	3.72543	3.90967	3.7337	3.03153	3.66518	2.60288	3.42439	3.18691	3.54455	3.94896	2.92816	3.425	3.45982	3.53159
AC005606.14	2.726	3.32167	2.4727	2.75501	2.85227	3.51177	2.63849	3.12763	3.53307	3.17969	3.06674	2.80667	2.53221	2.77053	2.6201	1.56087	1.74454	2.45948	2.2882	2.48744	2.24815	0.512417	2.5013
AC005785.2	4.40847	4.95984	4.13181	4.46804	4.64648	5.0756	3.69253	4.23555	4.32619	4.52247	4.40579	4.49003	4.09761	4.76814	4.53581	4.49975	4.33743	4.51835	4.13249	4.67327	4.56783	4.4983	4.44905
AC005838.2	5.18449	2.12669	4.7204	0.00472896	1.28285	3.0462	2.95051	3.14144	2.15246	2.62234	4.30102	3.41316	3.47826	2.41674	2.69335	3.18213	4.311	2.90115	2.10367	3.4406	3.11044	2.78084	2.94601
AC006026.13	5.38536	4.61618	4.57323	5.39659	4.86596	4.71511	3.76463	3.33493	3.90885	2.54357	3.42933	2.49564	3.60553	2.99697	3.68199	3.91227	3.72487	4.2191	3.48411	3.48684	3.75795	3.71102	3.1519
AC006129.2	3.41983	3.40238	2.54803	2.01528	2.81389	2.93618	2.4532	2.46046	2.65334	2.66255	2.52093	2.16567	2.79812	2.76022	2.3907	2.64434	2.74588	2.472	3.28872	2.67198	2.37366	1.32265	2.67415
AC006538.1	3.89385	4.27601	4.25209	4.81241	4.94241	4.40666	2.8497	3.97101	3.86446	2.96244	3.25087	2.38283	3.62197	3.83674	3.21391	3.68344	3.31348	3.83291	3.64587	3.71946	3.70261	3.76331	2.92997
AC007292.3	5.94678	6.02604	5.82052	5.86797	6.07171	6.27153	5.79985	5.99219	5.71553	6.08098	6.41732	6.16822	6.04759	6.36228	6.2397	6.0456	6.05898	6.06563	5.85763	5.83678	6.21137	5.8455	6.1713
AC007349.5	2.52198	3.31126	1.3197	0.0161276	2.20253	1.33224	1.56493	2.88256	2.33013	2.78245	3.20818	2.87628	2.55167	3.12165	2.68044	3.09029	2.39746	2.37049	2.93939	2.25033	2.53988	2.37105	2.76005
AC007362.3	3.83387	3.99877	3.79887	3.1637	3.28317	2.8353	2.39942	2.99116	2.5807	2.79266	2.94373	2.51515	2.89477	3.27904	2.43242	3.03076	2.53102	2.89113	2.8977	2.45018	2.68868	2.49698	2.84719
AC007365.3	6.15028	6.09824	5.88725	5.66408	5.90373	5.92895	5.17922	5.26756	5.26202	4.69297	5.12953	4.85587	5.44025	5.08146	4.64699	5.19216	5.05157	5.36162	5.0676	4.99721	5.33446	5.12931	4.9338
AC007389.3	4.83492	5.69906	4.40448	5.43778	5.55704	5.42307	4.87054	4.92184	5.18965	4.89656	5.6429	4.94783	4.8007	5.91806	5.19309	5.66716	5.04483	4.80885	5.10596	5.12644	4.73545	5.41048	5.11273
AC007401.2	4.63639	4.3282	1.32275	4.41766	4.04522	4.10743	3.68996	3.25964	0.0252582	3.44506	3.08151	3.03237	4.05379	3.24446	1.75962	3.07675	3.14607	2.5904	2.95391	1.87433	3.66075	3.84894	3.43544
AC007680.2	1.6335	2.84378	0.558371	2.19092	0.0201501	0.00430591	1.67439	1.24714	2.72257	3.05684	0.990266	2.14039	2.07291	2.40895	3.0298	0.728419	0.0188608	1.18379	0.696889	1.84898	2.6551	1.9526	2.64415
AC007787.2	0.109268	4.66115	4.46102	3.76451	4.57189	4.27904	3.14034	3.82979	4.12622	4.65164	4.32283	4.39869	3.60343	4.69015	4.0386	3.35726	3.76635	3.84854	3.69085	3.74349	4.22662	3.85504	4.05025
AC008088.4	3.80114	3.38217	4.25616	3.64505	2.48906	3.02615	3.8544	3.48137	4.14042	3.16338	3.79701	3.64248	3.62773	3.58167	3.60257	3.38453	3.22228	3.22243	3.76692	3.08881	3.48183	3.49825	3.59475
AC008746.12	2.88063	3.16989	2.80875	3.81428	4.17826	2.75593	3.28977	2.76166	3.27268	3.14246	3.60497	3.13589	2.06095	2.70919	3.81652	3.03821	2.68571	2.36197	3.3718	2.95651	3.16693	3.43494	2.9853
AC008753.4	4.10577	3.77705	3.65427	4.63176	4.25753	4.72917	4.31102	4.37959	3.92428	2.72459	3.63609	3.33446	2.7712	4.05362	3.73057	3.72876	3.25822	3.58106	3.58429	4.09205	3.90558	3.51097	1.10935
AC009120.6	6.46918	4.44668	5.40738	5.16217	4.9593	5.31953	5.22767	5.44902	5.11057	5.54623	5.31895	5.45116	5.60208	5.10235	5.33329	5.19174	5.27212	4.64714	5.29024	5.51846	5.46167	5.47419	5.13386
AC009133.15	3.64759	4.23814	4.37041	3.54243	3.77668	3.5842	4.12305	4.12191	4.27685	4.47815	4.2525	4.43129	3.86292	4.49568	3.74252	4.02159	3.67264	3.78323	4.25964	4.1316	3.90085	4.06439	4.11795
AC009502.4	4.9075	5.53667	5.11889	4.68738	5.09811	4.88707	4.27038	4.9531	4.88242	5.09519	5.09511	5.2607	5.04935	5.09313	4.99482	5.1326	4.98896	4.952	5.09238	5.07399	5.1384	4.61675	5.06668
AC010145.4	3.27884	4.27795	4.56987	2.70748	4.15176	4.43918	1.98155	3.31811	2.14754	3.04004	3.73879	2.32188	3.075	2.65105	2.7834	2.64482	1.88551	2.51506	2.20469	1.94171	1.89055	2.39944	2.73781
AC010524.4	4.41385	5.46634	5.26953	5.04238	5.80646	5.72042	4.93396	5.08559	5.04274	4.4215	5.657	4.56869	5.3701	5.17892	5.54587	4.66083	4.15555	4.36962	5.03846	5.37914	4.3689	4.4719	5.1178
AC012065.7	3.33412	4.38549	4.06861	4.6003	4.8195	3.72734	3.82418	3.92434	4.45059	4.84089	4.85856	4.95275	4.74777	4.51329	4.32481	4.13244	4.42503	3.70696	4.11524	4.23456	4.62035	4.12243	4.41769
AC012360.6	4.29728	4.06009	2.52871	2.49621	3.5975	0.0235307	3.16843	3.5434	3.49673	2.17432	3.37023	3.32737	2.69446	4.10686	3.0717	3.93921	3.33725	3.60583	4.08698	3.96085	3.29528	3.90021	3.85344
AC012499.1	2.98781	2.94746	2.52207	3.45274	2.76206	1.91234	2.8275	2.19841	2.65356	2.29164	2.71192	3.13584	2.83875	1.97159	2.51671	2.16121	3.0566	3.44278	3.05123	1.76573	2.24454	3.38125	2.22142
AC012531.25	1.86913	3.89891	3.12283	2.37795	3.7789	0.00681702	1.76926	1.79504	2.86784	2.88314	1.54448	2.60072	2.64562	2.62068	2.64395	2.53762	2.40227	1.44404	3.25214	2.63648	2.11306	1.65597	2.58151
AC013463.2	2.36013	3.51169	2.49883	3.51539	2.21714	3.66159	2.74991	2.35688	3.00646	3.23484	3.05531	2.22889	2.85722	2.69025	0.0215443	2.87021	1.86705	1.85709	2.87373	2.45458	3.01478	2.57187	3.5553
AC013733.4	1.10789	2.07105	0.575157	1.06944	1.90022	2.03219	1.5333	1.90224	2.00774	0.314479	0.00497457	1.37478	2.36335	1.20386	1.55356	0.00424117	0.481095	0.832065	1.25143	0.00264003	1.36427	1.66464	0.00809026
AC016831.7	3.4935	4.75035	3.92666	4.89661	3.75464	3.70088	2.42619	3.62057	3.1548	3.76074	3.69167	4.02682	3.01696	3.15283	3.53341	3.78163	3.1619	3.90499	3.87636	3.25095	3.38269	3.68816	3.10475
AC016999.2	4.86954	5.38164	4.97711	5.4097	5.63699	5.2125	3.59639	5.06173	4.67824	4.59548	4.90442	3.89978	4.47083	4.32215	4.54277	4.56437	3.99728	4.80785	5.01964	4.1867	4.42466	4.25619	4.43112
AC017002.2	3.93184	4.43255	3.61443	3.98169	4.70592	4.39202	4.57092	4.60055	4.58181	4.67664	5.21694	4.83284	4.69314	5.45784	5.14801	4.97287	4.62468	5.53054	4.95213	5.07406	4.81748	4.63586	5.03139
AC017104.6	3.27225	3.6156	3.56452	2.79532	4.03835	3.97324	5.84049	5.91131	6.38521	6.12557	5.75366	6.17557	5.91344	5.95245	6.12715	6.10493	5.87424	6.01974	6.69714	6.3067	6.09733	6.18879	6.04962
AC018755.16	6.22046	5.95459	6.07512	5.81802	6.16455	6.27921	5.95168	6.06553	5.74641	5.35602	5.73825	5.52991	5.22655	5.59028	5.86105	5.80835	5.83186	6.10682	5.72444	5.91627	5.96212	5.72591	5.34633
AC018755.17	1.16012	2.7838	3.02138	3.12241	3.61085	2.85933	3.20206	2.70179	3.7644	2.99599	4.07829	3.69211	2.84174	4.08888	3.49226	3.48169	3.08809	3.53226	3.43699	3.08511	3.45336	3.31782	3.67628
AC018766.6	3.80127	3.17841	3.89606	3.60633	4.0606	3.09803	3.24592	3.60746	4.18558	3.86368	4.0775	4.04893	3.59391	3.79113	3.84746	3.66808	3.21157	3.82733	3.532	3.70307	3.74993	3.40142	4.21703
AC018816.3	5.33015	0.477993	3.1028	3.61267	3.51562	4.67258	4.87111	4.33224	4.93867	4.37834	4.6878	4.34453	4.85885	4.78677	4.44461	4.76035	4.56538	4.04573	4.03022	5.29652	4.72406	4.85394	4.32429
AC024560.2	4.36744	4.21755	4.91598	5.08511	5.98848	5.70895	5.17846	4.90678	4.87416	6.38406	5.08789	5.68664	4.9883	5.64526	5.90526	5.68069	4.9977	5.40794	5.36135	5.60635	5.25147	5.96425	5.48051
AC025442.3	3.98665	4.49413	4.05318	4.59	4.6364	4.23167	3.26832	4.03874	3.98994	3.65707	3.67237	3.37823	3.36802	3.82601	3.94727	3.86542	3.71068	3.89241	4.17608	3.66834	3.68991	3.77008	3.89198
AC064852.4	4.75352	5.40626	5.09037	5.14488	5.38399	5.40602	4.14427	3.84123	3.52878	3.04173	3.89119	3.22839	3.3521	3.37092	3.90978	4.25516	4.0376	4.11866	3.83662	3.92801	3.23992	3.95893	3.84267
AC067956.1	4.25956	3.39991	2.77959	3.77466	3.58257	3.5688	3.92702	3.76378	3.93799	3.87581	4.40029	4.3072	4.03512	4.72493	4.1811	4.16962	4.44752	4.18104	4.32482	4.6212	4.64479	4.21077	3.91032
AC068039.4	8.49584	7.74379	7.74773	7.7357	7.64301	7.91532	7.53271	7.97451	7.53359	8.60745	8.38609	8.25446	8.45296	7.87111	8.33701	7.91585	8.08794	7.94902	7.80067	7.89836	8.57482	7.70398	8.10887
AC068138.1	0.762759	4.62998	3.04855	4.08546	4.45158	3.92259	3.4795	2.98307	3.35846	3.35894	3.83212	3.21671	3.12694	3.49673	3.50514	3.5453	3.67327	3.42692	2.78779	3.36479	3.83835	3.61161	3.57697
AC068831.3	1.8079	2.7612	3.08652	1.99631	2.19198	0.628569	2.46745	2.37608	1.88911	2.72996	2.55309	2.5899	2.57291	2.80051	2.28132	2.88811	1.91288	2.41564	2.48847	2.25092	3.10622	1.71635	2.55373
AC073283.7	2.428	2.12567	2.54496	3.49255	1.68831	0.00154393	2.97198	3.00079	3.56929	3.84168	4.30693	4.32767	2.63492	3.13303	3.3262	2.93579	3.79094	3.60198	1.96378	3.73849	3.79896	3.20932	3.63238
AC073321.4	6.50333	5.80927	6.29335	6.52028	5.83905	6.74131	5.73742	5.68438	5.97549	5.04312	6.22532	5.25594	5.56655	6.3105	5.85723	6.21229	5.7874	5.65524	5.7079	5.2949	5.5049	5.75168	5.77446
AC074212.6	3.69625	4.34176	4.53713	3.65849	4.40137	4.07956	3.87464	3.55922	3.37807	3.30117	4.24873	4.03567	3.96408	4.28102	3.01771	3.61223	3.93126	3.42136	3.87423	4.13227	4.28936	4.11808	3.73876
AC079305.10	4.59919	4.36138	4.06386	3.89339	4.38601	4.13668	4.81882	4.84181	4.76003	5.14523	5.1147	4.87312	4.2135	5.06646	4.27906	4.52615	4.78438	4.82446	5.23297	5.48719	4.60227	4.89825	4.77015
AC079741.2	2.50533	3.31891	2.74086	2.94186	3.26013	2.97248	3.05357	4.14685	3.88443	3.10322	3.87238	3.72765	3.41648	2.43163	4.27113	2.80638	2.80387	2.13268	3.86386	3.63847	2.30824	3.05332	3.50102
AC079767.4	3.06758	4.42323	4.8246	3.30972	3.93635	4.16733	4.26003	3.71375	4.49777	4.4272	4.25083	4.20336	4.36828	4.49493	4.54988	4.06268	3.58654	3.68371	4.44315	3.36149	3.98212	4.08885	3.96164
AC079807.4	1.43979	0.016203	2.01811	3.04552	3.84341	1.86192	2.93122	3.4578	3.16821	4.07007	3.57217	2.64283	3.56546	3.816	3.61157	3.73232	3.71582	3.68405	3.33344	3.22814	2.49488	3.74174	3.75117
AC083843.1	5.43552	5.75649	5.35599	4.94939	5.33609	4.77188	4.38421	5.71004	5.44453	4.79595	5.49497	4.89717	4.98647	4.58114	5.05035	5.08908	5.22975	4.93138	5.08888	5.03178	5.27478	5.57171	4.99914
AC083949.1	3.5845	3.37663	4.43761	3.7191	3.35512	4.08999	3.75012	3.1814	3.52797	3.19192	3.6903	4.31559	4.09805	3.57644	3.35147	3.24311	3.50508	3.16359	3.94727	2.45387	3.9105	3.72265	3.72496
AC084219.3	1.81524	2.50482	2.11298	3.51407	1.55989	3.31949	1.65027	3.0216	2.74012	3.19559	2.92444	2.90438	3.17777	2.98781	1.29685	2.93602	2.12781	3.14202	3.49184	3.4381	2.51234	2.86175	3.12928
AC087501.1	4.04716	4.07515	3.71611	4.08077	4.05443	3.77003	4.07328	4.18734	4.61174	4.20651	4.90766	4.51092	4.67079	4.90623	4.57787	4.23572	4.37866	4.15747	4.60281	3.59704	4.52856	4.08788	4.29461
AC090627.1	0.083817	0.00102277	0.00121618	0.00232675	1.77919	0.748315	0.890919	0.263132	1.04185	0.54184	1.64479	1.79623	0.828285	0.0206279	1.82571	1.20059	0.953507	0.519185	1.13132	0.004204	0.630841	0.480125	0.00190134
AC091133.1	5.78672	4.91537	5.18587	5.28037	5.21929	5.15898	5.01184	5.15457	4.96746	4.30467	4.52184	4.18275	4.96704	4.64703	4.56504	4.82659	5.38066	4.95514	4.87416	5.27537	5.02239	4.84117	4.98473
AC091633.3	1.76538	3.0336	2.94015	3.55076	0.00866649	1.54566	2.79877	3.34975	3.02987	1.70682	2.417	2.87546	1.38009	2.46542	2.75632	3.46598	2.72634	1.78936	2.64657	3.31177	1.80352	2.94431	2.19464
AC092192.1	2.3741	3.82886	3.78974	0.049454	3.6493	2.92784	3.14801	3.4059	3.38497	3.75273	4.58889	3.33015	4.17524	4.44535	4.23403	3.51264	3.93261	3.51854	4.06017	3.62156	3.32355	3.37686	3.45818
AC092620.2	4.68399	4.62625	4.58514	3.25731	3.38339	4.34181	5.70224	5.52971	4.92779	5.78053	5.26013	5.33999	5.66712	4.87995	5.06923	5.3053	5.67429	5.42225	4.99066	4.95632	5.36838	5.27326	5.69822
AC092660.1	4.94752	4.72283	2.69343	4.53511	3.22698	2.9451	4.06971	4.37245	3.92308	4.52873	5.04297	4.47481	4.82801	4.01908	4.49958	4.61451	4.3918	3.94369	4.38339	4.36094	4.99948	3.69726	4.83142
AC092667.2	3.64071	2.30855	2.87226	1.96694	2.31068	3.89631	3.39357	3.0028	3.8515	4.3628	3.50375	3.79158	3.35915	3.68583	3.51375	3.85619	3.38879	3.48106	3.95592	3.863	3.61202	3.91436	2.8531
AC100830.4	3.96756	3.62878	2.92751	4.27195	4.17481	2.50693	3.37638	4.10486	4.00745	3.60967	4.2059	4.03339	2.66799	4.22162	3.82332	3.94592	3.6428	3.42897	3.58677	3.63657	3.51138	3.85816	4.22565
AC104667.3	3.44566	3.60089	3.65689	0.0109423	3.39239	3.31638	0.962256	1.07706	0.395916	1.63902	1.84985	0.915544	2.31577	2.14962	2.5259	2.74541	2.55215	2.11085	2.48447	0.08731	1.29952	0.763712	2.73425
AC106801.1	7.24449	8.14052	8.13517	7.67994	7.62945	7.49287	3.88982	6.80674	6.51272	4.36915	7.66679	6.67171	7.23465	7.36228	6.9861	6.73431	6.20668	6.71633	6.70626	6.99491	7.91227	6.33495	6.52705
AC108056.1	2.57978	0.504968	2.98127	2.32341	1.45714	3.20529	3.02069	3.22088	2.76636	2.51537	3.48852	2.52239	3.1657	2.43676	2.6887	2.46493	2.38174	2.45257	2.95419	0.00431452	2.55891	2.3775	2.83819
AC112198.1	3.79676	4.47552	4.95457	4.27278	4.80134	4.85355	4.11049	3.92172	4.08507	4.26974	4.93954	4.49943	4.17047	4.36241	4.66809	4.25833	3.57198	4.14951	4.57296	4.16416	4.43151	4.30927	4.45018
AC114730.11	0.00417782	2.07214	2.25751	3.32309	3.42385	2.33773	1.79499	2.12803	0.729254	2.82677	2.16068	1.61324	2.29454	3.2419	0.00349574	2.14666	1.81026	2.79945	1.15264	1.40782	0.72808	0.00476521	1.55771
AC114752.3	5.18549	4.43774	4.16339	4.68497	5.28846	4.80908	3.64247	3.53884	4.40852	3.67177	4.12563	3.86955	3.3831	4.32842	3.93712	3.6378	3.34421	3.9062	4.10102	3.7485	3.84736	3.4589	3.69055
AC124997.1	0.0122089	3.58737	2.88101	1.49788	1.73833	0.104366	2.14165	1.82517	2.60727	2.44694	2.125	0.348753	2.05053	1.969	1.47384	1.16418	1.88527	1.61502	2.38881	0.587283	2.81429	1.67035	1.94105
AC136289.1	2.77119	4.41956	3.37783	2.46793	3.35671	3.29566	3.68761	2.95497	3.58415	3.56437	3.95285	3.85332	3.43666	3.88542	4.15936	4.18875	2.99719	3.52807	3.99821	3.85613	3.62937	3.32009	3.68589
AC139100.3	1.55529	4.39358	4.18753	2.69966	3.40141	3.45241	2.88861	2.5713	1.06488	1.67106	1.20887	2.70832	2.12276	0.879531	1.19753	2.78317	1.58712	1.0113	2.59923	0.885065	2.04388	2.05535	1.2704
AC141928.1	2.93075	3.96665	3.70537	3.63749	3.67598	3.23897	3.92499	3.47466	4.11958	4.29636	4.24367	3.87278	3.48092	4.09593	3.94339	3.97448	3.76553	3.88172	3.97368	4.03103	4.16228	3.69174	3.63679
AC144652.1	3.81449	2.83649	3.58799	3.58011	2.92846	3.5107	4.58387	5.16941	5.00989	4.9476	4.85818	3.97687	4.66482	4.71813	4.6776	4.42302	4.23653	4.12792	4.47316	5.4658	4.12309	5.11339	4.64335
AC145343.2	1.79772	4.34684	3.62714	4.47753	4.40098	3.72399	3.8483	3.68545	3.64619	3.14157	3.64621	4.00899	2.78477	2.25192	3.80974	3.92585	2.92301	3.01961	2.94862	3.65129	3.0348	3.7045	4.04433
ACAA1	8.36652	8.48056	8.15691	8.55446	8.47451	8.58793	7.90512	8.01518	7.90631	7.58677	7.69137	7.69385	7.90909	7.88158	7.95127	7.9648	7.87467	8.25468	7.80492	8.24149	7.8202	7.83614	7.81108
ACAA2	9.10494	8.88241	8.56655	8.58201	8.77308	8.58368	8.35779	8.55809	8.48441	8.30913	8.12348	7.69694	8.37975	8.5014	8.50116	8.71744	8.69997	8.85068	8.4522	8.76726	8.57569	8.42542	8.054
ACACA	5.92945	5.43424	5.77345	5.70471	4.86301	5.46129	5.98947	5.05439	5.46928	5.19448	5.00978	5.48321	5.8725	5.03999	5.77907	5.10315	5.48981	5.16535	4.72066	5.24965	5.08221	5.38664	5.48288
ACACB	8.92811	8.33981	8.5229	8.4061	8.04215	7.80949	7.37307	6.68423	6.6325	6.77857	6.72605	6.77979	6.89081	6.70259	7.34552	7.23764	7.1351	7.24752	6.76484	6.58418	7.26243	6.77666	6.97116
ACAD10	5.05857	5.44205	5.03481	5.09448	5.51269	5.14998	4.34829	4.53607	4.93571	4.25429	4.55504	4.30694	4.43643	4.35432	4.78131	5.03656	4.9553	4.74748	4.6971	4.63937	4.56322	4.57373	4.33289
ACAD8	8.81033	8.60137	8.51014	8.8768	8.20418	8.86799	7.65415	7.58861	7.86253	7.54444	7.83515	7.66876	7.62995	7.6292	7.61711	8.02816	7.69814	8.27446	7.82391	7.92071	7.74517	7.98926	7.76899
ACAD9	8.0202	7.80856	7.63949	8.01393	6.70717	7.61781	7.80344	7.31999	7.54166	7.19381	7.27468	7.50027	7.44206	7.51294	7.44349	7.58062	7.65172	7.25032	7.22391	7.87546	7.22258	7.32079	7.27051
ACADL	6.05926	6.08616	6.01913	6.01659	5.89169	5.81107	5.29056	5.59891	5.48727	5.55438	5.56638	5.39024	5.13484	5.07362	5.07842	5.52236	5.68161	5.4532	5.33494	5.39892	5.30091	5.18107	4.97067
ACADM	12.2194	11.9243	11.5603	11.8628	12.0147	11.7323	10.0615	10.5639	11.2268	10.3706	11.2058	10.4127	10.4094	10.2047	10.5439	10.9663	10.9014	10.4906	10.6572	10.5754	10.8276	10.5219	10.5564
ACADS	8.44682	8.9244	8.50051	8.90375	8.63764	8.09472	6.88493	7.78117	7.87154	7.08102	7.42727	6.69485	7.23591	7.10513	7.40122	7.95882	7.81823	8.17981	7.80798	7.7569	7.67356	7.2043	6.97562
ACADSB	9.79179	9.24427	9.16405	9.21688	8.98788	9.20619	7.75269	7.78244	8.00436	7.61672	7.85236	7.50865	7.81028	7.63771	7.65259	8.20129	8.22546	7.5909	8.03061	8.13002	7.79635	7.85196	7.89702
ACADVL	11.6421	12.0782	11.7988	11.9689	12.0915	11.8887	10.3152	10.8632	11.0645	10.4941	10.8188	10.1164	10.4603	10.3816	10.6379	11.0436	11.1704	11.1496	10.5733	10.5769	11.0639	10.6848	10.4834
ACAN	5.22721	4.69654	4.66974	4.72605	4.5322	4.93945	5.49676	5.16288	5.65884	5.41657	5.34268	5.36384	5.6505	5.63112	5.54343	5.1824	5.46192	5.54919	5.50045	5.07504	5.57393	5.39692	5.35627
ACAP1	4.77251	5.31583	5.11635	5.62652	5.31097	5.06013	4.62402	4.54217	4.43466	4.20654	4.64943	4.33898	4.23505	4.69506	3.99636	4.5873	4.56632	4.79307	4.57235	4.65843	4.75451	4.60279	4.13543
ACAP2	6.16373	5.9034	6.14656	6.31485	6.2683	6.16532	7.1653	6.8882	6.87294	6.9778	6.82173	7.0525	6.99561	6.73048	7.08581	6.94782	7.14843	6.72184	6.99341	6.80138	7.01637	6.964	7.08127
ACAP3	6.63978	6.42574	6.6455	6.57795	6.40711	6.10031	5.95037	6.2466	6.00165	5.87096	5.4255	5.81895	5.87196	5.71652	5.76352	5.73335	5.7873	5.93527	5.30337	5.52414	5.53514	5.83344	5.75277
ACAT1	11.1439	11.3079	11.1773	11.0989	11.1368	11.093	9.19987	9.50739	9.89015	9.17988	10.0563	8.81196	9.30616	8.93883	9.31053	10.2394	9.89993	9.87291	9.87674	9.4254	10.0164	9.57676	9.3629
ACAT2	7.55621	7.44078	7.88968	7.98312	7.27355	7.59554	7.88697	7.56552	7.26714	7.33221	7.72669	7.18654	8.05597	7.31009	7.3034	7.45277	7.37067	7.41258	7.61031	7.63781	7.11289	7.34439	7.37622
ACBD3	8.99154	8.06663	8.2321	8.29631	8.12376	7.91987	7.71687	7.80379	7.85613	7.96923	7.8603	7.89483	7.75525	7.97768	7.6178	7.99242	7.70677	7.81747	7.98547	7.95223	7.80487	7.73779	7.86934
ACBD4	5.97363	5.09586	4.80397	5.3994	3.55566	4.93414	5.81328	5.58677	4.99992	5.13227	4.60519	5.32375	5.71542	5.21388	5.39399	4.89139	5.50687	5.65767	5.21097	5.28295	5.48484	5.32605	5.20667
ACBD5	9.88992	9.1659	9.08863	9.1717	9.11711	9.13038	8.22681	8.00462	8.10681	8.08541	8.41583	8.24784	8.21987	8.3223	8.07508	8.56735	8.33575	7.97174	8.36543	8.33855	8.38597	8.15024	8.32834
ACBD6	7.63888	7.40341	7.6257	7.54888	7.21828	7.51155	7.50627	7.53127	7.11248	7.34543	7.14579	7.2264	7.35076	7.28564	6.98939	6.96541	7.17053	7.24233	7.17612	7.50518	6.95914	7.0987	7.08569
ACCS	3.92128	4.76153	5.21692	6.26531	5.19715	5.86234	6.45182	6.3122	6.06663	6.11796	5.93635	5.72385	6.49732	5.89413	6.0054	5.48916	6.27374	6.03538	6.47343	6.08661	6.58595	6.42523	6.02199
ACD	6.60622	5.78898	6.08324	6.24916	5.84033	6.19265	6.4535	6.23886	6.0611	6.27086	5.76358	5.97208	5.92659	6.11209	6.02869	6.11985	6.25819	6.02695	6.21515	5.7995	6.23912	6.15688	6.07185
ACE	5.50704	5.24279	5.80661	6.23333	5.87233	5.74379	5.63327	4.95094	5.18743	4.52285	5.18177	4.67498	5.01774	4.85511	4.47892	5.31977	5.29674	5.52787	4.83283	4.72309	5.07546	5.12727	4.95227
ACE2	2.50477	2.34984	0.210894	3.37324	2.94624	3.06338	2.43365	3.00957	2.99714	3.07501	3.5846	3.10526	3.75443	3.07241	3.38316	2.45632	3.24289	3.19634	2.99231	3.25242	3.67187	3.1964	2.68798
ACER1	5.68946	5.79712	5.44781	5.59377	6.08334	5.77158	5.86156	5.68643	5.91484	6.57266	6.37544	6.05991	6.46785	6.50334	5.8347	5.62942	5.8266	5.94135	5.79385	5.84933	5.96679	5.69661	6.02919
ACER3	5.19795	5.11337	4.90917	4.60721	4.8953	5.27468	6.4269	6.03725	6.07577	5.93028	5.58184	5.99413	6.27907	5.93943	6.0517	5.75251	6.30975	5.81521	5.81249	5.90174	6.01287	6.0833	6.18209
ACHE	7.9741	8.99062	8.91021	9.53575	9.15738	8.17429	6.91168	7.2676	7.06596	6.55388	6.77086	6.54798	6.52147	7.04031	6.80623	6.87652	6.48832	7.52314	6.99654	6.7623	6.90908	7.33793	7.35146
ACIN1	7.74683	8.4842	8.35345	8.33661	8.36257	7.97937	7.43	7.16972	7.28799	7.3918	7.19347	6.92899	7.29271	7.15598	7.13075	7.44194	7.12711	7.66047	7.22878	7.34458	7.21419	7.4457	7.25069
ACKR1	5.59711	5.34685	6.49293	6.17855	5.09978	6.28362	8.82146	7.81493	8.05488	7.78729	6.93337	7.64437	7.72132	7.75536	7.28183	6.95526	7.44801	7.63129	8.0077	6.89534	7.13566	8.08455	7.82779
ACKR2	3.79763	4.5326	4.22192	4.17376	4.30398	3.84673	3.60573	3.91674	4.10929	4.3743	4.42099	4.18358	4.22042	4.34158	4.17476	3.54313	3.78425	4.05563	4.22747	4.20681	4.06586	3.93713	4.05296
ACKR3	8.13606	7.32175	7.50149	7.35908	7.57852	7.64186	8.44792	7.52403	8.31975	8.56035	7.3759	8.56032	8.18173	7.49935	8.21092	8.65323	8.30103	7.81536	8.10065	7.95623	8.65894	8.34281	8.66772
ACKR4	3.01372	4.40927	4.67629	4.76998	4.27407	4.20073	4.39836	3.33629	3.89547	5.17667	4.20795	4.20374	4.20015	4.2804	4.37404	3.81908	4.14704	4.08665	3.97869	4.01261	3.9374	4.2995	4.77579
ACLY	6.95436	6.7677	7.069	7.01708	6.72598	7.30078	7.59245	6.97804	7.61333	7.11539	6.9405	7.4341	7.5126	7.19877	7.1537	7.14932	7.06232	7.26182	6.91051	7.107	6.98054	7.29338	7.52033
ACMSD	2.40453	2.79385	3.31909	3.21821	3.94409	3.2364	2.24994	3.17088	2.8425	3.20616	3.64915	2.83519	2.99438	3.09243	2.07833	3.37219	3.03968	2.08764	2.41214	2.46055	2.90914	1.84963	2.83441
ACN9	8.20864	7.91248	7.52209	7.83932	7.89523	7.86013	7.56638	7.85884	7.95523	7.42973	8.2515	7.87375	7.30049	7.90971	7.60887	8.26084	7.92321	7.80354	8.02626	8.01221	7.84096	7.87779	7.52933
ACO1	7.29461	6.95483	6.89469	7.4321	6.9134	7.12812	7.53005	6.70311	7.01833	6.84055	6.58847	6.92128	7.1918	6.63768	7.00557	6.59976	6.55564	6.885	6.56603	6.63254	6.57702	6.77178	6.90781
ACO2	10.9511	11.2429	11.182	11.3422	11.3795	11.1055	8.98032	9.52537	10.12	8.75668	9.45286	8.60921	9.20662	9.4045	9.62539	10.1705	9.71647	10.0617	9.7973	9.31897	9.7411	9.5148	9.40092
ACOT11	6.04921	6.65195	5.74568	5.75203	6.08911	6.29163	4.67039	5.33414	5.18803	5.20843	5.00167	5.23812	5.26723	4.49298	5.78584	5.57769	5.14027	5.86677	4.72221	5.05235	5.15596	5.22377	5.29028
ACOT12	2.15498	1.27806	1.15754	3.35285	1.70997	2.06877	2.24991	2.78535	2.21747	2.78335	2.81134	2.70239	2.19304	2.48405	2.45318	2.54362	1.79675	2.97247	2.80789	1.66622	2.3252	2.39001	1.29888
ACOT13	10.068	9.78864	9.67301	9.80435	9.40061	9.7642	8.88863	8.65692	9.04179	8.70518	8.78948	8.98057	8.78119	8.94562	8.72169	9.1111	8.57537	8.84489	8.9133	8.80667	9.01621	8.8989	8.80367
ACOT4	4.36677	4.65419	3.83506	4.37552	4.5882	4.99382	5.31159	4.62092	5.25535	5.16034	5.3579	4.7036	5.15518	5.32877	4.78479	5.33562	5.24412	4.75521	5.35153	5.22779	4.90285	5.18992	4.92978
ACOT6	0.00695425	3.16297	0.431648	2.19194	0.00454349	1.04568	2.2954	1.83058	1.42135	1.96772	1.54228	1.53706	2.52702	1.19384	1.85731	1.69092	1.71231	2.19285	2.56876	2.01679	1.79503	1.75166	0.0444545
ACOT7	4.48274	4.69404	4.93377	4.47465	4.66411	4.42938	5.53278	5.78975	5.53852	5.03904	5.05953	4.87906	5.21614	5.51823	6.37258	5.66665	5.98412	5.77653	5.42219	5.92931	5.23601	5.32396	5.35518
ACOT8	6.61472	6.72576	6.41701	6.79	6.84274	6.68709	5.88971	5.62299	6.09798	5.47521	5.58948	5.8265	5.39129	5.64788	5.77383	6.0304	5.85428	5.95854	5.71254	5.69361	5.65638	5.63403	5.76458
ACOT9	8.53486	7.39822	7.83987	7.88808	7.74413	8.48217	7.75164	7.76967	7.60748	7.82336	7.73515	7.97873	7.3921	7.82815	7.87446	8.01088	8.40927	7.67613	7.37946	7.59973	7.5466	7.62941	7.87501
ACOX1	7.40454	6.99092	6.81126	7.03539	6.794	6.71377	5.93083	5.76507	6.26163	5.81169	6.04894	6.01529	5.82878	5.63488	5.88708	6.2826	5.96658	6.14623	5.9736	5.64769	6.17101	5.89248	5.66161
ACOX2	8.79479	7.75654	7.34242	8.12312	6.93418	7.39379	7.16952	6.71794	6.82515	6.61739	6.38428	6.93124	6.59094	6.38108	7.06249	6.56721	6.49756	7.05083	6.72207	6.9011	6.83882	6.99865	7.18853
ACOX3	5.93797	6.45288	6.33543	5.93247	6.33815	6.44144	5.26028	5.88697	6.0702	5.82132	6.0212	5.52065	5.58959	5.93586	5.93989	6.11683	5.81858	5.95253	5.96616	5.81316	5.63881	5.8824	5.85643
ACOXL	4.63123	4.43757	4.03673	3.56708	4.31198	4.61713	4.56688	4.39271	4.29761	5.34311	5.28686	5.0483	5.44934	4.85751	4.97576	4.07239	4.61752	4.2999	4.49419	4.4172	4.6674	4.08143	5.08906
ACP1	9.30211	8.77501	8.73896	8.83631	8.52142	8.63744	8.20622	8.252	8.41608	8.32109	8.34092	8.26623	8.17528	8.19775	8.15173	8.71313	8.22684	8.32981	8.60769	8.23455	8.20149	8.33369	8.16421
ACP2	7.46587	6.67405	6.59461	7.38988	6.81437	7.18519	6.85857	6.93382	6.74147	6.88426	6.79872	6.75948	6.91609	7.17458	7.22884	6.92735	6.87996	7.25787	6.72374	6.88362	6.78666	6.87199	6.97877
ACP5	2.39725	0.136867	0.00352237	0.0115632	3.674	2.70625	5.82344	6.53152	5.79966	5.9488	5.39042	4.77401	6.00344	6.6483	6.78138	6.25198	7.15055	6.48108	6.20627	6.99834	5.61304	5.91567	5.88255
ACP6	4.86097	5.95683	5.85029	6.05077	5.9813	5.67859	5.83014	6.10112	6.04574	5.83607	5.87706	5.74481	5.87101	6.18279	6.03	5.64355	5.30902	5.9709	5.53667	5.84021	5.70098	6.17558	5.67303
ACPP	3.19854	2.69217	1.92255	3.24251	2.77984	2.76354	3.23763	2.57766	3.14863	2.59067	2.47352	2.61584	2.82975	2.86033	2.9302	2.7444	2.66297	2.59498	2.55071	2.37057	2.96737	2.39909	2.87304
ACPT	4.3796	5.1489	5.1668	5.0465	5.1325	4.25082	4.14764	4.60633	5.00823	5.12169	5.23404	5.20579	5.0375	5.20327	5.40761	4.85097	4.57324	4.6187	5.4723	5.16036	4.78807	4.68433	4.80904
ACR	6.11783	5.55828	5.82222	5.70356	5.76608	6.42561	5.96081	6.02733	6.41853	6.15622	6.40851	5.98087	5.87281	5.98631	6.23565	5.78568	5.99154	6.37813	6.32438	6.20403	6.28675	5.99583	6.35433
ACRBP	4.18264	4.5505	4.19911	4.01981	4.00554	4.29148	4.11653	4.16841	4.09154	3.89999	4.14029	3.98415	4.11434	4.49451	4.3151	3.85754	4.29372	4.32182	3.83727	3.9595	4.19442	3.9484	3.32607
ACRC	5.74694	5.53083	4.96981	5.25924	5.94588	5.60626	5.5881	5.99366	5.13434	5.20126	4.94042	5.25899	5.5341	5.06188	5.42229	5.57447	6.0302	5.37111	5.09111	5.45299	5.93626	5.52435	5.50475
ACRV1	4.73092	5.33355	5.02096	4.69651	5.09326	5.25014	4.92393	4.99738	5.0288	5.08779	5.54155	5.09815	5.02923	5.4241	5.15486	4.98778	4.73809	4.81381	5.1057	4.89505	4.78325	4.93025	5.05309
ACSBG1	2.24818	4.19244	4.01224	3.74047	3.81205	3.30153	3.06208	3.29479	3.13512	2.48326	3.39236	2.72195	3.40116	2.99364	2.74447	3.40424	3.22965	2.37174	2.88619	2.99527	3.00894	2.5755	2.9255
ACSBG2	3.78128	3.24781	2.65396	2.82331	3.14497	4.02879	3.17684	3.84511	3.931	4.00562	3.9603	4.16154	3.56355	3.5624	3.89861	4.20897	3.76574	3.36919	3.39325	2.61187	4.2789	3.06545	4.08201
ACSF2	6.68002	7.37054	6.82098	7.23491	6.97218	6.12793	6.4599	6.66215	6.82399	6.12953	6.38347	5.86793	6.37438	6.06514	6.61339	6.38316	6.13717	6.6782	6.26615	5.91947	6.22138	6.1891	5.99966
ACSF3	4.95549	4.68613	4.38072	4.6351	4.1678	4.72558	4.27957	4.75585	4.52356	4.47314	4.59537	4.54525	4.31174	4.58698	4.29311	4.63687	4.30993	4.73704	4.56425	4.80125	4.4829	4.52079	4.29908
ACSL1	11.9151	11.9895	11.6176	11.1796	12.0026	11.6416	10.5486	10.2287	10.429	10.3834	10.1758	10.2457	9.94148	10.3046	10.6936	11.0139	10.789	10.82	10.2507	10.292	11.0734	10.3562	10.3832
ACSL3	9.98218	9.15625	9.19521	9.39627	9.39257	9.56822	8.51195	8.64692	8.97703	8.81537	9.18809	9.43311	8.74253	8.82533	8.51887	8.95291	8.95109	8.3548	8.67567	8.86186	9.14854	8.98147	8.78144
ACSL4	5.9723	5.77849	6.01246	5.8377	5.7242	5.89527	6.41357	6.61301	6.73014	6.3963	6.47852	7.12185	6.42298	6.47146	6.59135	6.46097	6.75463	6.23008	6.36944	6.65282	6.28082	6.81865	6.96405
ACSL5	5.14858	5.50975	5.13839	4.92349	4.89922	5.07552	6.25907	5.74945	5.76639	5.83578	5.37406	5.79053	5.95126	5.87067	5.74266	5.61346	5.9304	5.8496	6.03325	5.68444	5.87037	5.91162	5.79766
ACSL6	3.7558	4.56017	4.20771	4.04256	4.09062	3.89107	2.7077	3.60424	3.09957	3.0494	3.79359	3.16192	3.34751	3.504	3.33918	3.46602	3.09911	3.34813	3.59051	3.40923	3.19276	3.73334	3.66333
ACSM1	3.84093	4.32617	3.64624	3.74942	3.71616	3.76772	3.56916	3.56346	3.75629	3.91374	4.07516	3.84538	3.80218	4.2468	3.75538	3.77797	3.85682	3.13651	3.90597	3.72987	3.46552	3.55182	4.0786
ACSM2A	2.66056	2.56657	1.6692	2.57468	2.11748	2.91503	3.44222	3.2666	3.73046	2.73172	3.02475	3.16614	2.68979	3.70913	3.58148	3.13722	3.11097	3.43981	3.36213	3.41928	3.6716	3.37436	3.09442
ACSM2B	1.94723	1.52632	3.31247	1.68082	3.44506	2.97254	1.58516	2.18504	2.45894	1.61711	2.93001	2.24958	1.8572	2.67826	2.60286	2.28622	2.52356	1.80449	1.83463	2.18023	2.67501	2.32085	2.30322
ACSM3	6.6767	6.29964	5.63005	5.5464	5.9297	5.86588	5.51288	5.41113	5.68931	5.02023	5.75519	4.88476	5.25675	5.56748	5.74648	5.94654	5.83643	5.41457	6.05967	5.04012	6.19649	5.51879	5.54235
ACSM5	7.51545	6.36458	5.49944	6.56576	6.95102	6.3012	5.97209	5.30648	5.47231	5.76758	6.08408	5.25008	5.83854	5.54682	5.90907	5.4588	5.60628	6.08241	5.81067	6.22612	5.76642	5.73332	6.30068
ACSS1	6.97557	6.89542	6.5192	6.29066	6.72705	6.68915	5.59813	5.83738	5.58109	5.6446	5.7268	5.31743	5.66649	5.28355	5.9007	5.94268	5.8987	5.81381	5.49661	5.39884	6.04571	5.73201	5.54618
ACSS2	9.60085	9.69324	9.57614	9.55702	9.73545	9.64807	8.22274	8.50898	8.63994	8.11626	8.57221	7.74981	8.43386	8.06844	8.30051	8.42576	8.5301	8.63663	8.32534	8.33547	8.5194	8.29761	8.13782
ACSS3	7.10812	6.1324	6.12183	6.35014	5.62876	6.62774	6.2572	5.2327	5.74884	5.41996	5.05938	5.62044	5.64449	5.29835	5.84883	5.41248	5.1766	5.25651	5.01595	5.24044	5.46456	5.618	5.78827
ACTA1	14.3881	14.1672	14.1155	14.2899	14.1743	14.1029	12.9537	13.157	13.4225	13.235	13.5316	13.1793	13.1121	13.2619	13.1917	13.44	13.2219	13.3562	13.4107	13.389	13.357	13.166	13.2435
ACTA2	9.15747	9.47227	11.745	9.76184	9.33225	9.63875	9.51295	9.02801	9.33218	9.09183	8.89863	9.40974	8.72178	9.15788	9.25282	9.47337	9.46313	8.92641	8.98547	9.55674	9.51018	9.06418	9.29912
ACTA2-AS1	4.81219	4.02654	4.31832	3.77361	3.50363	4.39058	3.44866	3.16915	3.1562	2.73907	2.94444	3.36364	3.63984	4.06249	3.0652	3.96956	3.44707	3.47511	3.65014	3.54104	2.79045	2.83868	2.87948
ACTB	11.8313	12.4401	12.9962	12.5288	12.2807	12.4573	12.2618	12.0028	12.4254	12.189	11.9759	12.354	12.1839	12.2641	12.1498	12.3231	11.9982	12.2819	12.1791	12.1858	12.0053	12.1844	12.208
ACTC1	12.9937	9.58056	11.2863	11.162	11.0049	13.6869	12.6558	12.6953	12.6099	12.7267	12.7604	12.8782	12.5202	12.9958	12.7914	12.5639	12.5323	12.6722	12.4291	12.8355	12.4516	12.7174	12.8
ACTG2	9.1862	9.73691	14.8298	9.9854	9.43147	11.1711	9.83516	9.00327	9.32194	9.39025	9.33801	10.0674	9.19353	9.1899	10.253	9.67937	9.17388	9.2806	9.42636	9.38096	9.1579	9.18666	9.40328
ACTL10	8.63169	9.24735	8.67326	8.97569	9.37548	8.90675	6.65242	7.91808	8.38752	8.16587	8.38041	7.70539	7.9218	8.03423	7.97093	8.26824	8.22846	8.17684	8.12602	8.06587	8.12479	7.77504	8.02386
ACTL6A	6.87922	6.54744	6.71523	6.3483	6.5985	6.55934	7.58972	7.51559	7.39126	7.32947	7.25067	7.15389	7.1419	7.17128	7.31917	7.43928	7.73819	7.25011	7.32165	7.22215	7.40902	7.3263	7.29978
ACTL6B	7.80026	8.13448	7.84486	7.75958	8.17267	8.02293	6.40504	6.99128	6.97943	7.14388	7.78919	6.91445	6.87678	7.46861	7.04091	7.61985	7.19538	6.98016	7.51007	7.61731	7.50978	7.17664	7.01405
ACTL7A	6.61188	7.02132	6.90427	7.14233	7.2145	6.98883	4.67197	5.73265	6.10835	5.91534	6.34803	5.33386	5.53786	6.15493	5.85355	6.35896	5.89982	5.9709	6.4392	6.26695	6.08503	5.72475	5.76403
ACTL7B	2.85585	1.91318	3.45347	2.52615	3.8364	3.30903	2.4126	1.63527	2.40173	0.856628	2.84593	2.29303	2.96342	3.15523	2.26323	2.69993	2.38118	2.16268	2.4389	1.33386	1.78152	1.15469	1.50862
ACTL8	4.54564	5.5665	5.16409	4.62678	5.26114	4.68924	4.25454	4.44902	4.61891	4.43	4.98726	4.61675	4.58782	5.12724	4.54448	4.80719	4.2	4.02941	4.51642	4.05538	4.41014	4.44979	4.42289
ACTL9	4.51363	4.76294	4.14806	2.96018	4.61471	3.53769	3.54555	4.3916	3.9853	3.88978	5.09615	3.97295	3.58048	4.23334	4.0989	4.43247	3.60258	3.56493	4.60573	4.57056	4.29162	4.05615	4.51083
ACTN1	6.66756	7.16816	9.01281	7.36037	6.80277	7.29067	8.20068	7.64364	7.61292	7.26578	7.00198	7.44632	7.4413	7.68886	7.83985	7.59142	7.72657	7.6498	7.46579	7.64734	7.34968	7.74351	7.33308
ACTN2	13.3688	13.0992	12.9575	12.9431	13.1955	13.2923	11.2823	11.8439	11.9299	11.7055	12.1765	11.626	11.6775	11.7774	11.624	12.0869	12.0561	11.9606	12.0478	11.9766	11.9166	11.8473	11.9802
ACTN3	5.61863	12.4007	11.2299	8.98924	11.5675	10.5345	8.2872	11.0696	10.4863	6.58669	10.8989	8.90948	10.3647	10.1898	10.3404	11.4813	6.71549	10.9601	10.5602	11.2079	11.031	10.182	9.45638
ACTN4	7.23082	8.11263	8.48602	7.74269	8.04825	7.73341	8.0373	7.55922	7.71127	7.85151	7.54672	7.68882	7.8421	7.63416	7.54698	7.38785	7.63715	7.59044	7.34304	7.45294	7.83503	7.4133	7.87675
ACTR10	10.6601	10.3931	10.0098	10.4128	10.2863	10.3774	9.84966	9.80611	9.98665	9.66435	9.94392	9.91502	9.76032	9.7634	9.94822	10.0421	9.8888	9.89169	9.90525	9.86388	9.91128	9.76816	9.7586
ACTR1A	9.41408	9.02714	9.19933	9.31196	8.68136	9.16032	7.88745	7.6612	8.0405	7.6754	7.59114	8.05334	7.66114	8.03975	7.67062	7.99453	7.76529	8.18832	7.6169	7.76183	7.63214	7.88063	7.84257
ACTR1B	9.75513	9.94175	9.85474	10.0977	9.9269	9.91407	8.52267	8.77924	8.79514	8.3564	8.82751	8.41638	8.40424	8.51598	8.50076	8.90045	8.57315	9.06581	8.61556	8.54389	8.67594	8.61021	8.54877
ACTR2	9.18643	8.85076	8.92077	8.89079	8.73831	8.95814	8.6468	8.61546	8.8702	8.95066	8.66996	8.6638	8.7143	8.64548	8.77221	8.9137	8.93995	8.78572	8.84473	8.50577	8.9775	8.85754	8.72817
ACTR3	9.52414	9.00874	9.1131	8.72006	9.00209	9.32663	9.04173	9.14945	9.30043	8.77808	8.59696	9.07102	8.93606	9.04239	9.35297	9.17054	9.28639	8.9144	8.78411	9.0831	8.8933	9.09795	9.14326
ACTR3B	7.49157	6.46982	6.63988	6.50846	6.75594	6.64429	5.81364	6.08477	5.54362	5.83114	5.7503	5.8785	5.71503	5.44022	5.13007	5.47599	5.91483	6.00394	5.4789	5.88648	5.51553	5.70068	5.81537
ACTR3BP2	4.03279	2.87145	3.29045	2.36326	3.28033	3.42478	2.85437	3.42361	3.69372	3.40333	3.8377	4.41361	4.18736	4.17022	3.91509	3.47096	3.50966	2.79813	3.74868	3.78046	4.17807	3.79644	3.81748
ACTR3C	4.75432	5.01934	5.23049	4.39175	5.20652	5.03848	4.53136	4.83086	4.92865	4.58486	5.11789	4.73035	4.93946	4.95899	4.92123	4.91078	4.42936	4.66317	4.99253	5.06748	4.4068	4.79095	4.79322
ACTR5	6.09824	6.35939	5.8863	6.28631	6.50456	6.32573	5.43263	6.04292	6.11048	5.99247	6.05286	5.87526	5.87056	5.95615	6.08026	6.09028	5.92751	6.166	6.32491	6.18738	6.05063	5.88498	5.95118
ACTR6	7.21524	6.82835	6.77312	7.02426	6.53179	6.75925	6.5629	6.76754	6.67613	6.83919	6.59999	6.56407	6.56659	6.29281	6.57428	6.8952	7.00505	6.43632	6.77987	6.70882	6.91266	6.6142	6.52753
ACTR8	6.43934	6.1294	5.97532	5.88318	6.12263	6.167	5.90666	5.50005	5.75481	5.86101	5.99852	5.64117	5.71347	6.07406	5.7687	5.73584	5.70942	5.89389	5.86447	5.88149	5.62641	5.91219	5.85332
ACTRT2	6.80223	6.6354	6.69443	6.34807	6.80747	6.62962	4.7554	5.85795	5.28119	5.37371	6.40042	5.38866	4.84146	5.92997	5.63968	6.52417	5.95432	5.78624	6.58794	6.53296	6.39432	5.89369	5.68916
ACTRT3	5.07171	5.12478	4.8408	5.33464	4.93068	4.87911	4.21676	4.12037	4.16935	3.11475	3.75273	2.81388	4.01724	3.41163	4.15693	4.39938	3.7189	4.39227	3.63851	3.88847	4.4464	4.00347	3.4833
ACVR1	9.16565	8.69256	8.76013	8.85286	8.82877	8.92035	8.48039	8.18004	8.35986	8.24284	8.0751	8.26451	8.03164	8.27183	8.3354	8.71113	8.53607	8.20955	7.9714	8.64643	8.32161	8.22648	8.29279
ACVR1B	6.6984	6.78478	6.61627	6.49226	6.43407	6.61271	6.11202	5.98321	6.29466	6.04007	6.33004	6.1338	5.82781	6.39722	5.86087	6.20134	6.204	5.9289	5.96357	6.07344	6.14302	6.01566	6.00213
ACVR1C	5.5643	5.17749	5.84781	5.57206	5.48745	5.34712	8.60255	5.07334	5.66919	5.85278	5.76463	6.51823	7.2045	6.12891	7.10373	5.32708	5.25005	5.27061	5.02602	4.60238	5.03803	6.71523	7.08017
ACVR2A	7.56363	7.46262	7.39991	7.49655	7.09271	6.82667	7.65318	7.33143	7.06753	7.20156	7.21943	7.1259	7.66763	7.21617	6.92173	7.18125	7.15487	7.06556	7.28735	6.77897	7.23078	7.35157	7.23904
ACVR2B	7.28895	7.00989	7.38842	7.12159	7.03215	6.38156	5.88521	5.79508	5.90935	6.63496	5.93019	5.51806	6.08556	5.74698	6.37408	6.6751	5.98396	6.28132	6.2295	5.51898	6.30136	6.05923	5.93664
ACVR2B-AS1	5.99635	6.15101	5.58865	5.64879	5.92801	5.82152	5.36172	5.34212	5.58172	5.81948	5.6743	5.46841	5.21102	5.35955	5.42379	6.08394	5.56044	5.64981	5.69984	4.89407	5.48334	5.38806	5.28332
ACVRL1	6.75662	6.04773	5.99925	6.14872	6.28332	6.37732	6.27257	6.09203	6.20605	5.94333	5.91961	6.14615	5.97268	5.88638	5.88839	6.06253	6.16531	6.16687	6.07215	6.60399	6.25495	6.21254	6.15008
ACY1	1.05067	2.33944	0.00756921	1.97095	3.22448	3.69959	2.23519	1.93952	1.74307	2.26632	2.62133	2.61588	3.23916	2.62838	2.57495	2.53475	0.0304603	2.90974	2.01242	2.22725	2.88078	2.18465	3.31074
ACY3	5.3846	5.25908	5.53205	5.36244	5.04098	5.23301	3.66058	4.45922	4.75905	4.46321	4.90714	4.44916	4.474	4.66418	4.77857	4.67889	4.58665	4.4786	4.56079	4.49443	4.67193	4.33145	4.84172
ACYP1	8.06486	7.78278	7.64709	8.08359	7.91652	7.19298	7.18495	7.84715	7.17177	7.7367	7.69167	7.34705	7.25553	7.47173	7.37543	7.6324	7.62649	7.39149	7.78604	7.86362	7.69972	7.8273	7.5165
ADA	5.64247	5.44196	5.38247	5.98095	5.83405	5.58878	6.59414	5.7974	6.58942	5.92905	5.62461	6.02552	5.96276	5.87116	6.30606	6.69367	6.55762	6.63459	5.60028	6.04212	6.11387	6.43062	5.79446
ADAD1	3.82221	3.91307	4.29777	3.75968	4.64464	4.11949	3.70129	3.66566	3.73967	4.27315	4.62669	3.96609	3.72595	4.12948	4.29451	4.14363	3.46125	4.04795	4.1609	4.01333	4.16731	3.9509	4.15271
ADAD2	4.76712	4.341	4.49004	0.0488644	5.09672	4.46774	3.46539	3.58965	3.30023	2.93887	3.61968	2.95027	2.94083	3.95752	2.71692	3.67184	3.65305	3.69841	3.82283	3.33335	3.42819	3.39744	3.28615
ADAL	6.25838	6.29516	6.18965	6.63306	6.13425	6.0167	5.12231	5.58468	5.88158	5.55527	5.95249	5.63278	5.28655	5.68046	5.47223	5.42835	5.5867	5.71187	5.98206	5.54237	5.88565	5.76756	5.44248
ADAM10	7.35905	6.92232	7.04745	6.79026	6.78457	6.70194	7.48256	7.54702	7.55114	7.68422	7.04909	7.34057	7.46554	7.41824	7.95743	7.73255	8.08947	7.2221	7.45103	7.62002	7.71857	7.61478	7.4586
ADAM11	3.97678	4.28808	4.30659	3.64048	4.40331	4.32765	3.44333	3.79897	2.91701	3.07588	4.05398	3.70736	3.51692	3.76087	3.51949	4.11912	3.50094	3.513	3.46008	3.70307	3.51281	3.6225	3.51072
ADAM12	3.50785	3.32544	3.47466	3.50447	3.51297	3.21124	5.41179	5.1648	5.17711	4.59409	4.74657	5.18196	4.49317	4.99584	5.50925	4.64118	6.2546	5.14676	4.37809	5.48438	4.30075	4.69275	5.04785
ADAM15	7.17842	7.54907	7.58209	7.4879	7.75462	7.39196	6.4986	6.71131	7.05565	6.64059	7.19261	6.82861	6.68035	7.16293	6.94414	7.1093	6.37179	7.14935	7.08018	6.71551	7.11006	6.82009	6.89934
ADAM17	7.65861	7.27026	7.2246	7.36605	7.31409	7.40354	7.35807	7.37393	7.32347	7.54955	7.13212	7.21249	7.26903	7.17148	7.14806	7.19164	7.42393	7.16651	6.8285	7.08274	6.82609	7.14631	7.50591
ADAM18	2.68852	2.79539	2.59968	2.40166	2.99047	2.73216	2.80186	2.82526	3.27704	3.63948	3.68214	3.69474	3.22714	3.17565	3.08297	3.00481	3.26822	2.67523	3.54469	3.38605	3.55547	3.12169	2.90228
ADAM19	5.98317	5.88018	5.75445	5.98713	5.34717	5.8132	5.92904	6.02295	6.17754	5.75204	6.27365	5.98088	5.64434	6.04571	6.06402	5.81419	6.13139	5.75191	5.68735	6.51453	5.85491	6.0633	5.95611
ADAM2	0.203026	0.0183112	0.00362067	2.45361	1.0732	0.00292457	2.83121	2.81547	2.69536	2.30211	1.3081	1.92823	0.672877	1.22366	3.25813	0.219696	1.59793	0.00300423	2.16535	2.43453	1.18722	0.0309172	1.7249
ADAM20	4.35046	4.49444	3.99412	4.94666	4.82919	4.7081	3.5294	3.67778	3.83122	3.22291	3.78532	3.038	3.73232	3.58356	3.69448	3.90863	3.52431	3.91104	3.73509	3.06235	3.78243	3.32688	3.65906
ADAM21	4.20826	4.32969	3.87147	4.30621	3.70907	3.48381	4.28629	4.65227	4.71225	4.76164	4.89066	4.51771	4.80716	4.64662	4.44146	4.53848	4.11033	4.25863	5.07127	4.69907	4.47734	4.15384	4.29953
ADAM22	4.00768	4.07315	3.80829	3.92576	3.73445	4.11152	4.42321	4.21277	4.66192	4.43476	4.44748	4.47984	4.37927	4.6196	4.36305	4.21359	4.28483	4.29387	4.38161	4.25209	4.42668	4.38718	4.47789
ADAM23	5.9149	5.63544	5.79522	6.25129	5.65668	5.64193	5.75759	6.2291	6.27073	5.85365	5.99991	6.2298	5.87501	6.02598	5.61587	6.12686	5.95879	6.1382	5.94874	6.53952	6.11064	6.33259	5.96083
ADAM28	2.894	2.51597	2.75581	2.57389	2.95496	2.57467	3.991	4.49032	3.93977	4.19748	3.6875	3.99229	4.41922	4.02369	5.01801	4.46919	4.80059	4.28222	4.12495	3.88017	4.17883	4.25225	4.38521
ADAM30	3.4008	3.55141	2.80517	4.03356	2.96998	3.10311	3.04137	2.7745	2.60453	1.93817	1.32424	1.9216	1.70623	2.26401	1.94991	1.82343	2.51207	2.90494	2.62342	2.18712	2.78545	2.26676	2.10851
ADAM32	3.01221	3.14355	3.69812	3.04651	0.697508	3.60656	4.28727	4.64892	4.17019	4.58273	4.91442	4.5405	4.08442	4.36691	4.08623	3.70531	4.05279	4.46913	4.09514	4.46584	4.82637	3.93961	4.4462
ADAM33	8.77741	8.11509	8.45834	8.31324	8.14948	8.3597	8.07867	8.24152	7.80758	8.69629	8.27257	8.24326	8.61776	7.95386	8.39516	8.04018	8.051	8.28822	7.93316	8.00616	8.61038	8.04667	8.4179
ADAM3A	6.13241	5.03608	4.99573	4.94152	5.4788	5.61923	3.81419	4.12177	4.4351	4.60595	5.34371	4.30831	4.50689	5.18018	4.6864	4.82839	5.07336	4.36964	4.69077	4.3441	4.83721	4.65172	4.83221
ADAM5	3.29148	3.54172	2.89463	3.83867	2.61963	3.90641	3.67985	3.59411	3.83104	4.13188	3.81364	4.09062	3.13586	3.67647	3.88789	3.57854	2.96616	3.29034	4.00828	3.22113	3.81284	3.10391	3.84552
ADAM6	2.62842	4.1313	3.6352	2.22587	3.46979	3.76132	3.25601	3.1579	3.44521	3.12213	3.64975	3.41873	3.28507	3.95593	3.11866	3.73292	2.87485	3.43053	3.79242	3.72716	3.49688	3.24173	3.02321
ADAM7	3.7113	3.98021	3.23655	3.16055	3.75501	3.64876	3.86642	3.91437	3.99199	4.43053	4.81551	4.25227	4.12488	4.54565	4.14036	4.12411	4.06082	4.33385	4.30499	4.19015	4.20327	4.05433	4.08378
ADAM8	3.08201	4.13748	4.11081	3.15481	4.24682	3.71073	3.84589	3.59081	4.22092	3.83499	3.67445	3.96319	4.19921	3.78696	3.89057	3.64634	4.25846	3.91163	3.93063	3.86519	3.51727	4.10332	3.64742
ADAM9	7.80931	7.52835	7.67437	7.26406	7.61394	7.30761	7.43726	7.43719	7.64574	7.11794	7.13737	7.2726	7.26601	7.35438	7.93438	7.79288	8.16204	7.24094	7.66906	7.70297	7.56041	7.69945	7.48616
ADAMDEC1	3.10071	1.53884	2.61611	2.86473	4.02187	3.13037	3.81911	3.96022	3.37048	4.08108	3.90816	3.81824	3.39901	4.10271	3.97989	3.97464	4.50515	3.89481	3.13933	3.10633	3.07265	3.09266	3.39727
ADAMTS1	8.40848	7.0911	8.28822	8.02912	7.82126	7.43162	7.63655	7.82607	8.32639	7.4947	7.87633	8.3067	7.58472	7.93378	7.4172	7.88085	8.17643	7.07052	7.82132	8.97884	7.05867	8.59475	8.17328
ADAMTS10	5.36489	5.24688	5.62943	5.6221	5.66696	5.52929	5.15076	5.02866	5.00422	3.95197	4.93004	3.94996	5.03566	4.70436	5.17337	5.23061	4.75938	5.27261	4.95003	4.97466	5.11367	4.87263	4.90623
ADAMTS12	4.47117	4.68062	4.2513	4.77178	4.43271	4.59812	6.77655	6.13885	6.35766	5.72018	5.57992	6.22663	6.54125	6.22211	5.61386	5.25557	5.53342	6.00607	5.91983	6.64541	6.29691	5.77299	5.94604
ADAMTS13	4.2004	4.33795	4.45464	3.51806	3.5907	4.20552	4.31697	4.43297	4.61667	4.34494	4.63907	4.58606	4.51124	4.36138	4.36	4.24564	4.50326	4.52671	4.59411	4.64081	4.38354	4.63398	4.19892
ADAMTS14	7.18142	7.35353	7.10975	7.51861	7.32074	7.21539	6.04262	6.75865	6.72217	6.72063	7.14263	6.68314	5.97483	6.63745	6.91149	6.79624	6.76515	6.85755	6.64262	6.43067	6.86754	6.55981	6.5335
ADAMTS15	4.21331	3.72799	4.61598	4.71137	3.38503	4.10031	5.36246	4.95832	5.1324	5.53855	4.87215	5.37846	5.06517	4.76489	4.89226	5.26877	5.17677	5.27982	4.84174	5.45695	5.4466	5.12007	5.04192
ADAMTS16	0.00548639	0.00217966	1.74073	2.57754	0.00370332	0.41693	3.61385	2.91301	2.73552	2.89003	2.95526	4.27939	1.38358	3.29683	3.14516	2.95205	2.78284	2.76074	1.49706	3.93953	0.621216	2.85026	2.98028
ADAMTS17	3.81647	4.5841	3.99981	3.85774	3.91636	4.01083	4.55036	5.1431	5.25108	4.6138	5.03493	5.1828	4.66717	4.79339	4.53485	4.87408	5.46147	5.02555	4.77105	4.81169	4.97299	5.06338	4.72638
ADAMTS18	3.82704	3.78669	3.91428	3.86256	3.85927	3.60909	4.02598	4.21831	4.20737	4.66509	4.5838	4.66446	4.15366	4.11238	4.30994	3.98054	4.24724	3.99585	4.08013	3.8264	4.33178	3.91087	4.33544
ADAMTS19	4.78463	2.97364	3.20212	5.29823	3.32937	5.38585	3.98434	4.12448	2.73074	3.99078	2.95093	4.24807	3.51969	2.74782	2.70547	3.31836	3.37351	1.75328	2.73288	4.20128	1.61465	1.95997	4.33776
ADAMTS2	4.65862	3.29501	4.04884	4.35485	3.85937	4.56774	7.90449	7.0201	7.08306	6.93014	6.42004	7.23726	7.37297	7.36347	6.694	6.70663	7.11266	7.10755	6.6837	7.7715	6.80815	7.06202	7.23276
ADAMTS20	4.04477	4.61216	3.10234	3.32033	3.85572	4.51918	4.5109	4.43344	4.40251	4.88925	4.72216	4.60577	4.37387	4.81995	4.61334	4.62862	4.46777	4.35615	4.57463	4.25192	4.67176	4.3009	4.80605
ADAMTS3	4.03173	1.56599	3.68574	2.70303	2.88421	3.03499	5.30365	4.77018	4.56288	4.70415	4.24396	4.6474	4.55075	3.88279	4.43119	4.25219	4.68409	4.37044	4.73986	4.42918	4.90552	4.73279	4.48976
ADAMTS4	4.81845	4.54479	4.35274	3.96783	4.47408	5.09882	3.78048	4.2399	4.33594	4.45395	4.46887	4.19756	4.48689	4.61892	4.19187	3.99754	3.31376	3.81185	4.66482	4.38396	4.09143	4.45811	4.59563
ADAMTS5	7.84397	5.71335	6.278	6.02725	6.71628	5.93039	7.57428	7.29602	7.02474	8.31973	7.6497	7.49212	7.43399	6.99823	7.65159	7.36837	7.56646	6.97124	7.48109	7.65748	8.18913	7.48276	8.25755
ADAMTS6	3.83112	3.68334	4.09465	3.85293	4.14384	3.79616	3.94587	4.12028	4.36136	4.73585	4.9044	4.64244	4.53365	4.82422	4.5494	4.35641	4.88567	4.27927	4.52965	4.66226	4.31691	4.21605	4.6219
ADAMTS7	4.76644	4.61897	4.95879	4.45422	4.65315	4.52909	3.80543	3.68649	3.83429	3.05802	3.82162	3.52163	3.37487	3.82316	3.83132	3.27936	3.85966	3.83527	3.65677	3.85711	3.6326	3.69395	3.85822
ADAMTS8	6.91309	4.46933	4.82878	4.01215	4.01957	4.21089	4.0113	4.82676	4.72036	3.90936	4.35249	4.13063	3.99467	4.28652	4.21799	4.50625	4.27694	4.01253	4.26152	4.85873	4.3149	4.30516	3.74634
ADAMTS9	5.62445	5.00451	5.37305	5.30556	5.52867	5.25655	6.27414	6.75413	7.3502	6.4206	6.21782	5.89039	6.16219	6.36679	6.20849	6.52879	6.50058	6.55761	6.38269	6.65552	6.81796	6.77289	6.30851
ADAMTS9-AS2	4.92995	4.55675	4.87368	4.64909	5.0115	4.22703	5.34181	5.12349	4.70375	5.7261	5.24783	4.92543	5.09203	4.83156	5.55573	5.34831	5.75585	5.60433	5.308	4.14076	5.84365	5.48932	5.54298
ADAMTSL1	2.43765	2.71817	1.90153	1.9376	3.06489	2.09	4.47659	3.99651	4.08455	4.25693	3.93821	3.72905	4.18224	4.11463	3.95804	3.50042	3.61348	4.46862	4.12961	3.90928	4.29614	4.46316	3.81025
ADAMTSL2	4.53754	3.7902	4.57679	4.6795	4.31184	4.01477	4.21352	4.0846	4.02706	3.34486	4.3696	3.863	3.68452	3.65493	3.96954	4.14909	3.87432	4.43227	3.6664	3.41586	3.99208	3.80866	3.22703
ADAMTSL3	6.64475	5.54453	5.61368	5.79777	5.481	5.63583	5.90515	6.75197	6.46582	6.89182	6.68998	6.27568	6.05256	6.40639	6.34443	6.81691	6.47997	6.08992	6.49126	7.17641	6.43703	6.74401	6.62468
ADAMTSL4	6.44169	8.47875	7.61121	7.99847	8.06503	6.38994	7.33413	8.00833	7.46382	7.79029	7.65716	6.61685	7.53997	6.50833	7.26936	7.29207	7.20513	7.87936	7.77245	6.88169	7.69791	7.5562	7.53952
ADAMTSL5	4.88919	5.17112	4.33893	5.27327	5.09171	3.73859	3.44622	2.39582	3.24413	0.485818	2.50632	1.4841	2.24878	3.3819	1.36395	2.63005	3.05919	2.87511	2.25177	2.23881	3.06385	2.776	3.19214
ADAP1	6.29999	7.10663	6.80227	6.77514	7.10593	6.96565	6.89894	6.85774	7.33968	7.01208	7.01223	7.07611	7.07218	7.14454	7.08706	6.85732	6.76315	7.11818	6.99239	6.95888	6.92248	7.02952	6.93681
ADAP2	5.90083	5.36837	5.25064	5.78979	5.47024	5.26112	7.48868	7.24912	7.03235	7.09367	6.36696	7.20826	7.81004	7.58351	7.47373	6.85264	7.60634	7.39047	7.05631	7.06455	6.79447	7.14577	6.93216
ADAR	8.92993	8.81039	9.20819	8.79296	8.72183	8.63524	9.41529	8.84475	8.77513	8.95969	8.42413	8.6554	9.21003	8.86004	8.69526	8.90216	9.12031	8.7291	9.07721	8.72457	8.74855	9.14907	9.01437
ADARB1	5.06929	5.47249	5.20875	5.07544	4.23192	4.6978	5.19526	5.24375	4.95884	5.37272	5.12071	5.18037	5.00229	5.08005	5.27054	5.05001	5.39325	5.07229	5.11117	5.22741	5.17522	5.23948	5.41666
ADARB2	3.74375	5.14075	5.13019	4.77549	5.11358	4.52169	3.39673	1.21806	4.01975	3.78516	4.17006	3.50316	3.96763	4.17018	4.3755	3.95718	3.02264	3.71306	4.18112	2.55113	3.72549	4.07753	3.53359
ADARB2-AS1	4.8994	5.443	4.84642	5.35351	5.35923	5.13022	4.43149	4.57398	4.92654	4.50719	5.22437	4.56813	4.78076	5.11916	4.80396	4.8128	4.75135	4.89365	4.72061	5.11014	5.00982	4.46323	4.60106
ADAT1	6.11803	5.62465	5.866	5.73348	4.95789	5.55328	6.35668	6.35628	6.0344	6.47802	6.20387	6.41221	6.54033	6.31885	6.40696	6.16154	6.67005	6.58016	6.42014	6.76018	6.70285	6.51609	6.55005
ADAT2	3.396	3.85926	4.00858	3.43378	3.84581	4.5078	5.17112	5.12405	4.38351	5.22935	4.66782	4.97509	5.30397	4.7518	4.61565	4.54783	4.78746	4.63625	4.84331	4.96491	4.50214	5.05923	4.92796
ADAT3	8.44489	8.14778	8.17965	7.97852	8.05723	8.20582	7.48985	7.63022	7.54585	7.97423	8.16346	8.01159	7.52495	8.08718	7.74765	7.96042	7.50775	7.64835	7.96599	7.97936	8.00556	7.72876	7.77579
ADCK1	6.36088	6.25833	6.49744	6.38276	6.17486	5.92975	5.63975	5.77748	5.5834	5.33445	5.1826	5.48887	5.539	4.88535	5.56427	5.99043	5.81683	5.83326	4.65433	5.60474	5.80893	5.34747	5.23311
ADCK2	6.16321	6.09657	5.8905	5.81484	5.71693	5.94758	5.81066	5.72428	5.49907	5.34653	5.36555	5.47163	5.32538	5.64546	5.58842	5.69987	5.63851	5.67541	5.31008	5.85295	5.20974	5.50088	5.55674
ADCK3	12.0591	11.5344	11.5726	11.8212	11.409	11.1776	9.48874	9.46766	10.3364	9.37055	10.0324	9.50118	9.66952	9.5086	9.81136	9.99728	10.0852	10.4302	9.86893	9.3052	10.0807	9.69744	9.98825
ADCK4	4.69082	5.64958	5.17203	4.81351	5.49699	5.16009	5.24525	5.63343	5.41113	5.59302	5.57438	5.33435	5.62891	5.31934	5.38316	5.5608	5.17903	5.70759	5.4509	5.49322	5.65974	5.81405	5.28986
ADCK5	3.42941	3.88577	3.74854	3.54242	3.77572	3.79704	3.98144	4.18098	3.73121	3.63053	3.82223	4.1134	3.42269	3.96645	4.74216	4.23899	4.39371	4.53761	3.33598	3.87063	3.88031	3.954	4.2411
ADCY1	5.21083	5.16142	5.27291	5.28888	4.89616	5.05957	4.77215	5.46604	5.34132	5.32095	5.13629	5.0965	5.22142	5.35701	4.74053	5.40267	5.15522	5.44205	5.10301	5.57488	5.04585	5.46549	4.86076
ADCY10	3.87854	4.13252	3.54328	3.70113	4.02534	3.64546	3.28877	3.49313	4.00408	3.80819	3.88548	4.0238	3.15785	3.93601	3.33996	4.02747	3.56406	3.66535	4.20715	3.75997	3.59908	3.59387	3.74454
ADCY10P1	4.43994	4.73233	4.5702	4.64173	4.67353	4.54089	4.57889	4.85167	4.293	4.58767	5.02724	4.87151	4.35793	3.9895	4.89161	4.6924	4.94054	4.45189	4.17722	4.41354	4.78401	4.8418	4.87165
ADCY2	9.44952	8.9913	9.06714	8.70416	8.46949	8.47722	6.88637	7.60527	7.72399	7.44257	7.39132	7.20156	7.21827	6.9665	7.18706	7.84648	7.36883	7.56483	7.50933	6.90226	7.34263	7.194	7.31881
ADCY3	5.78456	5.81917	6.09034	5.8552	5.79713	6.13657	7.42705	6.8477	6.78861	7.34033	6.43156	7.15795	7.58706	7.12375	6.91082	6.74271	6.90487	6.81475	6.91812	6.79501	6.74475	7.15144	7.17417
ADCY4	6.1681	6.17347	6.80992	6.04419	6.31384	6.31366	7.20863	6.80456	7.14821	6.57626	6.56677	6.33161	6.70298	6.54627	6.85993	6.06039	7.06569	7.14321	6.93791	6.03117	6.87229	7.20991	6.94519
ADCY5	4.16272	3.95296	4.35358	3.78291	4.24103	4.15963	4.27835	3.9699	4.22488	3.94482	4.39104	4.35682	4.11152	4.23368	4.20399	4.2703	4.18464	4.31775	4.48364	3.63904	4.11583	3.97101	4.15339
ADCY6	6.2185	6.00624	5.96175	6.24673	5.80613	5.67648	6.9995	6.33035	5.99976	6.39305	5.90434	6.45709	6.50825	6.10258	6.33623	5.85846	6.26797	6.36169	5.82033	6.06305	6.30761	6.56295	6.68112
ADCY7	5.93914	5.02665	5.14991	5.36713	5.43902	5.62581	6.58502	6.97164	6.81021	6.81531	6.73396	7.13052	7.00736	6.90679	7.24833	6.89088	7.36267	6.81245	6.84888	6.98366	7.19441	7.16388	7.03812
ADCY8	3.16004	1.41705	3.79921	3.07323	2.81311	3.18402	2.9065	2.291	3.48457	3.35599	4.15441	3.86526	4.03333	2.16108	3.55354	2.93743	3.92122	2.02194	2.7148	3.40945	3.37054	2.35813	3.02638
ADCY9	9.81971	9.53761	9.28086	9.32851	9.32969	8.93186	8.12784	8.30901	8.23995	8.56187	8.46402	8.47586	8.46453	8.0425	8.43373	8.52611	8.72604	8.44523	8.24532	8.16317	8.51246	8.28463	8.45716
ADCYAP1	3.28057	5.06321	4.74616	4.56921	4.7083	4.70121	4.17237	4.77274	5.27902	4.49032	4.41929	4.35877	4.27674	5.08877	4.16774	5.01744	4.23547	5.12061	5.40406	4.69813	4.23605	4.24097	4.46342
ADCYAP1R1	4.19796	2.44894	3.95712	4.19673	4.18793	4.47572	4.83289	4.53826	4.6362	5.13392	4.34356	5.0764	5.17235	5.16868	4.78941	4.34296	4.28951	4.59516	4.40779	4.60257	4.26985	4.7932	4.85135
ADD1	9.51346	9.35436	9.46623	9.5493	9.21502	9.45294	8.88126	8.59017	8.77069	8.85644	8.54171	8.59362	8.77349	8.71048	8.51585	8.78174	8.68982	8.83399	8.63483	8.60203	8.6022	8.63554	8.6777
ADD2	4.52958	4.9805	4.64763	4.40985	4.83103	4.96288	4.85359	4.62503	4.28908	4.53389	4.86794	4.54366	4.60903	4.99274	4.75603	4.95154	4.38546	4.59221	4.89267	4.60804	4.81522	4.81634	4.6943
ADD3	9.39282	8.08844	8.59488	8.19781	8.05107	8.48961	10.3559	9.50682	9.45368	9.89329	9.1	9.66092	9.87384	9.52391	9.6946	9.42051	9.4486	9.29113	9.7123	9.17352	9.93864	9.6088	9.76464
ADD3-AS1	4.72189	4.90661	4.53376	4.29982	4.62285	4.68096	4.66757	4.33533	4.24352	4.60278	5.34167	4.68203	4.31728	4.84404	4.42251	4.60373	4.26981	3.98676	4.7615	4.37753	4.69469	4.41338	4.68391
ADGB	2.9897	1.39235	3.09924	1.57776	2.07853	1.31522	3.11094	2.7406	3.09702	2.72052	3.42715	3.17481	2.15314	3.01885	2.78551	2.98268	3.42796	2.22753	3.26606	3.18339	2.8213	2.45292	3.25727
ADH1A	4.49272	4.81061	4.48974	5.04879	3.37704	4.38697	5.83495	4.91902	4.91719	5.74811	4.92129	5.36545	5.22901	5.08939	5.87912	4.92768	4.56158	5.21938	5.72642	4.21346	4.35497	5.60048	5.2875
ADH1B	7.03477	7.73914	8.10738	7.55738	6.84672	7.69254	9.50014	7.88316	8.21957	8.909	8.09148	8.8716	8.2739	8.27503	9.53493	7.87672	7.66876	8.76716	8.84072	7.97384	8.27128	9.10074	8.49377
ADH1C	8.19391	6.67872	7.63339	7.40474	6.83262	6.58953	7.73015	7.10505	6.18834	8.90294	6.34858	7.75991	7.38757	7.67497	7.75126	7.65644	7.27792	6.71525	8.04564	6.52429	7.15304	7.51083	8.10838
ADH4	4.37202	4.36642	4.04546	4.15791	3.98212	4.11286	3.59254	4.06895	3.78064	4.41523	4.44399	4.14485	4.66987	3.88492	4.03669	4.01033	4.39163	3.80955	4.10432	3.81172	4.43836	3.87627	4.12208
ADH5	9.84837	9.53179	9.39864	9.41995	9.17837	9.17284	9.40217	9.03441	9.1436	9.43647	9.16365	9.18797	8.99791	9.27459	9.30101	9.25019	9.22198	9.16245	9.23283	9.06432	9.27853	9.09038	9.05874
ADH6	3.25761	4.93017	3.96917	3.81311	4.2407	4.13642	3.86061	3.50432	3.96748	4.2003	4.24244	4.15272	3.83554	4.19344	4.15564	3.96659	3.84447	3.67119	4.10036	3.29209	3.73416	3.83615	4.11029
ADH7	4.14145	3.44949	3.53544	3.5139	2.41345	3.25017	3.84601	3.27403	3.0943	2.93417	3.03463	3.45015	2.96343	3.85872	3.71025	3.63372	3.1567	3.57564	3.47542	3.78214	3.80435	3.52357	2.51106
ADHFE1	10.1836	9.72987	9.95488	10.5749	9.11782	9.32059	8.51217	8.67101	8.44894	8.42677	8.55803	8.09024	8.43611	8.33835	8.86947	9.0234	8.75179	8.66598	8.75119	7.80013	8.55839	8.3319	8.22601
ADI1	11.6355	10.3057	10.3948	10.6349	10.1201	10.4665	9.84113	9.72169	9.87716	9.19	9.84966	9.95777	9.38156	9.76173	9.74353	9.72933	9.80547	9.91268	9.4244	9.53548	9.26473	9.39357	9.86699
ADIG	4.80185	4.73005	4.80358	4.90965	5.52115	4.99473	4.64147	4.31757	4.68935	4.8264	4.94319	4.44443	4.6487	4.87825	4.55592	4.71312	4.50797	4.91153	4.76321	4.65339	4.52633	4.60218	4.68184
ADIPOQ	4.19297	6.06754	8.08646	6.53284	5.41579	7.06776	11.6328	7.26847	8.69938	8.27989	8.24268	9.62014	9.94537	8.97322	10.6896	7.67131	6.15232	7.88839	7.03836	3.51541	5.62137	10.0968	10.4741
ADIPOR1	9.26824	9.94885	9.73876	9.97984	9.70084	9.74282	8.6462	9.08677	8.89389	8.69625	8.77603	8.67273	8.0832	8.56277	8.67504	9.1409	8.62463	9.308	9.03519	9.08927	8.76569	9.03449	8.94413
ADIPOR2	9.57559	9.41921	9.60127	9.46104	8.44792	8.43211	8.63001	8.3164	8.38737	8.51697	8.61694	7.9152	8.14719	8.24939	8.42152	9.04533	8.37672	8.52061	8.65026	8.18046	8.32404	8.19631	8.26296
ADIRF	9.07985	8.78646	10.6639	9.20343	8.40546	9.41713	11.2068	9.501	10.1385	9.13397	9.3234	9.69471	9.93205	10.2217	10.7588	9.58199	9.26806	9.7828	9.96611	10.2939	9.94351	10.6008	10.4879
ADIRF-AS1	4.40309	6.66959	6.32929	6.73263	6.53165	6.75092	5.74477	6.07687	5.99516	5.74727	6.40349	5.6603	6.14284	6.19253	6.06906	5.75193	5.45385	5.7709	6.33552	6.2207	5.44447	5.92907	6.17082
ADK	8.46566	8.01465	7.89823	8.21114	7.79952	8.24495	7.76011	7.46998	7.61664	7.29443	7.72983	7.42194	7.61651	7.99272	8.01497	7.86029	7.75434	8.04594	7.80999	8.00398	7.2457	7.55691	7.73147
ADM	7.7924	7.01363	6.9666	6.96734	7.05471	7.12827	7.64267	6.44548	7.10057	7.8776	6.19909	7.86939	6.75725	6.0676	6.14787	6.9405	7.51412	6.39501	6.64933	6.6993	5.9802	7.04119	6.8052
ADM2	5.41303	5.43188	5.41084	4.28797	5.326	4.90935	4.81697	4.551	4.85681	4.59515	5.04901	4.55833	4.33088	4.84201	4.23589	4.85446	4.81287	4.91477	4.97508	4.88782	4.93071	4.49478	4.64177
ADM5	3.38884	1.81893	3.5328	4.16113	0.592661	2.10058	5.90228	5.22831	5.37201	5.09179	4.5701	5.06182	4.71604	5.2123	4.29746	4.10231	5.33627	5.34827	5.24079	4.43365	4.01518	5.74256	5.47093
ADNP	9.36958	8.77982	9.04559	9.07342	8.7851	8.81602	8.60439	8.55356	8.43803	8.5397	8.43983	8.57329	8.50903	8.57399	8.41398	8.55174	8.56214	8.42893	8.48719	8.60169	8.4925	8.34619	8.56433
ADNP2	6.37292	5.10421	6.15424	5.77266	5.37081	5.77456	6.62218	6.47689	6.51123	6.78289	6.04746	6.50226	6.67818	6.37023	6.32889	6.55972	6.52889	6.57656	6.78126	6.69762	6.5668	6.58318	6.37857
ADO	8.75835	8.46642	8.46989	8.4135	8.07697	7.88836	7.88282	7.90625	8.10883	7.78551	7.81035	7.87436	7.61426	7.80264	7.68782	8.0121	8.13237	7.86605	7.87754	8.38332	7.87082	7.9609	7.83768
ADORA1	4.79248	5.09985	4.72436	4.99915	5.12006	5.36879	4.86	4.65085	4.74467	4.41097	5.01393	4.79613	4.5883	5.05041	5.12754	4.86496	4.77626	4.68752	4.69804	5.0116	4.80813	4.87265	4.80524
ADORA2A-AS1	4.95182	4.95142	5.00463	4.74214	5.14309	5.36786	5.26634	5.50986	5.60455	5.60377	5.65971	5.48021	5.14197	5.32983	5.54562	5.42178	5.06728	5.41215	5.43909	5.7225	5.83162	5.51536	5.79113
ADORA2B	3.21884	4.09103	3.80349	1.93526	4.89707	3.83214	4.22694	3.82053	4.39236	3.82319	4.28402	4.12131	4.19245	4.1767	4.41345	3.98446	3.76693	4.38444	4.41821	3.79765	3.67223	3.68173	4.12231
ADORA3	3.02399	3.73098	3.13125	3.8004	3.24465	3.76332	4.29012	4.53262	4.05702	4.37738	3.82697	4.14065	4.61244	4.36267	4.81363	4.53338	4.83078	4.37564	4.37739	3.59279	3.52533	4.19792	4.32837
ADPGK	5.93782	5.63904	5.43309	5.43091	5.6299	5.59436	6.74169	6.55646	6.62623	6.38785	6.45753	6.62777	6.73494	6.60833	6.69612	6.53692	6.89961	6.82556	6.69309	6.49221	6.70574	6.74117	6.66499
ADPRH	5.51048	5.6041	5.60947	5.94292	5.77327	5.98999	5.82308	5.68957	5.8215	5.64113	5.49271	5.74733	5.38073	5.76617	5.81556	5.6847	5.46847	5.82903	5.47863	6.02473	5.42009	5.77895	5.61133
ADPRHL1	9.28233	9.52379	9.82101	10.1875	9.54867	10.0764	8.50414	9.26067	8.86255	8.49986	9.08609	8.89898	8.48245	8.94871	8.41464	8.64095	8.10929	9.02343	8.6612	9.21916	8.56451	8.92852	8.60064
ADPRHL2	8.06215	7.54035	7.87591	7.92913	7.7097	7.61741	7.42363	7.60243	7.184	7.25715	7.17121	7.52116	7.25181	7.43155	7.1878	7.47206	7.4943	7.27173	7.35613	7.33636	7.33174	7.22593	7.22094
ADPRM	7.03805	6.88444	6.73425	6.89632	6.29156	6.37735	6.71472	6.3069	6.61669	6.54262	6.65384	6.18396	6.2786	6.70561	6.50723	6.21584	6.6768	6.60902	6.49703	6.33365	6.26025	6.41941	6.69438
ADRA1A	3.81331	4.4362	3.98803	4.12599	4.2575	4.23446	3.70658	3.84615	4.06524	3.93651	4.42496	4.17171	3.89552	4.44612	4.06762	4.19144	3.712	3.93325	4.30572	3.99519	4.22634	3.95174	3.93124
ADRA1B	10.3776	10.7255	10.4186	10.5091	10.6523	10.5447	8.99617	9.34516	9.83425	8.75329	10.2504	8.94469	9.50209	9.70601	9.62518	9.513	9.49057	9.16702	9.47998	9.19008	9.64347	9.22705	9.44434
ADRA1D	4.28362	4.65766	4.32681	4.54625	4.7313	3.97102	3.65892	3.7462	3.98146	3.08509	3.87788	3.40254	4.21203	4.14319	3.89207	4.20773	3.43847	3.91458	4.17326	3.48442	3.7978	3.80642	4.04592
ADRA2A	3.96164	3.05447	4.58913	2.43929	2.68892	4.07954	7.37515	7.06033	6.18454	6.00454	5.60911	5.96894	6.74192	6.66773	6.0462	4.93071	5.81954	6.50048	6.31291	5.44745	5.24247	6.94195	7.18302
ADRA2B	4.82367	5.19859	4.14538	5.0914	2.6958	4.4983	3.22578	2.66399	4.70788	3.50101	4.1283	2.79879	3.60358	4.20458	4.47134	4.04595	3.66335	3.43848	1.90424	4.33367	4.4054	3.5547	3.76254
ADRA2C	6.13164	5.39411	6.10811	5.57213	5.1412	6.09818	5.991	5.7191	5.43893	5.54699	5.60683	5.56935	5.46291	5.96603	5.97729	5.73256	5.7153	5.32521	5.9415	5.5369	5.63185	5.68404	6.03143
ADRB1	3.90139	3.9156	3.49823	3.88202	4.56198	3.68898	4.12361	3.6801	4.15805	3.46883	3.12502	3.0513	3.44741	3.58168	3.83243	3.8431	3.63947	3.56877	3.22477	3.26017	3.50981	3.62254	3.49863
ADRB2	8.8398	8.046	7.72436	8.11369	8.26217	7.74383	7.24649	7.34884	7.96032	7.13763	7.26236	7.12112	7.19368	7.36366	6.94625	7.52495	7.78361	7.49164	7.30957	7.56791	7.35362	7.41593	7.10348
ADRB3	4.29401	3.07836	3.69244	3.76583	3.70135	3.25617	3.76375	3.48531	3.47073	3.46683	3.08269	4.09559	3.90791	3.8048	2.90675	3.29829	3.14649	3.5335	3.61042	3.83839	3.76664	3.45858	3.84725
ADRBK1	6.13596	6.3306	6.26588	6.37444	6.36437	6.38637	5.31916	5.66594	5.65322	5.8368	5.79809	5.73283	5.25376	5.60923	5.72299	5.68843	5.45852	5.82104	5.69576	5.45567	5.86338	5.57533	5.70835
ADRBK2	4.68478	4.6645	5.05703	4.59849	4.67056	4.79878	6.98237	5.84585	6.05416	5.97464	5.93303	6.03697	6.33019	6.05556	6.15611	5.75221	6.35331	6.085	5.94616	5.89297	5.67009	6.13045	6.32716
ADRM1	10.4291	10.3999	10.315	10.4665	10.3286	10.4688	8.64964	8.9644	8.87392	9.14618	9.07091	8.84317	8.87489	8.93745	8.62087	9.11731	8.91555	9.05423	8.79537	9.15155	8.86261	8.8765	8.91638
ADSL	11.7273	11.01	11.2702	11.6301	11.2806	11.2453	9.87865	10.3673	10.4175	10.5846	10.8284	10.4624	10.3256	10.3396	10.1458	10.7332	10.409	10.5739	10.5019	10.2009	10.3179	10.0327	10.1955
ADSS	5.79321	5.36116	5.228	5.24945	5.29093	5.38334	6.25909	5.91579	5.83986	6.29157	5.9009	6.12046	5.88818	5.93445	6.17698	6.09225	6.32737	5.96265	6.14191	5.99538	6.16023	6.11587	6.33626
ADSSL1	12.0138	12.3133	12.0475	12.4363	12.3562	12.0561	9.30093	10.4213	10.7147	10.5172	10.7577	9.76514	9.93056	9.96472	9.91464	10.9327	10.2271	10.6858	10.7987	10.7263	10.7339	10.2475	10.4384
ADTRP	4.13511	4.40171	4.19321	4.16136	4.8057	4.23955	3.93588	3.97688	4.24326	4.10073	4.70149	4.47711	4.02931	4.67195	4.43303	4.17634	4.23759	4.04264	4.35506	4.01463	4.3399	4.06365	4.30054
AEBP1	6.42903	5.50893	7.88028	5.98191	5.45058	5.4763	8.23788	7.72675	7.18052	7.59047	6.38984	7.57555	7.81091	7.33643	7.80945	7.19762	7.44432	7.2339	6.87506	7.22815	7.22936	7.69559	7.56879
AEBP2	7.47534	6.78962	7.2451	7.02157	6.9838	6.89366	7.10554	7.34854	7.12903	7.26397	7.09958	7.40066	7.09425	7.21076	7.28187	7.43736	7.5889	6.89627	7.27991	7.22013	7.4794	7.13993	7.15624
AEN	3.91995	0.0191028	3.80409	3.44205	3.72355	4.40938	4.71616	4.94084	4.56277	4.55586	2.59121	5.06074	4.36665	4.31602	3.86499	4.34773	5.01082	3.75889	3.33319	4.96268	3.20923	4.44612	4.27958
AES	10.1966	10.4109	10.4755	10.8043	10.3232	10.5096	8.56129	9.22094	9.20388	8.76555	8.82856	8.28656	8.85227	8.96234	8.75695	9.21161	8.9548	9.20055	9.12852	9.40439	9.14901	9.0727	8.66884
AF001548.5	4.5524	2.90479	4.0005	4.04648	3.37225	3.9189	3.47736	2.45088	3.26854	3.69604	2.72009	2.58333	2.29536	2.95604	1.48865	2.75142	2.89005	3.23553	2.11907	2.99338	1.68059	3.04092	2.68969
AF007147	4.07369	3.77802	4.72972	5.07979	4.56832	4.65426	5.67769	6.08495	5.47269	6.77346	5.71078	6.09193	6.12852	5.73332	6.05795	5.49276	6.13083	6.1829	5.68978	5.87832	5.92235	6.35776	6.49259
AF067845.1	4.06665	3.00627	4.03436	3.14267	3.32979	3.80949	2.77557	2.98623	2.18172	2.56378	2.23837	2.34662	2.66569	3.03507	2.7491	2.77043	2.47802	2.71014	2.89419	2.54764	2.9291	2.83818	2.552
AF070581	3.3714	4.2273	3.77227	3.64542	4.02837	2.96309	5.51061	4.8141	4.62574	5.6437	4.87374	5.28177	4.89033	4.52877	4.65008	4.69571	4.86151	4.53059	4.98951	5.45602	5.475	5.15097	5.35638
AF086184	3.585	2.68295	3.74889	3.75858	3.86216	4.48305	4.38752	4.76627	3.10047	4.10842	2.79606	5.25448	3.99318	4.13987	4.4789	4.4151	3.12614	4.2361	3.69002	4.60102	3.44838	3.15183	5.0378
AF090939	7.57816	6.81059	7.53571	7.55627	7.41863	7.23859	6.27042	6.61099	6.6536	6.37121	7.05715	6.81031	6.29696	6.62277	6.6562	6.94762	6.62407	6.78305	6.46016	6.48987	6.85783	6.44424	6.80961
AF131215.4	3.4051	4.10663	4.19115	4.39955	3.70015	3.72536	3.56114	4.43403	4.11733	4.29011	3.46667	4.72341	4.58306	3.26473	5.12187	4.28078	4.30054	5.14135	3.86678	3.85419	4.83763	4.07222	4.80198
AF131215.8	4.98218	5.16108	5.4481	4.81901	4.97482	4.81287	4.39391	4.61725	5.13514	4.65379	5.32866	4.71332	4.52584	4.94277	4.47502	4.70877	4.43316	4.3964	4.98678	4.7137	4.44016	4.7324	5.04297
AF186192.1	3.92764	4.34118	4.16282	3.72622	4.48141	3.2913	3.87249	3.96499	4.50132	4.00184	3.74625	3.72772	4.2473	3.56665	3.73257	3.89443	3.45161	4.33308	3.68327	3.70682	3.85969	3.74522	4.28977
AF198444	0.923539	3.75463	2.34232	1.55533	3.00175	1.52783	0.0315331	0.00895896	5.56296	3.24337	1.99819	4.55581	0.0408536	2.26044	0.737969	2.37741	4.51701	0.00396433	1.71313	3.36951	3.43508	0.442589	4.23287
AF213884.2	5.03138	5.63492	5.29887	4.99017	5.74136	5.55516	4.88213	4.58248	4.63541	4.75129	5.17444	4.86417	4.72004	5.07161	4.8073	4.92347	4.78384	4.7213	4.93535	5.13487	4.86397	4.89234	5.04271
AF279780	5.68756	6.11698	6.06604	6.06491	6.13468	5.86663	4.45972	4.62467	4.39282	3.93777	4.61453	3.83348	3.99302	4.49771	4.23272	4.80379	4.56137	4.45993	4.58003	4.48383	4.2428	4.32389	4.16336
AF289551	4.4351	4.37708	4.77172	5.13663	4.58186	4.67742	3.48476	4.02808	3.61661	3.32412	3.45448	2.96615	3.66986	3.67791	3.86658	3.91404	3.27878	3.90067	3.37971	3.69636	3.60543	3.68694	3.93387
AF520793	7.93613	7.39317	7.3814	7.0417	7.89153	8.10834	6.78495	6.78941	6.70526	6.92959	6.99218	6.66164	6.90844	6.50391	6.5658	7.00475	6.7396	6.69852	6.40333	6.13129	6.9905	6.14662	7.11287
AFAP1	5.1045	4.14176	5.60449	4.58607	4.52235	5.00018	6.92208	6.37462	6.58832	6.1295	5.66019	6.13588	6.18421	6.13943	6.40354	6.11124	6.5653	6.14554	6.29989	6.71889	6.70492	6.69498	6.07097
AFAP1-AS1	3.89254	3.55883	2.55195	3.61085	3.63395	3.6124	3.54438	3.49115	3.8149	3.928	4.18607	3.99683	3.63851	4.204	3.88349	3.92647	3.53766	3.67964	3.60248	3.41364	3.20028	3.61871	3.94237
AFAP1L1	7.7777	7.30532	7.56258	7.51147	7.4486	7.63302	7.34456	7.97888	7.963	7.82296	8.33315	7.61957	7.84706	8.19531	7.66315	8.0651	7.47751	8.06474	7.87496	7.81582	7.71051	7.90138	7.76626
AFAP1L2	2.96418	4.08956	3.90559	4.47877	2.78385	4.33735	4.69472	4.75255	4.97984	4.86588	4.78149	4.68661	4.87132	4.57054	4.78774	4.61203	4.96343	5.11252	5.01211	5.46572	4.83323	4.80674	5.15295
AFF1	9.76265	8.96087	9.2012	9.3617	8.69229	8.6987	8.08021	8.19399	8.42224	8.70401	8.38086	8.33468	8.02047	8.01263	8.18708	8.43382	8.45432	8.35016	8.39006	8.35175	8.63214	8.27633	8.26708
AFF2	4.85439	5.8304	4.98704	5.21418	5.57713	5.2567	4.4204	4.38597	4.94692	4.86242	5.58774	4.70223	4.20507	4.90364	5.00603	4.88414	4.60299	4.91289	4.97371	4.87326	5.02377	4.80256	4.74795
AFF3	3.98707	3.79096	3.41286	3.52487	3.84968	3.7542	4.34465	3.32937	3.55834	4.04108	3.45067	3.97857	4.02825	3.61956	3.94346	3.81241	3.45347	3.40402	3.525	3.474	3.01591	3.8687	3.7504
AFF4	6.86188	6.11466	6.17127	6.14411	6.07776	6.34114	6.58591	6.60921	6.35017	6.65272	6.51516	6.7498	6.56802	6.42032	6.40475	6.55273	6.76743	6.31781	6.45938	6.39169	6.59186	6.44904	6.56592
AFG3L1P	6.20072	6.09744	5.87746	6.28152	5.27673	6.05059	5.94326	6.13008	5.76016	6.06528	5.93293	6.21618	6.09675	5.7081	5.8819	5.82737	6.21559	6.05769	5.75002	5.7708	5.94963	6.01308	5.98081
AFG3L2	10.755	10.4186	10.2857	10.5736	10.2736	10.1303	8.64174	9.06022	8.95003	9.14059	9.35617	8.87834	8.98742	8.89128	8.78713	9.29422	9.29384	8.93215	8.99396	9.05704	9.10585	8.7748	9.00856
AFM	4.47076	3.13417	3.9695	4.86521	0.0291891	3.97162	3.35911	4.40509	4.39715	4.1678	4.55069	4.37457	4.57976	4.29877	4.11012	3.8077	4.02206	4.20323	4.14002	4.06613	3.47891	4.46234	4.3163
AFMID	2.91103	4.47656	2.7615	3.46645	2.83222	2.58045	3.2558	2.93219	3.63287	3.12275	4.21229	3.34785	3.1176	3.77122	3.42371	3.4432	3.50142	3.32375	3.88342	3.35914	3.2632	3.46689	2.53383
AFP	3.16029	2.37352	3.52744	0.00443868	3.42547	3.47431	3.43173	3.42017	2.50094	3.58668	3.70306	3.25434	3.47947	3.29573	2.57651	3.27786	2.49148	3.02249	2.65403	2.76879	3.24811	3.10526	3.34347
AFTPH	8.25686	7.68346	7.87965	7.97775	7.6174	7.64939	7.77565	7.68567	7.48907	7.57438	7.69269	7.72716	7.73818	7.54035	7.57375	7.74375	7.80679	7.42412	7.71245	7.34907	7.74564	7.52175	7.73955
AGA	6.70269	6.31524	6.38678	6.35096	6.35815	6.56024	6.08581	6.11906	6.19248	6.13955	6.15484	6.20906	6.50372	6.24346	5.92626	6.73202	6.30329	6.25334	6.70643	6.59308	5.94965	6.22082	6.2587
AGAP1	7.16622	6.58885	6.92533	6.72962	6.48795	6.60779	6.61069	6.51506	6.64604	7.00493	6.57096	6.56926	6.6133	6.69856	6.45607	6.72466	6.81245	6.5079	6.3911	6.79268	6.75702	6.4691	6.57216
AGAP11	3.6709	3.8089	4.59973	4.236	4.11038	4.0796	4.10912	3.63549	3.6441	4.3461	3.54728	3.49701	4.18687	3.81078	4.42689	3.82014	3.81365	4.01528	3.80636	3.17212	3.70413	4.38843	4.33983
AGAP2	4.12829	5.06196	4.64532	4.49962	4.76624	4.62949	3.50474	3.54252	3.90427	3.5674	4.18046	3.85715	3.44683	4.03733	3.74884	3.90364	3.34048	3.80311	3.79176	3.55115	3.70586	3.61863	3.6631
AGAP2-AS1	4.04185	3.80999	3.20871	4.0403	3.44802	3.28992	4.07003	3.81793	4.04059	3.68588	3.87637	3.869	3.84393	4.11495	4.20349	3.64001	3.56316	4.1818	3.937	3.93652	3.72776	3.99616	4.28653
AGAP3	6.82903	6.35831	6.51073	6.53009	6.25408	6.3012	6.28021	6.30368	5.93808	6.05043	5.75238	5.91847	6.01421	6.10706	6.32282	6.06201	6.42233	6.21065	5.61786	6.28978	6.30152	5.9965	5.93846
AGAP4	6.25304	6.08816	5.67314	6.08265	6.18848	5.9127	5.56338	6.05952	5.31299	6.36476	5.95796	5.88406	6.04229	5.37148	6.10665	5.67481	5.57707	6.45046	5.79706	5.64246	6.23372	5.47902	6.30509
AGAP6	5.87716	6.22819	5.85147	6.45186	5.90786	5.62528	4.81276	5.12249	5.69111	5.87727	5.64593	5.35374	4.94037	5.22462	5.37786	5.81317	4.89135	5.88112	5.90375	5.09441	5.51533	5.73041	5.66716
AGAP9	5.44466	5.08762	5.25671	4.2148	4.26781	4.64627	5.18268	4.70371	4.6919	5.89657	5.57292	5.32842	5.22704	4.9599	5.53447	5.23751	5.21285	5.69456	5.3826	5.28547	5.41114	5.45739	5.62804
AGBL1	8.24434	7.74895	8.62619	8.8267	9.05446	8.41053	6.22825	7.63496	7.35078	7.03503	7.15564	6.86302	6.96427	6.12959	6.9318	7.50391	6.16374	7.50185	6.78043	6.8067	7.27447	6.41778	6.85436
AGBL2	1.09091	1.27424	3.08644	3.39298	0.840142	2.36843	3.66343	2.92048	2.68694	3.56968	3.06561	3.48833	3.85202	3.36511	2.67079	2.94937	3.8456	3.39263	2.75842	3.52622	3.18689	3.2846	3.18788
AGBL3	2.89124	2.12094	2.343	1.21662	2.09234	2.47778	4.21626	3.76823	3.24962	3.7892	3.51262	4.0286	3.31018	3.31653	3.48506	3.339	3.75397	3.3001	3.63665	3.00405	3.89564	3.98377	3.73477
AGBL4	4.36864	4.66189	4.21176	3.79065	4.24502	3.75658	3.66197	3.79303	3.85897	3.82452	4.39051	4.03983	3.61854	4.11739	4.10811	4.20707	3.98584	3.68548	3.88	3.94304	3.7664	3.54452	3.73341
AGBL5	5.46864	5.15529	5.15926	4.89674	4.79154	5.20962	4.96141	4.81024	4.77344	4.96608	4.73769	4.93797	4.82207	4.98499	4.72714	4.74723	4.62975	5.12567	4.87529	5.006	4.56911	4.95443	5.05566
AGER	5.14126	5.47747	5.33476	5.32166	5.07407	5.43178	4.24731	4.82756	4.93004	4.92294	4.93208	4.78948	4.72781	4.75232	4.91428	5.00222	4.95938	4.97931	4.77035	4.79016	4.6908	4.88532	4.774
AGFG1	7.36745	6.64127	6.83625	6.74609	6.80696	7.02251	7.33741	7.12745	7.06627	7.01548	6.88084	7.28798	6.91856	6.96247	6.98592	7.15256	7.33228	6.75734	6.88677	7.28912	6.93873	7.06565	7.08023
AGFG2	4.01486	4.56445	4.60393	4.52081	4.62256	4.20374	3.89867	4.11813	3.96756	3.67346	3.94975	3.59842	3.92184	3.98653	3.97981	4.21122	3.82536	4.18687	3.95327	4.02202	3.74926	3.83997	3.84819
AGGF1	8.10049	7.14338	7.21702	7.22046	6.7278	6.92394	6.61117	6.49444	6.5919	6.83553	6.79112	6.81508	6.66522	6.52872	6.6873	6.95833	6.89164	6.60093	6.84584	6.67471	6.61201	6.59998	6.71374
AGK	6.23381	6.22172	6.25006	6.1891	5.843	6.21887	6.25183	6.43714	6.44126	5.86366	5.84614	5.98361	5.88418	5.99799	6.19452	6.17923	6.42846	6.51578	6.29362	6.38415	6.19261	6.24834	6.17751
AGL	13.092	12.8643	12.6262	13.0746	12.8713	12.6371	11.1341	11.4902	11.878	11.537	12.25	12.0058	11.7292	11.7858	11.5111	11.9674	11.8695	11.744	11.7672	11.8514	11.9847	11.7031	11.8198
AGMAT	7.78904	8.30835	7.49427	8.72074	7.67026	6.57741	6.70388	6.49063	6.92918	6.367	6.86867	6.87662	6.29977	6.43478	6.07858	7.06287	6.17702	7.05015	6.80661	6.61678	6.54623	6.62203	5.96816
AGO1	6.5641	5.95317	6.21548	6.29768	5.96751	6.039	5.98527	5.83013	5.70148	6.04577	5.94231	5.91416	6.18607	5.98297	5.73726	6.05657	6.07311	6.18776	6.02039	5.97029	6.10917	5.8438	5.88501
AGO2	9.41661	8.84475	8.68134	8.43745	9.04127	8.89996	6.99728	8.02585	7.9515	8.1328	7.98538	7.72632	7.59495	7.90174	8.08792	8.06456	7.91411	8.41431	7.94032	7.33523	8.55672	7.8826	7.65284
AGO3	6.18411	6.09459	6.06765	6.15474	5.82583	5.99419	6.15365	6.1537	6.01557	6.39444	6.17277	6.10803	6.25997	5.96365	6.21505	6.19596	6.28724	6.28593	6.12191	5.96822	6.37744	6.17029	6.18104
AGO4	7.0198	6.7043	6.79521	6.86875	6.71986	7.00915	6.29331	6.29954	6.31871	6.51482	6.35128	5.91667	6.44337	6.22036	6.48635	6.68665	6.65256	6.44183	6.50981	6.34239	6.60373	6.38425	6.49679
AGPAT1	7.5853	9.26399	9.18807	9.27643	9.26843	8.88157	7.72887	7.86791	7.676	7.26424	7.4532	7.49773	7.31335	7.1871	7.4713	7.61631	7.31509	8.00104	7.33951	7.96692	7.72256	7.7545	7.52073
AGPAT2	7.37991	8.10449	7.52544	7.25283	7.57118	7.45092	8.23248	6.85529	6.9879	7.01958	6.98538	7.18132	7.35393	6.77382	7.76229	7.15383	6.39383	7.06647	6.87173	6.52893	6.90625	7.46258	7.62544
AGPAT3	8.66429	8.60616	8.13312	8.30411	8.20934	7.96201	6.68062	6.90786	7.0515	6.6317	6.76668	6.28566	6.84571	6.81035	6.95084	7.26376	6.81957	7.0394	6.79244	6.97928	7.01654	6.83741	6.93193
AGPAT4	3.35736	3.63801	3.98166	3.88716	3.78002	2.30818	4.36352	4.20937	4.31789	4.59142	4.31581	4.50538	4.1631	4.28197	4.45039	4.18731	4.60035	4.26057	4.43913	4.62397	4.75521	4.4941	4.6816
AGPAT4-IT1	4.78277	5.67555	4.86601	5.56097	5.6939	5.77782	5.28993	5.24538	5.38195	5.08987	5.17835	5.21639	5.67813	5.55521	5.02413	5.25026	4.98144	5.29439	5.20328	5.02647	5.49195	4.95949	5.29134
AGPAT5	8.38725	7.61395	8.02731	8.03414	8.06324	8.07564	8.23057	8.81608	8.42698	8.46119	8.18272	8.24774	8.27077	8.20825	8.70717	8.47946	8.60345	8.40758	8.24685	8.58459	8.53089	8.30174	8.42073
AGPAT6	7.02999	6.43444	6.19304	6.22853	5.73446	6.34874	6.00375	5.91305	5.70934	5.78509	5.73112	5.81174	5.93596	5.73078	5.82959	5.89743	6.26679	5.93173	5.83678	6.33635	6.0795	5.85986	5.85904
AGPAT9	9.66955	9.56927	8.95901	8.65471	9.19943	8.30112	7.6818	8.05152	8.55396	7.99723	8.47347	8.15638	7.91907	7.77845	8.02835	8.37684	8.52201	7.79851	8.4022	8.02191	9.36957	8.17288	7.84836
AGPS	6.82688	6.60655	6.57516	6.6212	6.78401	6.87448	7.41884	6.85836	7.00881	7.14269	6.68459	7.05491	6.85921	6.97036	6.91443	7.16366	7.28579	6.75489	6.94539	7.03338	6.79788	7.0421	7.21469
AGR2	2.2988	2.62063	2.06022	2.67451	3.70078	2.72432	2.32633	2.20329	2.26339	2.40991	2.14841	2.0831	1.83954	2.81238	2.65631	2.17142	2.07157	2.27516	2.69667	2.51717	2.69216	2.26011	2.45241
AGR3	0.757504	1.87558	0.00180642	1.85531	0.559766	2.15295	0.366622	1.65767	0.0184467	2.21925	0.605029	0.0701558	0.22083	1.03398	0.0016623	0.879228	0.00176062	1.42259	1.02694	0.960695	0.939981	0.00307564	0.382793
AGRN	5.05238	5.76404	6.13141	6.16363	5.96935	5.94706	6.65073	6.36808	5.91839	5.83206	5.80166	6.05236	5.952	6.03294	6.09094	6.08006	5.93012	6.39676	6.34899	6.38635	6.24772	6.06173	6.0352
AGRP	4.89653	4.58786	4.58861	3.3712	3.44235	4.3642	4.10306	4.06896	4.22056	4.67083	4.70522	4.36649	4.64836	4.44123	4.48388	4.41922	4.60476	4.31959	4.70422	4.83048	4.57717	4.38315	4.55485
AGT	9.30969	10.0308	9.52348	9.83196	8.79067	7.96525	8.47377	9.01772	9.67381	8.77676	9.08212	8.62029	9.21113	9.24099	9.11791	9.27508	9.37726	9.56695	9.19914	9.03245	9.33776	9.29208	8.8595
AGTPBP1	8.77336	7.8445	7.77329	7.91657	7.74938	7.74058	6.92252	7.00852	7.13708	7.0933	7.61168	6.92732	6.97562	6.92176	6.81275	7.4147	7.26955	6.93048	7.00085	6.90696	7.20109	6.9727	6.94961
AGTR1	7.01238	6.77268	6.83072	6.96268	7.08432	6.63462	8.60568	8.01814	7.90971	8.57342	7.35033	8.14096	8.82097	7.65814	7.73812	8.1349	7.26335	8.05501	8.91002	7.65853	8.79314	8.65838	8.40714
AGTR2	4.11496	4.38098	4.10169	4.51726	4.65016	4.18756	3.70515	4.32758	4.12245	5.18041	4.60919	3.41404	4.03734	4.24257	3.83831	4.14605	3.57777	4.6785	4.38441	4.1056	4.58942	3.90959	4.59344
AGTRAP	6.04698	5.91538	6.11768	6.07956	6.1604	7.00907	6.38816	6.27706	6.24168	6.36111	6.25795	6.34045	6.32627	6.22289	6.5372	6.41462	6.2911	6.50565	6.46931	6.53015	6.28251	6.45843	6.38151
AGXT	3.02119	3.38791	3.50853	2.8038	3.0841	2.69383	3.36829	3.41347	3.47528	3.71747	3.54796	3.68338	3.2412	3.41589	3.68104	3.56712	3.58095	3.3063	3.59064	3.55529	3.81973	3.4786	3.88164
AGXT2	0.275293	3.90529	2.72082	2.513	1.67047	2.96841	3.72497	2.72298	3.30555	3.95057	4.62988	3.93719	3.75485	4.38477	3.87311	3.6138	3.57278	3.55151	3.59841	3.19915	3.72189	3.36663	3.60695
AHCTF1	8.22656	7.45265	7.36198	7.75312	7.0736	7.14193	6.55639	6.60842	6.50484	6.94958	6.78874	6.42237	6.79899	6.03347	6.29378	6.91426	6.92701	6.18357	6.61719	6.41558	6.82559	6.58784	6.76137
AHCY	8.50991	8.22772	8.79946	8.63567	8.12727	8.6511	7.94346	8.4942	8.41879	7.62349	7.89495	7.72241	7.86745	8.1188	8.28838	8.37514	8.54014	8.63301	8.23047	8.55229	8.1367	8.27326	7.521
AHCYL1	9.30006	9.59732	9.30397	9.4626	9.20942	9.04837	8.90094	8.59488	8.63092	8.75723	8.66608	9.03279	8.76064	8.73453	8.51672	8.75675	8.70516	8.72804	8.33807	8.51179	8.70116	8.51506	8.82819
AHCYL2	8.48781	8.06477	8.17284	8.11526	8.03807	7.81073	7.81546	7.75513	8.17335	7.73551	7.7138	7.95381	7.6802	8.00543	7.58659	7.68872	7.60406	7.76446	7.92346	7.81064	7.43802	7.72165	7.70514
AHDC1	5.89343	6.08652	5.74431	6.46876	6.23585	6.12451	6.24849	6.2404	5.81869	6.04683	5.86048	6.09707	5.77546	5.86839	5.65577	5.90837	5.38873	6.29279	5.74991	6.00816	5.93115	5.61301	5.85713
AHI1	5.01455	4.7747	5.149	4.69628	4.70837	4.69413	5.77632	5.66854	5.6045	6.24861	5.26056	5.56665	6.34534	5.4515	5.55989	5.44888	5.69932	5.6711	6.04735	6.2581	6.11784	6.20723	5.70197
AHNAK	9.00154	8.61803	8.94869	8.66204	8.6041	8.66502	9.26748	8.66102	8.61551	9.36659	8.89192	9.06074	9.07897	9.13451	8.73971	9.00775	8.71065	9.0266	9.06741	8.93512	9.03397	9.02778	9.28784
AHNAK2	4.57163	3.73596	4.57583	4.24013	4.1784	4.52487	7.14463	5.86237	5.67093	6.37103	5.31471	5.9349	6.63117	6.62231	6.77112	5.89483	6.62058	6.23153	5.80306	5.99469	5.91574	6.46745	6.6687
AHR	6.50191	6.2626	7.0026	5.89466	6.22525	5.94135	8.69938	8.02268	8.30669	8.0676	7.70759	8.26969	8.00785	7.93091	8.33564	7.99336	8.58824	7.89292	8.19694	8.24278	8.06782	8.53712	8.5976
AHRR	4.25021	4.25324	2.85283	1.57786	3.8764	4.82412	4.44671	4.47909	4.94903	4.23644	3.92094	3.99669	4.86304	4.48157	5.22559	4.03624	4.92424	4.89526	4.57786	4.63701	3.92114	4.14716	4.28472
AHSA1	9.90582	9.23419	9.52284	9.60084	9.35547	9.55358	7.94353	8.29073	8.42251	8.08279	8.25019	8.28963	8.03637	8.21247	8.46835	8.64127	8.47682	8.4924	8.13201	8.39421	8.49269	8.33209	8.31018
AHSA2	6.76751	6.69359	6.75895	6.74555	6.6113	6.88522	7.12106	7.32519	6.96733	7.65222	7.14963	7.29895	7.17763	6.96605	7.463	6.96647	7.46258	7.21834	7.29702	6.63066	7.28904	7.36446	7.32764
AHSG	4.59963	4.8183	5.0886	4.34043	4.48208	4.84193	3.93468	4.17859	3.63722	4.10783	4.42095	4.1817	3.83753	4.21633	3.90613	4.5386	4.12988	4.19998	4.30023	4.37373	4.24017	4.30782	4.11465
AHSP	3.12231	2.45202	4.54208	4.45415	0.0139871	0.604425	2.35384	3.31468	3.84482	3.36958	3.54322	3.63861	3.40735	3.67678	3.29383	3.0565	4.01753	3.81735	3.66693	2.20419	1.99576	2.68243	3.11413
AICDA	3.39219	3.47908	3.46666	1.44597	3.02799	3.86211	3.07251	2.73593	3.11594	3.67893	3.53329	3.33172	3.0161	3.76153	3.47255	2.82453	2.92017	2.6767	3.07194	3.60167	3.55652	2.86194	3.19899
AIDA	10.001	9.44709	9.66005	9.53756	9.35893	9.45457	9.93653	9.28717	9.28855	9.42065	9.1729	9.34921	9.38497	9.31878	9.31597	9.52452	9.46066	9.23287	9.32728	9.16753	9.55407	9.51198	9.58265
AIF1	5.30001	5.18597	5.67477	4.65493	5.29279	5.10461	8.20008	7.33621	7.35201	6.86302	5.88693	7.07916	7.7215	7.70417	7.7566	7.17653	7.54757	7.49206	7.47925	7.2961	6.40819	7.38266	7.09137
AIF1L	6.01423	6.38436	7.43006	6.44915	6.65361	6.80119	7.16819	7.59164	7.20511	7.24169	6.93998	6.89624	6.86932	7.66728	8.29842	7.28457	7.87505	7.86279	6.68842	7.48116	7.28294	7.37071	7.41888
AIFM1	8.6512	8.79803	8.79733	9.12173	8.83799	9.07615	7.19375	7.49476	7.76472	7.23008	7.66317	7.34528	7.39884	7.62729	7.41984	7.90568	7.6071	8.12041	7.37889	7.79283	7.36298	7.60422	7.4997
AIFM2	5.61967	5.84466	5.88199	5.37138	5.32602	6.20927	6.57084	5.51741	5.44943	5.53869	5.28459	5.65685	5.65731	5.52354	5.78881	5.45926	5.40607	5.59028	5.30018	5.17857	5.30585	5.53891	5.78432
AIFM3	4.58791	4.34726	4.41088	3.96808	4.35418	3.96903	3.94667	3.87519	4.02793	3.59425	4.25734	3.78748	2.72686	4.12123	3.91511	3.68483	3.9788	3.74164	3.81518	3.5625	3.8067	3.89592	3.89548
AIG1	7.23334	7.16172	6.39064	7.29669	6.33	6.93701	7.51385	7.60565	7.6557	6.74392	7.40186	7.13417	7.28544	7.39337	7.74572	7.3347	7.33384	7.48639	7.42399	7.25643	7.60613	7.49335	7.46637
AIM1	4.67692	4.50833	5.43652	4.15868	4.8491	4.87108	7.49872	6.23342	6.35117	6.50972	6.18454	6.46873	7.18948	6.71749	6.42672	6.54564	7.08911	6.50675	6.24974	6.369	6.5324	6.49458	6.80426
AIM1L	6.97606	7.56947	7.04118	7.16066	7.51618	7.21067	6.87513	6.96897	7.17433	7.06811	7.51401	6.8883	7.02604	7.42359	7.03573	6.99141	6.95361	7.17941	7.28747	6.86858	7.16373	6.86642	7.17238
AIM2	4.82491	4.22757	4.43726	4.39866	4.77333	4.61394	4.93118	4.85962	5.10019	5.06929	5.30292	5.0365	4.95758	4.6117	5.00173	4.76636	4.80901	4.68975	4.88003	4.71797	5.16523	4.9081	5.1509
AIMP1	9.27095	8.87567	8.58584	9.08148	8.83562	9.08954	8.00078	8.17315	8.18874	8.34022	8.30047	8.05615	8.07415	7.91454	7.92371	8.47605	8.15761	8.07653	8.52175	8.18165	8.19452	8.19673	8.15968
AIMP2	10.3204	9.96718	10.0042	10.4229	9.90141	10.193	8.77984	9.13168	9.42807	9.03969	9.5054	9.21902	9.02966	9.26178	8.78272	9.21799	8.89386	9.36862	9.14851	9.61397	9.04487	9.10631	9.11784
AIP	7.58998	7.19473	7.41267	7.47507	7.22032	7.14291	7.38481	6.82261	7.11248	6.7617	6.92241	6.70541	6.9697	6.87471	7.13131	7.3007	6.95018	7.25051	7.11168	6.98866	7.06291	6.98938	6.94846
AIPL1	4.92365	5.14544	5.07964	5.74634	5.55167	5.49664	4.3434	4.22605	4.52458	3.84295	4.4883	4.07776	4.14571	4.49047	4.1276	4.70172	4.24334	4.58302	4.16046	4.55923	4.41288	4.32805	4.08582
AIRE	9.48226	9.58249	9.51519	9.58437	9.77445	9.54901	7.13849	8.15311	8.71103	8.30976	8.76996	7.71401	7.85777	8.51578	8.37325	8.84028	8.28107	8.55249	8.73643	8.55469	8.42733	8.4412	8.34955
AJAP1	2.57685	3.73242	3.03483	3.60642	2.64413	3.04644	2.57866	2.86504	2.78557	3.04021	3.40921	3.10944	2.86713	2.8221	2.99744	2.88725	3.03083	2.36045	3.08284	2.92975	2.61287	2.73984	3.10588
AJUBA	3.25962	3.78402	4.18325	4.36312	3.86129	4.09589	6.35339	6.47091	6.02266	5.70539	5.80732	5.45705	5.33875	6.21399	6.96892	5.79998	6.87875	6.13541	5.55336	6.61606	5.83006	5.90721	6.36658
AK000798	6.69737	6.37	6.81457	5.8678	6.35808	5.07673	6.68317	6.47221	6.16114	7.32875	6.62734	6.61808	6.79782	6.29428	6.30076	6.5026	6.66869	6.48607	6.19091	6.16316	6.3536	6.69276	6.80958
AK021537	4.41714	4.37661	4.90607	4.0216	4.84646	4.62204	4.5403	4.96109	4.56312	4.99569	4.87999	4.70096	4.75972	4.5971	4.6234	4.56905	4.49548	4.39992	4.62568	4.74206	4.06729	4.54218	4.64173
AK021804	8.38004	6.75567	7.53322	7.60474	6.89731	6.93154	8.52146	8.58327	8.42265	9.10458	8.7776	8.41333	8.97454	7.89778	8.56673	8.25126	8.67692	8.61541	8.46	8.09778	8.809	8.73729	8.82952
AK021933	5.45484	4.44236	4.10968	5.22373	5.07371	4.6719	5.14054	4.51052	4.99652	4.34724	5.02199	4.62221	5.00576	5.17219	4.79622	4.42426	4.37939	4.88957	5.11709	5.05472	4.92399	5.07653	4.62169
AK021977	7.04407	6.35656	7.28048	6.68491	6.53364	6.73191	8.28478	7.87018	8.01701	8.94382	8.38959	8.10426	8.63538	7.82163	8.36499	8.10274	8.48504	8.25228	8.15627	7.32314	8.66192	8.74172	8.99768
AK024936	5.05617	5.88793	5.07828	6.11034	6.09662	5.64538	4.79475	4.72057	5.29411	4.06488	4.92557	4.17372	4.74008	5.08959	4.4075	4.84595	4.27639	4.86	4.46083	4.18396	4.37855	4.40239	4.58025
AK025288	4.96891	4.11737	5.1571	4.97296	5.12096	4.73588	6.07143	6.035	5.48296	6.28584	6.02236	5.86829	6.20865	5.12989	5.8084	6.04504	6.40687	5.77189	6.03639	5.97016	5.94897	5.87897	6.29897
AK026905	5.89789	6.00416	6.20561	6.06627	5.83726	5.7661	5.85145	5.86302	5.78116	6.00003	6.26623	6.17677	6.2056	5.54848	5.8352	5.79214	5.89908	5.78361	5.72921	5.69681	6.1021	5.53514	6.07891
AK054988	4.80123	4.63826	4.15834	4.38318	4.49508	4.78344	3.66318	4.05041	3.77621	3.26185	3.59329	2.86273	3.42435	3.31343	3.655	4.0286	3.72625	4.03935	3.8162	4.14998	3.85892	3.91649	3.67371
AK055458	2.85563	3.18328	2.97917	2.45998	2.9532	3.24459	2.6259	2.63323	2.72325	3.43275	3.37888	3.36861	3.21646	3.50908	2.89073	2.81316	2.89325	2.6495	2.94548	2.97288	3.01302	3.0498	3.05053
AK055981	9.59259	9.50744	9.57673	9.96047	9.47608	9.35853	7.63945	8.67835	8.81316	8.11367	9.02663	7.57061	8.18608	8.14297	8.05018	8.69898	8.37141	9.14198	8.69037	8.36145	8.27979	8.31225	8.6825
AK056098	2.34016	3.35212	2.84827	3.44137	3.78163	2.98181	2.85072	3.13223	3.18762	3.29607	3.19535	3.36382	2.6562	3.08321	3.14662	2.4562	3.02948	2.46141	3.14574	2.90108	3.08609	3.18756	3.19409
AK056982	10.122	10.7514	10.3782	11.1903	10.5267	9.81455	7.88118	8.32348	9.58348	7.88032	8.42948	7.34689	7.90764	8.22873	8.59251	9.25671	9.22213	9.18023	9.28004	8.1175	8.43743	8.60183	7.76463
AK074476	5.27163	5.07767	5.34071	5.91056	5.15572	5.32658	4.70652	4.78	4.6956	4.49415	4.77098	4.21253	4.66933	4.58609	4.37241	4.72748	4.61442	4.59612	4.76146	4.37439	4.48683	4.46296	4.34504
AK090844	10.0188	9.61751	9.59521	9.78609	9.56281	9.63701	9.18246	9.38168	9.46647	9.83187	9.93566	9.71864	9.75896	9.25495	9.52642	9.42655	9.47143	9.52908	9.49156	9.23414	10.0358	9.28336	9.6108
AK091729	4.75433	4.54815	4.40664	0.00986807	4.54196	4.45516	3.89784	4.64626	4.26703	3.53231	4.11142	3.40026	3.81158	3.89282	4.05947	4.0079	4.08282	4.22196	3.66064	4.01217	3.57661	3.93852	3.88611
AK093205	3.33935	3.39116	3.01298	2.3998	3.07534	2.8342	2.39166	1.7162	2.37861	2.34748	2.97023	2.85475	1.86316	1.83546	2.46503	1.67943	2.69591	2.34459	2.30088	1.94564	2.65868	2.17844	2.80026
AK094644	4.74468	4.80267	4.50398	4.15369	4.75681	4.52415	3.88044	4.40529	4.5927	4.34971	4.80232	4.63912	4.84491	4.63269	4.43665	4.45026	4.27273	4.29179	4.38022	4.28152	4.51958	3.92324	4.28039
AK096159	4.06774	3.57536	4.05131	4.77078	4.52961	1.67147	2.95416	4.66563	3.63372	4.57175	4.86154	4.33376	4.48807	2.77067	4.25063	4.26067	4.55138	3.88737	3.88299	3.7759	4.16713	4.18518	4.23151
AK097370	3.42927	4.30592	3.98615	3.50957	4.12518	3.80952	3.80113	3.74476	4.00741	4.32681	4.6504	4.08752	3.50955	4.17757	3.78139	3.31264	3.30967	3.85525	3.7287	3.44529	3.79307	3.83412	3.36688
AK097453	5.77507	5.07968	4.42996	5.36845	5.42975	5.14042	3.97489	4.64277	4.45016	4.37123	4.8798	4.62929	4.84819	4.64477	4.32884	4.52897	3.60136	4.59254	4.01811	4.12154	3.96492	4.11143	4.07654
AK098263	3.06354	2.43463	3.10911	1.60863	3.24808	0.0225132	3.23299	3.11399	1.94405	3.76728	2.45323	2.45977	2.91768	3.18189	0.774741	2.22198	2.71456	3.28889	3.07545	2.51042	2.18769	3.48732	2.93286
AK1	11.2374	11.4773	11.5282	12.1172	11.4781	11.3097	10.2615	10.9233	10.9104	10.8821	11.4145	11.0643	10.7243	11.2111	10.77	11.1931	10.1053	11.3431	11.1713	11.5321	11.0187	11.176	10.9388
AK130486	4.98785	5.98096	5.32831	5.07029	5.9426	6.05314	5.52662	5.7671	5.98914	5.96594	6.25537	5.98595	5.79666	6.03695	5.86258	5.70588	5.58242	5.8111	5.7923	5.89189	5.60214	5.7921	5.74673
AK131021	2.832	3.20961	3.41534	0.0187394	2.66416	3.23575	3.26323	3.45708	3.33597	3.92136	3.91131	4.22576	4.02476	3.84443	3.95886	3.40089	3.2451	3.67575	3.60387	3.23514	3.27064	3.54587	3.69408
AK2	8.28923	8.22337	8.00314	8.39038	8.14101	8.15422	7.46715	7.515	7.61881	7.65843	7.62529	7.55556	7.45525	7.63874	7.62022	7.68047	7.50702	7.78036	7.42905	7.46807	7.42269	7.58129	7.53625
AK3	12.094	11.9121	11.1623	11.7467	12.0533	12.147	10.4686	10.8538	11.1923	10.6535	11.0015	10.7356	10.108	10.6482	10.6131	11.2553	10.7519	10.9896	10.6861	10.3297	11.2363	10.4245	10.3263
AK5	1.75276	1.71991	3.19136	2.4725	1.44351	2.74172	3.42118	3.66657	3.44757	3.21604	3.3059	3.74916	3.28934	3.89785	3.11763	3.92491	3.98864	3.89193	3.16601	3.92769	3.61566	3.1965	3.14454
AK6	10.1073	9.3311	9.20603	9.29543	9.36014	9.51133	8.24492	8.30227	8.28905	8.19801	8.324	8.10782	8.20198	7.97511	8.20001	8.59772	8.57315	7.83859	8.05454	8.17917	8.17372	8.15058	8.23985
AK7	4.38303	4.29166	4.37517	4.33982	4.64067	4.38481	4.0317	4.06042	4.27032	3.75081	4.23001	3.8135	4.17312	4.24286	4.30511	4.16052	3.91037	3.92965	4.0365	4.1506	4.27945	3.72661	4.06607
AK8	5.2737	5.4173	5.39389	5.34324	5.10686	5.62029	5.1	5.06309	5.09482	5.46213	5.64784	5.52364	5.23805	5.28596	5.27212	5.23514	4.97148	5.01735	5.30663	4.92126	5.58851	5.06035	5.29243
AK9	4.87771	4.1454	4.27722	4.16265	4.56739	4.12968	3.87858	4.04616	4.21314	4.46984	4.81302	4.78291	4.38802	3.9061	4.30524	4.94029	4.36183	4.53934	4.73776	4.02108	4.87475	4.2476	4.60215
AKAP1	11.1316	10.9811	10.7382	10.8613	10.7366	10.4979	9.07493	9.28526	9.25995	9.2241	9.39979	8.63434	9.4339	8.9138	9.34859	9.62142	9.10189	9.69901	9.27754	9.04987	9.52626	9.16427	9.25979
AKAP10	6.80698	6.14657	6.09536	5.89514	5.91511	6.33835	6.64439	6.59803	6.20896	6.98819	6.59181	6.5302	6.94876	6.5048	6.66032	6.40573	6.86515	6.69221	6.30407	6.19386	6.71484	6.47199	6.73515
AKAP11	7.79239	7.0429	7.69053	7.13636	6.82834	7.54758	8.09411	7.59973	7.67717	7.92992	7.36258	7.88075	7.74117	7.55945	7.59835	7.6166	7.68336	7.52808	7.60093	7.64219	7.6874	7.75194	7.8867
AKAP12	6.98613	5.965	7.16727	6.17949	5.77016	6.07408	7.97931	6.98869	7.66228	7.80693	6.66569	7.89489	7.43286	7.23307	7.08004	7.42966	7.47533	6.78338	7.44785	7.29804	7.20087	7.57398	7.47361
AKAP13	8.51403	7.47681	7.8612	7.59255	7.5248	7.74871	7.16579	7.02433	7.47268	7.47347	7.48148	7.23476	7.30023	7.49355	7.36859	7.44055	7.12834	7.48596	7.46276	6.80914	7.84015	7.23942	7.60278
AKAP14	1.78642	2.03438	1.57124	2.25025	1.50078	1.90376	1.99528	2.52363	2.60948	2.46804	2.3251	2.39605	2.14495	2.16035	1.94145	2.08679	1.66925	2.34833	2.29054	2.34413	1.79302	1.27419	2.32683
AKAP17A	6.73061	6.59088	6.50459	6.8291	6.437	6.5344	6.75664	6.77441	6.57688	6.81523	6.543	6.52992	6.81714	6.5502	6.70872	6.5376	6.84698	6.80592	6.5797	6.49001	6.69689	6.70845	6.66277
AKAP3	2.18558	2.81507	3.17748	2.57006	0.914069	3.12384	3.45821	2.8779	2.59962	2.55747	2.62799	2.51034	2.50957	2.62319	0.606347	1.63645	3.0464	2.80826	2.93267	3.54748	0.835814	2.50081	2.59546
AKAP4	4.12818	3.79206	3.73843	3.61488	4.48924	3.67663	2.88481	3.43002	2.71082	3.12508	3.17682	2.73401	0.00788657	3.22194	3.16241	3.17765	2.05089	2.45659	3.37133	2.76175	3.07545	3.46247	2.74238
AKAP5	4.4359	4.03145	4.48792	4.50275	4.20367	4.14196	2.97889	3.24771	3.055	2.95377	2.95074	2.66382	3.00572	2.91989	3.0332	3.30146	2.78637	3.25853	3.28917	3.25512	2.93888	3.18913	2.81389
AKAP6	7.39195	6.66032	6.68605	6.62509	6.31889	5.91576	5.05142	5.97296	5.84869	6.28219	6.09463	5.23951	5.26192	5.73349	5.6955	6.31199	6.24579	5.63973	5.76962	6.26721	5.90613	6.03458	5.95589
AKAP7	7.88166	7.21159	7.05372	7.7093	7.16868	7.29066	6.71459	6.88896	6.87572	6.95258	6.95002	6.3162	6.5193	6.56746	6.44892	6.96213	6.8628	6.85647	7.05201	6.98032	6.40566	6.80388	6.67816
AKAP8	7.58595	7.13472	7.00701	7.28132	6.40289	7.25229	6.81204	6.54145	6.39288	6.92295	6.51232	6.68753	6.77219	6.52917	6.43549	6.85877	6.78543	6.73355	6.64413	6.85593	6.59281	6.59667	6.77978
AKAP8L	5.75017	5.3717	5.73788	5.77662	5.52781	5.52411	4.85554	5.33585	5.13762	5.48554	4.99855	5.0914	5.29643	5.01682	5.19061	5.25925	5.14156	5.61128	5.27828	5.27688	5.36421	5.09664	5.06547
AKAP9	9.07291	8.65094	8.62325	8.87474	8.21655	7.94762	7.11232	7.51803	7.56179	7.84268	7.96742	7.34729	7.71475	6.7859	7.54505	8.26166	8.11347	7.62371	7.64274	7.12092	8.09026	7.46777	7.60851
AKIP1	7.98998	7.93391	7.98044	8.07646	7.47501	7.61673	7.35933	7.12392	7.42145	7.4433	7.35485	7.35471	7.15637	7.55833	7.30673	7.54243	7.00903	7.63809	7.52876	7.14547	7.25851	7.28799	7.31046
AKIRIN1	7.36732	7.6807	7.25	7.26262	7.15853	7.65908	6.73054	6.68195	7.24224	6.49957	6.23783	7.2224	6.34622	6.51557	6.7915	6.93277	6.66952	6.56024	6.36432	6.96209	6.74133	7.20601	6.59542
AKIRIN2	8.99834	9.62089	9.47664	9.46935	9.38845	9.10312	7.77805	7.98596	8.07012	7.32172	7.96595	8.4368	7.23408	7.39854	7.43384	8.26003	8.00544	8.03934	7.90085	8.07014	8.04307	8.00109	7.67237
AKNA	4.3854	3.82638	3.96453	3.76908	4.26304	3.66412	5.54987	5.28712	4.86756	5.35676	4.45624	4.98874	5.31018	5.24203	4.97471	5.03764	5.381	4.91943	4.98167	5.08685	5.20082	5.20637	4.852
AKNAD1	3.82642	2.55365	2.46716	2.28922	3.63825	3.92522	3.58704	3.78536	3.12264	3.21874	2.96034	3.3337	3.17203	4.02427	3.08847	3.49968	3.35626	3.01892	3.48483	3.61662	2.8774	3.31513	3.6565
AKR1A1	8.17156	7.63153	8.00009	8.00993	7.49155	8.13986	8.65874	8.39946	8.34424	7.75548	7.85868	8.22887	8.37906	8.41589	8.38385	8.354	8.44574	8.5662	8.15333	8.41136	7.96519	8.33296	8.15641
AKR1B1	12.5909	12.0912	12.1679	12.3806	11.9242	12.1723	10.5959	10.9872	10.9573	10.4401	10.9234	10.19	10.7941	11.154	10.695	10.9834	10.7627	11.1021	10.7862	11.169	10.8426	10.856	10.7308
AKR1B10	9.39254	7.71039	8.08144	8.49395	7.17408	8.04081	6.77958	6.7318	5.71947	5.42676	5.92484	6.32728	5.79528	6.10565	6.08228	5.4522	5.96623	5.99442	5.81517	6.30972	6.06781	6.30449	5.83671
AKR1C1	9.63422	8.40766	8.16395	9.00428	7.78016	8.30108	9.24891	8.00415	8.2588	7.8065	7.51126	9.56602	8.35092	8.1565	8.53447	7.80739	8.58521	8.08049	7.8989	8.48758	7.68778	8.18659	8.22675
AKR1C3	9.94293	7.84046	8.42991	8.84023	8.49398	7.67103	9.22605	7.82745	8.6943	7.88484	7.4737	9.81393	8.56187	7.89775	8.2132	8.01699	8.72458	8.06974	7.79951	7.81209	8.14191	8.0461	8.25653
AKR1C4	4.37648	3.48224	1.99421	3.71357	2.31958	1.38815	4.56276	2.57424	3.74304	3.74538	3.21939	5.07333	4.30374	3.63856	3.78818	3.38866	4.12975	3.03219	3.12559	3.98674	3.85608	3.5325	3.55409
AKR1C6P	4.50669	4.30467	4.41357	4.4776	3.18879	4.63581	4.28785	4.10998	4.92012	4.58064	4.69344	4.6633	4.59902	4.54815	4.61933	4.07815	4.35469	4.13609	4.74189	4.35216	4.55868	4.4623	4.68037
AKR1D1	3.38742	3.24794	3.31647	1.58863	1.87737	3.00389	2.41079	0.803237	2.95359	3.37414	2.29627	2.5368	3.19306	3.25097	1.99056	0.0189653	2.6164	2.55885	2.99355	3.02952	2.79519	2.64146	2.70284
AKR1E2	3.87055	4.27124	3.94725	2.82404	4.45897	3.89192	3.2112	3.74091	3.61915	3.73099	3.44896	3.61607	3.94019	3.55133	3.91018	3.39044	3.15637	3.62404	3.41544	3.11774	3.58904	3.32334	3.62712
AKR7A2	9.10372	8.57026	8.57026	8.92542	8.54337	8.38667	8.12395	7.9866	8.24801	7.61294	7.71625	7.69607	7.90229	7.95026	8.00115	8.42698	8.34333	8.37414	8.11381	7.76386	8.06054	8.01678	7.71128
AKR7A3	7.15649	7.30102	6.88602	7.28823	6.96146	6.91272	6.44599	6.56039	6.78845	6.04311	6.31278	6.24574	6.18658	6.3771	6.58344	6.68762	6.35401	6.91776	6.35062	6.26236	6.42757	6.67999	6.19535
AKT1	8.56954	8.48712	8.48425	8.35168	8.27463	8.48912	8.31368	8.44215	7.89238	7.93764	7.89573	7.6629	8.25339	8.17529	7.99182	8.03073	7.6967	8.38316	8.03572	8.76434	8.20252	8.35815	8.20533
AKT1S1	7.06384	7.89765	7.82853	8.20303	8.42818	8.39508	6.38395	6.93497	6.97611	6.78548	7.09822	6.78304	5.76784	6.73666	6.77343	7.07367	6.27047	7.65858	7.14526	6.15102	7.35741	6.7797	6.90127
AKT2	6.86701	6.70242	6.85439	7.06363	6.43509	6.39022	6.45173	6.42032	6.32437	6.325	6.40569	6.34857	6.21566	6.27581	6.41056	6.52791	6.18031	6.8611	6.50588	6.57568	6.60861	6.78722	6.38762
AKT3	5.99724	5.87113	6.1787	5.7717	6.014	6.00502	6.65156	6.12445	6.13393	6.4107	6.20631	6.37387	6.29059	6.23067	6.28122	6.30667	6.33312	6.17606	6.20717	6.26855	6.57557	6.28503	6.47148
AKTIP	9.9853	9.50462	9.66599	10.0414	9.52174	9.51564	8.37292	8.29726	8.64248	8.73813	8.79032	8.74632	8.47276	8.63736	8.20101	8.77009	8.24575	8.86213	8.80267	8.66584	8.44922	8.74327	8.46437
AL022341.3	4.74502	5.25883	5.38446	4.68489	5.11144	5.41633	3.6615	3.58122	3.29036	3.39745	3.37036	2.9274	3.37971	3.56443	3.57931	3.57632	3.69483	3.80187	3.31284	3.61824	3.83811	3.53707	3.13876
AL022344.5	3.89232	3.1061	3.31024	2.32669	3.09243	3.34624	3.57276	3.25474	3.08927	3.77664	3.32677	4.53231	4.83875	3.82952	3.41914	3.01288	3.13564	3.03058	3.23022	3.26974	3.6066	2.73917	3.85515
AL109706	3.90598	4.55547	3.83259	4.46802	3.94959	4.03012	3.85202	3.75912	3.79393	4.36472	4.51198	4.28141	3.99717	4.26686	4.70535	3.93339	3.65095	4.0055	4.16794	4.70773	4.0911	4.29975	4.11564
AL132709.8	6.98952	4.89379	4.5425	4.63123	5.45479	5.62823	6.46365	7.86441	7.29009	7.6781	7.45027	7.11709	7.58943	7.33235	7.22345	7.09036	7.11661	7.76574	8.08411	7.35007	8.56626	8.18042	7.20326
AL133493.2	2.04154	2.76836	1.57187	3.50359	3.64492	1.93474	4.50466	4.10366	4.01059	2.73158	5.51679	5.16255	4.56992	4.08292	3.99756	2.8732	4.7423	4.083	2.25348	4.13257	4.89294	2.63108	3.70875
AL590762.11	5.53857	5.39798	5.34313	5.761	6.03847	5.59238	5.40089	5.49899	5.08069	5.36516	5.256	5.37646	5.17193	5.43152	4.9659	5.02418	5.14566	5.29707	5.12712	4.99341	4.81865	5.14459	5.14562
AL832163	1.33599	1.60859	1.96774	0.00496523	0.325545	1.63671	1.25627	1.59222	0.0148427	1.90274	1.35089	1.58028	1.31387	0.765646	1.50602	1.15536	1.32971	1.72665	0.897707	1.51187	1.50147	1.18611	1.66031
AL833181	5.32166	5.62895	4.84025	4.84986	5.20952	4.7545	4.64749	4.93477	4.60656	5.07617	5.37917	4.84239	4.99516	5.13188	5.31317	4.91871	5.05241	4.67056	5.13056	4.88724	5.31583	4.80784	5.00752
AL928742.12	4.55052	4.32082	4.63098	3.65394	4.36823	4.12551	3.29944	3.39004	3.54541	3.46313	3.38483	3.6863	3.06598	3.3053	3.46348	3.62318	3.50088	2.98498	3.58985	3.06752	3.69695	3.22476	3.46879
ALAD	7.32776	6.8535	7.1895	7.1177	7.04332	6.80731	7.12139	6.5787	6.83354	6.64921	6.67642	6.51425	6.84939	6.71392	6.61867	6.562	7.09625	6.85783	6.82302	6.60804	6.60193	6.79648	6.91298
ALAS1	10.5785	10.3884	10.4513	10.8542	10.5108	10.3206	8.79761	9.21736	9.893	8.19299	9.54008	8.54859	9.16275	9.19318	9.06975	9.70573	9.33279	9.61959	9.43836	9.35037	9.39251	9.22808	9.16916
ALAS2	4.24657	4.29435	3.41884	3.76833	4.00377	4.02319	3.3205	3.49715	3.58293	3.49676	4.02806	4.08507	3.25198	3.48522	3.54653	3.78408	3.53627	2.61533	3.85562	3.30107	3.49933	3.43569	3.85359
ALB	2.36549	3.8961	2.8623	2.64624	2.97409	3.27186	2.65346	2.61587	2.82995	3.00997	3.19529	2.64366	2.76606	2.52494	3.03292	3.16178	2.87908	2.86689	3.08513	2.57619	3.22322	2.64534	2.7826
ALCAM	5.3596	4.40008	5.94085	4.56243	4.74967	5.24728	6.82885	6.50334	5.96354	6.63273	5.73658	6.29393	7.09182	6.46981	6.71482	6.58693	6.47674	6.0388	6.49463	7.03345	6.58823	6.53041	6.67341
ALDH16A1	4.38813	4.70821	4.84412	4.80452	5.74527	5.76413	5.6804	5.45001	5.00571	4.99384	5.29415	4.91118	5.2718	4.91236	5.25065	5.40245	5.33511	5.53996	5.38667	5.45933	5.22682	5.61031	5.44046
ALDH18A1	6.15825	5.37529	5.92156	5.7178	5.51612	6.35736	7.20922	6.91475	7.07247	6.76953	6.12819	6.61973	6.96581	6.95806	6.68921	6.74571	7.05131	6.7874	6.73549	7.03366	6.35766	6.9177	6.65266
ALDH1A1	10.6334	9.57716	9.13676	9.73235	8.34978	9.27363	9.45672	8.74233	9.07089	8.77725	8.44049	9.03091	8.86965	8.90494	8.90321	8.84595	8.88253	9.1389	9.2534	9.05622	9.61008	9.1572	9.24689
ALDH1A2	5.70617	5.48039	5.2991	5.46426	5.34785	5.41434	4.05998	4.27052	4.51012	2.82621	4.21524	3.92111	3.91189	3.56911	4.11861	4.20277	3.81513	3.41301	4.2931	4.16979	4.40594	4.29433	3.85326
ALDH1A3	6.54381	5.19463	5.14053	4.89182	4.6518	5.58011	6.19193	6.0758	6.86544	6.15826	5.46808	7.21383	5.76064	5.91338	5.75869	6.09424	7.21497	5.57945	5.70031	5.85343	6.44296	6.62812	6.9687
ALDH1B1	6.73108	6.89676	7.58762	7.13957	7.87021	7.93732	5.39388	5.97862	6.74937	5.99721	7.36909	7.5401	5.93631	6.74493	6.36243	7.09145	6.53912	6.92131	6.02387	7.48813	5.87869	6.93557	6.72538
ALDH1L1	8.03169	8.23141	8.59147	8.18938	8.17841	8.1744	5.44114	6.50369	5.65936	6.41233	6.43524	6.57313	5.95177	5.35071	5.8071	6.68171	5.98239	6.62348	6.315	6.03977	5.55351	6.05216	5.99192
ALDH1L1-AS2	5.81701	6.25701	6.01605	5.20799	5.78826	4.90129	3.56528	4.23791	3.52315	3.80809	3.76768	4.28369	4.13568	3.38488	3.76488	4.46448	3.553	4.59601	3.94013	2.038	3.24478	2.89928	2.84809
ALDH1L2	2.90341	2.61764	3.40779	2.06339	3.11389	3.472	4.62065	3.97578	4.25644	4.40274	4.16495	4.85625	4.80077	4.65954	4.1591	4.45782	4.39869	4.11544	4.2854	4.64664	4.54626	4.04919	4.39394
ALDH2	11.8356	12.3317	12.204	12.0687	11.9278	11.1647	10.9264	9.4274	10.1802	9.37952	9.38438	10.753	9.66094	9.42594	9.99389	9.96913	9.66315	9.54602	9.52722	9.36561	9.32114	9.64571	9.85611
ALDH3A1	4.51263	4.94622	4.964	4.99334	4.2429	4.29784	4.33302	4.32629	3.30392	1.90139	3.79575	3.49282	3.59247	4.10947	3.43311	4.24988	4.25185	3.70869	4.41827	3.36249	4.18593	4.45691	4.21725
ALDH3A2	9.55817	8.82352	9.07876	9.15008	8.74242	8.90841	8.3434	8.13724	8.40068	8.04074	8.08761	8.40381	8.20839	8.01656	8.10871	8.28793	8.32351	8.11644	8.04907	7.94313	8.04252	8.01843	8.2017
ALDH3B1	6.70865	6.44275	6.31905	6.32702	6.14368	6.41811	6.33253	6.3949	6.22244	6.47818	6.74857	6.52513	6.78618	6.70225	6.87523	6.38345	6.55509	6.41487	6.40773	6.45097	6.6122	6.1962	6.70163
ALDH3B2	3.69016	3.74198	3.9582	4.2554	3.64259	4.26686	3.2234	2.96282	3.46414	3.0039	2.83335	3.43711	3.53921	3.3029	3.00768	3.3333	3.00433	3.3797	3.25576	3.22283	2.48122	3.38093	2.44404
ALDH4A1	7.84329	8.34791	8.1464	8.27165	7.86105	7.87774	6.9521	7.90626	8.15358	6.96241	7.58548	7.05318	7.11211	6.92584	7.5447	7.95092	7.73094	8.3679	8.21443	7.68412	7.83548	7.10293	7.05745
ALDH5A1	9.1941	8.99123	8.77858	8.64362	8.67525	7.8854	7.17163	7.33349	7.99743	6.81033	7.76813	7.2358	7.24961	7.11971	7.36187	7.9952	7.35117	7.66415	7.43301	7.14084	7.59439	7.54115	7.12319
ALDH6A1	8.88952	9.07179	8.60586	8.35773	8.29921	8.51462	7.40916	7.30812	7.66197	7.24581	7.62193	7.09383	7.31943	7.0031	7.60919	7.70545	7.98547	7.79756	7.4096	6.65951	7.36678	7.23164	7.33415
ALDH7A1	6.98643	6.66469	6.37492	6.89886	6.29548	6.39981	7.20724	7.01898	6.74521	6.58528	6.59126	6.66797	6.95346	6.8259	7.18897	6.89678	6.80335	7.06006	6.98653	7.18718	6.7028	6.84205	7.0981
ALDH8A1	4.65538	4.61804	4.49982	1.88194	4.02508	4.42026	4.73996	4.41204	3.47591	4.5019	4.52222	3.8568	3.26521	3.66885	4.49495	4.25251	5.12276	4.15052	3.60032	4.35588	3.9978	3.81953	4.4244
ALDH9A1	11.031	10.8326	10.6709	11.0644	10.4148	10.2614	10.2732	9.97631	9.92431	9.74291	9.91561	9.93587	10.0039	9.9173	9.74601	9.8432	10.0072	10.2432	9.74972	9.92337	9.91811	9.829	9.76535
ALDOA	13.3565	13.4088	13.4441	13.6546	13.5155	13.4448	11.3264	12.1188	12.4208	12.1273	12.5979	12.1017	11.8221	12.0512	12.1016	12.5782	12.2014	12.5072	12.4321	11.9311	12.3558	12.2482	12.1291
ALDOAP2	4.24352	4.03859	4.05707	4.24015	4.27837	3.98507	3.55915	3.8762	4.00147	4.02534	4.10342	3.7638	3.78232	3.92626	3.86077	3.62397	3.93517	3.89433	3.99024	3.86332	3.84151	3.46227	4.22666
ALDOB	6.23421	6.74894	6.37273	6.3705	6.64599	6.63813	5.68323	5.62645	5.74842	5.22677	6.62321	5.66505	5.81746	6.39007	5.77482	6.21573	5.64818	5.70757	5.91262	5.88132	6.0987	5.91045	4.54017
ALDOC	6.17363	5.66678	5.90027	5.53574	5.88423	6.07575	6.25378	5.75139	5.90751	6.01284	6.21643	6.0616	6.57914	6.14593	6.12098	5.75571	6.05246	5.93309	5.85597	5.83752	6.08551	5.86394	6.20046
ALG1	5.14706	5.47874	5.0767	5.38286	5.12575	5.64363	5.59247	5.25024	5.47398	5.3675	4.69434	5.43692	5.14127	5.28835	5.46842	5.07672	5.31601	5.42676	5.35682	5.4818	5.11616	5.28752	5.06223
ALG10	2.79479	3.0962	2.45527	2.99806	2.3671	2.97716	3.5019	3.7622	3.15441	3.08385	3.68441	3.62295	3.33075	3.03612	2.7966	3.49237	2.8545	3.62446	3.25026	3.25153	2.8626	3.32686	3.22842
ALG12	3.39915	3.74362	4.41976	4.70628	4.17448	4.38758	4.70473	4.73551	4.16911	4.11546	4.09188	4.17288	3.84118	4.12627	3.98035	4.1631	4.39675	4.86892	4.06552	3.89242	3.86202	4.39866	4.37652
ALG13	6.46682	6.01166	6.18308	6.04689	6.06618	6.22833	6.5857	6.75557	6.74789	6.75677	6.55802	6.5133	6.77062	6.59232	6.71695	6.76814	7.08728	6.53506	6.72151	6.68081	6.74822	6.83639	6.49378
ALG14	5.87035	5.46045	5.60093	5.27002	5.47306	6.18822	6.38506	5.85292	5.61622	5.84714	5.67453	5.9402	6.18426	6.25804	5.63889	5.60512	5.44816	5.755	5.76866	6.20501	5.50012	5.73149	6.02279
ALG2	6.50227	6.30113	6.12399	6.42349	6.41994	6.17603	6.37311	6.4237	6.31858	6.07939	5.81848	6.20176	6.13426	6.08992	6.28921	6.55643	6.61702	6.37599	6.24989	6.46182	6.32228	6.39828	6.11966
ALG3	6.81218	6.8423	7.05193	7.17017	7.17716	7.29854	6.22312	6.28614	6.48565	6.07825	6.38734	6.12394	6.31675	6.57836	6.36079	6.45527	6.32615	6.54299	6.18979	6.23283	5.89325	6.31117	6.35685
ALG5	7.48885	6.65023	6.82487	6.95921	6.59027	7.10712	7.36644	6.99719	6.95866	7.36523	6.94152	7.1753	7.28637	7.17554	6.8407	6.9669	6.91995	6.86457	7.05594	7.16471	6.91308	6.98183	7.12527
ALG6	6.62367	6.79963	6.67885	6.84856	6.76685	6.57512	7.18648	7.20956	7.01554	6.80386	6.99131	6.96659	7.06389	6.608	6.99799	6.94557	7.05988	6.76415	6.83762	7.01004	6.87245	7.00281	6.99655
ALG8	6.74974	6.44325	6.47438	6.61616	6.351	6.62541	7.38483	7.09097	6.95783	6.85368	6.83518	6.8405	7.0969	6.93195	7.08144	6.80143	7.10998	6.79253	6.77125	7.13797	6.64352	6.91706	6.89128
ALG9	6.62879	6.35355	6.52033	6.62929	6.3292	6.51283	6.66077	6.49409	6.36577	6.4705	6.03357	6.41354	6.54749	6.34985	6.093	6.35081	6.59872	6.35427	6.13865	6.41686	6.31296	6.29443	6.40345
ALK	4.84334	6.54837	6.26899	6.39028	6.77431	6.41926	5.12609	5.055	5.46218	5.32979	5.89256	5.21263	5.14155	5.47035	5.17235	5.67007	5.04174	5.02324	5.0232	5.07602	5.19788	5.13293	5.28511
ALKBH1	7.78331	7.12903	7.1384	7.02336	7.56952	7.24588	6.77593	6.55077	6.69755	6.79597	6.92422	6.93626	6.66461	6.75768	6.84965	7.07534	6.89971	6.83534	6.70961	7.01337	6.48285	6.85092	6.87972
ALKBH2	4.64332	6.19644	5.73696	6.02555	5.75329	6.13335	6.10878	6.39422	5.7922	6.08647	6.04969	6.05929	6.3449	6.14391	6.04738	6.00837	6.16303	6.10808	6.13857	6.36044	6.12364	6.19775	5.9972
ALKBH3	8.27283	7.92899	7.96547	8.00995	7.39398	7.94062	7.49359	7.47157	6.90481	7.25223	7.17925	7.98581	7.58549	7.41278	7.04728	7.52806	7.32926	7.53223	7.33827	7.73864	7.05121	7.38969	7.31565
ALKBH3-AS1	4.06401	4.48242	4.20692	4.19691	4.39786	4.46652	3.90144	3.822	4.00222	3.68143	4.16422	4.20215	4.18134	4.28516	4.03352	3.90879	3.67219	4.19871	3.92601	4.33273	3.95687	3.79945	4.20163
ALKBH4	6.00099	6.07607	6.15888	6.49054	6.44261	6.09247	4.99672	4.93346	5.15084	4.59171	4.71719	4.44908	4.85358	5.26567	4.84227	5.32968	4.93301	5.39587	4.92585	4.96917	5.05465	4.93212	4.6797
ALKBH5	10.8417	10.8189	10.8392	11.2137	10.716	10.5913	9.05033	9.11042	9.17996	9.23959	9.49205	9.24429	8.90758	9.14186	8.76263	9.61339	9.20178	9.54136	9.36838	9.29793	9.14668	9.25748	9.29019
ALKBH6	6.70547	5.45979	6.16518	5.69244	5.24937	6.00395	5.96017	6.16494	5.93627	5.98558	5.97982	5.88505	6.04306	6.08749	6.01458	5.97913	6.22809	5.9825	6.03676	6.22226	5.95583	5.99407	6.06293
ALKBH7	8.70498	8.85699	8.90696	9.16787	9.06301	8.82837	7.11746	7.34247	7.86009	7.14666	7.45906	7.05131	7.11137	7.41955	7.54911	7.93049	7.36929	8.11591	7.74297	7.67176	7.49377	7.59586	7.43793
ALKBH8	6.64263	5.22247	5.62515	5.80606	5.69267	6.12506	5.29192	5.28754	5.16282	5.62338	5.44063	5.3384	5.47828	4.99379	5.06455	5.53201	5.59287	5.2213	5.36667	5.6366	5.62324	5.19469	5.47666
ALLC	5.99417	6.39039	6.1901	6.0118	6.00501	6.21981	5.30332	5.54547	5.62855	5.6141	6.2687	5.35849	5.73494	6.01456	5.71969	5.48048	5.38323	5.42129	5.69841	5.65409	5.51369	5.36918	5.49508
ALMS1	8.68049	8.3963	8.22781	8.21425	8.25068	8.41732	8.16543	8.32584	8.13521	8.81391	8.74833	8.62172	8.7099	8.30151	8.63899	8.23041	8.31925	8.35952	8.2758	8.21989	8.79178	8.171	8.63222
ALMS1-IT1	3.74177	2.37353	3.13555	3.36756	0.011235	0.0212484	3.51259	3.76833	3.98319	4.50031	4.16038	4.03464	3.53248	2.96863	3.91114	4.11013	3.47386	4.1584	3.93049	3.15451	3.85257	3.3794	4.29056
ALMS1P	5.52096	3.02449	4.90461	3.15877	4.37204	4.35858	3.82526	3.96345	4.6999	4.09643	4.96163	4.6629	3.95352	4.49899	4.12326	4.36276	4.3517	4.52011	5.00307	4.06183	4.2918	4.26377	4.1401
ALOX12	5.37357	5.69987	5.77719	5.61637	5.27814	5.20857	4.7938	4.72647	5.2246	4.63874	5.31357	4.60244	5.03391	5.28361	5.21336	4.89388	4.87911	4.80934	4.96561	5.05893	4.86831	4.97524	5.06112
ALOX12B	3.29575	0.0433798	3.22074	2.98653	2.36629	0.00251097	1.83276	2.14003	0.817071	1.66954	0.00490693	1.14245	2.40706	0.0349949	0.0150161	2.75889	0.0138004	0.59941	1.80341	2.24897	2.00366	1.18731	2.25343
ALOX12P2	2.96808	3.02995	2.66799	2.53484	3.88372	3.10878	2.89601	3.54777	2.43328	3.81213	3.35881	4.35715	3.21632	3.93987	3.01998	3.64396	3.09851	4.05144	2.51635	1.63964	2.87068	2.88295	2.54427
ALOX15	3.19886	2.83052	2.54636	2.32092	2.57788	2.41054	2.70028	2.79413	3.18773	3.35111	3.33592	3.35209	3.23647	2.80917	3.21412	2.65545	2.44381	3.35042	3.5054	2.86074	3.57964	3.27335	3.25109
ALOX15B	4.25381	4.57951	4.87893	4.57586	4.29098	4.769	4.16498	4.43891	5.01591	4.4067	4.78874	4.26946	4.65155	4.49997	4.31827	4.55643	4.52563	4.56428	4.68277	4.53839	4.35438	4.79643	4.03269
ALOX5	4.77207	4.99015	4.72678	4.65921	4.86432	5.14956	5.35368	5.35265	5.26899	4.94176	4.74517	5.10061	5.58675	5.53219	5.19805	5.39608	5.89829	5.27063	4.94065	5.04948	4.84959	5.5786	4.99177
ALOX5AP	6.79323	5.80933	6.54036	6.36305	6.26892	7.06515	7.72257	6.80819	7.4833	7.26026	6.10025	7.68008	7.78108	7.53515	7.35986	7.37034	7.5401	6.50119	6.42764	7.07105	5.9719	7.85511	7.56591
ALOXE3	3.65374	4.2963	3.69146	3.10677	3.32115	3.65629	3.49582	3.39676	3.88192	3.71961	3.95327	3.63251	3.79371	4.07592	3.422	3.38178	3.49026	3.43793	3.79345	3.40106	3.54855	3.2114	3.80371
ALPI	4.22623	2.40775	2.49175	4.26071	3.76513	3.21854	2.41223	2.67888	2.31451	1.8956	2.2285	0.161062	2.02999	1.73601	2.36415	3.14752	2.11862	2.92887	2.24794	2.44138	2.69377	2.6245	1.43389
ALPK1	6.34734	5.55607	5.72434	5.441	5.3575	5.85342	5.88277	6.13358	5.76273	6.49389	6.15814	6.26733	6.753	5.9239	6.21853	5.90065	6.44675	6.0533	5.89564	5.85034	6.33909	5.93142	6.26699
ALPK2	10.5996	10.5447	10.2523	9.9238	9.80832	9.19914	8.47863	9.0838	9.07423	8.79304	8.6652	8.09129	9.41685	8.90326	8.40455	9.13186	9.37801	8.53526	9.45626	8.89824	9.35216	9.05842	7.98848
ALPK3	10.6986	10.1727	10.0563	9.76582	10.199	10.1985	8.03607	8.9425	8.48423	8.58939	8.90827	8.06459	8.69961	8.10826	8.08981	8.88412	8.80283	8.56747	8.36298	9.23892	8.896	8.87721	8.53299
ALPL	5.03815	5.67973	5.55299	6.08379	5.93827	5.88282	5.11588	5.44364	5.32675	5.72824	5.83138	5.91644	5.6975	5.9282	5.49702	5.53403	5.2727	5.61077	5.52143	5.33391	5.77443	5.42733	5.25792
ALPP	5.93237	6.65942	6.49015	6.91526	6.85433	6.5854	5.91205	6.0136	6.31664	6.22701	6.19161	6.39942	6.23053	6.32019	6.19223	5.91135	5.66632	5.93396	6.12081	6.00633	6.10565	5.94126	5.99583
ALPPL2	5.4411	6.28931	6.15594	6.06951	5.8208	5.80746	4.65755	5.06351	5.09801	3.8214	5.06874	4.10447	4.81865	4.63203	4.87347	4.97681	4.72621	5.05758	4.8919	4.52498	4.31022	4.7507	4.41295
ALS2	7.26588	6.64178	6.67472	6.59111	6.48287	6.54296	6.14451	6.29871	6.11123	6.17677	6.18203	6.05449	6.20604	6.15837	6.08224	6.34407	6.29486	6.11475	6.08997	6.30828	6.27601	6.214	6.20783
ALS2CL	6.03629	6.27648	6.52283	6.40502	6.69699	6.45834	5.63611	5.63312	5.7908	5.67153	5.80722	5.6131	5.73602	5.84628	6.06385	6.007	5.8079	6.17156	5.76981	5.78763	5.8241	5.73234	5.84902
ALS2CR11	2.62625	3.02451	1.68024	2.02958	2.70237	2.71311	2.72387	3.01908	2.69692	3.33666	2.92146	3.07787	3.58238	2.846	3.02263	2.74318	2.63874	2.76813	3.05258	2.76396	2.9279	3.21686	3.08253
ALS2CR12	3.32787	2.18577	2.75888	2.96015	3.27287	2.72033	2.93206	2.48025	2.8777	2.96601	3.06415	2.85348	2.30881	3.336	2.80511	2.64038	3.07089	2.20257	2.80836	3.37159	3.06842	2.89129	3.05629
ALX1	0.340607	2.64466	2.26586	2.36041	1.62904	2.81419	4.27796	2.97731	2.59441	2.46527	2.10503	2.90582	3.75832	2.49155	2.86746	2.37721	2.15471	3.04033	2.99756	2.11491	3.40786	3.14882	0.585348
ALX3	4.40799	4.50693	4.80417	4.98243	4.57071	5.10031	4.09387	4.43575	4.50691	3.96382	4.63148	4.16794	3.75733	4.45888	4.18324	4.18823	3.40702	3.60603	4.05474	4.21109	3.65219	3.81146	4.19124
ALX4	3.56396	4.84241	4.35193	4.27653	4.14474	5.21978	4.19063	3.87018	4.33664	3.98943	4.16283	4.23486	4.17366	4.39611	4.3835	4.07082	3.70286	3.97964	4.36043	4.28024	4.07791	4.38715	4.17901
ALYREF	7.8291	8.0078	7.82033	8.66628	8.08747	8.19951	6.23461	7.23532	7.45853	6.76096	6.91548	6.52032	6.00673	5.87654	6.92828	7.36747	7.17752	7.55667	7.24075	6.92559	6.87984	6.99866	6.81528
AMACR	4.43195	4.81718	3.97642	4.55341	4.51694	4.5486	3.10258	3.47173	3.92389	3.69982	4.19183	3.79496	3.71777	4.1562	3.79504	3.9983	3.80537	3.78175	4.04477	3.72153	3.96889	3.39392	3.85974
AMBN	1.55506	1.57398	0.00744361	0.00300081	2.6655	2.35191	2.785	2.59593	3.17168	3.39831	3.25977	3.47719	3.10445	3.08194	3.57321	2.77172	3.36901	2.2744	3.19558	1.19584	2.85118	2.95721	2.41991
AMBP	2.69656	2.96047	2.5245	2.91443	3.43053	3.5209	3.33197	3.52138	3.66544	3.4836	3.42281	3.78016	3.63153	3.63301	3.88933	3.36958	3.51368	3.5887	3.80436	3.38251	3.82872	3.47435	3.5683
AMBRA1	5.07456	5.37779	5.41303	5.1218	5.3892	5.1651	5.38043	5.39342	5.34091	5.27504	5.20115	5.35875	5.156	5.15992	5.34147	5.37623	5.36753	5.31918	5.40599	5.38251	5.53346	5.28178	5.29883
AMD1	8.64167	8.13965	7.76306	7.98057	8.19352	8.15145	7.50152	7.71932	7.8204	7.28573	7.33479	7.37584	7.14188	7.21355	7.50033	7.66404	8.05887	7.50567	7.38321	7.48205	7.35853	7.57087	7.41133
AMDHD1	3.23619	3.56649	4.21247	4.07869	3.77046	4.65674	4.0549	4.11553	3.53612	4.08051	3.84908	3.95391	3.03935	3.96484	4.49071	4.60474	4.30776	4.0364	4.03226	4.78212	3.81039	3.90895	4.27656
AMELX	3.83934	4.0377	3.72343	3.70634	4.60239	4.49698	3.21356	4.79904	3.49095	3.4606	4.32522	3.61521	4.54437	5.23984	3.80394	3.6255	3.08132	3.51504	3.43563	3.8834	3.44788	4.88826	3.65893
AMELY	4.23445	4.50622	3.9356	4.11768	4.32347	4.29321	3.18793	4.66185	3.85442	4.32527	4.02766	3.77392	4.37873	4.38619	3.70993	3.38178	3.42278	3.73091	3.79769	3.69403	3.32697	4.32581	3.7836
AMER1	5.29209	5.65965	5.37812	5.83221	5.40721	5.62986	4.1305	4.02904	4.25102	3.60966	2.56976	2.78238	3.80191	4.36907	3.77737	4.43095	4.5802	3.84476	4.04863	4.32406	4.17358	3.98023	3.96327
AMER2	3.68818	2.15723	2.69972	3.06008	1.774	3.1271	2.21036	2.47085	2.3344	2.47793	2.58354	2.65371	2.45268	2.24492	2.75346	2.22464	2.73943	2.34012	2.60398	2.15964	2.69581	2.07105	2.05326
AMER3	3.00427	3.47746	2.99372	3.22922	3.77165	3.25425	2.6243	2.74774	2.74293	2.98291	3.48607	2.90246	2.9469	3.45686	2.90622	3.08591	3.03757	2.56977	2.71142	3.28035	3.32735	2.50447	2.99246
AMFR	7.01436	8.7483	6.9271	7.42193	9.15044	7.87492	6.7149	7.63434	6.86703	5.61338	7.35966	6.66512	5.413	6.19047	6.96742	7.10817	7.62746	7.77892	6.84106	7.28531	6.75838	6.40143	7.72392
AMHR2	5.21637	5.16286	5.20132	4.43516	4.02617	4.77652	3.71006	3.98218	3.6842	3.31245	3.99523	3.76321	3.39487	4.30191	3.84761	4.52741	4.27907	3.79037	4.25229	4.26287	4.1632	3.98821	3.83755
AMICA1	4.71923	4.44786	4.87389	4.95821	4.4459	5.22167	6.07879	5.7023	5.54668	5.36601	4.96452	5.45131	6.28052	5.47075	6.16242	5.82955	6.00693	6.03019	5.7124	5.96375	5.78586	6.13412	5.18672
AMIGO1	7.8556	7.7763	7.90166	8.23489	7.56876	7.71416	6.05439	6.48641	5.69606	5.98497	5.71801	5.65882	6.19114	5.81876	5.74861	6.3991	6.10046	6.40375	5.05142	6.63391	6.07983	5.66035	5.52491
AMIGO2	4.90337	5.19306	6.9813	5.34063	4.74684	5.3216	6.91038	5.673	6.02712	6.03144	5.6746	6.2481	6.09057	5.52066	5.9122	6.128	6.43783	6.07703	6.53247	5.94736	6.63928	6.11524	6.16987
AMMECR1	4.50577	5.04183	3.48642	3.78086	4.02657	4.39812	5.68072	5.71693	5.63934	5.75703	5.75071	5.59144	5.94298	5.85014	5.87889	5.26468	6.13325	5.54925	5.3191	5.82802	5.67543	5.62296	5.84195
AMMECR1L	7.98177	7.09026	7.09268	7.09283	7.17958	6.85437	7.57612	7.47476	7.45868	7.3983	7.14445	7.28072	7.31011	7.21361	7.37776	7.45878	7.55848	7.02916	7.22871	7.6379	7.30756	7.54655	7.44085
AMN	3.99364	4.02048	3.80621	4.22945	4.52287	4.37436	3.6722	3.78516	4.29515	4.09215	4.27696	4.05983	4.1917	4.33223	3.92377	3.84666	4.02968	4.0501	4.08726	4.1085	3.8537	4.17669	4.11386
AMN1	7.50701	6.6003	6.48612	7.14441	6.61819	6.89834	6.10168	6.45123	6.49717	6.40574	6.32736	6.20932	6.05726	6.18091	6.01618	6.49591	6.22835	6.41016	6.30547	6.41694	6.50172	6.45865	6.22828
AMOT	9.26429	8.77977	8.72944	9.05019	9.05589	8.5114	8.53193	8.9967	8.81224	8.89242	8.56611	7.80805	8.94306	8.69291	8.58902	8.85594	8.95025	8.89702	8.62797	8.47164	8.84995	8.60383	8.26168
AMOTL1	9.09662	8.35721	8.88589	8.72284	8.72388	8.85083	8.13993	8.1781	8.2172	8.52163	7.94377	8.08297	8.2871	8.477	7.84993	8.17252	8.12407	8.23153	8.1103	8.25102	7.78535	8.16834	8.33973
AMOTL2	7.41714	8.07073	7.59764	7.80114	7.00878	7.04395	8.53953	8.19221	8.03114	9.03038	8.02625	9.10528	7.63973	7.86967	8.07399	7.92484	8.23306	8.07603	8.15273	8.56203	8.27304	7.99092	8.49482
AMPD1	13.297	13.6409	13.069	13.8363	12.9479	12.4696	11.0454	11.8104	12.1773	12.1478	12.1349	11.394	11.2687	11.4653	11.649	12.0687	12.0411	12.4033	12.4316	11.6149	11.9872	12.5165	11.3144
AMPD2	6.63526	5.03057	6.38154	5.53917	5.9421	7.19362	7.28885	6.97091	6.53116	6.46384	5.8537	6.50596	7.3599	6.83364	6.79055	6.48337	7.15011	6.97269	6.53739	6.78378	6.32342	6.78493	6.57632
AMPD3	9.45707	7.7768	7.77688	6.75769	9.02337	10.2709	8.01667	7.85258	7.45531	7.29162	6.65421	8.27652	7.25322	7.29951	7.45431	7.76365	8.02292	7.5309	7.50907	7.84646	8.28283	7.31766	7.98021
AMPH	5.28903	5.68106	5.45848	4.87718	5.10967	5.2056	6.31713	5.43974	5.4056	5.52428	4.90687	5.49674	4.9122	5.20478	6.0505	5.48383	5.97256	5.03009	4.77096	5.16176	5.59896	5.78402	5.61503
AMT	7.27933	7.66874	7.62295	7.91099	7.11268	7.29193	7.24908	7.31083	7.25655	7.37892	7.58325	7.29566	7.41545	6.74421	7.19279	7.38712	7.17658	7.56991	7.37016	6.76301	6.95318	7.49437	7.17598
AMZ1	5.11794	5.1918	5.18342	4.84597	5.28727	5.41804	4.51435	4.63586	5.1716	5.0379	5.01315	4.8036	4.90122	5.14751	4.84657	4.86562	4.77456	4.90262	4.94739	4.99235	4.7901	4.70154	5.01271
AMZ2	10.6591	10.2785	10.2763	10.3764	10.2659	10.2265	9.47041	9.33617	9.44084	9.38088	9.32531	9.4889	9.30413	9.47034	9.20946	9.56702	9.20921	9.60836	9.35926	9.41542	9.1757	9.42224	9.37736
AMZ2P1	9.04665	8.28987	8.1156	8.53638	8.34145	8.52841	7.93097	7.37606	7.80866	8.0301	7.55614	7.97343	7.59325	7.81381	7.66168	7.97547	7.64413	7.89735	8.00933	7.81804	7.51103	8.00798	7.98216
ANAPC10	7.26821	6.81742	6.64881	6.76263	6.79597	6.92194	7.01461	6.73429	6.86017	6.92156	6.95999	6.83684	6.69096	6.82593	6.61498	7.01449	6.88186	6.70936	7.14308	6.87683	6.85819	6.79134	6.8432
ANAPC11	10.3758	9.91686	9.80026	10.1518	9.79655	9.92051	9.19742	9.23339	9.45351	9.21644	9.48829	9.24986	9.24087	9.42964	9.14258	9.46767	9.08802	9.51803	9.39015	9.44618	9.34794	9.24177	9.23863
ANAPC13	10.1436	9.72721	9.83227	10.0015	9.52677	9.79813	9.17871	9.22347	9.00034	9.13171	8.72434	8.95176	8.96161	9.07628	8.95932	9.16727	9.00132	9.02933	9.09419	9.07377	8.91872	8.76305	8.97103
ANAPC15	8.47621	8.43624	8.48429	8.65405	8.08156	8.30178	7.46534	7.59513	7.4547	6.801	7.28812	7.29775	7.48784	7.68384	7.2718	7.53227	7.35728	7.60945	7.52808	8.02646	7.36929	7.3752	7.35451
ANAPC16	11.4701	11.3299	11.2354	11.4772	11.0909	10.9049	10.0425	10.1535	10.1949	10.3611	10.4857	10.2318	10.218	9.99421	10.1751	10.3506	10.1824	10.3496	10.3132	10.0258	10.3959	10.0853	10.2778
ANAPC2	6.05814	6.63701	7.01725	6.8636	6.67199	6.79322	6.19081	6.21502	6.13629	6.05883	6.01304	6.10979	5.80472	5.66566	6.05304	6.11232	5.96995	6.47631	5.78907	6.37141	6.10602	6.11064	6.2032
ANAPC4	8.16651	7.28629	7.91812	7.97122	7.06488	7.52486	7.84518	7.71767	7.49002	7.93407	7.6977	7.95358	7.90189	7.51668	7.7659	7.87741	8.0688	7.63367	7.63356	7.85964	7.92638	7.47747	7.70531
ANAPC5	10.0074	9.15892	9.45102	9.57953	9.45565	9.55907	8.77345	8.77503	8.8266	8.97404	9.00958	8.91321	8.94052	8.79925	8.59316	8.83266	8.75569	8.95208	8.8115	8.86122	8.66103	8.826	8.76667
ANAPC7	7.89012	7.21419	7.23679	7.62066	7.11212	7.58254	7.20003	7.16033	7.20029	6.94608	6.86204	7.36027	7.17057	7.03994	7.02914	7.16939	7.33332	7.05208	6.88778	7.36499	6.96143	6.89306	7.10175
ANG	5.49094	4.63492	4.72971	4.68157	4.83344	4.74758	6.92863	5.94713	5.52045	6.47056	5.20692	5.75301	6.55869	5.89175	6.09688	5.61701	5.91238	5.61651	6.19863	5.24568	6.33445	6.13778	6.31056
ANGEL1	5.6237	5.78467	5.789	6.04836	5.5665	5.784	5.52282	5.53919	5.54515	5.56605	5.45334	5.52445	5.47972	5.44124	5.56042	5.51185	5.55264	5.5359	5.48183	5.85207	5.59073	5.66938	5.67774
ANGEL2	7.25283	6.72557	6.90499	6.78854	6.52914	6.87221	7.14763	6.97021	6.67828	6.97912	6.78767	6.95822	7.09467	6.76555	6.75017	6.96882	7.01889	6.91552	7.01094	6.80521	6.95916	6.75831	6.95762
ANGPT1	8.54471	7.04777	7.17536	7.41285	6.7766	6.74773	7.61083	7.44523	7.59937	6.87571	7.06585	7.23779	7.35383	6.65631	6.64124	6.74101	6.71418	7.08815	7.38606	6.23143	7.52354	7.04826	6.88134
ANGPT2	4.26244	4.9226	5.08341	5.27066	4.66057	4.23207	5.41793	4.86818	4.86596	5.26285	4.72613	4.95011	4.9092	4.18297	4.36901	4.77747	4.94981	4.40115	5.07316	4.30333	4.8477	4.76841	5.11542
ANGPT4	4.80309	5.0525	4.70745	4.95676	5.05501	4.89116	4.32804	4.70431	5.01397	5.7225	5.6011	5.61221	5.20233	5.25876	4.87363	4.7405	4.68773	4.60312	5.10316	4.52545	5.37376	4.9575	5.14964
ANGPTL1	8.92005	8.01265	8.68738	7.9863	8.37653	8.56024	8.26217	8.63072	9.51405	8.59497	9.16691	9.19864	8.56149	8.49685	8.68989	9.21929	8.87072	8.09515	8.80513	9.38158	9.09436	9.07197	8.79154
ANGPTL2	8.7864	8.01054	8.62801	7.75663	8.37783	9.31442	8.80479	8.26249	8.9529	8.83151	8.45719	9.57325	7.98455	8.628	8.8339	9.20057	8.78413	8.1247	8.2034	9.01096	8.53934	8.88296	8.77487
ANGPTL3	3.73853	3.85606	4.03577	3.29729	3.93422	3.91225	3.54058	3.61367	2.93645	3.12545	3.45841	2.55541	3.04707	3.12512	3.36288	3.5308	3.27028	3.43508	3.10711	2.79653	3.08555	3.17643	3.07569
ANGPTL4	2.97423	3.20364	3.95014	2.88054	3.8728	4.06898	5.13455	5.25444	5.66817	5.56115	3.90918	5.59549	3.84063	4.20443	5.17242	5.24638	6.01298	4.85714	5.27894	3.88138	6.70869	4.09699	4.40763
ANGPTL6	5.09353	5.35949	5.48802	6.52	5.68049	5.07415	4.81455	4.69066	5.16648	5.18777	5.38703	4.914	4.9989	5.27966	5.00506	4.96639	4.88024	5.01376	5.01823	4.93004	4.89999	4.82674	4.97268
ANGPTL7	4.98194	2.6004	3.81511	3.99803	3.56565	2.45749	3.01258	4.18158	2.7767	4.96806	2.65159	2.96966	3.42081	3.30384	4.03996	3.10171	3.36656	2.97542	3.98007	3.16351	5.42268	2.54898	3.13522
ANHX	5.53397	5.35862	5.5278	4.87463	5.54861	5.453	5.84351	5.99713	6.31826	6.03692	6.12125	6.30984	5.99475	6.27739	6.12374	6.1261	5.75373	6.31419	6.47303	6.33109	6.23803	6.0784	5.97863
ANK1	11.3387	11.238	10.8324	11.8367	11.122	11.0698	9.86273	10.1404	10.5659	9.88752	10.5454	9.95675	10.1908	10.2993	10.0073	10.4	9.67442	10.583	10.3177	10.4963	10.1679	10.1171	10.3131
ANK2	8.3947	8.32403	8.65851	8.4518	8.3469	7.8251	8.09559	7.93264	8.19094	8.33541	8.28733	8.04888	8.19271	8.08733	7.95373	8.36618	7.80898	8.35511	8.12902	8.10555	8.19371	8.17675	8.34776
ANK3	9.38154	8.89501	8.89334	8.94686	8.43589	8.05346	8.11568	8.53913	8.57668	8.77187	8.71784	8.60869	8.32852	8.42543	8.53558	8.60206	8.52677	8.46681	8.54721	8.3314	8.83029	8.4315	8.50814
ANKAR	3.33081	4.18664	3.77678	3.9311	2.96401	3.74037	3.57821	3.17528	3.61014	3.63634	4.01148	3.63321	3.26175	3.19603	3.72942	3.72215	3.62921	3.5947	3.70625	3.48781	3.15849	3.56165	3.78608
ANKDD1A	4.51284	4.21132	5.31446	4.28038	4.55507	4.4672	5.18699	4.53725	4.23633	5.10296	4.3891	4.67265	4.88236	4.47819	4.91887	4.49758	4.49968	4.46082	4.80575	4.78539	4.88547	5.01913	4.7356
ANKEF1	5.72177	7.31196	6.95242	6.3092	6.8194	6.74834	4.2312	5.34651	5.4394	4.86505	6.48967	5.30741	5.26155	6.75416	5.71438	5.93201	5.30416	5.7162	5.61125	5.345	5.32103	5.55375	5.53242
ANKFN1	4.52436	4.69078	4.35502	4.89143	4.48009	4.16551	3.60714	3.3491	3.24089	2.98628	3.42186	3.20994	3.55303	3.8284	3.09891	3.57154	3.31915	4.12034	3.40978	2.76197	3.33043	3.19627	3.39235
ANKFY1	6.5898	6.01719	6.38791	6.06222	6.02784	6.09644	6.70725	6.22407	6.35261	6.51061	6.24784	6.24575	6.51545	6.22866	6.35335	6.36707	6.58835	6.43187	6.26953	5.89617	6.43527	6.45195	6.43186
ANKH	8.90397	8.75677	8.84121	8.9418	8.66622	8.77977	7.44054	7.6043	8.00047	7.30532	7.77019	7.5413	7.37259	7.45144	7.50513	7.9899	7.72797	7.76465	7.54211	7.4144	7.84086	7.66543	7.60243
ANKHD1	3.50567	3.04695	3.99867	3.9139	3.28414	3.82548	4.05284	5.08635	4.43248	4.78998	4.19308	4.58443	4.53298	4.15054	4.06587	4.2238	5.05114	4.25788	4.25452	4.21658	4.30265	4.3826	5.03386
ANKIB1	8.31769	7.37367	7.56315	7.75577	7.34244	7.65848	7.55496	7.15208	7.29029	7.45548	7.32016	7.30327	7.67426	7.31846	7.35167	7.36964	7.61847	7.37941	7.32189	7.28587	7.57056	7.28145	7.33449
ANKLE1	0.04379	1.53454	2.68785	0.00601287	3.16583	1.83411	1.57415	2.78241	2.14809	2.19389	2.11927	2.1273	0.189939	2.30396	1.84505	1.7127	0.0259072	2.93075	2.98221	2.12689	2.88158	1.27445	1.99213
ANKLE2	6.57452	6.22895	6.23763	6.36864	6.18087	6.19479	5.98911	6.22307	5.77629	6.04639	5.6682	5.7727	5.78443	5.69282	5.72612	5.96782	5.84184	6.04019	5.74827	6.39004	5.88663	5.98262	5.86733
ANKMY1	4.54976	3.96334	4.15981	4.44651	4.03352	4.39454	3.76766	3.93661	3.74416	3.014	3.87682	3.54795	3.95987	3.64052	3.75767	3.93602	3.86684	4.01248	3.90182	3.88875	3.95848	3.84857	4.23177
ANKMY2	10.1173	8.98967	9.26314	9.84324	8.96753	8.94876	8.85035	8.48073	8.55243	8.52034	8.20911	8.15533	8.57661	8.41939	8.42764	8.62041	8.59242	8.40758	8.65168	8.49262	8.26989	8.41486	8.42741
ANKRA2	7.50543	6.60639	6.87336	7.11995	6.56558	6.30982	7.49718	7.69584	7.30555	7.51509	7.16637	7.52276	7.01769	7.04713	7.42007	7.49232	7.84289	7.25037	7.6327	7.48984	7.71579	7.3164	7.65822
ANKRD1	4.76233	3.94101	4.61732	5.03933	9.71027	7.98222	5.03302	7.24464	6.19252	6.61745	7.4524	7.02611	4.94364	4.93843	6.70297	8.02078	7.41873	6.65261	6.08228	8.73068	7.141	5.57903	5.65695
ANKRD10	8.5534	8.03108	8.30962	8.41184	8.26687	8.78286	7.94358	8.60087	8.63481	8.56941	8.43773	8.50573	8.21688	8.19661	8.49618	8.64941	8.82972	8.48959	8.6365	8.7995	8.62876	8.52903	8.51832
ANKRD10-IT1	10.4084	9.71392	9.96147	9.83174	9.94227	10.0554	9.36504	9.83326	9.83435	10.0819	10.3851	9.99992	10.0114	9.16257	9.98018	9.59936	9.84404	10.0896	9.87531	9.43536	10.0941	9.69584	10.2074
ANKRD11	7.93001	7.06052	7.21999	7.17338	6.84785	6.85925	6.49819	6.71167	6.5228	6.55459	6.72996	6.3771	6.61735	6.44276	6.55386	6.6579	6.77419	6.68834	6.68902	6.54217	6.81351	6.46786	6.5428
ANKRD12	7.9154	6.88855	7.14816	6.75708	6.76052	6.80064	6.32175	6.62812	6.4684	7.32288	7.00125	6.60125	6.67949	6.08868	6.78842	7.32088	6.94871	6.42146	6.95832	5.90192	7.14954	6.93788	6.78345
ANKRD13A	7.44739	7.01275	7.56883	7.21921	7.2697	7.33824	7.59911	7.6259	7.42083	7.88611	7.53127	7.6222	7.71231	7.65917	7.84024	7.50561	8.06775	7.8696	7.60319	7.67177	7.59754	7.46675	7.71482
ANKRD13B	5.80035	6.01863	5.96486	5.55727	6.46361	6.38466	5.80093	5.30869	5.27058	4.91632	5.46096	5.26355	5.59205	5.51973	5.30684	5.45758	5.28107	5.51144	5.14307	5.24182	5.4068	5.46749	5.16977
ANKRD13C	6.29896	6.11704	5.87698	6.12744	5.9869	6.27873	6.06052	6.10301	6.17231	6.21106	5.96054	6.18084	6.01047	5.83752	6.08147	6.32584	6.22319	5.92268	6.11076	6.01541	6.28427	6.28437	6.21947
ANKRD13D	5.06847	5.48437	5.33016	5.47836	5.28811	5.59956	5.24765	5.31466	5.1141	5.41863	5.48891	5.29314	5.48592	5.32055	5.6057	5.1734	5.61848	5.66554	5.28472	5.30203	5.45818	5.34698	5.33472
ANKRD16	5.36184	5.31555	4.69246	5.85506	5.60236	5.65378	5.28525	5.74919	5.12093	5.12698	5.18745	5.04923	4.74893	5.14295	5.34284	5.07692	5.03616	5.47627	5.15046	5.04257	5.15234	5.22526	5.0325
ANKRD17	9.14928	8.47821	8.6659	8.78175	8.63048	8.5755	7.89456	8.06584	8.06258	8.19395	8.12812	8.00069	7.99289	7.87021	7.95138	8.1616	8.1749	8.28138	8.11526	7.99796	8.38032	8.05374	7.96647
ANKRD18A	4.14311	4.70761	4.20739	4.49152	4.49179	4.16227	3.66323	3.77466	4.12492	3.78974	4.28386	3.83569	3.89954	4.02113	3.93935	4.17526	3.35605	3.95809	3.96771	3.73263	3.92359	3.91152	3.53915
ANKRD18B	4.0079	4.63849	3.34224	3.68411	4.40211	3.74955	3.95316	3.73903	4.0517	4.53137	4.61095	4.05289	4.16997	4.53012	4.11177	4.10386	3.53445	3.9306	4.1026	3.85126	3.50737	3.96265	4.00581
ANKRD19P	5.37242	5.41574	5.24153	5.22535	5.97784	5.86141	4.05048	4.45769	4.24725	4.14075	5.13919	4.4087	3.83149	5.05372	4.25616	4.87876	4.64988	4.48532	4.69829	4.63191	4.39413	3.9895	4.34575
ANKRD2	12.6542	11.2047	11.7067	11.0222	12.4798	13.0758	9.97424	10.5283	8.83293	8.52142	8.8198	10.148	9.19007	8.6768	9.24258	9.67189	10.6724	9.32233	7.98198	9.16697	9.36832	8.9334	8.34109
ANKRD20A11P	5.94485	5.5342	4.61792	4.84259	4.47073	4.85788	4.33928	3.92387	5.35303	5.09108	5.24726	5.61559	5.08482	4.29636	4.82479	5.00348	4.0383	4.6159	5.14635	4.04566	4.87599	4.55611	4.4419
ANKRD20A12P	6.21113	4.08996	4.21825	4.94449	4.89201	4.6178	5.08116	4.4934	5.05168	5.48202	5.3957	5.6576	5.43236	5.03678	5.08544	4.9148	5.23092	4.98754	5.40517	4.24652	5.75331	4.63072	5.17285
ANKRD22	4.60834	4.89336	4.11981	4.33234	5.01373	5.02779	4.59832	4.59934	5.2637	5.20976	5.32197	5.01932	5.06693	5.16783	4.90101	4.6732	4.476	4.59601	4.78384	4.65713	4.81658	4.7045	5.04807
ANKRD23	8.83474	8.73038	8.97744	9.31805	8.89477	8.87335	7.82547	8.41628	7.82751	7.80293	8.1873	7.56019	7.65582	7.84769	7.29678	8.1902	7.79918	8.07295	8.3324	8.81739	7.51098	8.02909	7.9938
ANKRD24	4.75316	5.02851	5.17479	5.36801	4.9454	4.82677	4.17158	4.43734	4.82156	4.97779	4.97088	4.90439	4.85857	5.15954	4.77289	4.74868	4.48595	4.8008	4.95807	4.84343	4.86576	4.66638	4.70167
ANKRD26	6.02648	5.91115	5.5759	6.03194	6.13335	5.35951	4.35944	4.82201	5.40658	5.29421	5.38767	4.67683	4.97066	4.28694	5.31636	5.44782	5.23067	4.79369	5.55201	4.58142	4.91922	5.49173	5.14635
ANKRD26P3	3.40082	2.96745	4.0698	3.53001	3.35431	2.95142	2.90403	3.63266	3.67121	4.14912	4.18401	4.34372	3.65973	3.82769	2.91647	3.48786	3.34505	3.41499	3.86242	3.57803	3.67157	4.10179	3.54072
ANKRD27	8.40469	7.49984	7.90183	8.09189	7.35498	7.51777	8.00701	7.52833	7.31244	7.43912	7.29042	7.36264	7.42854	7.22243	7.27677	7.40592	7.60402	7.06885	7.36468	7.46799	7.61385	7.37362	7.44463
ANKRD28	9.38639	8.38818	8.41419	8.78252	8.81325	8.36751	7.7389	7.54606	7.60952	8.17443	8.35616	7.7165	7.79662	7.44159	7.54208	7.98899	8.16146	7.58338	7.78367	7.7693	8.21996	7.6789	7.85281
ANKRD29	5.07523	5.45035	6.34559	6.31023	5.72906	5.6668	7.22008	5.93143	6.55682	6.60005	6.61376	6.55183	6.88475	6.52317	6.44887	6.34967	6.80303	6.64984	6.55144	5.9439	6.50684	6.89804	6.87861
ANKRD30A	6.00866	6.58017	6.09637	5.34924	6.19194	6.29376	5.54107	5.43558	5.17312	5.16982	6.92861	5.73056	4.74171	7.06627	5.88708	6.35602	5.43569	5.1116	6.11647	6.00806	6.17001	5.73357	5.86757
ANKRD30B	0.574685	2.01266	2.22258	1.15185	0.259765	1.72635	0.415519	0.572033	0.492826	0.452678	0.268859	1.02204	1.02825	0.834826	0.0404887	1.84785	0.334857	0.00454769	0.00298301	1.63886	0.60867	1.52801	2.24241
ANKRD30BP2	3.40639	4.35492	3.03931	2.84352	2.79578	3.60291	4.09002	4.174	4.0534	4.50473	3.76402	4.54069	4.06122	4.05766	3.92201	3.73269	4.34388	3.41241	4.42861	4.56665	3.51963	4.03553	4.40985
ANKRD30BP3	2.91282	3.69103	3.3236	2.19789	2.56369	3.0642	2.95275	3.25573	3.50066	3.54514	4.24873	3.62307	3.79864	3.59242	3.62221	3.35478	3.21847	3.44297	3.61767	3.36468	3.74485	2.87852	3.50423
ANKRD31	3.34577	3.63666	2.91785	1.30754	3.17492	1.52601	2.59835	2.78919	2.95635	2.77623	3.38748	2.89955	2.84007	3.40773	2.17933	2.56028	2.37092	2.30285	2.63791	2.93287	2.24241	2.34186	2.98075
ANKRD32	4.9147	5.23164	4.46038	4.7365	4.42404	4.15618	4.94238	4.98665	4.83167	5.1345	4.88645	4.81999	4.81526	4.47446	5.24755	5.1107	5.32825	4.6047	4.94931	5.23196	4.90181	4.86785	4.7773
ANKRD33	0.151458	2.45462	2.89581	3.41598	3.26095	3.59245	2.8784	3.13347	3.20369	2.55965	3.23086	3.19334	3.75012	3.38555	2.98445	3.38201	3.49151	2.81791	3.31582	2.69452	3.26732	3.15243	3.46829
ANKRD33B	6.12156	5.03347	6.93918	5.04725	6.68565	6.04612	5.24283	5.11719	4.98723	5.00594	5.39091	5.45855	5.70846	5.01962	5.36339	6.28992	4.54	5.27425	5.98547	5.23535	6.15203	5.84267	5.00884
ANKRD34A	2.71333	3.75752	3.44342	3.96734	2.62094	3.91497	2.83601	3.91092	3.68853	3.43972	3.95502	3.62581	3.90009	3.49872	4.03232	3.42881	3.01035	3.27965	3.52372	2.97448	3.22349	3.28792	3.46717
ANKRD34C	1.02665	1.39399	0.980878	0.00751587	1.80254	2.46521	2.20668	2.60439	0.825031	1.99874	1.53003	3.11635	2.42212	2.15389	2.19599	1.67802	0.760549	2.02643	3.28978	1.78601	1.83477	1.85904	2.78559
ANKRD35	7.04163	7.12708	7.21343	7.83862	6.82687	6.96337	7.04784	7.02076	6.59127	6.81244	6.33828	6.68	6.65175	6.52666	6.5346	6.89509	6.56414	6.8363	6.37726	6.72676	6.38527	6.73439	6.4655
ANKRD36	4.40316	4.00279	4.0057	4.24771	3.87623	4.26272	5.05804	5.18824	5.061	5.45372	5.93848	5.65388	5.11521	4.29154	4.66101	4.94587	4.65666	5.13793	5.02053	3.89129	5.01692	4.75324	5.09122
ANKRD36B	6.39209	6.16419	6.31702	5.65898	5.70061	6.40454	6.15489	7.04643	6.81733	7.51587	7.60448	7.23643	6.9808	6.1438	7.19621	6.89328	6.90033	7.14083	6.78991	5.856	7.54405	6.82516	7.11838
ANKRD36BP2	3.49655	3.3081	2.99737	2.7134	3.38397	3.29915	3.99328	3.69826	4.167	4.22863	3.97736	4.0291	3.85957	3.44412	3.89071	3.61467	3.53374	3.73491	3.82696	3.5422	4.00465	3.82443	3.57036
ANKRD36C	2.87949	1.55566	3.64227	3.31112	3.06975	2.85147	3.86959	4.36325	3.60921	4.47249	3.85621	4.02167	4.17432	3.82722	4.03779	3.84238	3.73353	3.97424	3.93071	4.10327	3.9077	4.1384	3.64558
ANKRD37	8.67722	7.71157	7.45904	7.39781	7.98415	7.4944	6.74797	7.29331	7.76553	7.7665	7.73285	7.25825	6.33156	6.74344	6.39232	7.67614	7.92001	7.02376	7.46693	7.73918	7.70138	7.4427	7.15185
ANKRD39	6.42642	6.33906	5.69008	5.86345	5.42366	6.1166	5.72241	5.11027	5.4847	5.25445	5.21273	5.88444	5.77201	5.85692	5.32525	5.69118	5.43437	5.78757	5.45647	5.39707	5.30081	5.65522	5.39481
ANKRD40	9.2238	9.1313	9.1552	9.5254	9.19805	9.06516	7.40829	7.4914	7.31731	7.19274	7.82387	7.06676	7.47125	6.98388	6.97722	7.66197	7.48549	7.48515	7.23504	7.61598	7.35922	7.2715	7.28226
ANKRD44	3.9425	3.98644	4.3129	4.25048	3.78022	4.28764	5.48629	5.37984	5.22087	5.711	5.1841	5.48411	5.52719	5.38651	5.51886	5.32867	5.71681	5.17117	5.5264	5.56052	5.71953	5.67198	5.44013
ANKRD44-IT1	2.62814	1.68623	0.00902082	2.16651	3.08458	3.5561	3.47362	3.92808	3.14115	4.653	4.11166	4.1694	4.40307	2.77599	4.23486	3.73396	3.42373	4.3548	3.99759	3.05494	4.67098	4.24248	4.22656
ANKRD45	2.5408	0.0101908	2.60118	1.44744	2.608	2.01767	1.82852	2.02096	1.82454	2.68631	2.4982	1.69764	1.66269	2.37055	2.18159	1.10824	2.7753	1.00691	0.011812	2.64567	1.88037	2.17596	1.65784
ANKRD46	10.3493	10.142	9.94539	10.2689	9.62558	9.38714	8.45599	8.47101	8.717	8.58075	8.87128	8.60734	8.66654	8.59685	8.23292	8.94153	8.57027	8.58192	8.81924	8.57575	8.62245	8.57922	8.43819
ANKRD49	7.66218	6.63567	7.08044	7.0017	6.63523	7.07632	7.18955	6.98779	6.87845	7.12621	6.78497	6.8082	6.95979	6.8873	6.88798	7.10545	7.14427	6.826	7.00121	6.92789	6.98575	6.97388	6.95058
ANKRD50	5.74335	5.30813	5.60217	5.05769	5.20927	5.65451	6.82004	6.71973	6.55839	6.71017	6.38718	6.39459	6.56721	6.66641	6.4408	6.60596	6.92658	6.46584	6.24894	6.73104	6.55278	6.49028	6.73889
ANKRD52	7.28389	6.81692	6.9726	7.42801	7.30033	7.19566	5.87957	6.61693	6.03676	6.02159	5.90776	5.80599	6.11854	6.00244	6.1891	5.99139	6.44721	6.26143	5.75278	6.67925	5.9097	6.19317	6.08866
ANKRD53	5.24004	5.08994	5.20892	5.03803	5.22931	4.62228	4.57064	4.97341	5.17055	4.8453	5.17381	4.86802	5.35279	4.71946	5.01171	4.70511	4.21316	4.88104	5.00843	5.05812	4.30619	4.55249	5.11688
ANKRD54	4.87606	5.06333	5.14892	5.88487	5.23692	5.12495	5.11271	5.02575	4.24547	4.49652	4.56302	4.94003	4.71181	4.67472	4.65842	4.45032	4.67747	4.74021	4.52033	4.88791	4.74937	4.85853	4.6504
ANKRD55	6.54415	6.81098	7.29169	7.8619	7.69956	7.71253	5.84848	7.36604	7.27788	7.2511	7.99775	7.60035	7.15101	7.47274	6.80572	7.00951	6.7601	7.1634	7.08769	7.44413	7.30707	6.57014	6.64252
ANKRD6	5.53659	5.86008	5.64015	5.89076	5.23208	5.26794	6.21772	5.70601	6.01862	5.95937	5.5684	6.15293	6.34027	6.0533	5.57401	6.02937	5.91371	5.79582	5.74201	5.97919	5.61067	6.07578	5.74994
ANKRD60	4.82659	5.45931	5.37296	4.90081	5.96273	5.85233	2.85445	3.81769	3.48609	3.43928	4.07007	3.68275	3.96883	3.8147	3.7253	3.97423	3.74342	4.06184	3.53167	4.28483	3.71783	3.72267	3.79833
ANKRD65	5.22834	5.29543	5.09258	4.77711	5.15777	4.14512	6.06079	5.74857	5.36617	5.19421	5.42442	5.81708	5.03077	5.66666	5.26991	5.56744	5.32437	5.95891	5.12673	5.00515	5.55697	5.81945	5.54515
ANKRD7	3.39323	3.94148	3.94306	4.09222	3.61766	4.46566	4.28579	4.65967	4.73771	4.6416	4.82524	4.52305	4.19136	4.67891	4.7809	4.20685	4.31475	4.43904	4.70403	4.47856	4.5588	4.53094	4.86834
ANKRD9	10.4159	10.0969	9.83305	10.3045	9.72573	9.54489	7.76943	8.71156	8.77229	8.07206	8.70184	7.91631	8.22039	7.95718	8.12541	8.87212	8.58901	8.74993	8.71011	8.5908	9.12549	8.37278	8.52687
ANKS1A	7.54552	7.46211	7.77758	8.01346	8.00185	7.31585	8.01531	7.90635	7.69468	8.06696	7.70584	7.77309	8.04797	8.16808	8.03216	7.80681	8.09339	8.12059	7.38373	8.14756	8.03451	7.9468	7.84194
ANKS1B	4.17282	3.96283	4.41913	4.70372	4.23998	4.03974	4.40287	4.03669	4.29215	4.12015	4.42608	4.81949	4.17685	4.04424	3.97145	5.31176	4.05339	4.19762	3.82587	4.19733	4.01897	4.16988	3.86886
ANKS3	5.05418	4.05264	5.25381	4.80997	4.34787	4.77694	5.16196	5.49663	4.89231	5.14607	5.01401	4.98353	4.84001	4.92658	5.12982	4.92464	5.10472	5.06395	5.11795	5.24414	5.43788	5.13248	5.18025
ANKS4B	3.28455	4.03647	4.21826	4.59155	4.40865	4.10463	3.61561	2.72358	3.89598	3.12238	2.71969	3.3616	2.85665	2.94471	3.00958	3.49895	3.07629	3.3244	3.86406	2.99328	3.21472	2.91844	3.57472
ANKS6	4.61979	4.11164	4.18321	4.81392	4.03791	4.4409	4.75218	4.73231	4.19483	4.40199	4.30993	4.21466	4.6413	4.18322	4.43729	4.47381	4.79029	4.46601	4.27419	4.36277	4.30434	4.45387	4.7013
ANKUB1	3.93656	4.50499	4.43693	3.93145	4.56109	4.43818	3.90516	4.03459	4.25559	4.32686	4.47867	4.48224	4.09619	4.51875	4.29281	4.1934	3.84337	4.1097	4.38739	3.96069	4.31966	4.09017	4.05014
ANKZF1	6.81343	6.0158	6.583	5.72938	5.92838	6.16982	6.18446	6.06593	5.91593	6.42539	6.05792	6.02542	6.25591	5.78771	6.37596	6.11206	6.41802	6.35307	6.15327	5.89826	6.28982	6.25808	6.29878
ANLN	2.77568	3.1334	2.92617	2.47314	3.84878	3.37122	5.51955	5.93294	5.61025	5.41951	5.87139	6.40002	5.68872	6.52962	6.8571	5.4133	6.41765	6.16454	5.50233	6.89239	5.39693	6.4165	6.27717
ANO1	5.48367	5.71497	6.03464	5.99208	5.84684	5.87526	5.87573	5.10828	5.18746	5.73942	5.27405	5.45905	4.97906	5.65755	5.09691	5.46826	5.25886	5.42917	5.18562	5.13606	5.57097	5.48422	5.84979
ANO10	6.19106	5.96037	5.55645	5.78119	5.97983	5.46022	6.39994	5.88955	6.19336	6.04327	6.02286	6.54705	6.24498	6.3906	6.0568	6.23856	6.30136	5.79465	6.09349	6.44361	6.17282	6.02765	6.23385
ANO2	4.50809	4.83832	4.15504	4.56669	4.83118	4.88613	4.3577	4.24805	4.51386	3.97489	4.32949	3.98168	3.98876	4.54676	4.38245	4.39547	4.43257	4.59726	4.37978	4.34121	4.49943	4.19818	3.86784
ANO3	2.59601	2.64609	3.53	2.89918	2.65601	4.36508	3.52986	3.79038	3.60783	3.73841	3.94099	4.06085	3.57753	4.0137	3.87884	3.63942	3.05591	3.36498	3.68357	3.7913	3.81752	3.1356	4.0158
ANO4	4.29639	4.84411	4.59424	4.01463	4.71399	4.37766	4.21456	3.96844	4.23942	4.12784	4.47711	4.12966	4.61068	4.67898	4.31497	3.91079	3.92486	4.0757	3.97051	4.0624	4.3919	3.85907	4.35964
ANO5	11.1481	10.864	10.1949	10.8479	10.3962	9.85613	8.26973	8.69713	9.48413	8.98752	9.26672	8.84622	8.69881	8.33226	8.80177	10.044	9.20038	8.92013	8.90899	8.97374	9.01628	9.10021	8.97441
ANO6	9.51779	8.91367	8.61289	8.81325	9.13762	9.08293	8.64833	8.3901	8.60335	8.80732	8.52055	8.6266	8.49784	8.31913	8.57431	8.78104	8.9147	8.22324	8.58819	8.51998	8.6957	8.55755	8.64984
ANO7	3.68621	3.89169	3.48611	4.48214	3.30712	3.85042	4.17299	4.07461	4.42636	4.34779	4.91322	4.96544	4.568	4.62496	4.67203	4.37066	3.83636	4.04026	4.39914	3.91365	4.19334	4.15609	4.05733
ANO8	5.30498	6.2953	5.81437	5.69394	5.97296	5.83499	5.53836	5.90559	5.78541	5.09687	5.60554	5.68275	5.14839	5.67854	5.52273	5.50622	5.45676	5.6736	5.07041	5.44907	5.38254	5.51992	5.5447
ANO9	5.49511	5.60706	5.76535	5.47672	5.80592	5.78371	4.20956	4.14404	4.20922	2.98893	3.64444	2.27611	3.55011	3.78731	4.04388	4.18688	4.23207	4.64164	3.57082	3.93873	3.93447	4.0012	4.113
ANP32A	9.15691	8.74249	8.87552	8.79166	8.56346	8.86303	8.46733	8.04369	8.0948	8.30929	8.00656	8.01369	8.31478	8.10779	8.19739	8.37988	8.15649	8.23856	8.12473	8.06768	8.11344	8.05755	8.23431
ANP32A-IT1	3.94602	4.0567	3.47021	4.23116	4.17624	3.90423	4.61591	4.25942	3.29689	4.8369	4.10525	4.17803	4.59801	4.28275	4.37888	4.26565	4.60094	4.76805	4.05555	3.56165	4.16212	4.60096	4.66475
ANP32B	10.1226	9.53995	9.74468	9.41887	9.09328	9.00947	9.99717	9.50773	9.2441	9.64164	9.05993	9.41888	9.56068	9.43765	9.66047	9.44099	9.72021	9.48319	9.37697	9.60832	9.66527	9.35452	9.42155
ANP32C	3.55556	4.32492	4.81323	2.71831	3.97161	3.37138	2.63676	2.39483	3.18431	1.52869	2.47968	2.59165	2.54834	1.60631	2.84364	3.60821	3.18182	3.31188	3.041	3.40391	3.6367	2.65655	2.02677
ANP32D	3.79385	2.14262	3.47233	4.23261	4.33603	3.85575	4.1864	3.51323	3.67281	3.19741	4.11791	3.61865	4.1744	1.53551	3.42799	3.32306	3.36836	2.90177	3.07845	3.98039	2.90599	2.1208	3.63669
ANP32E	9.81598	8.98816	8.8515	9.12797	8.8154	8.61599	8.31789	8.24382	8.01295	8.7305	8.37812	8.75855	8.15595	8.48805	7.85989	8.31693	8.51754	7.9075	8.2113	7.89875	7.97849	8.16061	8.42593
ANPEP	4.57584	4.4694	4.07948	3.46477	4.39047	4.19218	5.45741	3.83233	4.7366	4.7316	4.05112	4.12765	5.02559	4.93558	5.00202	4.44515	4.64522	4.82416	4.91784	3.90006	4.89332	4.43878	4.87482
ANTXR1	6.92941	6.1408	7.34202	6.45158	6.23009	6.71743	8.37488	7.60911	7.8837	7.58564	7.32566	8.19971	7.6878	7.87444	7.78456	7.71522	7.72569	7.28133	7.54213	8.05489	7.86282	7.73889	8.02651
ANTXR2	6.37958	5.16863	5.54781	5.43951	5.19712	5.59165	7.20734	6.85311	6.82818	6.80468	6.2109	6.81521	7.03632	6.90427	7.01516	6.63796	6.95207	6.6752	6.74053	6.91533	7.16868	6.96259	7.07655
ANXA1	7.90561	7.61472	8.45471	7.68548	7.92879	8.10369	10.1303	9.25921	9.06141	9.13128	8.54969	9.56385	9.388	9.28279	9.29345	8.84882	9.12433	8.51291	8.97887	9.20405	9.06979	9.19211	9.52783
ANXA10	2.72818	3.50615	3.78224	2.33621	3.63563	3.7438	3.04388	3.38275	2.61287	3.92071	3.46585	4.22111	3.13964	3.84901	2.72772	3.64878	3.53095	3.25266	3.44112	3.24154	3.58227	3.02033	3.59213
ANXA11	9.40365	8.78902	9.13309	9.17494	8.78865	9.1458	8.57444	9.00118	8.50743	8.83761	8.61428	8.00029	8.90762	8.74176	8.89016	8.81704	9.01528	8.99877	8.69732	8.85557	8.96928	8.68817	8.72783
ANXA13	4.13757	4.30338	4.32062	3.85724	4.06069	4.4506	3.94635	3.93051	4.07299	3.89072	3.83747	3.68501	3.71561	3.72841	4.20354	3.57988	3.51514	4.10102	3.84727	4.26636	4.29365	3.8876	3.91693
ANXA2	10.7138	9.53821	10.4198	10.208	10.1904	10.3264	11.4906	10.6062	10.8102	11.0387	10.4618	11.1822	11.3135	11.2763	11.032	10.801	10.9034	10.5125	10.5693	10.709	10.7189	10.6515	11.1037
ANXA2P1	4.25586	4.49243	4.08403	4.60658	4.22999	4.49364	6.36457	5.4321	5.65989	6.04966	5.69042	6.23135	6.60448	6.56406	6.0238	5.47102	5.74797	5.12592	5.56655	5.70304	5.78321	5.55017	6.16506
ANXA2P2	9.65443	8.40157	9.31771	9.13538	9.1556	9.32486	10.7028	9.87139	10.0526	10.3238	9.65676	10.5245	10.6756	10.6832	10.3564	10.0164	10.1089	9.71943	9.83931	10.0796	9.99513	9.89504	10.1612
ANXA2P3	4.20433	4.02364	3.84923	4.05715	4.72658	4.78317	6.87018	5.71785	6.24959	6.76792	6.2347	7.01564	6.93491	7.12826	6.77545	6.25507	6.27828	5.85988	6.28978	6.43887	6.39544	6.20437	6.7313
ANXA2R	5.32281	3.39082	4.07638	4.78318	4.7421	4.07467	5.81052	5.20751	5.26205	5.70325	5.96244	5.70517	5.73187	5.58774	5.66123	5.83514	6.12302	5.79413	5.60173	5.67127	5.81666	5.94649	5.7051
ANXA3	8.68451	8.77838	7.59518	8.24306	8.63698	8.40878	6.81107	6.26213	6.99659	6.13531	6.1567	7.03388	6.68771	6.23646	6.78894	6.94592	7.49405	6.36266	6.04571	6.99182	7.74833	6.55587	7.01573
ANXA4	8.20659	7.41206	8.24918	7.84936	7.65929	7.75202	8.89829	7.97585	7.87406	8.04991	7.35179	8.32353	8.51645	8.10022	8.29101	8.29551	8.13912	7.81315	7.66814	8.15122	7.95379	8.1823	8.3025
ANXA5	9.39911	9.06645	9.79642	9.45498	8.96694	9.4283	10.4169	10.0942	10.0104	9.57511	9.38019	9.88452	9.79662	9.73046	10.1983	10.1752	9.95676	9.90341	9.85561	9.98341	9.9839	10.0949	10.0038
ANXA6	8.69851	8.7593	9.16922	9.4138	8.43866	8.49297	7.18587	7.62766	7.76845	7.15934	7.64431	7.37514	7.19093	7.24715	7.87241	7.86049	7.08446	8.29464	7.80194	7.64156	8.24878	7.7853	7.46468
ANXA7	11.1884	10.9475	10.9981	11.1318	10.8062	11.0677	9.65519	9.78634	9.96451	10.0375	9.92183	9.95163	9.6211	9.66027	9.56976	10.1136	10.0197	9.90912	9.96155	9.97671	9.82207	9.81594	9.75985
ANXA9	3.40612	3.05952	2.82668	3.28783	2.69352	2.86218	3.05812	2.77062	3.01169	2.79925	2.83391	2.5015	2.58139	2.95286	3.09145	2.58629	1.95803	3.1369	2.72006	2.47296	2.70236	2.62975	2.71143
AOAH	4.80247	4.2136	4.99679	4.28829	5.07281	4.97239	5.54605	5.12235	5.72123	5.20338	4.93229	5.33221	5.55535	5.51495	6.269	5.51157	6.38587	5.98459	5.32327	5.24475	5.07871	5.31978	5.42095
AOC1	3.1087	3.9154	3.06163	2.67692	3.04602	2.88958	2.8213	2.98655	0.672142	4.13313	3.81185	3.27385	3.41448	3.4051	2.91098	3.24764	3.00696	2.7405	2.70799	3.67065	2.93734	3.01726	3.3187
AOC2	2.3536	4.33718	3.69125	3.53834	4.05033	4.26541	4.98509	4.55914	4.29347	4.38104	3.78421	4.4944	4.12968	4.15606	4.23271	3.97196	3.75059	4.27757	4.14988	4.38034	4.47652	3.94945	4.58968
AOC3	7.26458	7.54236	9.25212	7.99183	7.97507	7.89725	10.1206	7.99205	9.05014	8.22503	8.34123	8.96767	8.78086	9.05259	9.4472	8.69831	8.85762	8.66359	8.01152	8.40663	8.61809	8.98479	8.95305
AOC4P	3.63436	4.32795	4.13695	3.92108	3.84375	3.92531	3.28693	3.78856	4.23383	3.70596	4.25926	3.8347	3.66374	4.10849	3.65835	4.26217	3.68511	4.20517	4.0411	3.72117	4.11345	3.92156	3.89891
AOX1	5.18492	3.80395	4.88025	4.40857	4.01603	4.20351	6.22191	4.51258	4.60237	6.24004	4.6581	5.1763	5.05051	4.76715	5.09076	4.60516	5.041	4.55037	4.76063	4.47294	4.98762	5.59431	6.68673
AOX2P	3.01491	0.961903	2.11887	0.00350067	0.00429293	1.50217	2.11867	2.71967	2.38196	3.33831	2.25662	2.45217	2.81913	0.00360023	2.132	1.38045	2.14827	1.97828	2.88348	2.77978	2.60928	2.5045	0.0168816
AP000230.1	0.626049	3.01213	3.95011	3.84557	3.42763	1.43504	2.84748	3.37409	3.46034	3.89688	3.51869	4.08721	3.85642	4.06395	3.57095	3.80128	3.53301	3.28155	3.23184	2.96993	3.39967	3.45675	3.12041
AP000253.1	3.50832	3.43054	2.47819	3.20034	3.20362	2.48596	2.57839	3.30368	2.4683	3.34963	3.97052	3.1478	3.52689	3.45775	2.59475	3.38371	3.44412	2.90611	2.84763	3.66373	2.531	2.98844	3.48416
AP000265.1	4.84383	5.6177	5.61092	5.67352	3.96578	4.76136	3.96959	4.32254	4.095	3.59518	3.39972	3.29085	3.86695	4.18494	3.92151	3.89992	3.98806	4.09915	4.2648	3.84684	3.74998	3.9312	3.48773
AP000347.2	4.22279	3.95157	4.40084	4.40505	3.82733	2.73435	3.74245	3.86993	3.59471	4.31091	3.96253	4.54864	4.23982	4.11716	4.08487	3.95704	4.01431	4.05001	4.38522	3.94438	4.53293	3.83747	4.3613
AP000462.1	1.63718	1.21862	1.54804	1.5365	0.00770331	1.13265	0.719555	2.10456	1.49039	2.11091	2.14723	0.00525662	0.0117554	2.08116	2.07602	2.362	2.03006	2.39154	1.77668	1.67509	0.942039	1.32522	2.00549
AP000473.8	3.88685	3.7263	2.95759	3.5692	3.70456	3.00666	3.97023	3.79354	2.65834	3.3686	3.2737	2.7903	3.63337	0.00891575	2.47927	3.72398	3.9242	2.73601	3.75551	3.4178	3.58888	4.16734	3.27771
AP000525.9	5.2446	5.28928	4.94454	4.994	4.49742	5.14903	4.4148	4.86708	4.617	4.96494	4.87305	5.61995	4.81646	4.39704	4.56283	4.75328	4.99207	4.35212	4.45918	4.73674	4.64968	4.69166	3.78343
AP000696.2	2.75914	3.28788	2.03384	1.77835	3.25794	3.5727	3.45729	3.03392	4.43576	4.11971	4.24548	3.85112	4.11202	3.53687	4.00599	4.08043	3.78397	3.61707	3.98971	3.1974	3.72736	3.46258	3.76105
AP001063.1	3.91224	3.81799	3.33327	4.19703	3.96971	3.615	3.86371	3.4363	3.7098	3.95728	4.18498	3.80009	3.70163	4.49033	3.67791	4.06709	3.85142	3.05357	4.04382	3.37212	3.98943	3.73756	3.83212
AP001171.1	4.44589	4.31292	4.59162	3.9594	3.34404	4.02887	4.0712	3.80295	4.04797	3.53221	4.62638	4.119	4.31554	4.49194	4.635	3.5503	3.75784	3.50488	4.30501	3.74296	3.66391	2.96004	3.80241
AP001189.4	3.98127	3.7395	3.5687	3.58113	3.91264	3.25286	3.0284	3.5029	3.13996	3.38177	3.4004	3.35946	3.8706	3.95665	3.46477	2.76847	3.70045	3.5326	2.96787	3.44493	3.69587	3.38307	3.28787
AP001462.6	7.26776	6.02587	6.96823	6.77092	7.41086	7.05366	7.05447	6.78601	6.94317	7.81472	7.06383	7.65988	6.95271	6.57843	6.3844	6.4832	6.81675	7.00146	6.92691	7.77195	7.34385	7.00177	7.21842
AP001605.4	5.07362	6.19397	5.54787	5.67382	6.08386	5.89728	4.52393	4.70405	5.18815	5.36159	5.46604	5.25142	4.68011	5.22974	4.92905	5.34403	4.57941	4.96638	5.07014	4.78662	5.06244	5.07209	5.17485
AP001630.5	3.32581	4.83628	4.62727	4.77045	4.60894	3.96623	3.07496	3.2518	3.77364	3.7272	3.84237	3.3471	3.42328	3.5209	3.69504	3.5758	3.4492	3.28756	3.49786	3.95605	3.56004	3.26249	3.49076
AP006216.10	1.90581	1.87831	0.585715	1.43495	0.00334653	1.61513	1.03806	2.26982	0.00263948	2.01085	1.83087	2.00624	1.19832	1.7915	2.28594	0.646025	0.25204	1.35297	1.6954	1.0306	1.4822	0.992674	1.82944
AP006222.2	5.29717	5.42239	5.87069	5.24826	5.52002	6.05321	5.08326	5.87033	5.33154	5.79944	5.77798	5.45384	5.68702	5.40151	5.54367	5.43585	5.30746	5.76985	5.32842	5.71385	5.6485	5.29067	5.62109
AP006547.3	5.90948	5.36089	5.61907	5.65834	5.70184	5.76141	5.41031	5.35281	5.70852	5.36446	5.85315	5.61624	5.45578	5.72212	5.3738	5.18918	5.40162	5.25987	5.58471	5.28301	5.33288	5.21834	5.58782
AP1AR	5.27606	5.05292	4.98493	5.35291	5.11303	4.93219	5.14402	5.07374	5.17609	4.93521	5.06047	5.07725	4.64989	4.55464	4.7717	5.26776	5.11297	4.94334	5.02697	5.00157	5.1973	5.32783	5.16622
AP1B1	6.62627	6.73206	6.62179	6.80817	6.61867	6.7287	7.10181	7.21305	6.8975	6.72909	6.2628	6.39598	6.8861	7.11532	7.25837	6.68283	7.28283	7.18264	6.68489	7.17477	6.68035	6.79075	6.91411
AP1G1	8.44	8.17476	8.14967	8.42562	8.10481	8.11065	7.23944	7.49538	7.42102	7.253	7.48574	7.55538	7.28135	7.30341	7.17534	7.4439	7.47752	7.3958	7.27143	7.41052	7.37884	7.32285	7.22019
AP1G2	3.88587	4.13554	4.4044	4.62412	4.35674	4.45481	4.78759	4.80473	4.30089	4.47881	4.47725	4.33173	4.65466	4.50567	4.66007	4.56796	4.78067	4.82857	4.54725	4.4097	4.7896	4.84773	4.47061
AP1M1	7.26286	6.9134	7.32922	7.38408	6.98917	7.45603	7.09308	6.89999	6.80089	6.83684	6.49568	6.83881	6.93336	6.84108	6.60479	6.89381	6.67384	7.05956	6.69495	6.58532	6.86291	6.77987	6.7283
AP1M2	4.9287	5.25778	4.19329	4.6757	5.49773	5.25971	3.99512	4.6761	4.76214	4.35141	5.18982	4.11365	4.75759	4.65708	4.37187	4.52409	4.67707	4.40441	4.72295	4.10692	4.7498	4.14373	4.70167
AP1S1	5.18515	5.02994	4.7726	5.38294	5.12649	4.96257	5.04266	4.98568	4.69665	5.23841	5.1272	4.58447	5.48851	5.00613	5.16116	5.03135	4.93605	5.01418	5.21415	4.95247	5.19382	4.82593	5.18648
AP1S2	10.9508	10.7198	10.8027	10.9442	10.8253	11.0464	9.33319	9.42271	9.46097	9.22784	9.51549	9.37875	9.44638	9.42394	9.16147	9.62408	9.51266	9.35934	9.66539	9.38693	9.47346	9.48562	9.51442
AP1S3	3.47135	3.58537	3.68168	3.72489	3.68898	3.41348	3.22546	3.334	3.03865	2.99761	3.47557	3.21157	3.3031	3.45906	3.30836	3.126	2.92994	3.24839	3.02452	3.59104	3.54218	3.09435	3.24067
AP2A1	6.71357	7.13998	7.28902	7.38361	7.09071	7.17639	5.82006	6.15316	5.81108	6.27994	5.94527	5.99572	6.32638	5.59975	6.0242	5.97011	5.99911	6.29113	5.81952	5.86535	5.96686	5.91458	5.96159
AP2A2	6.83867	6.92912	7.03953	7.01635	6.86117	6.87581	7.35282	7.06061	6.85235	7.04013	6.52822	7.12263	7.30732	6.9123	7.29186	6.79825	6.99217	6.93825	6.77645	7.08646	6.95115	6.96935	7.10598
AP2B1	8.76311	8.55863	8.27129	8.89015	8.51563	8.45093	7.55921	7.87999	7.86972	7.61677	7.58188	7.4551	7.61788	7.57124	7.56189	8.07893	7.79726	7.97176	7.62592	7.7725	7.69987	7.71264	7.54223
AP2M1	9.77788	9.69623	10.0387	10.1142	9.73833	9.86516	9.29785	9.21053	9.26422	9.31388	8.93117	9.36573	9.14572	9.33621	9.28171	9.26413	9.20607	9.37883	9.03501	9.11725	9.15559	9.16773	9.33315
AP2S1	9.31157	9.34137	9.55594	9.62379	9.34175	9.46218	8.75064	8.78342	8.94694	8.31309	8.39699	8.28684	8.54788	8.5398	8.97828	9.05624	8.72475	9.24806	8.92082	9.06323	8.70429	8.91389	8.51328
AP3B1	6.49031	6.27332	6.24949	6.54774	6.3685	6.62374	6.68058	6.28586	6.49605	6.41419	6.30005	6.39386	6.79885	6.56611	6.53591	6.28882	6.28097	6.51915	6.43624	6.58449	6.55424	6.49212	6.5098
AP3B2	3.4545	3.95095	3.39346	3.81448	4.09859	4.14313	3.95738	4.43877	4.45966	4.27142	4.64021	4.11021	4.4009	4.17651	4.30643	4.2635	3.86336	4.33383	4.40515	4.24474	4.37598	4.01137	4.37014
AP3D1	9.35504	8.97234	8.97541	8.94254	8.68059	8.93179	8.08599	8.05377	8.18885	7.99342	7.89263	7.94854	8.07606	7.87899	8.10863	8.03705	8.32254	7.95485	7.89687	7.87279	7.9044	7.88106	8.02893
AP3M1	7.55909	7.03768	7.12972	7.22144	6.94056	7.03127	7.34408	7.12094	7.2155	6.87578	7.07758	7.03809	7.22874	7.06694	7.09287	7.0947	7.29536	7.02032	6.88515	7.18203	6.85854	7.08262	7.12036
AP3M2	6.61572	5.98644	6.53445	6.07832	6.14231	6.25859	6.32829	6.21435	6.28086	6.43706	6.40667	6.41443	6.7419	6.5244	6.27545	6.2584	6.32861	6.48407	6.46177	6.61535	5.91236	6.25495	6.3614
AP3S1	9.67273	9.21967	9.69208	9.41891	9.1898	9.13493	10.2425	9.7512	9.61952	9.69043	9.2677	9.70914	9.85097	9.71373	9.64727	9.73401	9.75325	9.55542	9.76312	9.49589	9.7435	9.6568	9.54512
AP4B1	5.97269	6.07835	5.82875	6.19254	5.89259	5.90232	5.99216	6.07722	6.06064	6.00816	6.01237	5.75115	6.11687	5.83617	5.95071	5.89589	6.17147	5.99085	6.04969	6.05497	5.90073	5.90531	5.9037
AP4E1	7.07475	6.3228	6.29475	6.65011	6.52379	6.76829	5.98954	6.23856	6.02453	6.14731	6.44984	6.21161	5.91179	6.09932	6.07153	6.30749	6.18019	6.0449	5.91566	6.25267	6.12204	6.02005	6.23773
AP4M1	5.85259	5.49009	5.43652	6.1179	5.04143	5.13637	5.24641	5.2611	5.53323	5.55689	5.2989	5.25737	4.9486	5.318	5.17531	5.53247	5.49483	5.53103	5.07183	5.44369	5.26915	5.25521	5.56058
AP4S1	7.19572	6.67069	6.52927	6.68539	6.62131	6.72203	6.25398	6.35642	6.14299	6.15539	6.31584	6.07521	6.01144	6.12534	6.20529	6.57323	6.2835	6.10507	6.32786	6.02138	6.18619	6.21835	6.05457
AP5B1	7.70682	8.41305	7.51077	7.89512	7.6099	7.74613	7.03047	7.27511	7.02753	7.88381	7.86705	7.74911	7.65609	7.37458	7.6365	7.38153	7.24973	7.33272	7.4756	7.22377	7.75019	7.23999	7.69918
AP5M1	8.65581	8.17022	7.86141	8.15501	8.2361	8.45764	7.32393	7.33841	7.56122	7.39597	7.65448	7.3606	7.58723	7.38635	7.3566	7.66957	7.53161	7.2506	7.35717	7.46056	7.44426	7.4316	7.68102
AP5S1	7.65419	7.43344	7.32502	7.72786	7.34624	7.24548	6.84155	7.21642	7.25515	6.29935	6.99043	7.055	6.69419	6.7901	6.7911	7.00182	6.95472	7.30432	7.12807	7.19011	6.90078	6.76599	6.31992
APAF1	3.67829	3.73526	3.87369	4.1158	3.77849	3.96609	4.76271	4.78578	4.86045	4.90548	4.31572	4.51111	4.74653	4.70392	4.88252	4.60371	5.18937	4.90098	4.96372	5.17053	4.95057	4.87527	4.80443
APBA1	3.87134	5.70987	4.8322	5.42265	5.61123	4.79314	4.81579	4.90119	4.89408	5.08396	4.96353	4.92492	4.65019	4.96199	4.73515	4.93233	4.85527	5.10941	4.65391	5.09567	4.92374	4.89486	4.96174
APBA2	6.9555	5.28009	5.59105	8.05816	6.00351	6.65889	5.32545	5.8246	6.32172	7.31206	7.06725	7.19237	6.57397	7.16291	6.65876	6.82811	6.45713	6.31433	6.5105	6.86313	6.5558	6.59656	6.82498
APBA3	7.03456	6.9404	6.73849	6.9235	6.63026	6.63753	6.66116	6.83409	6.58426	6.48211	6.58731	6.67032	6.21699	6.41254	6.65307	6.68285	6.78878	6.85687	6.56911	6.64093	6.86618	6.67845	6.55152
APBB1	7.88212	7.89269	7.93421	8.19903	8.13898	8.02723	6.93562	6.37026	6.43665	6.23312	6.46605	6.26021	6.50504	6.6161	6.49303	6.83127	6.40727	6.98557	6.3026	6.29458	6.52245	6.77134	6.71525
APBB1IP	3.91596	3.7394	4.29699	3.61416	3.70698	3.64366	6.23769	5.38449	5.21724	5.12602	4.25047	5.0882	5.52306	5.2227	5.79998	5.1595	6.09757	5.60437	4.99144	5.24349	5.08522	5.53233	5.51819
APBB2	7.41957	6.8926	6.95436	7.26303	7.22082	7.29504	7.13984	6.62657	6.52086	6.75146	6.53465	6.45108	6.40074	6.41476	6.43599	6.5041	6.71448	6.6786	6.76212	6.49431	6.65591	6.6075	6.65095
APC	7.39643	6.97169	7.05004	6.80623	6.85674	6.70219	6.16919	6.47886	6.44652	6.79677	6.67995	6.19746	6.39954	6.07961	6.58089	6.79157	6.59171	6.34099	6.55868	6.6895	6.73123	6.57563	6.63638
APC2	4.87035	4.65673	5.06837	4.67344	5.08964	4.8143	5.13413	5.23821	4.9353	5.12034	5.21108	5.0708	5.38786	5.73969	4.89528	5.03984	5.03846	5.06925	5.45703	5.00199	5.02757	5.0144	5.18413
APCDD1	7.62718	6.64113	7.49771	7.32079	6.59563	7.1382	7.6656	5.74501	6.64358	6.52769	6.57268	7.17702	6.12059	5.91073	6.98086	7.80751	6.33385	6.82829	5.66678	6.25003	6.93808	7.37418	6.81599
APCDD1L	4.1434	3.88857	4.67294	4.78716	3.45749	4.2256	3.7634	3.62188	4.347	4.4088	4.16492	4.51899	3.96246	4.08187	4.26539	4.10411	3.99701	4.27249	4.33121	4.41713	4.46559	4.1298	4.15344
APCDD1L-AS1	4.81373	4.90236	4.35673	4.83468	4.8684	4.70628	3.80106	3.9543	4.36348	4.12966	4.65128	4.13864	4.29665	4.32911	4.27663	4.35692	3.73173	4.15243	4.23125	4.17638	4.2495	3.9048	4.07411
APCS	5.78477	5.763	4.64345	5.19371	5.11025	4.94485	4.22838	4.22511	4.52316	4.64418	5.10156	4.9176	4.70378	5.2572	4.62749	5.39389	4.25004	4.25725	5.0566	4.45647	5.0109	4.56803	4.69234
APEH	8.24111	8.5203	8.26877	8.55708	8.18461	8.42875	7.02331	7.19101	7.03062	6.98717	7.22903	7.04088	7.02251	7.2669	7.11916	7.23291	7.18563	7.36125	6.99753	7.26874	6.82744	7.06734	6.92748
APELA	0.00217065	0.00590258	1.15939	3.21517	0.00472552	0.575797	0.00614541	0.00885848	2.07629	1.67503	0.647918	0.549685	0.503712	2.49906	0.550471	0.0408287	2.00512	1.34559	0.00652737	2.78673	1.04639	0.0172331	2.13837
APEX1	9.98123	9.84855	9.79606	9.83339	9.76375	9.81149	9.37255	9.49295	9.5056	9.18419	9.2204	9.08816	9.03273	9.44831	9.59094	9.40996	9.4141	9.64265	9.32368	9.38112	9.1069	9.44054	9.1866
APEX2	5.35228	5.49979	5.47652	5.26467	5.4735	5.48045	5.73835	5.60263	5.57559	5.51939	5.57969	5.5489	5.5791	5.79429	5.49814	5.40684	5.38075	5.64208	5.38228	5.8066	5.08269	5.49827	5.43008
APH1A	6.97393	7.21151	7.08621	7.5186	7.09525	7.09934	6.72363	6.55834	6.51137	6.44323	6.24983	6.3377	6.40524	6.47509	6.42671	6.55218	6.30652	6.88085	6.67503	6.33308	6.57158	6.53718	6.3875
APH1B	5.17908	5.13394	5.50024	5.53152	4.92674	5.61803	6.07046	5.55306	5.34233	5.77432	5.20408	5.48754	5.65461	5.69892	5.54305	5.52585	5.39225	5.72363	5.39924	5.75667	5.65787	5.55072	5.7369
API5	7.69565	7.3447	7.18863	7.44295	7.2596	7.36551	6.96419	6.89891	7.00063	7.13306	7.01286	7.06849	7.12055	7.0604	6.84304	7.14299	7.01883	6.88401	6.92079	6.8479	6.94784	6.96516	7.03152
APIP	8.77293	8.6438	8.36731	9.15649	8.39872	8.3568	7.38678	7.62129	7.79935	7.25339	7.62087	7.25368	7.32081	7.04552	7.20745	7.71994	7.6193	7.43918	7.54597	7.21785	7.22262	7.41091	7.12393
APLF	4.07781	4.03257	4.11002	4.25742	4.12505	3.53874	4.10436	4.21877	4.23145	4.05284	4.33567	4.63819	4.54801	4.49978	4.27977	4.25774	4.33884	4.10693	4.42006	4.18451	4.59744	4.09515	4.26072
APLN	4.76165	5.54686	4.4462	4.81016	5.66308	5.67244	4.57143	4.64404	4.82413	3.83057	4.82293	4.50567	3.38513	4.28048	3.85947	4.99952	3.98233	4.33919	4.723	5.38831	4.45543	4.18289	4.87733
APLNR	5.45897	7.33891	7.42712	7.93709	7.37057	6.76831	8.41112	7.90941	8.35841	7.2178	7.91196	8.06965	8.25676	8.02974	7.39001	7.61167	7.52493	8.51534	7.70571	8.2976	8.21217	8.02834	7.76732
APLP1	2.89212	3.57846	3.1209	0.0523848	3.00118	3.23161	2.99281	3.109	3.01915	3.66484	3.75638	3.20696	1.4658	3.06763	3.65626	4.14029	3.18887	3.43495	3.70039	3.73466	3.96125	3.88483	3.87938
APLP2	8.42984	8.35133	8.77773	8.28542	8.27401	8.05938	8.58446	8.02185	8.18912	8.01559	7.79	8.1308	8.12906	8.32377	8.13393	8.22214	8.07671	8.40532	8.19637	8.31635	8.13548	8.30648	8.23664
APMAP	8.43999	7.96546	8.13413	8.02297	7.80789	8.17398	9.10715	8.29225	8.20033	7.94202	7.80764	8.48703	8.69431	8.25471	8.37667	7.96725	8.15852	8.21977	7.93091	8.32228	8.14749	8.37568	8.40861
APOA1	6.53312	7.26657	6.9379	6.04021	6.91661	6.77813	5.47026	5.61892	5.67266	5.01984	7.24425	5.65536	5.02548	6.80951	6.29802	6.57045	5.67293	5.20026	6.41979	5.2346	6.2381	5.51155	5.69169
APOA1BP	9.71849	9.7394	9.59869	9.78498	9.49156	9.65912	8.31954	8.41234	8.64307	7.89035	8.19653	8.06661	8.18935	8.32221	8.26292	8.62536	8.31066	8.76214	8.21168	8.66067	8.17702	8.36507	8.13846
APOA2	2.31284	3.5157	3.35397	3.12292	3.13065	3.51631	2.507	2.95728	2.50724	2.7211	3.16621	3.32716	2.42911	3.37471	2.90222	2.84155	3.15501	2.83705	2.99323	2.94887	3.10989	3.47526	3.0316
APOA4	4.24102	5.33312	4.46559	4.23275	4.72352	4.75557	4.79189	4.83824	4.86181	4.5825	5.20058	4.74884	4.63383	4.72583	4.87774	4.84216	4.98545	5.0516	5.1162	5.04482	4.92902	4.9397	5.0185
APOA5	4.70341	5.6276	5.25776	4.79	5.16123	4.82432	4.73237	4.84429	5.13248	4.85876	5.22305	5.13875	4.90671	5.39455	5.12526	4.86378	4.54113	4.93045	4.98531	5.04758	4.91923	4.75718	4.71593
APOB	3.90556	5.50319	3.5414	3.66484	4.91372	3.11789	3.12249	3.5966	3.43724	3.36287	4.09868	3.59291	3.02522	4.09948	3.66268	3.53594	3.49347	3.25936	3.79043	3.56056	3.13734	3.46363	3.46485
APOBEC1	3.38556	3.94878	4.01942	4.26682	4.97251	3.90145	3.96734	3.5274	3.82303	3.78597	3.91476	3.91948	3.4788	4.1078	3.798	3.94219	3.7048	3.86375	3.52799	4.50293	3.77655	3.16262	3.44687
APOBEC2	13.052	12.581	12.6968	13.0784	13.0217	12.7575	11.0492	11.7447	11.9366	12.0735	12.3259	11.3456	11.6059	11.9013	11.598	12.0107	11.373	12.0321	12.0144	11.7807	11.531	11.6665	11.9229
APOBEC3B	3.12348	3.83666	3.8618	0.0269772	3.48328	2.68852	5.22564	5.18618	4.57671	4.23037	4.76396	4.38614	4.82146	4.95089	5.17387	4.49127	5.85875	5.31606	5.06675	5.52119	5.03865	4.44408	4.55732
APOBEC3C	10.1115	9.70003	9.70479	9.80431	9.51853	9.68467	9.41224	9.55147	9.55581	10.3219	10.1682	10.1234	10.1792	9.6721	9.77843	9.6818	9.69547	9.76817	9.78476	9.47038	9.95011	9.58965	9.99381
APOBEC3D	4.97774	5.03512	5.11623	5.66372	5.49041	5.27336	4.61521	4.73065	5.21275	5.3353	5.30559	5.05913	5.05252	5.38785	4.97876	5.02197	4.69826	4.76928	5.14485	4.89496	5.09091	4.32865	4.92569
APOBEC3F	5.62339	5.5316	5.50066	5.7832	5.71341	5.39916	4.19752	4.8886	4.70658	4.52063	4.63218	4.40401	4.25166	4.76859	4.54993	5.16424	4.95464	4.6296	4.98811	5.08783	5.03842	4.78862	4.59407
APOBEC3G	4.41601	4.61112	4.83209	5.07131	4.23986	4.74353	5.76077	5.92983	5.37125	5.34685	4.99387	4.87102	5.94156	5.67875	5.63361	5.83156	6.38269	5.44765	5.71471	5.75625	5.65517	5.79656	5.67203
APOBEC4	3.1711	3.4297	3.20734	2.97089	3.49511	3.28019	3.98924	4.07239	4.38464	4.51129	4.29736	4.71524	3.4193	4.8641	4.47916	4.26508	4.44827	4.18593	4.38413	4.33856	4.72872	3.63	4.11979
APOBR	0.0129804	1.71022	2.66095	0.00659769	3.12282	0.00928248	3.58882	2.85292	2.80068	2.98848	1.48284	3.75165	3.63584	3.55524	2.9672	2.87635	3.26212	3.02065	2.39086	0.0330833	2.41947	3.54225	2.65238
APOC1	7.10567	6.37284	6.76086	7.18792	6.14847	5.81835	7.15252	7.63088	8.055	7.36939	8.12623	7.73181	7.77245	8.57808	9.18421	7.95608	8.8251	9.0559	7.79845	7.83066	8.22363	7.79697	8.17928
APOC2	3.90088	5.13055	4.72506	3.4599	4.66701	4.83714	4.45302	4.41423	4.30751	4.53112	4.73246	4.62563	4.43154	4.58622	4.53973	4.47049	4.1174	4.58782	4.52995	4.29795	4.13502	4.2721	4.3297
APOC3	4.11196	2.99	3.58269	3.89798	3.36374	3.59551	3.3941	3.11984	3.05745	3.06129	3.59049	3.29006	2.75502	3.184	3.46828	3.19457	3.63071	3.19252	3.46089	2.8422	3.29389	3.0115	3.01645
APOD	11.5449	12.5366	11.789	12.08	11.6174	12.4645	11.3165	10.6633	9.27125	12.7813	9.2383	10.8392	11.8476	10.7291	9.2713	10.1418	9.81499	10.6457	12.2633	10.6456	11.8572	11.5283	10.5888
APOE	7.09479	6.01908	7.53886	7.37193	6.48408	7.07971	8.66526	8.522	8.74194	7.83745	8.32311	8.74279	8.27694	9.01015	9.66435	8.54789	9.35623	9.35838	8.26201	8.84806	8.58851	8.87298	8.89771
APOF	0.00674443	0.0059624	1.76355	2.48224	0.00356804	1.01149	1.62179	2.12005	2.38433	2.10134	2.79673	2.81007	2.43878	2.28068	2.94266	1.57771	1.78093	2.07378	2.37559	0.115368	2.7605	2.07615	2.35756
APOH	4.15175	5.28304	3.21373	4.10102	4.09493	4.08961	3.6597	3.80143	3.69911	3.39555	4.2388	3.60593	3.72233	4.07399	3.92554	4.23847	4.18069	3.76486	4.41314	3.80704	4.4765	3.85975	3.47579
APOL1	4.74477	5.25792	4.40709	5.19546	3.04388	4.43432	6.85413	5.83109	6.19103	6.04938	5.32068	6.61464	6.38179	6.25628	5.49375	6.1094	6.59765	5.92249	5.67638	5.75607	5.97296	6.70168	6.15683
APOL2	6.49568	6.35538	6.67151	5.80421	6.34902	6.21116	6.4111	6.51698	6.54281	6.32939	6.01907	6.04267	6.25917	5.84927	6.29308	6.35738	6.60908	6.46396	6.21534	6.70254	6.52438	6.81491	6.24889
APOL3	7.19956	7.6111	7.99468	7.82678	7.54784	7.40903	8.0359	7.62511	7.58431	7.99686	7.40011	7.44837	7.65461	7.76293	7.39052	7.60601	7.80575	7.66336	8.00379	7.5784	7.86883	7.93416	7.80891
APOL4	3.71411	4.01916	4.22785	4.28619	4.3303	4.04831	5.14471	4.51611	5.53834	3.74629	3.98252	3.24867	4.66166	3.94484	3.57112	4.05208	4.46526	4.65868	4.95914	3.6904	4.24885	5.6798	4.65884
APOL5	5.47947	4.98264	4.78058	5.15107	5.09654	4.8418	3.04685	1.73091	0.0076858	0.0194896	2.88503	2.56013	1.68754	2.80994	2.50122	2.15803	3.53505	2.8695	0.92181	2.02012	3.12735	2.45993	2.2678
APOL6	5.64557	5.39995	5.67179	5.62815	5.50921	5.34951	6.68381	6.53361	6.02425	5.97754	6.08112	6.264	6.55957	5.5786	6.70147	6.18779	6.33753	6.00153	6.27067	5.89562	6.72091	6.52904	6.65897
APOLD1	7.66359	7.44572	8.15862	8.71602	8.15796	8.12749	6.69718	6.49889	6.99144	6.8908	6.31751	6.52443	7.22479	6.67494	5.45215	6.63997	6.62235	6.51902	5.9787	8.94085	7.29847	6.94824	6.62583
APOM	5.88674	5.77151	5.85278	5.77585	5.88037	6.04098	5.2634	5.88001	5.49667	5.46242	5.72951	5.27018	5.2352	5.56944	5.60164	5.63943	5.50424	5.84702	5.85894	5.87141	5.37637	5.60083	5.42755
APOO	10.4143	10.2105	9.96795	10.5028	10.2552	10.1354	8.27966	8.56382	9.04203	7.82368	8.79044	8.36641	8.49974	8.85142	8.47271	9.04744	8.60631	9.12282	8.55603	8.93224	8.59171	8.54789	8.45207
APOOL	9.29852	9.03609	8.82437	9.00519	8.94687	8.79573	7.66031	7.87829	8.13873	8.09791	8.3215	8.24192	7.85938	7.89026	7.83161	8.21227	8.08974	8.14707	8.00597	7.7384	7.95066	7.91289	7.96333
APOPT1	10.2439	9.66284	9.68621	9.83104	9.69782	9.80564	8.85575	8.99937	8.80504	9.54808	9.31388	9.30811	9.42186	8.89149	9.32319	9.23467	9.19355	9.20389	9.15981	9.1094	9.47011	8.9866	9.31722
APP	10.3738	9.80801	9.98841	9.77952	9.85659	10.15	10.0423	9.69429	9.99925	10.2339	10.0375	10.2022	9.8924	10.0141	10.1112	9.93646	10.0005	9.87456	9.88356	9.92559	10.1708	9.89376	10.225
APPBP2	7.09345	6.69901	7.00047	6.98396	6.74896	6.65758	7.11381	6.76521	6.74395	6.82145	6.76084	6.72017	6.77173	6.63846	6.75996	6.95406	6.96575	6.85264	6.82368	6.66006	6.95015	6.85856	6.76236
APPL1	10.1611	9.55954	9.34134	9.73011	9.21352	9.2608	7.90399	7.97038	8.38007	8.48605	8.59668	7.55918	7.7978	7.60146	8.05085	8.8303	8.27108	8.48529	8.32636	8.0447	8.19367	8.32056	8.29875
APPL2	7.20878	7.06746	7.16609	6.70726	6.90001	6.91526	7.27037	6.68687	6.88846	7.22991	6.21886	6.91916	7.07263	6.66954	7.20855	6.85975	6.99685	6.91391	6.86513	6.52191	6.83827	7.05409	7.04878
APRT	6.54031	6.40916	6.58207	6.74949	6.53001	6.45772	6.8774	6.54626	6.56151	6.50422	6.52434	6.65784	6.6194	6.77274	6.59608	6.71516	6.65405	6.91237	6.60453	6.53937	6.65332	6.62507	6.72018
APTR	5.78965	5.65162	5.29847	5.71275	5.22561	5.60667	5.59729	5.66665	5.34249	5.17996	5.20109	5.63345	5.46928	5.74727	5.37887	5.55118	5.12937	5.14878	5.67715	5.71566	5.21222	5.64132	4.96893
APTX	6.36174	6.54298	6.03385	6.58175	6.60396	6.54491	6.1933	6.11317	6.54023	6.08308	6.06568	5.77408	6.16773	6.05023	6.18423	6.18119	6.18588	6.33184	6.34508	6.09656	6.13407	6.26723	6.1154
AQP1	9.37218	9.615	10.0993	9.99418	9.80043	10.0442	10.2761	9.26168	10.0933	9.28406	9.5155	9.57211	9.77003	9.88836	9.96751	9.76279	9.89596	10.248	9.85354	8.85487	9.98747	9.93723	9.82188
AQP10	5.1746	4.62444	4.35732	5.40452	4.53943	4.69622	4.13134	3.93371	4.47212	4.27363	4.71644	4.86607	4.26156	4.27736	3.76492	4.08838	3.86717	4.11517	4.44887	4.14297	4.3463	3.89836	4.10849
AQP11	4.73648	4.14658	4.5157	4.49465	4.25254	3.11316	4.12724	4.40622	4.11914	4.27742	4.4719	4.373	4.71957	4.67991	4.29923	3.80181	3.84617	4.41112	4.42052	4.11506	3.56242	4.45351	4.06383
AQP2	5.03409	5.18202	4.87712	4.96701	4.92776	5.14262	5.20902	5.38783	5.49246	5.62338	5.81546	5.45924	5.16941	5.34244	5.61476	5.52932	5.22255	5.5784	5.48969	5.6768	5.70804	5.64895	5.58478
AQP3	5.39885	5.14781	4.53738	4.97625	5.32661	5.04326	5.91995	5.85662	6.37656	5.9397	5.66393	5.78069	5.49239	6.27435	6.56863	5.75963	6.46592	6.13572	5.7449	5.84787	5.82106	5.72249	5.89709
AQP4	8.7562	9.4478	8.38496	9.59521	8.62412	7.42605	3.48134	6.75142	7.06595	6.38482	6.81074	4.41209	5.03509	5.38212	6.43975	7.04622	6.56534	7.41103	7.62994	6.20496	6.85189	6.43597	5.91972
AQP4-AS1	5.02326	5.14704	4.77173	4.72433	4.99723	4.74374	4.72239	4.58568	5.12732	4.83914	5.24085	5.0362	4.84712	5.14852	5.00156	4.85838	4.57952	4.86182	4.80274	4.7224	5.04319	4.60956	4.85572
AQP5	2.05568	2.2998	3.16945	3.41942	2.84022	3.68486	4.32098	4.02507	4.35939	3.23778	3.2272	3.87922	3.55886	4.06256	4.12344	3.64134	3.85568	3.54894	4.25414	3.75248	3.92876	3.70709	4.05509
AQP6	3.27673	3.95436	3.22073	3.57681	3.55223	4.09211	4.03671	4.16882	4.55506	3.79395	4.22687	3.92701	4.14836	3.91397	4.08392	3.64263	3.6902	4.23794	4.15783	3.97391	4.48953	3.95606	4.1884
AQP8	0.00399609	2.6668	1.27991	0.0294194	3.47991	1.31527	2.26571	2.98528	3.4841	3.74655	2.61753	3.18897	3.27437	3.07819	2.69723	2.63529	3.37593	2.75774	3.80789	3.84315	2.966	3.48435	2.33664
AQP9	6.30558	5.7054	5.54385	5.40575	5.58788	6.0308	6.69655	6.74256	6.68792	6.8511	7.43054	7.38054	6.36062	6.87505	6.89928	6.7998	6.78113	6.50824	6.98914	6.95447	7.42916	6.88557	6.79719
AQPEP	2.56772	1.48771	2.97233	0.00685402	3.62977	3.26805	4.84818	4.81894	4.62816	5.41828	4.29568	4.47399	5.31127	4.21854	4.86028	4.71496	4.74711	4.15384	5.06685	4.41428	5.40552	5.36458	4.98643
AQR	6.52032	5.85965	5.97771	5.96981	5.87704	6.14513	6.51384	6.27722	6.2408	6.58311	6.2367	6.46872	6.52701	6.19931	6.24712	6.276	6.4485	6.39899	6.03368	5.96533	6.37437	6.25922	6.46428
AR	8.1534	7.8453	7.93971	7.99532	7.66342	7.96591	7.42496	7.60174	7.43245	7.5423	7.69787	7.33564	7.68767	7.31159	6.98423	7.5659	7.29944	7.85066	7.48657	7.46169	7.57859	7.34519	7.50785
ARAF	8.13084	8.83244	8.90993	8.86952	8.80808	8.77759	6.73978	6.77223	7.26398	6.69472	6.94505	6.62837	6.5428	6.67975	7.03727	7.4481	7.1969	7.48545	7.20073	6.98938	6.81063	7.11254	6.84796
ARAP1	6.13422	5.84877	6.10658	6.11093	5.53852	5.66961	6.42603	6.16498	5.8942	5.90712	5.64885	5.79544	6.17739	6.16755	6.28968	6.13145	6.22157	6.31623	6.00286	6.13842	6.30879	6.07492	5.88113
ARAP3	5.95488	6.17194	6.24909	6.20885	6.20073	6.24217	6.65831	6.11871	6.38387	6.22534	6.13976	6.00876	6.35383	6.17105	6.26287	6.18615	6.59014	6.27816	6.12806	5.93392	6.47411	6.23875	6.22384
ARC	2.45919	3.47583	3.29092	1.43612	0.478974	3.44457	2.52769	2.96716	2.896	3.11143	3.15809	3.18852	3.4577	3.20975	2.71691	3.25637	3.4585	2.6082	2.88916	2.64249	2.80381	2.94622	3.08335
ARCN1	9.05914	9.02964	9.05491	8.90036	8.90945	8.75809	8.91524	8.43049	8.56408	8.53762	8.27418	8.43612	8.70884	8.63532	8.45895	8.61287	8.5405	8.39388	8.3783	8.67908	8.32198	8.52949	8.53362
AREG	6.37393	0.805553	1.88408	1.50991	1.72563	3.52068	2.52718	1.46582	2.15599	1.8344	2.40344	2.00863	1.89108	2.45816	0.640866	1.49198	2.51519	1.8613	1.49162	2.2956	1.57964	2.10633	2.94521
AREL1	5.85681	5.34215	5.51076	5.52222	5.32726	5.65901	5.28205	5.26416	4.99085	5.50421	5.24844	5.35198	5.22016	5.29498	5.07417	5.26586	5.15633	5.17677	5.16916	5.28763	5.28663	5.18167	5.34017
ARF1	4.47357	3.91708	4.17023	5.35414	0.0185151	2.94946	5.10666	4.71578	4.97804	5.42754	3.96547	5.16933	6.07606	4.83898	4.82556	5.18529	5.29984	5.43965	4.86191	4.95141	5.17769	5.29364	5.17568
ARF3	6.45995	6.37596	6.99458	6.55433	6.55846	6.65871	7.78115	7.14445	7.25776	6.99139	6.6935	7.21773	7.22628	7.29523	7.06088	7.11019	7.19123	7.2135	6.94269	6.87635	7.03358	7.14671	7.23796
ARF4	9.70428	9.39447	9.53912	9.53924	9.33266	9.56093	9.98154	9.51308	9.71211	9.51721	9.2531	9.82611	9.67928	9.78575	9.57896	9.65369	9.52525	9.43062	9.47268	9.55702	9.25837	9.6559	9.54052
ARF5	7.94068	7.84829	8.12441	8.32502	7.82549	8.00312	7.90026	7.64931	7.63298	7.52954	7.67669	7.63769	7.46972	7.45806	7.49226	7.7822	7.23606	8.15696	7.75862	7.81352	7.8378	7.83041	7.70951
ARF6	8.48179	8.4213	8.22852	8.41022	8.28057	8.16045	8.04707	7.85871	7.94423	7.90124	7.64527	7.93199	7.85615	7.99072	7.67894	8.09055	8.03059	7.73088	7.80889	8.01939	7.67343	7.94319	7.87969
ARFGAP1	4.65087	5.41307	5.55581	5.72162	4.95692	5.28555	5.34664	5.70947	5.01571	5.46836	4.74782	5.24039	5.53223	4.93052	5.31275	5.12313	5.34561	5.52342	5.10318	5.80684	5.47238	5.39023	5.28423
ARFGAP2	7.55494	7.53287	7.25272	7.56004	7.14034	7.27229	6.77084	7.19704	6.7865	6.88629	6.72441	6.82662	6.82075	6.55372	6.63301	6.83373	7.00044	7.06619	6.67792	7.01524	6.82174	6.96046	6.82116
ARFGAP3	8.39228	7.66719	7.40118	7.91223	7.48373	7.80723	8.13503	8.00359	7.81074	8.18023	7.80455	8.238	8.04655	8.26353	7.68099	7.94916	8.19026	7.65267	7.74869	8.08283	7.82519	7.88593	8.04361
ARFGEF1	8.07842	7.71576	7.70663	7.69759	7.54965	7.57143	7.15289	7.14403	7.30215	7.27956	6.99064	6.9722	7.01741	6.93092	7.33186	7.54451	7.45928	7.28534	7.32761	7.13592	7.17813	7.41052	7.15431
ARFGEF2	8.3988	7.74101	7.69318	7.47697	7.73965	7.4628	6.96497	7.04998	6.83397	7.03238	7.03676	6.77568	6.97377	6.54056	7.04284	7.35656	7.179	6.94139	6.9675	6.96854	7.31046	6.96022	7.07607
ARFIP1	6.9536	6.38058	6.66772	6.61795	6.37504	6.54647	7.47461	6.91689	6.97313	7.35449	7.04238	7.34144	7.16898	7.02699	6.91017	7.13949	7.31121	6.93246	7.14695	6.92912	7.17056	7.12518	7.26888
ARFIP2	7.20085	7.26841	7.3775	7.42157	6.99135	7.52563	7.38282	7.14572	6.92286	7.18425	7.0211	7.15612	7.08134	7.16532	7.00731	7.08125	6.79363	7.31136	7.07405	7.07778	6.81744	7.11613	7.11971
ARFRP1	6.77169	6.65975	6.73862	6.85558	6.79002	6.7911	5.83029	5.68538	6.31239	5.59044	5.76634	5.14432	5.54834	5.78307	6.12367	6.33849	5.76043	6.56706	6.34078	5.56241	5.96492	6.03209	5.76282
ARG1	3.91077	3.77249	3.38453	3.37956	4.13821	3.67072	3.5603	3.63024	4.06729	3.91144	4.12294	3.844	3.83656	4.04025	3.6837	3.78608	3.84989	3.53458	3.87833	3.83414	3.6802	3.86658	3.88544
ARG2	7.76462	6.9734	6.327	6.53821	6.84335	6.69329	6.60524	7.09348	7.01653	7.07503	7.30713	6.90578	6.93468	6.6827	7.28197	6.64503	6.9097	6.9224	6.84163	7.21575	6.48688	7.47467	7.0481
ARGLU1	8.77988	8.43832	8.75884	8.7888	8.38142	8.54953	8.283	8.39273	8.06188	8.67122	8.29034	8.74534	8.56716	8.00334	8.19087	8.32734	8.2832	8.23154	8.28905	8.19244	8.52044	8.34933	8.37859
ARHGAP1	8.08035	7.83072	8.29936	7.88292	8.05602	8.10203	8.0146	7.69941	8.08393	7.96882	7.70929	8.02445	7.95786	8.11513	7.89266	7.68475	7.88817	7.9851	7.78225	7.43679	7.81635	7.7278	8.06752
ARHGAP10	7.76504	7.91548	7.86755	8.05987	7.48837	7.60245	7.13378	7.22384	7.04153	7.24972	6.8252	7.11579	7.16504	6.96638	6.66991	6.87798	7.02784	7.10173	7.05733	7.11385	6.92486	6.90947	6.76681
ARHGAP11A	0.00356296	2.86202	0.980511	0.275465	2.31004	1.22109	2.65418	1.35687	1.38453	0.0181749	1.44759	2.64691	0.887472	2.04595	1.14924	2.18719	2.92586	3.13801	0.00831569	1.54409	0.563271	1.91704	1.54595
ARHGAP12	7.72416	7.08206	7.07551	7.3094	7.65318	7.09835	7.64992	7.65702	7.38951	7.69809	7.52557	7.67124	7.33756	7.62984	7.52549	7.97248	7.45346	7.46139	7.63848	7.56718	7.93766	7.63833	7.67076
ARHGAP17	8.21956	8.08371	8.23877	8.1672	8.60365	8.27922	8.02667	8.17718	8.24697	8.08689	7.79157	8.06652	7.47692	7.35158	7.69446	8.06718	8.56064	8.21934	7.96576	7.88941	7.81203	7.84484	8.1168
ARHGAP18	7.59804	7.0379	6.72159	7.15322	6.3606	6.27448	7.2761	6.96454	7.36263	7.19286	7.17964	7.0738	7.43226	7.06871	7.01279	7.51549	7.33376	7.11023	7.38097	7.17113	7.06638	7.26136	7.21287
ARHGAP19	5.38859	4.71126	4.95529	5.10982	4.40098	5.08688	6.58634	6.29716	6.06525	6.5006	6.0536	6.31467	6.51722	6.71806	6.31191	6.08311	6.38797	6.2814	6.34478	6.4409	6.56992	6.09483	6.18673
ARHGAP20	4.80795	4.04778	4.65061	3.63387	4.03972	3.2793	5.23641	4.74059	4.74691	4.94596	4.40767	5.17962	4.87463	4.46148	4.62731	4.26168	5.11035	4.79917	4.56863	5.04919	4.44962	5.1681	5.26431
ARHGAP21	8.81722	8.22846	8.1494	8.08302	7.61571	7.52067	7.95553	7.68117	7.5565	7.85071	7.44273	7.43302	7.91217	7.37595	7.54973	7.9228	7.81266	7.49457	7.56674	7.47806	7.8362	7.73562	7.49589
ARHGAP22	3.9356	4.55498	3.312	2.46171	3.49049	4.37796	4.92455	4.7554	4.60142	4.56185	3.99686	4.5386	5.07682	4.75221	4.84254	4.51796	4.80666	4.63602	4.25745	4.63991	4.53534	4.44245	4.49411
ARHGAP22-IT1	5.00514	4.1246	4.01577	3.62592	4.21288	4.33806	4.63975	4.63637	4.53667	4.87147	4.65551	5.15623	4.73248	5.12495	4.63868	4.73291	4.44354	4.5058	5.00038	4.74908	4.90032	4.76224	5.01333
ARHGAP23	5.87811	6.04658	5.73408	5.76235	5.85678	5.66375	6.07425	5.73578	5.54293	5.48446	5.40076	5.43869	5.4048	5.76608	5.48134	5.46958	5.56316	5.48469	5.49126	5.68092	5.52521	5.78161	5.52497
ARHGAP24	7.20652	5.99075	6.31929	6.34603	6.9139	6.86077	7.37952	6.9494	6.76949	6.968	6.64145	7.11551	6.95028	6.9568	6.8411	6.90578	7.14595	6.91613	6.96229	6.73107	7.21673	6.99668	6.9358
ARHGAP25	5.63939	5.78609	5.69791	5.99743	5.76953	5.81334	5.58352	5.56461	5.86786	5.7859	5.57071	5.67159	6.03007	5.81684	5.81588	5.76752	6.02809	5.72484	5.59048	5.8882	5.48068	5.76433	5.77185
ARHGAP26	5.2188	5.38171	5.20481	5.08968	5.09042	4.90329	5.63576	5.67767	5.77334	5.66939	5.53045	5.88527	5.55413	5.50646	5.21755	5.45996	5.61775	5.75178	5.59155	5.58878	5.93865	5.87748	5.54138
ARHGAP26-AS1	4.0381	3.40987	4.22438	3.56808	3.90141	4.32431	2.99474	3.05587	2.20557	1.50342	3.50348	2.73889	1.89033	3.52543	3.35988	3.42769	2.98338	2.80286	3.2707	4.02442	2.86796	3.48912	2.57801
ARHGAP27	4.55679	4.43596	4.54877	4.96657	4.74386	4.65908	4.70105	4.53472	4.59006	4.31762	4.56048	4.34541	4.48445	4.72882	4.50813	4.63351	4.70324	4.57479	4.45209	4.49112	4.37856	4.60309	4.42164
ARHGAP28	5.80986	5.08857	5.16113	5.56213	5.06847	5.39283	6.02692	5.88977	6.15151	6.18747	5.49691	5.73433	5.51929	5.66265	5.77474	5.97114	5.9225	5.96109	5.8486	5.7125	5.74574	5.89488	5.8416
ARHGAP29	7.7202	7.48681	7.60385	7.14309	7.43225	7.34292	7.29683	7.35994	7.27653	7.77417	7.5218	7.35223	7.36653	6.81684	7.26969	7.13476	7.71997	7.34032	7.39396	7.44485	7.56543	7.19829	7.5269
ARHGAP30	5.16296	5.26064	4.91686	5.29925	5.21223	5.32848	6.47361	6.20242	5.9019	5.884	5.11932	5.82004	6.50385	6.28735	5.97727	6.06163	6.46887	5.98284	6.0034	5.92679	5.34096	6.17485	5.88841
ARHGAP31	5.1644	5.8535	5.89536	5.50354	6.01572	5.93443	6.75864	5.90135	6.31906	6.04035	5.93545	6.05691	6.52537	6.32123	5.81964	5.94234	6.14997	5.89887	5.84795	5.86424	6.28394	6.00822	6.07306
ARHGAP32	4.61722	4.19973	4.526	4.29634	4.47769	4.17244	5.32993	5.24481	5.19897	5.23403	5.01035	5.74631	5.19359	5.08267	5.05332	4.80544	5.17174	4.94908	5.45285	5.06385	5.68498	5.38414	5.37648
ARHGAP33	4.32955	4.10578	4.48889	4.4065	4.28123	4.87656	4.01209	4.01894	3.80864	3.96238	4.06002	3.93223	4.09894	3.42497	3.83596	3.9281	3.87536	3.8191	3.85479	3.80766	3.91952	3.78036	3.39796
ARHGAP35	8.41929	7.97638	7.95172	7.9989	7.64372	7.65158	6.8763	6.79436	6.54035	6.77954	6.58803	6.41998	6.82555	6.77698	6.65144	6.97053	6.84914	6.76698	6.84228	6.99385	6.81979	6.63411	6.78318
ARHGAP36	4.99179	3.16411	3.24562	3.34938	0.0452062	4.62424	8.59873	9.74672	8.61146	8.17445	7.88805	9.24146	8.86634	8.1338	6.25792	6.83903	6.69191	9.14302	9.08932	9.99593	7.25206	9.49264	8.67153
ARHGAP39	4.61032	4.69874	5.05852	3.85468	5.00183	5.38281	4.56011	4.87785	5.01096	4.84018	5.01702	4.59567	4.9657	5.0174	4.93222	4.97303	4.42844	4.73619	4.59479	5.14105	4.39525	4.61231	4.87658
ARHGAP4	5.26245	5.60254	4.91875	5.42987	5.75308	5.95452	4.79873	4.9784	5.21369	5.11584	5.20093	5.05069	5.44037	5.62159	5.30404	5.12323	4.85697	5.26375	5.14167	5.037	4.99367	4.81286	5.06556
ARHGAP42	5.49978	5.36504	5.06164	5.44004	5.36919	5.30029	4.02056	4.40016	4.85491	4.20593	4.34911	4.20308	3.9363	4.3061	4.23562	4.68812	4.32132	4.26949	4.46771	4.19892	4.88381	4.00672	4.2255
ARHGAP44	6.5397	6.7635	6.62279	6.60574	6.75094	6.52452	5.54056	5.50086	4.99659	4.70548	4.94217	4.4577	5.13228	5.42802	5.28174	5.84674	5.45756	5.32185	5.53059	5.59316	5.54262	5.55469	5.22619
ARHGAP5	7.35232	6.83406	6.95283	7.05576	7.03282	6.96963	7.02474	6.9119	6.84121	7.28763	7.07381	6.96287	6.86948	6.61421	6.72598	7.27329	7.10958	6.75821	7.13564	7.00582	7.15225	7.22728	7.137
ARHGAP5-AS1	6.5308	6.76584	6.57418	6.63463	6.69502	6.6634	6.03731	5.97233	6.23767	5.73964	6.5892	5.77214	6.01711	6.37996	6.25995	6.33775	5.86386	6.36296	6.40354	6.02918	4.78845	6.2742	5.96054
ARHGAP6	7.12162	6.81006	6.70683	7.04908	6.22893	7.75137	7.02922	6.88973	6.64249	6.77225	6.53767	6.51953	6.67761	6.60575	7.00948	6.92432	7.352	7.00847	6.64426	6.98134	6.85863	7.10875	7.03107
ARHGAP9	4.77238	4.88787	6.34112	4.74419	5.27472	6.09404	6.69132	6.92994	6.8486	6.33949	5.79766	6.42214	6.74633	6.53661	6.96533	6.5476	7.3381	6.90655	6.55391	6.45575	6.52355	6.84189	6.34858
ARHGDIA	6.61441	7.61575	7.76488	7.3829	7.56225	7.87993	7.05913	7.19651	6.83389	6.50557	6.3548	6.64687	6.67602	6.80324	6.82096	6.75966	6.71832	6.9577	6.44151	6.97863	6.57678	6.88765	6.53626
ARHGDIB	8.179	8.44097	8.58444	8.55528	8.5372	8.57472	9.16613	8.41159	8.93975	8.71299	8.45845	8.85295	8.76845	9.05195	8.62185	8.83764	8.88511	8.75231	8.54138	8.46407	8.63303	8.65666	8.71238
ARHGDIG	4.53083	3.50148	3.93097	4.59526	4.11821	0.309223	3.03425	3.68615	3.91199	3.82051	3.53322	4.36272	4.38737	3.94406	4.19057	4.28488	4.17795	3.25251	3.80423	4.27161	3.87488	4.54092	4.18926
ARHGEF1	7.34944	6.93449	6.66603	6.68423	6.53019	7.0942	6.70085	7.02333	6.88494	7.4774	7.45058	7.51112	7.64974	6.99244	7.28665	6.89121	7.23929	7.10777	7.02484	6.93787	7.64802	6.93607	7.28623
ARHGEF10	6.21072	5.73719	5.90121	5.4269	5.49037	5.68052	6.42269	6.05339	6.11557	6.38451	5.97064	6.23056	6.58501	5.79278	6.24575	5.95645	6.34896	6.29078	5.98181	5.61728	6.16341	6.17896	6.33657
ARHGEF10L	8.47157	8.07025	8.29941	8.38211	7.73652	8.35423	7.12867	7.38961	7.25292	7.13302	7.21381	7.18939	7.30615	7.2422	7.10689	7.45124	7.24436	7.46115	7.02841	7.22948	6.96646	7.15746	7.13441
ARHGEF11	4.92171	5.45104	5.27808	5.456	5.51357	5.16087	5.08868	4.97995	4.94752	5.11202	4.86936	4.93288	4.97691	4.89911	5.02847	4.93649	4.98115	5.10322	5.00153	5.13285	5.1272	5.15951	5.10153
ARHGEF12	7.19702	6.43335	6.37576	6.34374	6.77154	6.64861	6.54121	6.36066	6.497	6.40387	6.53524	6.44574	6.24338	6.44381	6.30271	6.55934	6.72785	6.11717	6.23853	6.39171	6.42844	6.42509	6.71274
ARHGEF15	7.49267	7.52206	7.58718	8.00546	8.23495	7.51004	7.4139	7.27975	7.3948	7.09107	7.85646	7.414	7.27906	7.34082	7.41416	7.28609	7.41289	7.44222	7.24576	6.76061	7.42166	7.44531	7.54108
ARHGEF16	4.96416	4.74253	4.37079	5.12194	5.08611	4.42084	4.01327	4.10475	4.21868	4.52251	4.57733	4.32792	4.33235	4.08588	4.17444	4.50337	3.92775	4.07641	4.39125	4.28889	4.44079	3.98909	4.6174
ARHGEF17	8.89152	8.12823	9.03949	9.89607	8.12534	8.49277	9.31479	9.00945	9.09217	9.15385	8.74745	8.70834	9.13052	9.20628	9.15166	8.97241	8.97624	9.0108	8.68535	8.97684	8.85256	8.75395	9.02823
ARHGEF18	7.40803	6.8526	7.15551	7.16333	6.64769	7.13202	7.34297	7.22974	7.12247	7.04862	6.76509	6.64312	7.10643	7.20247	7.28619	7.19104	7.64221	7.31695	7.07348	7.18868	7.15307	7.07187	6.96373
ARHGEF19	4.37518	3.78757	4.79758	5.23134	4.86521	4.88315	3.19009	3.92722	4.36346	2.49642	3.35584	3.22041	3.76404	3.34229	3.47163	3.80415	3.15178	3.83407	3.20432	3.15038	3.80141	2.98168	3.7435
ARHGEF2	6.06559	6.00499	6.47576	6.48909	6.12057	6.23838	6.99885	7.01624	6.90943	6.54776	6.60223	6.53856	6.65581	6.888	7.31031	6.68943	6.97854	7.28312	6.65691	6.95323	6.97406	6.9073	6.88183
ARHGEF25	6.74552	7.05294	7.26691	7.14337	6.65483	7.19201	6.52009	6.29932	6.52138	6.31082	7.03555	6.48898	6.55409	7.02349	6.52605	6.88036	6.3638	6.53481	6.76739	6.40044	6.31671	6.39264	6.31326
ARHGEF26	4.96204	4.52338	4.86841	4.61259	4.15214	4.76822	5.3101	5.20884	5.27686	4.85302	5.00392	5.49222	5.15406	5.11094	5.10619	5.13639	4.98909	5.05418	5.26808	4.93473	4.98564	5.31155	5.23995
ARHGEF26-AS1	1.97675	4.15237	3.71578	3.48466	1.51638	3.19409	3.09363	3.48103	2.7927	3.23942	4.44056	3.58097	3.23268	3.96718	3.74866	3.58994	2.69079	3.07382	3.40796	2.53348	3.39505	3.06868	3.03107
ARHGEF28	5.1205	6.38157	4.37623	4.25086	3.91739	6.87861	6.43189	6.45232	5.88572	6.48982	6.32313	6.731	6.32393	7.07379	6.63111	5.8112	5.96034	5.88375	5.73231	6.51016	5.78475	6.2037	6.5804
ARHGEF3	7.32085	7.53858	7.07768	7.33133	7.20911	6.93016	8.05594	7.48351	7.89538	7.75506	7.37628	7.71646	8.08502	7.81965	7.67247	7.73987	7.79543	7.58038	7.84667	7.68193	7.98008	7.76781	7.62303
ARHGEF33	4.33004	5.17996	5.21975	5.48578	5.17219	5.15408	3.87819	4.84739	5.02486	4.49807	5.04564	4.2742	4.21609	4.6181	4.48477	4.82617	4.04891	4.6175	4.39926	4.57493	4.47133	4.32441	4.42439
ARHGEF37	8.18519	7.63705	7.86356	7.68757	6.67406	6.87716	6.57985	6.21489	6.5097	6.58914	6.07554	5.55421	6.41532	6.52844	6.1085	6.70146	6.40642	6.57617	6.1867	6.2409	6.27933	6.1639	6.07347
ARHGEF38	3.22662	4.88005	4.49748	5.32563	5.03185	3.7795	4.42779	4.66743	4.92148	4.48829	5.2823	4.91203	4.52776	4.91174	5.01318	4.57323	4.26251	4.92473	4.89155	4.48955	4.41864	4.61816	4.49898
ARHGEF39	3.73811	4.29888	3.83316	3.90966	4.12359	3.56175	3.41616	3.64406	3.86129	3.70394	4.29983	4.10835	4.1067	4.0985	3.83351	3.70893	3.71596	3.71038	3.51992	3.532	3.94542	3.7925	3.8509
ARHGEF4	1.46124	4.02499	3.25404	3.25453	2.32387	3.23904	2.10985	2.37347	2.73968	1.81129	2.78269	3.0609	0.190591	2.37314	1.98718	2.76693	2.61686	0.194649	3.04126	0.818124	2.28064	2.41441	2.79057
ARHGEF40	5.87038	5.65249	5.8213	5.55654	5.47768	5.54617	6.57716	6.06966	5.61347	6.05877	5.78463	5.87206	6.15737	6.09991	5.93582	5.8722	6.03834	5.85375	5.54237	6.0704	5.68697	5.88858	5.88211
ARHGEF5	5.98136	6.17346	6.29386	6.10575	5.87182	5.57067	4.76998	4.59739	5.29823	5.06198	5.42785	4.84929	5.40618	5.30694	5.31124	5.20467	4.7026	5.3024	5.40411	5.10665	5.06495	4.95846	5.06789
ARHGEF6	11.2986	10.789	10.6537	10.5338	11.0362	10.7458	9.3651	9.10967	8.70834	9.24689	9.09651	8.74284	9.3144	9.20956	9.2427	9.52575	9.92219	9.11328	8.89102	9.32041	9.43354	8.80295	9.02363
ARHGEF7	6.94234	6.69197	7.10766	7.04851	6.75265	7.008	6.52301	6.77248	6.70232	6.87509	7.01613	6.86114	6.65838	6.69599	6.80198	6.77185	6.81522	6.97589	6.49328	6.40766	6.70203	6.52325	6.80647
ARHGEF7-AS2	3.03251	2.87177	3.54446	4.20317	3.16007	3.60202	3.38704	2.19586	3.84198	3.91951	3.24145	3.2203	3.61991	3.19325	3.4551	2.49461	3.04686	2.68961	2.66779	2.5826	3.25979	2.86808	3.033
ARHGEF7-IT1	1.48264	2.84424	2.17562	2.07501	1.64084	3.62239	3.04422	3.19577	3.76786	3.12368	3.05382	3.29612	3.05353	3.27531	3.24667	2.13033	3.09338	2.34908	3.50636	2.2188	2.46533	2.91853	3.20377
ARHGEF9	4.99673	4.76828	5.40326	5.35092	5.33017	4.97387	5.78068	5.81836	5.71907	5.76415	5.84587	5.41538	5.93343	5.99083	5.77675	5.83254	5.48294	6.16046	5.85864	5.89616	5.73012	5.90103	5.95088
ARID1A	8.07779	8.91215	8.79941	8.92015	8.85213	8.90562	8.08845	7.87375	7.88435	7.65419	7.74822	7.69807	7.69102	7.64021	7.64929	7.77685	7.99656	7.75052	7.58632	7.64344	7.60611	7.79339	7.89199
ARID1B	7.28846	6.85884	6.72663	6.83059	6.66151	6.84597	6.51954	6.50596	6.23312	6.79534	6.71831	6.59113	6.51158	6.4045	5.93464	6.7286	6.62887	6.52048	6.4992	6.60583	6.76247	6.4072	6.56463
ARID2	6.75547	6.34474	6.03719	6.0396	5.97097	6.28159	6.54556	6.71892	6.42011	6.75194	6.76283	6.41379	6.56766	6.18317	6.44741	6.59734	6.76597	6.71636	6.47657	6.45279	6.8837	6.48804	6.63187
ARID3A	4.15695	3.82982	4.24336	4.28823	4.38748	4.15095	5.16417	4.99963	5.08433	5.07399	4.74685	4.81694	5.43019	5.14237	5.15158	4.87368	5.03499	5.06909	4.63366	4.94409	4.96016	4.95655	4.90026
ARID3B	3.88254	1.88602	3.49367	4.02762	2.85802	4.18449	4.18878	3.7648	3.37216	4.18757	2.33944	3.86415	3.65318	3.94946	3.66288	3.38687	3.69265	3.18464	3.99276	4.33148	3.86353	3.41558	3.71943
ARID4A	7.12867	6.32912	6.32841	5.98694	5.96958	6.08494	6.53585	5.95929	5.95384	6.83627	6.44031	6.36986	6.31488	6.00334	6.33115	6.53101	6.60615	6.20752	6.51527	5.93509	6.62521	6.3207	6.42756
ARID4B	7.08849	6.63951	6.81629	6.53508	6.55554	6.54432	6.60603	6.48551	6.5906	6.70449	6.7348	6.66951	6.58601	6.22912	6.5191	6.71169	6.82805	6.3131	6.63153	6.41366	7.05235	6.69261	6.69209
ARID5A	7.29727	5.97473	7.001	5.78583	6.88083	6.3404	6.78211	6.67513	7.18877	6.17776	6.38586	7.13145	6.25009	6.36232	6.14591	6.68698	6.98719	6.14883	6.3295	6.91405	6.26502	6.95437	6.69369
ARID5B	7.79252	6.38487	7.62671	7.33091	7.53525	6.14354	6.96544	6.7896	7.40506	7.09951	7.43557	6.73206	6.93555	6.70635	6.84713	7.18044	7.48317	6.8535	7.57501	6.86059	8.00061	7.21716	6.93177
ARIH1	8.99113	8.48656	8.48401	8.74367	8.43666	8.23782	7.33833	7.45823	7.48459	7.23353	7.36909	7.2928	7.12138	7.09349	7.22363	7.73554	7.63826	7.58386	7.3182	7.27623	7.5524	7.38042	7.35668
ARIH2	9.52173	9.04043	9.00634	9.1907	8.93032	8.97779	7.73504	7.76845	7.74095	8.05869	8.02228	7.59856	7.50273	7.58377	7.77217	8.30191	7.9257	8.13532	8.10061	7.86021	7.96764	7.79443	7.9329
ARIH2OS	3.1831	2.61082	3.28676	0.0186696	2.89651	0.0287868	3.93248	3.70922	3.19754	3.05883	2.83875	3.29214	2.23055	2.58445	1.71649	2.66042	3.12485	3.76825	3.61878	2.48516	3.45607	2.93546	2.85985
ARL1	9.17416	8.73346	8.6385	8.77319	8.57942	8.82069	8.51247	8.30225	8.60583	8.28618	8.23742	8.34915	8.32193	8.30969	8.27159	8.59475	8.30006	8.31857	8.43895	8.15511	8.40355	8.38793	8.33622
ARL10	6.40956	5.66739	6.02857	6.27586	6.19165	5.77724	5.48727	5.39408	5.24417	5.47537	5.54716	5.43574	5.45008	5.57073	5.52528	5.68907	5.95748	5.54171	5.18257	5.42085	5.50625	5.43571	5.36675
ARL11	1.93607	2.26295	2.31772	1.96648	1.78362	2.42092	2.9395	2.47295	2.93662	2.99289	1.76768	2.83837	3.5844	3.32062	3.38445	2.71908	3.21385	3.09424	2.13517	2.55272	2.75161	3.28265	2.7789
ARL13B	5.225	4.87545	4.93734	3.82798	4.92889	4.57413	5.92625	5.93083	6.1021	5.80756	5.27776	5.75698	5.52243	5.11441	5.63831	5.85508	6.19695	5.2572	5.79093	6.09872	6.2616	6.26799	5.92356
ARL14	2.70294	1.30622	0.00633471	0.0138879	0.0195265	2.61991	0.00810753	2.19138	0.559634	0.00659532	0.816327	0.00440243	1.07108	1.60164	0.017844	0.00903003	0.00394209	1.2666	1.76925	1.69183	0.0212507	1.31181	0.00462193
ARL14EP	8.55035	8.18057	8.11452	8.32051	8.08952	8.28556	7.37512	7.59807	7.70188	7.63478	7.14066	7.3264	7.5383	7.05637	7.24519	7.76299	7.80328	7.18025	7.7246	7.44055	7.61845	7.5438	7.25376
ARL15	5.73729	5.56821	6.41604	5.68026	5.75471	5.94933	7.66111	7.04718	7.03897	6.85255	6.71836	6.84859	7.40611	6.88766	6.86747	7.16314	7.27825	7.09588	6.68644	6.96697	7.17773	6.92458	6.98102
ARL16	6.70775	6.69495	6.70257	7.11506	6.79141	6.76603	6.49933	6.31317	6.27928	6.24167	6.06487	6.02925	6.36408	6.53658	6.24717	6.54954	5.93172	6.43501	6.58551	6.48237	5.89954	6.21104	6.50038
ARL2	9.46455	9.44513	9.47208	9.47114	9.48115	9.26786	8.46623	8.67859	8.75865	8.10179	8.36125	8.06728	7.89471	8.08197	8.71426	8.85029	8.80258	8.98384	8.62353	8.55445	8.63191	8.50478	8.12152
ARL2BP	8.45889	8.07499	8.24624	8.34926	8.08191	8.31668	8.2106	7.84017	8.01669	8.05603	7.7762	7.96915	7.8838	7.91105	7.76733	8.27196	7.72192	8.247	7.97309	8.09141	7.65025	8.13707	8.00122
ARL3	7.13149	7.16667	7.0833	7.12535	6.52405	6.81157	7.16918	7.13173	6.99928	6.59581	6.76144	6.88728	7.22583	7.01879	6.93696	7.07291	6.91018	7.09833	6.97348	7.19173	6.76278	6.94516	7.0219
ARL4A	4.40881	2.46319	4.99911	4.38994	3.31592	4.97021	6.59089	5.39894	5.1073	6.06797	5.07497	5.98166	6.31677	5.67568	5.43376	5.82044	5.32196	5.09773	5.91867	5.77387	5.94454	5.59573	5.79988
ARL4C	4.08103	4.23357	4.0881	3.96344	4.24372	3.83591	6.02181	5.29606	5.92103	5.68526	4.85763	6.05074	5.83536	6.18633	5.15469	5.7259	6.07445	5.63854	5.52333	5.71102	5.34739	6.08694	5.8143
ARL4D	4.51457	4.41879	3.76594	3.69897	4.56585	4.77963	5.3661	5.53389	5.53878	5.03335	4.80186	4.87483	4.91591	5.70585	5.75082	5.456	5.6185	5.46606	4.78672	5.43791	4.90791	5.41615	5.22451
ARL5B	6.9872	6.20839	6.20032	6.26313	6.44283	6.45218	6.4864	6.58828	6.79402	6.63957	6.18662	6.65753	6.43056	6.05243	6.32575	6.66515	6.885	6.33637	6.53447	7.0413	6.60412	6.60965	6.56408
ARL5C	5.06278	4.03426	4.1157	3.83309	3.91772	4.05846	3.05698	3.60176	3.45869	4.60025	4.24109	4.18671	4.30195	4.59762	3.71911	4.18032	3.44935	4.16984	4.24735	4.06006	3.83599	3.90589	3.89153
ARL6	4.50735	4.90048	4.66534	4.34196	4.46944	4.85731	5.34115	4.72173	5.28077	4.97208	5.09249	5.07169	5.03109	4.50587	4.59176	5.07111	5.05449	4.81563	5.09747	4.91462	4.98501	5.13756	5.04147
ARL6IP1	8.51985	7.99685	8.46309	8.3551	7.36761	7.72226	9.13403	8.38526	8.43626	8.85352	8.00657	8.71014	8.40447	8.29651	8.58252	8.48491	8.81078	8.717	8.81897	8.48174	8.74972	8.64835	8.72313
ARL6IP4	9.43611	9.19969	9.3692	9.74829	9.09691	9.21911	8.0897	8.11488	8.15703	8.22752	8.0637	8.07395	8.14357	8.02954	7.92151	8.36105	7.99716	8.66635	8.46247	8.73534	8.05171	8.2984	8.20734
ARL6IP5	11.8117	11.2142	11.0487	11.3151	11.2489	11.5771	10.8686	10.6123	10.9651	10.8502	10.6572	10.9733	10.9299	11.1001	11.0424	11.0243	10.887	10.8726	10.8106	10.5467	10.898	10.6506	10.9216
ARL6IP6	6.46922	6.32032	6.63924	6.80925	6.67538	6.49259	6.58875	6.83354	6.77351	6.67449	6.54269	6.12093	6.3303	6.36826	6.8604	7.01554	6.99387	6.71715	7.093	6.80472	6.96815	6.75666	6.63889
ARL8A	8.66525	8.63777	7.97133	8.40915	8.60707	8.56147	8.01441	8.2004	7.99041	8.26672	8.02415	8.24253	8.09572	8.33237	7.98043	8.39362	8.06429	7.94404	8.24838	8.62667	8.0978	8.00023	8.0385
ARL8B	10.1388	9.86407	9.81092	9.84337	9.95503	10.2239	8.90448	8.61326	9.03535	8.6986	8.68431	8.6563	8.63495	8.61926	8.76625	9.06866	8.90178	8.67033	8.90172	8.64498	8.82042	8.7326	8.66617
ARL9	3.37839	2.92612	2.27379	3.0858	1.13904	3.48702	3.11594	3.52767	3.42498	3.00304	3.09547	3.06445	3.79009	3.55318	2.86105	2.59012	2.07102	2.2931	2.24067	2.78926	3.11651	1.99091	2.5415
ARMC1	10.0515	9.45896	9.22593	9.00566	9.23197	9.36058	8.64042	8.71525	8.79635	8.84138	8.91829	8.66958	8.71452	8.49635	8.68545	8.83315	8.83219	8.87945	9.02977	8.78605	8.8744	8.7145	8.78426
ARMC10	7.18353	6.50983	7.19179	7.07733	6.95573	7.28123	7.68501	7.29049	7.29633	7.05822	7.05056	7.36111	7.18098	7.12221	7.31823	7.40663	7.41164	7.24777	7.19212	7.02967	7.23709	7.33855	7.23238
ARMC12	4.22034	4.19023	4.06893	3.93725	4.31276	4.11341	3.61116	4.21867	4.44446	4.12634	4.55564	4.54232	4.47434	4.41104	4.16778	4.13439	3.71555	3.71913	3.92277	4.14522	4.08423	3.92074	4.18409
ARMC2	2.21014	0.307948	2.22492	0.00291868	3.06757	0.0157261	2.74139	2.7695	3.3953	3.09257	2.63838	3.52976	3.24202	2.39484	2.89071	3.12188	2.82133	3.14331	2.37804	2.44317	3.2923	3.37813	3.62487
ARMC3	4.37195	3.69244	4.05556	2.37349	3.5797	2.97484	3.42597	3.28684	3.18447	3.41561	3.72562	3.82338	3.86551	3.85023	3.33965	3.98596	2.01173	3.12626	3.84759	3.28499	3.86445	3.27616	3.17257
ARMC4	2.1411	3.83443	1.91514	2.16182	3.88018	3.01691	3.28171	3.81706	3.87295	3.9528	4.00362	3.71985	3.89318	3.68936	3.53386	3.71015	2.83066	2.87723	3.51846	3.58485	3.58831	3.62996	2.95975
ARMC5	5.81581	5.74206	6.00557	6.19096	5.25972	4.90826	5.38832	5.43867	5.393	4.83005	5.15742	5.19652	4.96188	4.71145	5.49574	5.16231	5.10949	5.40627	5.29805	5.5454	5.39121	5.39912	5.15129
ARMC6	5.95296	6.43905	5.97396	6.15564	6.10349	6.34449	5.45654	5.65678	5.72425	5.37885	5.50138	5.66819	5.77616	5.46528	5.68471	5.65698	5.55801	5.77184	5.50002	5.69412	5.36468	5.71341	5.3068
ARMC7	8.05451	8.52695	8.11013	8.37991	8.39238	8.35792	6.99767	7.34684	7.87132	6.86804	7.38716	6.68075	7.33342	7.2654	7.41279	7.49548	7.42019	7.37524	7.60914	7.07076	7.54792	7.14292	7.37321
ARMC8	7.79853	7.61534	7.41061	7.74892	7.39955	7.61531	6.4864	6.78884	6.7512	6.77679	6.87039	6.72355	6.69256	6.50092	6.58813	7.01622	6.67638	6.81827	6.76868	6.81008	6.72169	6.75141	6.74371
ARMC9	3.21889	3.30128	2.73051	2.77872	2.28229	3.2073	3.65616	3.44177	3.34339	3.45463	3.26573	3.43076	3.65123	3.14629	3.33741	3.30454	3.7002	3.50812	3.14853	3.39134	3.30704	3.52472	3.56511
ARMCX1	10.2358	9.27313	9.56481	9.44767	10.1747	10.2884	9.90548	9.99546	9.45769	9.87556	9.81187	9.87577	9.84833	9.81564	9.63335	9.88456	9.83967	9.48681	9.95522	9.96587	9.98947	9.78506	9.66357
ARMCX2	8.27525	6.9536	7.79956	7.93397	7.38663	7.98698	8.49584	8.34564	8.05891	7.86233	7.49394	7.86504	8.23137	8.4933	8.5841	7.85236	8.41755	8.26832	7.93906	7.99002	7.93517	8.14101	7.81274
ARMCX3	9.68065	9.01705	9.2139	9.25475	9.67088	9.75479	9.01747	8.91389	8.95128	8.54684	9.01001	8.95243	9.04606	8.68964	8.7777	9.01212	9.08839	8.74843	8.98256	9.20916	9.03121	8.81477	8.80571
ARMCX4	5.24416	4.86745	4.67778	4.20959	4.98685	5.06183	5.53861	6.05232	5.63628	5.99585	5.85046	5.60936	5.9924	5.62629	5.42626	5.29487	5.74705	5.73824	5.83078	5.6747	5.4436	5.92365	5.72217
ARMCX5	6.2673	6.29111	5.63033	6.07353	5.97979	5.9508	6.10993	6.05892	5.84445	5.81808	5.68236	5.67531	6.02304	5.8995	6.35568	6.08677	6.00461	6.00831	6.09348	6.02287	6.09457	5.86325	6.09285
ARMCX6	8.18727	7.15907	7.41661	7.8798	7.66363	8.61157	8.44286	8.04259	7.70406	7.60329	7.57074	7.71598	8.11827	8.04621	7.93468	7.47014	8.07992	7.88911	7.65883	8.30817	7.69195	7.78015	7.68279
ARNT	7.10482	6.08952	5.89901	6.50019	6.10668	5.9659	6.23227	5.91794	5.89115	6.21325	6.22665	6.52043	6.0882	5.89753	5.8488	6.04872	6.07186	6.07714	6.01918	5.72869	6.03046	5.89517	6.08289
ARNT2	6.47287	4.87521	5.14767	5.07869	5.33945	5.25995	3.96637	3.93807	4.01236	3.93091	2.83525	4.69026	4.17692	4.53937	3.36287	3.95777	4.61176	3.84349	4.21231	4.13956	4.01909	4.03337	4.20374
ARNTL	6.63037	5.3867	5.80177	5.74639	6.07351	4.51731	5.2409	5.32769	6.00866	5.84096	5.21298	6.20661	5.3348	5.351	4.70301	5.15805	6.50062	5.7225	5.07804	6.22348	6.53669	5.06725	5.7839
ARNTL2	2.26952	2.64065	2.86377	3.40248	3.44272	2.36384	3.5823	3.43619	3.60541	3.54384	3.50309	3.25011	3.70621	3.61408	3.972	3.3499	4.10573	3.39726	3.12969	3.47427	3.26581	3.52802	3.5968
ARNTL2-AS1	1.42417	1.92611	1.90325	2.13076	0.708178	1.75718	2.38712	1.86835	0.00336982	0.00605688	0.0066873	1.79389	2.59451	1.77243	1.80593	1.23741	0.46259	1.53108	1.37034	2.01151	1.80989	2.55639	1.57426
ARPC1A	8.59713	8.40277	8.86343	8.62042	8.38758	8.64165	8.48521	8.13999	8.40138	7.85982	7.66569	7.99712	7.74256	7.90545	8.00415	8.42589	8.22884	8.49849	8.21033	8.16394	8.1523	8.25944	7.98245
ARPC1B	7.31858	6.85297	7.63672	7.14536	7.30753	7.25268	8.87738	8.37821	8.41494	8.19798	7.56926	8.19409	8.95394	8.63696	8.68536	8.39228	8.59501	8.54031	8.402	8.50069	8.35462	8.49553	7.95052
ARPC2	11.7758	11.286	11.5462	11.5339	11.4543	11.5439	10.8812	10.8578	10.7414	11.2973	11.053	11.2346	11.0307	11.1969	10.6844	11.0775	10.6014	10.9528	10.94	10.9829	10.5597	10.7944	10.7836
ARPC3	9.36935	8.85971	8.69994	8.89298	8.82383	8.89471	9.63529	9.39577	9.2096	9.10231	8.92738	9.19401	9.23705	9.5367	9.54448	9.32256	9.43667	9.26368	8.85599	9.53177	9.21785	9.28021	9.20511
ARPC4	6.7631	7.28525	7.45744	7.46088	7.18374	7.40901	6.31306	6.44895	6.76796	5.96624	6.20058	5.7701	6.12389	5.62633	6.59122	6.51367	6.47439	6.79501	6.5164	6.64182	6.43517	6.66054	6.20404
ARPC5	7.74703	7.29097	7.67728	7.10493	7.43354	7.4832	8.93604	8.12971	8.52416	8.48243	7.8859	8.42781	8.67649	8.71151	8.48347	8.44839	8.58736	8.20727	8.25975	8.07348	8.0408	8.46109	8.49797
ARPC5L	9.6983	9.00575	9.11508	9.27877	8.99558	9.40022	8.10905	8.08916	8.17168	7.68142	8.06994	7.97692	8.18821	8.05291	7.83077	8.25643	8.06965	8.21931	7.85086	8.18571	7.80983	8.11737	7.93037
ARPIN	6.26667	5.96812	6.00594	6.27607	5.86561	5.75692	6.41273	6.02129	6.13238	5.8782	5.868	5.6716	6.05442	6.11013	5.76022	6.14113	6.06138	6.28162	6.18898	5.95024	6.0791	6.03194	6.01798
ARPP19	11.4609	10.9308	10.7177	10.9766	11.5351	11.6451	9.68791	9.52852	9.78631	9.50678	9.75389	10.0901	9.45052	9.70435	9.62902	10.047	9.94354	9.66646	9.4102	9.55723	9.6202	9.606	9.68956
ARPP21	7.96523	7.25102	7.32471	6.91966	6.78743	7.62004	7.03204	7.97683	7.96248	7.27403	7.40957	7.86259	6.95711	7.36404	7.40769	7.25555	7.93821	7.47515	7.29998	7.60954	7.42869	7.62069	7.35681
ARR3	4.1002	4.22713	4.66784	4.61827	4.46448	4.84056	4.46181	4.73773	4.9223	4.46753	5.03134	4.60286	4.519	4.79731	4.64009	4.38144	3.98832	4.83139	4.9956	5.16491	4.60631	4.41506	4.56024
ARRB1	5.05633	4.91519	5.36535	5.08234	5.31807	5.2945	6.52983	5.72608	5.71622	5.85234	5.58588	5.76533	6.10659	5.99056	5.81375	5.93431	5.83911	5.84569	5.92566	5.99869	5.839	5.8788	5.9331
ARRB2	3.98824	4.18002	5.27913	4.6713	4.72413	5.11139	6.36203	6.0802	5.66814	5.61115	4.74922	5.72341	6.39931	6.16773	6.5841	6.03595	6.04297	6.44532	5.99364	5.97985	5.69771	6.10672	5.88732
ARRDC1	5.96369	6.28232	5.87868	5.52137	5.86495	5.93822	4.96387	5.4411	4.81613	4.88496	5.1472	4.9127	5.03679	4.73592	5.3562	5.24176	4.80765	5.68731	5.35405	4.80201	5.22863	5.33307	5.03458
ARRDC2	8.9042	9.04431	9.38312	10.2149	9.35052	8.26641	7.27095	6.50338	6.80981	7.64167	6.49954	7.8802	7.34927	6.8951	7.4443	7.63129	7.42585	7.27456	6.81142	6.57887	8.13075	6.83972	6.73817
ARRDC3	9.40631	9.40847	8.61199	9.24784	9.0804	8.81623	9.16011	8.27932	8.70369	9.16504	8.54104	8.89235	8.97882	8.67287	8.76689	9.0356	8.9621	8.5488	9.36456	8.70652	9.68382	8.91773	8.75295
ARRDC3-AS1	4.54453	5.55576	4.53444	5.05056	4.57723	5.29836	4.48331	4.92446	4.5107	4.7517	5.14455	4.98918	4.15356	5.49483	4.67542	4.96607	4.54215	4.75691	4.92914	4.97528	4.81392	4.67275	4.71184
ARRDC4	8.65424	8.31355	7.27648	7.66934	8.04336	8.15163	8.51407	8.66773	9.09131	7.74278	8.35967	8.61956	7.66519	8.13417	8.63859	8.40727	8.76054	8.20368	8.43765	8.3704	8.68233	8.51818	8.5163
ARSA	3.20803	3.49868	3.4745	1.61245	4.05358	3.86173	3.63003	3.76697	3.52379	3.11741	3.79341	3.64228	4.17365	3.99799	3.87284	3.68547	3.71072	3.80459	3.64293	3.99259	3.34119	3.61271	3.71721
ARSB	4.28436	4.33535	4.31243	3.91158	4.57775	4.46737	4.06855	4.25067	4.53963	4.38506	4.70422	4.77	4.47325	4.29363	4.55883	4.36682	4.37474	3.9597	4.44621	4.61374	4.42636	4.32	4.46515
ARSD	3.9772	3.91668	4.20472	4.15123	4.09429	4.34866	5.56434	5.19549	4.75218	5.29279	4.88204	5.58519	5.5967	5.25914	5.16454	5.22992	4.92548	4.99453	4.96341	5.07656	4.77949	5.15406	5.29826
ARSE	4.15371	3.859	3.00104	1.85954	3.67103	2.43958	2.63591	3.21693	1.22753	3.4503	3.65473	3.58223	3.35401	3.37114	3.38656	3.68408	3.04831	3.28169	3.35803	3.26688	3.45927	3.68593	3.24398
ARSF	4.06848	4.33804	3.09313	2.55186	4.14153	4.11255	3.34094	3.84243	3.78643	3.65515	3.96022	3.90882	3.78945	3.37373	4.08151	3.07795	3.70202	3.54374	3.8011	4.04027	4.16987	3.26493	4.00762
ARSG	3.39778	4.07542	4.90576	4.35719	4.01313	4.60839	4.75726	4.99591	4.21947	4.77661	4.79445	4.89857	4.61625	4.76317	4.72278	4.51302	4.24739	4.98236	4.5622	4.94695	4.49424	4.63036	4.6605
ARSI	4.48599	5.31528	4.13877	4.12151	4.35233	4.04857	4.81043	4.75099	5.15854	4.68811	5.06039	5.00179	4.64389	5.30864	5.07316	4.80273	4.37069	4.74835	5.00445	4.02386	5.08327	4.37158	4.94593
ARSJ	4.61386	4.77553	4.28544	4.33453	4.07855	4.48322	4.00071	3.07817	4.2037	4.23377	4.41368	4.58669	4.24505	4.7613	3.8662	3.93601	3.90873	3.88955	4.1989	4.45652	3.87871	3.8475	4.06771
ARSK	4.9315	4.56886	4.9857	4.75611	4.00011	4.66127	4.1136	4.63428	4.55326	4.8113	5.19445	4.91184	4.75147	4.3452	4.85522	4.75259	4.76697	4.8039	4.85822	4.62146	5.14211	4.26576	4.61439
ART1	4.58335	5.27737	4.98262	4.92851	4.8944	4.63024	3.6192	3.62937	4.45452	4.08669	4.33697	3.6725	3.93232	3.74242	3.87445	4.05446	3.77481	4.31884	4.42932	3.87464	4.11163	3.93148	3.88932
ART3	11.4412	11.6995	10.8977	11.4521	11.0792	10.0408	7.56278	9.45749	9.51538	10.4705	10.172	8.21769	7.85675	8.30598	9.04682	9.77741	9.3185	9.28831	10.1479	9.48201	9.4554	8.75979	8.44984
ART4	1.97514	3.50672	3.86682	3.51929	0.178092	2.17473	2.94691	2.94238	2.48126	3.1437	2.82303	3.30384	2.94572	3.1763	2.6151	2.65801	3.32035	2.92932	2.75654	2.32508	2.70613	2.70707	2.53004
ART5	4.50607	3.64841	4.17035	2.71098	3.93705	4.7953	3.19844	3.89925	3.19321	2.27989	3.05794	2.84955	3.05446	2.91513	2.81779	3.19687	3.20896	3.07136	3.62051	3.99038	3.35368	2.56229	2.94396
ARTN	4.61716	5.39029	5.31552	4.58324	5.45184	5.34792	4.11369	4.12156	3.69562	2.8781	3.67063	3.03097	3.34388	3.63175	3.57616	4.00037	3.59304	3.39822	3.88862	3.84917	3.84041	3.99826	2.97316
ARV1	8.56629	7.91375	7.64553	8.08447	7.95531	7.97783	7.42881	7.59282	7.56412	7.73144	7.8082	7.31616	7.58132	7.6407	7.33579	7.65162	7.37696	7.48157	7.63266	7.55285	7.47575	7.49104	7.58483
ARVCF	6.27094	5.64005	5.65498	5.56212	5.15038	5.66196	5.36381	5.81332	5.4686	5.198	5.35473	4.79745	5.10331	5.23193	5.39896	5.5732	5.91115	5.29169	5.46779	5.71256	5.41415	5.39632	5.32613
ARX	8.57343	8.1807	7.60559	8.26439	8.21641	8.28816	6.61327	7.34154	6.84216	7.06004	7.22217	7.00948	7.14688	7.02702	6.77162	7.7098	7.09113	7.04107	6.80835	7.18183	7.0322	6.86497	6.95925
AS3MT	6.78696	6.1819	6.63734	6.6823	6.57255	6.84279	5.96772	6.0527	4.63309	5.32033	5.99208	6.04845	5.51636	5.74553	6.0122	5.19126	5.65092	6.4223	4.60395	5.97334	6.20847	3.91175	6.17728
ASAH1	10.8708	10.7051	10.2898	10.3606	10.8842	10.7915	10.1087	10.1376	10.1011	10.6165	10.2122	10.4589	10.1394	10.6829	10.373	10.4395	10.3428	10.1009	10.2716	10.4274	10.3895	10.3296	10.2385
ASAH2B	6.04914	5.43835	5.4069	5.54057	5.11362	5.26228	5.50203	5.45064	5.57817	5.54825	5.71107	5.61356	5.5467	5.35771	5.00493	5.63794	5.08833	5.23087	5.54829	5.17016	4.79375	5.63457	5.43064
ASAP1	6.99376	6.61341	6.87876	7.10667	6.84221	7.09574	7.95139	7.46575	7.75727	7.96988	7.38998	7.7717	7.93975	7.7623	7.85468	7.53694	7.73481	7.68828	7.42558	7.63273	7.70346	7.75431	7.96232
ASAP1-IT1	3.88602	4.64655	4.0551	5.20611	4.48737	4.50259	4.25629	4.49235	4.70918	5.4306	4.93218	5.17877	5.67722	4.5619	4.72178	4.51738	5.04277	5.085	4.44601	3.8299	4.75907	4.57199	4.77859
ASAP1-IT2	4.44852	4.31337	2.80495	3.66159	4.66301	5.19555	5.09507	5.40302	5.24115	5.71042	5.24633	4.69019	5.50549	5.0451	5.12689	4.91679	5.73809	5.39169	5.21681	4.40106	5.14603	5.57303	5.53054
ASAP2	7.55852	6.53192	7.02246	6.50203	6.86033	6.82282	8.35488	7.40823	7.51659	8.02762	7.65599	7.91856	8.0311	7.35794	7.63278	7.54173	7.80389	7.32191	7.22529	7.7244	7.67263	7.7298	8.29306
ASAP3	6.70789	7.89713	7.72371	7.13257	7.60266	6.48875	7.09196	7.02564	6.69636	6.59846	6.37152	6.75853	6.7024	6.54514	6.55287	7.0205	6.62734	6.66297	6.44166	6.64501	7.03584	7.06489	6.7454
ASB1	6.77676	6.65428	6.60901	6.70262	6.13769	6.04509	6.28121	6.33417	6.23082	6.24449	6.26555	5.92747	6.27325	6.3371	6.01978	6.26389	6.33309	6.36691	6.14292	6.44123	6.0262	6.20478	6.13446
ASB10	7.85495	8.14869	8.08371	8.27126	7.84185	7.49276	5.2648	6.09293	6.60316	5.76287	6.30664	5.27569	5.74565	5.81269	5.87437	6.66468	5.9873	6.6988	6.45928	5.97345	6.62706	5.99221	5.63866
ASB11	9.35001	8.95458	8.99294	8.52649	8.99065	8.71536	5.05742	6.29698	6.62488	5.2483	6.80955	5.10769	5.4023	6.30855	5.75993	5.94959	4.78744	6.47783	5.27988	4.49206	5.97943	5.40251	4.97436
ASB12	9.1291	9.66245	9.42307	10.228	9.88066	9.31033	7.65539	7.94976	8.63329	7.40751	8.45093	7.39043	8.05904	8.06196	7.07873	8.43777	7.67594	8.61146	8.43488	7.67875	7.92934	8.07042	7.63504
ASB13	6.4915	6.77564	7.14677	7.64315	6.61785	7.07292	6.35225	6.8193	6.74549	6.5418	5.8142	5.85989	6.35298	6.33425	6.33694	6.78028	6.9913	6.70486	6.72438	6.89554	6.50949	6.64706	6.10687
ASB14	5.32491	4.83963	4.83947	5.16802	5.02811	4.5592	3.7073	3.90696	4.14478	4.3168	4.83545	4.38459	4.17663	4.48041	4.26883	4.50411	3.89545	3.72151	4.17056	3.95638	4.31971	4.14468	3.96051
ASB15	6.84141	6.08876	5.81593	6.60221	5.7015	6.56999	3.89428	4.35278	5.2484	5.70482	5.05521	5.12975	3.22395	5.10569	4.31082	6.67452	5.70033	4.8828	5.45548	3.81337	4.50313	4.81856	4.73134
ASB16	8.1223	7.76849	7.47485	8.04666	7.67106	7.92785	5.57847	6.20366	6.85752	6.65854	6.89595	6.69382	6.44219	6.92733	6.41559	6.97822	6.15259	7.15633	7.22776	6.75058	7.01755	6.63031	6.75777
ASB16-AS1	5.39722	5.21648	5.5687	5.27956	4.78906	4.59118	5.67415	5.71782	5.76575	5.4824	5.36662	5.56117	5.91416	5.54941	5.54631	5.28013	5.71971	5.8711	5.61861	5.25962	5.7109	5.61481	5.32528
ASB17	2.71971	2.55047	0.366375	2.34443	3.32198	1.88644	2.32577	2.10627	1.59268	2.42871	2.72142	1.02862	0.727676	3.0334	2.93443	2.43651	2.58133	2.28246	3.50065	2.51279	2.7724	2.95563	2.16275
ASB2	11.4812	11.0628	11.4222	11.5051	11.0275	10.0193	7.84263	8.1646	8.49684	8.40294	8.51775	8.37317	7.38468	8.38019	7.92757	9.4844	8.70403	8.64481	8.57492	8.1618	9.13393	8.13751	8.10079
ASB4	6.98807	6.61621	6.30385	6.64673	6.21733	6.00545	4.86335	5.45016	5.69531	5.27728	5.20697	4.65212	4.98219	5.0876	5.13041	6.10395	5.20249	5.58472	5.76588	4.83043	5.66538	4.80136	4.76296
ASB5	12.5857	11.9668	11.7193	12.0499	13.0895	12.43	10.7009	11.3319	11.4618	11.3717	11.536	11.9019	10.5285	11.0343	11.191	11.294	11.6848	10.7863	11.01	11.5354	11.5677	10.8558	11.2774
ASB6	5.37942	5.35892	5.56607	5.3006	4.96149	5.24109	5.09509	5.22197	5.16373	4.82574	4.86595	5.05173	5.18282	5.10474	4.86284	5.08172	5.05763	5.11988	4.98259	5.08502	5.03564	5.09568	5.00525
ASB7	5.76729	6.01749	5.66405	5.66807	5.75432	5.81864	5.86865	5.7862	5.45065	5.60161	5.65665	5.79948	5.76539	5.76842	5.64424	5.68082	5.62541	5.75157	5.67778	5.87743	5.75885	5.53894	5.66131
ASB8	10.2152	9.87241	9.81519	10.0988	9.4572	9.68943	8.62556	9.01506	8.867	8.88002	9.00107	8.75545	8.47275	8.5407	8.57272	9.26993	8.84542	9.01817	8.98815	8.32731	8.89463	8.68102	8.84373
ASB9	2.74012	3.30221	5.45366	4.6483	4.23926	4.3437	5.15087	5.62794	4.50127	4.71061	4.78892	4.71096	4.89283	4.5712	4.22948	4.73238	5.02211	4.82593	4.69668	4.7322	4.93137	4.46219	4.64496
ASCC1	8.51133	7.58865	7.43626	7.87349	7.50674	8.67553	7.3552	7.07572	7.56934	7.53941	7.53602	7.63288	7.24735	7.63853	7.19879	7.68639	7.27077	7.82934	7.65705	7.21231	7.03447	7.40496	7.38547
ASCC2	7.94608	8.34058	8.13514	8.37648	8.32447	8.5498	6.85612	6.98195	6.76569	6.36548	6.42298	6.04494	6.47971	6.61864	6.56053	6.99108	6.82508	7.15841	6.62447	7.04618	6.71218	6.8772	6.65968
ASCC3	6.61173	5.73125	5.73768	5.99612	5.82914	6.36375	6.294	6.33018	5.99469	6.29643	6.0358	6.14235	6.35377	5.93255	6.06652	6.32853	6.46481	6.05953	6.12849	6.29794	6.00919	6.38581	6.31494
ASCL1	3.83752	4.21662	3.8799	3.8247	4.2925	3.88441	3.37983	3.52842	3.29823	3.45774	3.59064	3.47673	3.05454	3.45555	3.25224	3.85156	3.56614	3.62384	3.61364	3.45738	2.98309	3.44224	3.48252
ASCL2	6.63185	7.27901	6.36902	6.6692	7.61768	6.73446	3.35798	2.99083	3.35115	3.06176	4.45828	2.71268	3.60527	4.85474	3.07014	3.80086	4.45111	6.27337	5.09492	5.31474	4.7148	4.67976	4.37
ASCL3	6.0051	5.98254	6.11504	5.94758	6.0403	6.13373	5.53578	5.38971	5.95414	5.6378	6.09294	5.98686	5.68109	5.86028	5.67577	6.13604	5.50953	5.683	5.8858	5.69641	5.74164	5.30846	5.56208
ASCL5	3.49774	2.73524	3.60754	3.42399	1.73513	3.6371	3.86155	4.64822	4.27431	4.79746	4.37526	4.61028	3.94201	4.96329	4.54637	4.62591	4.18796	4.15488	4.07042	5.52751	4.40428	4.80443	4.4182
ASF1A	8.88032	8.53691	8.40698	8.78734	8.30798	8.21705	7.67865	7.56491	7.60816	7.81017	7.72777	7.38829	7.64097	7.59057	7.36908	7.86996	7.4504	7.62622	7.90766	7.52317	7.68674	7.91266	7.6081
ASF1B	3.36028	4.15341	3.65779	4.43589	3.75214	3.17995	3.98416	4.01558	4.37035	3.99553	4.32676	4.00236	4.27349	4.30431	4.20084	3.6594	4.09639	4.30971	4.34763	4.24321	3.90595	3.94125	4.00421
ASGR1	0.0107418	3.67359	0.0190727	3.18781	3.3483	2.57461	3.22699	3.58698	3.10317	4.05578	3.2158	4.04619	3.75299	3.69272	3.91174	3.58273	4.55899	3.81933	4.05847	3.18784	3.90782	3.75611	4.00595
ASGR2	5.57907	5.34458	5.7855	5.96425	5.76893	5.9143	4.78683	5.00661	4.70328	4.77425	4.78296	4.32013	5.37126	4.96249	4.74499	5.19889	4.97276	5.26558	4.48799	5.39961	4.88409	4.87822	4.74925
ASH1L	9.30281	8.65813	8.5463	8.61817	8.48839	8.33329	7.7522	7.97691	7.87368	8.01616	8.14396	7.79497	7.81366	7.63717	7.90742	8.0535	8.11866	7.94609	8.0147	7.53895	8.15712	7.8369	7.88345
ASH1L-AS1	7.43948	6.81298	6.78122	7.30457	6.52669	7.45745	6.78386	6.90809	7.1036	6.90619	6.99615	7.01407	6.51239	7.22855	6.45748	6.84595	7.30238	7.07302	7.21818	7.31868	6.38369	7.02316	7.08374
ASH2L	8.86453	8.36545	8.40655	8.68147	8.1385	8.28986	8.27091	8.15616	8.24405	8.29908	8.03203	8.00365	7.94889	8.04484	7.94353	8.30827	8.17602	8.25562	8.35175	8.15008	8.09187	7.98561	8.0359
ASIC1	3.62728	3.92412	4.08352	2.65775	4.08567	3.6139	4.4247	4.46218	4.54446	4.28938	4.43777	4.45467	4.57227	4.61234	4.46716	4.31657	4.33702	4.54919	4.42101	4.30777	4.18417	4.27653	4.47413
ASIC2	3.84302	3.29865	3.18022	3.87686	3.00356	2.74297	2.94798	2.92982	2.39465	3.00953	2.81128	2.92703	3.04715	2.88387	2.39297	2.81738	2.33015	2.62915	3.32235	2.95259	2.59827	2.77712	1.87628
ASIC4	5.94598	6.53246	6.5482	6.40408	6.80095	6.83626	5.3557	5.64371	5.76273	5.26159	6.1652	5.42728	5.05613	6.1038	5.48542	5.93098	5.30561	5.4696	5.73058	5.92122	5.46	5.56882	5.50398
ASIC5	2.87473	3.41943	2.93759	3.57848	3.53553	4.21837	3.61688	3.30553	1.72987	3.48015	3.42754	4.79946	4.21901	3.67295	3.69873	3.56512	3.61608	2.91186	3.69378	3.45154	3.40878	2.74922	3.46647
ASIP	2.02718	2.21247	2.31583	0.152576	2.60561	3.34474	2.23548	2.60801	2.77477	2.18357	2.4638	2.249	3.14671	2.56919	1.77619	2.76245	2.41091	1.4716	2.5806	2.34026	2.08175	2.45676	2.01802
ASL	6.1538	6.38411	6.35065	6.25875	6.17492	6.39871	6.47182	6.49012	6.29357	6.18053	6.00768	5.8947	6.47941	6.06132	6.43735	6.10116	6.40524	6.43484	6.26892	6.67496	5.70282	6.51283	6.30568
ASMT	3.3352	3.92096	4.00743	3.53372	3.59816	2.92546	3.01733	3.33023	3.30605	3.54787	3.61353	3.34267	2.88528	3.66012	3.47347	3.62377	3.27883	3.02807	3.7628	3.30614	3.39304	3.30485	3.38743
ASMTL	7.6666	6.69074	7.26811	7.5341	6.98942	7.17565	7.69136	7.83747	7.3979	7.43174	7.12263	7.31849	7.46885	7.48022	7.57511	7.3288	7.84106	7.58428	7.43587	7.60226	7.44637	7.45234	7.41528
ASMTL-AS1	4.89853	5.52052	5.32829	5.45124	5.39998	5.38061	4.94189	4.88531	5.18976	5.28729	5.4866	5.28818	5.04031	5.40395	5.16336	5.10761	4.80073	5.02046	5.26259	5.11536	5.26157	5.10863	5.24123
ASNA1	8.13158	8.12117	8.02397	8.23816	8.20397	8.13925	7.36867	7.34133	7.52205	7.23342	7.28196	7.414	7.21866	7.33726	7.18893	7.54774	7.10974	7.70291	7.26449	7.07424	7.26402	7.20755	7.38808
ASNS	5.52018	4.05775	5.28167	4.29032	4.50917	4.96209	5.31875	5.49558	5.15903	5.2612	4.68792	5.20897	5.37581	5.20468	5.42896	4.70923	5.84245	5.31274	4.69782	5.49668	5.08758	5.41974	5.52464
ASNSD1	10.4591	9.97927	9.92907	10.1052	9.74873	9.92494	8.92972	9.0892	9.00244	9.26276	9.09171	8.953	9.04047	9.01099	8.69973	9.41675	9.08343	8.92208	9.14436	9.03535	9.21835	9.02462	8.96389
ASPA	7.3496	6.74279	6.24779	6.90959	6.61122	6.25007	7.00032	7.23996	6.93647	7.21342	7.12951	6.01843	6.77192	6.82161	6.97489	7.34396	7.42188	7.90179	6.94237	6.64147	7.37055	6.98272	6.02469
ASPDH	3.96491	4.72857	4.55317	5.32056	5.21541	4.70862	3.79912	3.73097	3.84226	2.64849	3.57309	2.52965	3.99714	3.62385	3.38499	3.84998	3.54031	4.41044	3.14395	3.72967	3.598	3.16446	3.7094
ASPG	4.46652	4.74993	5.28358	5.01053	5.20681	4.39651	3.92257	4.55825	4.69351	4.75889	5.11715	4.40637	4.72237	5.03364	4.58561	4.60239	4.49568	4.94566	4.75068	5.0695	4.56921	4.74111	4.76665
ASPH	8.45997	8.28053	8.46688	8.65784	8.27123	8.26766	8.47416	7.90946	7.9264	7.97634	8.11313	8.257	8.07859	7.69815	7.72035	8.05535	7.86017	7.8027	7.98986	8.14	7.8757	8.17098	8.02274
ASPHD1	4.85171	5.71449	5.57909	5.19506	5.95829	5.83116	4.83079	5.0996	5.337	5.15144	5.46635	5.37418	5.04398	5.46542	5.33359	5.22278	4.77068	5.49574	5.34614	5.37781	5.13213	5.10504	5.17233
ASPHD2	4.22322	3.58094	2.9216	3.2095	3.30927	2.83319	4.60363	4.32065	4.21436	4.3466	4.24236	4.58861	4.64495	4.23622	4.23245	4.29819	4.62238	4.20103	4.41735	4.24316	4.25364	4.46357	4.17636
ASPM	4.28499	4.55991	4.40136	4.28703	4.32773	4.65606	3.91306	4.32563	4.45851	3.79836	4.66787	4.16221	4.415	4.43104	4.52776	4.26349	4.88579	4.47556	4.51141	4.73962	4.34218	4.07067	4.50231
ASPN	8.0921	7.30829	8.09877	7.59417	7.57792	7.74329	9.85616	9.29654	9.73261	9.63366	9.23369	9.87404	9.40484	9.79213	9.62214	9.38634	9.98327	9.07095	9.56094	9.96597	9.42941	9.41401	9.79417
ASPRV1	5.85691	5.95991	5.62507	5.48345	5.68706	6.23942	5.80588	5.6643	5.6425	5.85221	6.03562	5.77415	5.83845	5.99222	5.55276	5.54054	5.63495	5.58131	5.73943	6.00661	5.513	5.8607	5.67035
ASPSCR1	6.26881	6.34563	6.14077	6.6049	5.93166	6.17794	5.24125	5.29359	4.92454	5.13969	4.79342	5.01115	4.90041	4.9204	5.11627	5.32724	4.86432	5.41028	5.32059	5.68428	5.42343	5.43517	5.00473
ASRGL1	5.82531	5.34917	5.21077	5.83914	5.15541	5.92319	5.48364	5.73861	5.8439	5.33138	5.37635	5.53874	5.49589	5.45252	5.41232	5.38361	6.00691	5.57894	5.6193	5.62589	5.51587	5.61317	5.4154
ASS1	8.71024	8.80624	8.11161	6.8849	8.01428	8.01532	9.72766	9.93929	9.11971	9.79629	8.96776	8.55549	9.32809	9.96544	9.6206	9.24553	9.85174	10.3988	9.23005	9.54429	9.33105	9.66658	9.1137
ASTE1	5.29245	4.57818	4.93701	4.12089	4.47939	4.94295	5.88429	5.38371	5.11341	5.73889	5.19311	5.46584	5.69517	4.97959	5.58917	5.56876	5.52998	5.37073	5.34982	5.30777	5.44155	5.26939	5.66002
ASTN1	1.83134	0.00516376	2.43481	0.742978	3.35643	0.0317452	4.35169	4.829	5.26307	5.12446	3.50545	4.32261	4.84401	4.81063	3.17294	4.33128	4.40126	5.27606	4.76038	4.90146	4.38103	4.53077	4.57787
ASTN2	5.43612	6.03241	6.63751	6.04826	5.64027	5.58854	5.77966	5.53185	5.28399	5.36486	5.71343	5.78989	5.24628	5.92625	5.14467	5.83102	5.41594	5.36832	5.33871	5.24309	5.50057	5.65455	5.19764
ASUN	9.03697	8.50532	8.60842	8.81952	8.49499	8.75112	8.09621	8.48775	8.26886	8.1911	8.18925	7.91403	7.98305	7.79874	8.07884	8.48245	8.52352	8.21035	8.17764	8.44733	8.41236	8.25988	8.04597
ASXL1	7.00728	6.53585	6.81961	6.58725	6.62793	6.66148	6.7754	6.70099	6.87187	6.92685	6.66135	6.87444	6.65028	6.55746	6.7804	6.67977	7.04469	6.79975	6.73796	6.47613	6.88569	6.81471	6.81955
ASXL2	8.13988	7.65534	7.72797	7.62741	7.1471	7.27451	7.27837	6.88196	7.0356	7.28245	7.28556	7.06952	7.30454	7.13233	6.95466	7.37431	7.12528	7.12245	6.94518	7.0498	7.06584	7.0588	7.1738
ASXL3	5.04243	5.98158	5.93589	5.09603	5.69094	5.46709	4.81361	5.02832	4.771	4.70915	6.03166	4.96059	5.23791	6.11074	5.16164	5.19022	4.83115	4.68308	5.38374	5.08518	4.39531	4.94147	4.89422
ASZ1	2.56596	0.00179326	0.687531	2.07395	0.00310622	2.15402	1.24818	1.55153	2.09215	1.56841	2.65592	3.5664	3.04084	1.40261	2.4886	1.73796	1.8198	1.25018	0.00293298	2.63455	2.66316	0.00684813	0.143043
ATAD1	9.63185	9.65553	9.20876	9.35359	9.76512	9.07642	8.22402	8.48323	8.69099	8.43692	8.68671	8.30306	8.39327	8.46294	8.38898	8.82339	8.44579	8.41899	8.50137	8.55592	8.42166	8.5093	8.49653
ATAD2	4.14306	3.94211	3.59121	3.21996	2.98413	3.43384	4.70671	4.78062	4.32531	4.54627	4.65982	4.5112	4.48728	4.08184	4.67762	4.58924	4.84014	4.50904	4.66554	5.03841	4.79689	4.33922	4.81948
ATAD2B	5.51212	5.57823	5.14515	5.42126	5.34832	5.42395	5.84199	5.8797	6.16308	6.06373	5.86304	6.05987	6.06127	5.69036	5.82188	5.91611	5.95615	5.869	5.99386	5.78344	6.05798	5.92975	5.87652
ATAD3A	5.74526	6.12536	6.26691	5.43395	6.22672	6.15588	5.07064	5.73023	5.57396	5.44654	5.12027	5.07472	5.41129	5.06386	5.68009	5.45615	5.74084	5.5265	5.3633	5.84962	5.37869	5.41567	5.39843
ATAD3B	5.0472	5.94648	5.83801	5.85077	5.88441	5.85535	4.75895	5.15867	5.0107	4.77129	4.84993	4.68326	5.09198	4.81227	5.09706	5.07	4.89827	4.96726	4.73286	5.0688	5.01271	4.78409	4.78005
ATAD3C	5.27214	5.96573	5.79955	5.67823	5.61545	5.96655	5.92147	5.96377	5.69977	6.28196	6.60613	6.05681	6.43942	6.03764	6.26031	5.68326	6.01435	5.94655	5.88781	5.52934	6.30129	5.83616	6.12518
ATAD5	4.14063	2.67407	3.46416	0.236273	3.30236	3.45848	3.36407	4.31219	3.76333	4.18473	4.25017	3.92714	4.46674	3.70477	3.04307	2.85852	3.37248	3.90775	3.09576	3.66548	3.42294	3.86412	3.6782
ATAT1	5.37019	5.71883	5.45161	5.66752	5.6471	5.63646	5.29155	5.76969	5.57839	5.52472	5.35268	5.70375	5.03672	5.59793	5.30429	4.99738	5.35655	5.36625	4.96539	5.23887	4.97526	5.33027	4.92381
ATCAY	5.07647	6.31885	5.645	5.78315	6.03771	5.98922	5.20912	5.65438	5.81024	5.51731	6.21843	6.00152	5.51815	6.00685	5.6565	5.716	5.20314	5.18373	5.71658	5.26813	5.47088	5.54198	5.58004
ATE1	7.83048	7.53316	7.19993	7.48608	7.4413	7.76452	7.05922	7.18459	7.28352	7.36127	7.57917	7.38087	7.04417	7.16207	7.15484	7.55365	7.33517	7.12858	7.27072	7.19896	7.30968	7.23159	7.38058
ATF1	9.23003	8.53116	8.5509	8.6126	8.71453	8.47631	7.52881	7.60474	7.69812	7.68757	7.45879	7.56599	7.32028	7.23199	7.35929	7.99494	8.07137	7.35503	7.73271	7.61677	7.49557	7.79208	7.40934
ATF2	8.13652	7.59082	7.59077	7.65705	7.61582	7.33879	7.59432	7.46289	7.49975	7.35686	7.43565	7.32137	7.24198	7.10238	7.36983	7.69924	7.67298	7.28529	7.50356	7.22533	7.72016	7.44845	7.43228
ATF3	8.19543	5.70349	6.62286	7.90856	7.51768	8.50718	5.41972	5.49044	7.88659	5.25321	5.94916	7.05923	4.67504	5.38604	5.02254	5.67173	6.15196	5.37416	5.72438	7.49159	5.28956	6.24794	6.18227
ATF4	12.6484	12.0952	12.2943	12.6344	12.3244	12.2914	10.6648	10.7145	10.9468	11.032	11.1754	10.6965	10.581	10.9576	10.5823	10.9843	10.9207	10.8727	10.9276	10.9406	10.8007	10.7089	11.0279
ATF5	3.89779	4.16134	5.07288	5.31923	4.72835	5.1495	5.50433	5.87017	4.99871	5.61113	4.75165	5.45871	6.09378	5.26809	4.75222	5.07292	4.79895	5.06634	5.91912	6.00505	5.21484	6.19307	5.16251
ATF6	7.08024	6.74954	6.90115	6.85368	6.9063	7.08347	7.21719	7.13957	6.40207	7.26589	7.07047	7.16133	7.12767	6.91001	7.13605	7.05654	7.14516	6.91963	6.92555	6.99723	7.12531	6.94615	7.2385
ATF6B	5.37959	5.50812	5.04761	5.34486	5.35765	5.30506	5.34261	5.11918	5.54319	5.47136	5.38059	5.72952	5.31773	5.30367	5.37137	5.55476	5.20059	5.14997	5.52211	5.22485	5.52706	5.15647	5.51707
ATF7	7.33253	7.15356	7.22438	7.48179	7.00507	7.07655	6.74388	6.83631	7.04422	6.8739	7.15207	6.69552	6.67328	6.82429	6.82607	7.09618	6.62736	6.99124	6.9698	6.83797	7.00212	6.76533	6.88846
ATF7IP	9.43031	8.89986	8.93997	9.03248	8.71511	8.87367	8.50316	8.55069	8.56396	9.10196	8.94384	8.89472	9.12622	8.49018	8.80906	8.63376	8.76156	8.80954	8.72569	8.45332	8.94947	8.58464	8.88219
ATF7IP2	4.73073	4.34261	4.0516	4.66558	4.03332	3.74744	5.33544	5.30188	5.27716	5.47152	5.12913	5.16357	5.29262	5.24655	5.34848	5.65312	5.81456	5.4527	5.3416	4.62645	5.68275	5.82058	4.87694
ATG10	5.74322	5.55208	5.39071	5.51938	5.47202	5.17762	5.29775	5.12865	5.24832	5.08394	5.20972	5.30985	5.33756	5.11601	5.29137	5.25257	4.81689	5.41426	5.39103	5.12136	5.18631	5.07371	5.16252
ATG101	7.39656	6.8562	6.93001	7.35352	6.9908	7.28853	6.70823	6.95283	6.85522	6.73154	6.64422	6.70984	6.6924	6.59784	7.0656	7.02109	7.06517	6.98343	6.53137	7.34192	6.43284	6.99262	6.48744
ATG12	7.87499	7.21118	7.24692	7.10701	6.93214	7.14106	7.43514	7.01368	7.26037	7.20623	7.13679	7.20105	7.02015	6.83697	7.40417	7.25464	7.25284	7.21233	7.4121	6.82965	7.61844	7.06451	7.21194
ATG13	6.7056	6.80298	6.64249	6.57163	6.41914	6.80877	6.39193	6.41154	6.58982	6.37604	6.21695	6.34768	6.24598	6.44527	6.41902	6.51036	6.22943	6.5388	6.4993	6.3299	6.50954	6.35412	6.5247
ATG14	9.33424	8.84462	8.83001	8.81075	8.94605	9.05856	8.65049	8.69388	8.60076	9.03599	8.72821	8.91928	8.6348	8.70862	8.64418	8.78759	8.54568	9.01882	8.74247	8.51673	8.80444	8.65769	8.77878
ATG16L1	5.64901	4.02629	5.14956	4.93358	5.46102	5.24618	5.09925	4.75115	4.78928	5.46069	5.01653	5.3983	5.0028	4.8026	4.67088	5.06917	5.07165	5.36491	4.66806	5.13839	5.00711	5.15992	5.29009
ATG16L2	5.12474	5.31427	5.41919	5.57226	5.72423	5.065	5.16387	5.61002	5.49247	5.51598	5.54588	5.37132	5.58307	4.86133	6.13069	5.41687	6.06912	6.05842	5.42897	5.5157	5.64324	5.46248	5.58717
ATG2A	7.57973	7.26953	7.5957	7.36977	6.72034	7.50803	6.8895	7.28138	7.01806	7.05274	6.84215	6.88071	6.74715	6.66192	7.01658	6.84432	7.40189	7.12437	7.07701	7.1005	6.66632	6.92495	6.76872
ATG2B	7.66086	7.00409	7.04789	7.18096	6.8997	7.27536	6.82521	7.02159	6.83325	7.10464	7.11781	6.98746	6.71147	6.65249	6.95296	7.02204	7.21657	6.90727	7.01511	7.00883	7.12156	6.97276	7.19425
ATG3	9.2783	8.64754	8.7917	8.85729	8.79748	9.23749	8.72133	8.51184	8.51812	8.22531	8.21474	8.31767	8.51051	8.48372	8.52992	8.53764	8.6733	8.24916	8.2544	8.38724	8.2033	8.40292	8.47258
ATG4A	8.40285	8.13109	7.97413	8.19591	8.33946	8.50969	7.11947	7.2125	7.13981	6.96962	7.30945	7.1088	6.96802	7.15844	6.87029	7.20117	7.3298	7.11132	7.14098	7.2348	7.03812	7.03455	7.13908
ATG4B	6.98587	6.84218	6.59382	6.62852	6.29307	6.71475	6.7214	6.75756	6.6317	6.74292	6.35501	6.55704	6.42809	6.44976	6.66091	6.61645	6.8798	6.97168	6.52519	6.6478	6.56407	6.673	6.74567
ATG4C	5.91531	5.37658	5.98961	6.17247	5.71195	5.82632	6.73185	6.2846	6.45744	6.02197	6.1213	6.2267	6.519	5.9315	6.54692	6.19242	6.86743	6.21023	6.34028	6.17145	6.53615	6.47195	6.26007
ATG4D	8.67187	8.84008	8.75507	9.0789	8.57006	8.6299	6.31346	7.17911	6.90842	6.57244	6.84861	6.68341	6.22093	6.39492	6.45423	7.07532	6.75933	7.10143	6.74233	7.03335	6.9153	6.69701	6.70949
ATG5	8.6091	8.05554	8.00528	8.14963	8.09675	8.07902	7.46997	7.26172	7.49191	7.52245	7.35721	7.35268	7.34473	7.23665	7.33685	7.72367	7.35234	7.30639	7.52732	7.48019	7.33734	7.51831	7.48747
ATG7	4.99532	5.30568	5.20062	5.71298	5.50641	5.4986	5.48452	5.35859	5.57708	5.36499	5.1263	5.26886	5.31306	5.25844	5.5613	5.45238	5.55537	5.53083	5.62453	5.3185	5.30883	5.59369	5.33563
ATG9A	8.45712	9.29093	9.1653	9.37942	9.15814	9.18387	7.74647	7.92755	7.68187	7.64948	7.81561	7.93518	7.49778	7.53215	7.59953	7.99641	7.48175	8.12893	7.53004	8.2021	7.95396	7.89828	7.62095
ATG9B	3.81089	3.34983	3.28432	2.49287	3.63922	3.45241	2.68899	2.93636	2.99188	3.13727	3.33303	2.97526	3.28838	3.28149	2.77421	2.84054	2.70734	2.7093	2.80856	3.21369	3.14907	3.11935	3.12838
ATHL1	3.85333	5.01871	4.78121	5.31843	4.92434	4.24446	5.11177	5.75304	5.29195	5.33409	5.41356	5.50969	5.98631	4.84196	5.81878	4.61261	5.45024	5.23673	5.52498	5.07943	5.10236	5.51764	5.4871
ATIC	9.94132	8.96292	9.27319	9.55627	8.73325	9.68138	8.18595	8.22283	8.27403	8.23166	8.90022	8.65427	8.46575	8.7913	8.40783	8.94344	8.55706	8.71469	7.898	8.55033	8.10683	7.34845	8.09001
ATL1	4.94512	4.65677	5.18061	4.82302	3.9415	4.73766	6.74093	5.66853	5.59294	6.12529	5.25694	5.9275	6.31367	5.90752	5.84729	5.58658	5.66586	5.5159	5.91961	5.6368	5.99636	5.85409	6.00156
ATL2	8.12968	8.30358	8.07757	8.31745	7.993	7.59234	7.09064	6.78134	7.18852	7.27821	6.93358	7.45433	6.73386	6.84461	6.93932	7.62445	7.17644	6.938	7.27414	7.00037	7.26221	7.21238	7.30286
ATL3	6.84462	6.17885	7.51627	6.28567	6.08591	6.29797	8.00799	7.0673	7.10937	7.16304	6.75789	7.10403	7.47891	7.02056	7.12755	7.15675	7.4553	7.00223	6.98446	7.22319	7.36309	7.35965	7.53626
ATM	7.06049	6.62386	6.54979	6.5811	5.94068	6.25255	6.41455	6.5233	6.31706	6.80751	6.57475	6.40008	6.73473	6.24864	6.83176	6.52978	6.69598	6.77244	6.58288	6.22642	6.88437	6.5871	6.81872
ATMIN	8.06731	7.97086	7.34572	7.45883	7.8625	7.45881	7.30652	7.20038	7.12505	7.25664	7.04734	7.18933	7.19757	7.12163	7.34294	7.6217	7.36038	7.18634	7.11239	7.39067	7.13201	7.31198	7.14942
ATN1	5.56448	6.59415	6.55548	6.64459	6.64228	6.37199	5.68085	5.5983	5.63898	5.44748	5.78901	5.70739	5.67205	5.79096	5.5657	5.58386	5.28619	5.72158	5.67132	5.54398	5.58054	5.45978	5.67796
ATOH1	4.12497	3.94556	3.97911	3.78012	4.27494	3.38471	3.69241	3.08091	3.12296	3.1845	3.18513	3.35764	2.92805	3.34145	3.34808	3.34013	3.59993	3.85909	3.47265	3.45787	3.38754	2.52563	3.54171
ATOH7	3.3775	3.37424	2.96615	2.39975	3.22531	3.37001	3.27297	3.28154	3.82217	3.60134	3.87109	3.56473	2.90096	3.71858	3.30018	3.76551	3.5969	3.82964	3.81242	3.59506	3.78049	3.15162	3.62102
ATOH8	6.11778	6.28661	5.93313	5.76993	6.39819	5.99987	6.22134	6.27651	6.1926	6.19248	6.16435	6.41216	5.91143	6.14175	6.21101	6.38318	6.26041	5.98583	6.10738	6.15761	6.50411	6.41863	5.98814
ATOX1	7.44971	7.14391	7.57568	7.23485	7.18565	7.83239	7.78637	7.083	6.77184	6.85653	6.70591	6.99473	7.20386	7.36971	7.38504	7.01523	7.1465	7.16578	6.95539	7.36017	6.85954	7.20822	6.86621
ATP10A	4.86508	4.71141	4.73812	4.11101	5.31129	4.98991	4.93586	4.8476	4.90407	4.95806	4.83272	5.04338	4.86489	5.06003	4.66121	4.66415	4.84694	4.39825	4.6612	5.09517	4.66536	4.59781	4.7096
ATP10B	4.71345	5.45972	5.20175	4.39854	5.24146	5.20993	4.80162	4.4638	4.42767	4.56882	4.96833	5.31354	5.81631	4.99691	5.46039	4.75198	4.93936	4.71491	4.72097	4.86233	4.96031	4.48506	4.98505
ATP10D	6.05102	5.60528	5.91952	5.59512	5.16029	5.33695	6.69301	6.51627	6.55274	6.609	6.24291	6.39868	6.65061	6.18852	6.88813	6.41277	7.26921	6.42975	6.4777	6.75441	6.61315	6.7255	6.79525
ATP11A	6.39671	5.80702	5.92606	6.22575	5.8616	5.92225	5.49628	5.87524	5.77865	5.55804	5.62193	5.43594	5.49124	5.40717	5.58618	5.95927	6.17049	5.67506	5.50414	5.63459	5.75473	5.67671	5.4623
ATP11A-AS1	2.7357	2.79324	2.68386	2.82433	2.73947	2.52265	2.74011	2.92721	3.11798	3.03157	3.66991	3.15119	3.32189	3.34026	2.84942	3.23223	2.91241	2.81832	3.36867	3.04235	3.37419	3.0587	3.56029
ATP11B	6.64731	6.64999	6.46695	6.23085	6.72046	6.76868	6.09378	6.13272	6.01839	6.4433	6.71785	6.51649	5.93829	6.73797	6.20261	6.76513	6.3554	6.01149	6.48433	6.60563	6.75332	6.42768	6.28744
ATP11C	4.55916	4.84362	5.26855	4.20441	5.03747	4.7349	6.53588	6.24618	6.14687	6.04601	5.89165	5.6933	6.0712	5.87185	6.09113	5.9969	6.53026	5.88093	6.06448	6.05873	6.11723	6.45683	6.02205
ATP12A	3.64248	4.00105	2.56458	3.18708	5.47874	4.8762	4.12654	3.44428	4.32239	3.95425	4.2947	4.33038	3.93236	4.06147	3.584	4.46537	4.52949	4.10734	3.45006	4.67673	4.09834	4.41543	3.74586
ATP13A1	5.78141	6.28779	6.74564	6.74005	6.26365	6.43807	6.68293	6.87792	6.70929	6.60166	6.36394	6.62731	6.73423	6.47704	6.84783	6.62395	6.88823	6.71089	6.39001	6.68384	6.62967	6.79054	6.73166
ATP13A2	5.09139	5.24821	5.27835	5.47596	5.37311	5.20702	4.04186	4.39828	4.22821	4.50938	4.6679	4.41857	3.98305	4.57898	4.05821	4.84261	4.46106	4.26914	4.28228	4.8288	3.9929	4.41875	4.43544
ATP13A3	6.8628	6.81364	6.59829	6.79714	7.25324	7.36635	6.79123	7.18095	7.17742	7.29711	6.7031	7.06934	6.63249	6.81993	6.99525	6.90452	7.28214	6.47255	6.54887	7.52306	6.83228	7.01938	7.04691
ATP13A4	2.32826	3.59104	3.07689	3.60124	3.64201	2.97735	3.42039	3.03094	3.23663	2.85852	3.99072	3.36302	3.23262	3.97951	3.42534	3.11714	2.82852	3.16098	3.60224	3.05127	3.23948	3.17302	3.25539
ATP13A4-AS1	1.68684	0.0206397	0.00120592	3.68966	0.00279323	0.00317301	0.00203903	0.00135626	0.00192611	0.00253763	0.843896	0.00160396	0.0015308	0.0022622	0.0291128	0.0103965	0.00480221	0.9476	0.00189675	0.861019	0.00130222	1.73544	0.00154437
ATP13A5	3.41526	3.50719	2.64468	4.13069	4.21406	3.33613	2.90777	3.23729	2.39852	3.05651	3.45911	3.43729	3.70858	3.93713	3.69866	3.49354	3.31163	4.08068	3.46455	3.57189	3.35104	3.40014	3.50804
ATP1A1	8.49685	7.68609	7.77106	8.09872	8.24603	9.04041	8.66267	8.77038	8.6724	8.52616	8.48956	8.46438	8.55153	9.19525	9.13544	8.41302	8.73595	8.93325	7.81671	8.83313	8.52446	8.62924	9.05888
ATP1A1-AS1	3.34132	4.34784	3.37275	2.88718	3.74414	3.60277	3.90237	3.54062	3.83662	3.85494	3.77997	3.91858	3.63237	3.73291	3.63904	3.59612	3.85502	3.58232	3.62104	3.88736	4.01159	3.46298	4.04057
ATP1A2	12.7794	12.4639	12.3463	12.3769	12.3775	12.2593	10.1419	10.6837	10.6746	11.2911	11.2233	10.8916	10.5298	10.6586	10.6568	11.0401	10.9294	10.7647	10.9418	10.8078	11.3285	10.677	10.9949
ATP1A4	4.62159	5.86521	5.71691	5.50013	5.91244	5.62134	4.85927	4.82865	5.05583	4.85961	5.75961	5.11124	4.80544	5.40254	4.81216	5.41269	4.61238	5.038	4.93106	4.43513	4.84166	4.87532	4.90226
ATP1B1	13.1249	13.0979	12.6828	12.8392	13.0114	13.0745	10.4913	11.1897	11.7483	11.0444	11.8191	11.4324	10.8625	10.8854	10.984	11.5061	11.4629	11.2067	11.5122	10.9962	11.6181	11.1023	11.1397
ATP1B2	4.34028	4.74786	4.31387	5.17324	5.34967	4.35127	4.98499	4.64284	4.66591	5.20993	4.8615	4.94966	4.98832	5.09727	4.46734	4.68243	4.56	4.50954	4.4749	4.4874	4.62556	4.9498	4.71339
ATP1B3	7.06686	6.47241	6.91781	6.65672	6.36551	6.7259	8.09389	8.00638	7.61484	7.80105	7.75048	7.50846	7.99579	8.73345	8.25308	7.72667	8.19437	7.81745	7.49851	8.55379	7.63672	8.05732	8.12391
ATP1B4	10.7303	9.72599	9.37976	9.79244	8.99439	9.04228	9.06988	10.0169	10.1464	10.1961	10.2963	9.5036	9.93726	9.71469	9.94621	10.1385	9.86495	9.81774	10.0426	10.3608	9.85155	10.2017	9.93851
ATP2A1	12.064	12.5806	12.5933	12.8681	12.7359	12.3076	9.1002	11.1287	11.2736	11.6052	11.8964	11.4843	10.8088	11.4109	10.7731	11.5438	10.5574	11.5825	11.4193	11.4594	11.2614	11.3517	10.9897
ATP2A2	12.1267	11.9861	11.9095	12.0515	11.9523	11.8491	10.6563	10.7249	11.0803	10.5888	11.0096	10.5531	10.7171	10.7802	10.8764	11.0129	10.9396	10.8731	10.8908	10.6715	10.8891	10.8187	10.9804
ATP2A3	6.23613	6.36647	6.07139	6.08022	6.53376	6.13866	5.71116	5.22184	5.55906	4.94101	5.31096	4.64441	4.97564	5.35391	5.42505	5.63255	5.42267	6.07251	5.38751	5.31277	5.44637	5.25836	5.2732
ATP2B1	8.51739	7.71509	7.51288	7.74156	7.98744	7.56615	7.36596	7.75624	7.6518	7.84869	7.50489	7.69327	7.69838	7.76029	7.82434	7.71671	7.96722	7.36684	7.80922	7.88204	8.03188	7.67899	7.65742
ATP2B2	6.34161	6.26435	6.32818	7.12726	5.61079	6.28592	4.45025	4.28277	4.5679	4.5287	4.9679	5.0648	4.8574	4.95665	3.91548	5.53301	4.11465	5.15031	4.91111	4.54083	4.50402	4.82731	4.84028
ATP2B3	4.85456	4.64865	4.18218	4.6924	4.66599	4.97736	3.86984	4.21835	4.63647	4.29795	4.8956	4.28027	4.18242	4.07846	4.54335	4.39946	4.65638	4.30652	4.55189	4.78782	4.38563	4.62647	4.65262
ATP2B4	7.44545	7.41455	8.0976	7.69858	7.89537	7.90473	8.11533	7.50428	7.82329	8.01504	7.74581	7.95434	8.05866	7.68919	7.99257	7.92622	7.7341	7.96606	7.63086	7.81865	8.4425	7.95769	8.23737
ATP2C1	6.9504	6.71302	6.41628	6.93447	6.53496	6.6425	7.15042	7.09205	6.92444	6.88674	6.83167	6.90787	6.95226	6.96164	6.77626	6.88889	7.17305	6.76922	7.00793	6.91329	6.96387	6.87936	6.86233
ATP2C2	4.24625	3.86946	3.56628	3.85104	4.42671	4.23657	3.66046	3.75381	3.47323	3.49317	3.87306	3.28336	3.6834	3.84401	3.49941	3.83383	3.56211	3.55284	3.66471	3.68328	4.0561	3.32588	3.35788
ATP4A	4.42802	2.02452	3.48061	3.54272	2.47643	2.37331	2.49138	2.64449	2.98614	3.35918	3.27835	3.5712	3.36425	2.90117	3.27952	2.57093	2.72531	2.30854	2.86716	2.82945	3.0596	3.1739	3.30201
ATP4B	2.81874	3.14868	3.1774	3.15746	2.46362	2.53757	2.60529	2.46822	3.21766	2.78186	3.07998	2.03427	3.26073	2.72057	2.87144	3.096	2.78067	3.07912	3.00147	2.3933	2.92301	2.57904	2.63247
ATP5A1	12.7247	12.4734	12.4994	12.6002	12.4972	12.4158	10.9157	11.0463	11.4838	11.1759	11.6666	11.3363	11.2615	11.3772	11.1339	11.5373	11.3423	11.386	11.2611	11.1616	11.2245	11.1372	11.3028
ATP5B	12.8517	13.1277	13.0084	13.2088	13.2258	13.117	11.4243	11.834	12.2906	11.4236	12.0989	11.6384	11.6599	11.8953	11.8493	12.1946	11.8199	12.1894	12.0157	11.9503	11.9757	11.8305	11.9109
ATP5C1	12.5962	12.3111	12.2566	12.5587	12.4616	12.5133	11.2453	11.2101	11.4329	11.2271	11.6381	11.5268	11.2024	11.4877	11.4097	11.4799	11.3351	11.5248	11.2579	11.5338	11.4903	11.1306	11.5462
ATP5D	11.0112	11.4721	11.4138	11.8955	11.5194	11.5641	9.30411	10.0187	9.94805	9.22972	9.75993	9.24871	9.3817	9.5761	9.55184	9.91154	9.65741	10.4034	9.58676	10.0695	9.88989	9.66016	9.70495
ATP5E	11.3074	11.4941	11.3593	11.4611	11.3004	11.6408	10.6011	10.2304	10.2754	10.1205	10.689	10.485	10.4989	10.7497	10.4644	10.6598	9.97957	10.4767	10.4079	10.7177	10.7436	10.4022	10.4644
ATP5F1	12.0098	11.9084	11.5943	11.9514	11.6791	11.9597	10.5643	10.6333	11.0091	10.371	10.9284	10.5349	10.6274	10.8523	10.7884	10.8598	10.786	10.8732	10.7095	10.7847	10.5982	10.5925	10.7633
ATP5G1	11.6235	11.5166	11.3749	11.5896	11.5979	11.7712	9.74597	10.2426	10.502	9.62675	10.6616	10.0437	10.1072	10.3428	10.1	10.5202	10.1509	10.6961	10.2129	10.264	10.3713	10.1149	10.5092
ATP5G2	11.0633	10.9215	10.9678	11.2302	11.0535	10.8777	9.66014	9.92485	10.3238	10.4051	10.445	9.72921	9.98563	10.1531	10.0706	10.4647	9.70449	10.4824	10.6817	10.2257	10.2031	10.1171	10.0411
ATP5G3	12.0432	12.093	11.8874	12.0958	12.1397	12.0897	10.5563	10.8214	11.1988	10.5619	11.2961	10.7051	10.9029	11.0737	10.8078	11.1986	10.5199	11.3415	10.8673	11.1896	11.0883	10.8084	11.0819
ATP5H	12.1839	11.9354	11.8934	12.1035	11.9502	11.8291	10.7162	10.7289	10.9843	10.8496	11.0931	10.625	10.7593	10.8711	10.7507	11.0423	10.71	11.0749	10.8659	10.8888	10.965	10.7077	10.8412
ATP5I	12.0809	11.7067	11.6036	11.9101	11.8449	11.8098	10.9662	11.0458	11.1543	10.6923	11.2061	10.7497	11.2099	11.2289	11.1269	11.2435	11.035	11.2221	11.0652	11.2933	11.3476	10.932	11.0703
ATP5J	13.0043	12.8323	12.5494	12.7426	12.9547	12.9387	11.6105	11.3922	11.7741	11.5202	12.0768	11.7663	11.7102	12.0751	11.6768	12.0551	11.5257	11.8792	11.6919	11.9193	11.8633	11.6939	11.8667
ATP5J2	2.38367	0.737057	2.52289	2.63829	0.00470052	3.28708	1.55697	2.25178	2.69446	2.44312	2.72081	2.33923	2.80451	2.5915	2.23	1.03628	2.07216	1.8859	2.67583	2.44444	2.0736	3.16077	1.96147
ATP5L	11.9272	11.8545	11.6003	11.8111	11.7951	11.6467	10.739	10.5652	10.9332	10.5776	10.9093	10.639	10.8251	10.8198	10.7437	10.9429	10.6745	10.8411	10.7236	10.8012	10.7935	10.6377	10.7743
ATP5O	11.9509	11.793	11.6026	11.8282	11.9078	11.8902	10.5253	10.6347	10.8908	10.4303	10.9565	10.5646	10.6097	10.7916	10.6189	10.897	10.6844	10.8879	10.7487	10.6206	10.7723	10.5096	10.824
ATP5S	8.24831	7.88066	8.02548	8.11846	8.19488	8.01227	6.81908	7.01638	7.25888	7.14138	7.19076	6.95592	6.90892	6.95498	6.92956	7.60952	7.13459	7.41373	7.48346	7.50775	6.86404	7.04445	7.35787
ATP5SL	8.75929	8.38791	8.33439	8.74366	8.31594	8.43497	7.40487	7.62647	7.66762	6.9778	7.54278	7.37817	7.467	7.36122	7.59267	7.74243	7.87882	7.80994	7.64338	7.42897	7.8466	7.31294	7.29748
ATP6	13.6634	13.7488	13.5471	13.203	13.504	13.4945	12.2531	12.1476	12.1572	12.2752	12.8499	12.5732	12.1612	12.751	12.3239	12.5025	12.3788	12.1178	12.4919	12.3606	12.4734	12.4782	12.3512
ATP6AP1	8.1256	8.51361	8.28434	8.68698	8.33827	8.69364	8.47349	8.24365	7.98926	8.18945	7.91782	8.35196	8.30678	8.1817	8.16474	8.31704	8.17607	8.35869	8.09731	8.59214	8.33886	8.42119	7.99026
ATP6AP1L	6.71352	7.08614	7.29915	6.57415	6.72222	6.74838	5.98801	5.92175	5.99963	5.89587	6.61326	5.83642	6.14935	6.39194	6.52583	6.03016	6.29429	6.44768	6.14424	5.66764	5.89637	6.09074	6.6416
ATP6AP2	8.18025	7.71939	8.16927	7.67988	7.69468	7.94436	8.96998	8.51301	8.62358	8.53595	8.32005	8.96959	8.79405	8.88385	8.82539	8.7243	8.86525	8.47004	8.73143	8.7091	8.76314	8.74089	8.80253
ATP6V0A1	7.30353	7.85515	7.69796	7.71811	7.73724	7.45261	6.54414	6.7675	6.97596	6.84597	6.7656	6.87998	6.4688	6.48712	6.98524	7.0692	7.16795	6.81785	6.63705	6.77864	6.84406	6.79162	6.95699
ATP6V0A2	5.75557	5.13958	5.20896	5.15169	5.32867	5.47756	5.18301	5.43175	5.14816	5.45494	5.3426	5.16738	5.68419	5.14174	5.09354	5.19022	5.39321	5.40406	5.07944	5.26831	5.30734	5.25163	5.44965
ATP6V0A4	1.8927	3.70652	2.87218	2.78488	2.65264	1.98986	2.56795	3.1641	2.37374	2.95657	3.50672	3.2635	3.31683	3.09223	3.08914	3.0799	2.37459	3.24332	3.13846	3.1568	2.71485	2.79328	3.06896
ATP6V0B	9.30716	9.32648	9.25039	9.66825	9.58916	9.74566	8.55995	9.14031	8.63883	8.25472	8.41625	8.4965	8.5371	8.57161	8.58269	8.72057	8.64149	8.58851	8.3784	9.25858	8.30961	8.63719	8.57322
ATP6V0C	9.65255	10.3382	10.1054	10.1626	10.3148	10.2872	9.15967	9.09076	9.21724	8.95276	8.9363	8.76041	8.7826	8.89434	9.11833	9.30541	9.01675	9.37351	9.16923	9.2848	9.14909	9.11181	9.05815
ATP6V0D1	9.70669	9.72647	9.7979	9.98952	9.61227	9.81591	8.71568	9.04424	9.24265	8.60445	8.55982	8.81828	8.57566	8.82131	9.05644	9.40418	9.01007	9.37832	9.17215	9.1494	8.72825	9.13064	8.62423
ATP6V0D2	4.42687	4.26267	4.5363	4.05527	4.21211	3.88539	4.36315	4.89575	4.80529	4.95471	5.1814	5.05674	5.03144	4.59285	4.88921	4.63592	4.36	4.52767	5.00189	5.01683	4.83182	4.67341	4.97739
ATP6V0E1	9.7263	9.13961	9.00503	9.11812	8.97288	9.30551	9.19815	8.57761	8.62066	8.77003	8.62362	9.0795	8.9175	9.06321	8.89485	8.89819	8.72989	8.66178	8.69391	8.90365	8.69835	8.77766	8.85664
ATP6V0E2	6.52524	6.35153	6.49559	6.8449	6.49723	6.64617	6.90251	6.93867	6.39783	6.10837	6.65656	6.597	6.56374	6.7002	6.90477	6.48205	6.15895	6.69258	7.11767	7.35867	6.65619	6.85896	6.94649
ATP6V0E2-AS1	3.12041	2.61765	3.93181	2.98795	3.49535	2.47072	4.05863	3.72243	3.40876	3.89738	3.58235	3.40721	3.48891	3.36069	3.44824	3.75898	3.81139	3.49665	2.72265	3.41976	3.06717	3.78174	3.44595
ATP6V1A	8.30171	7.62053	7.54952	7.627	7.56435	7.76974	7.83705	7.53666	7.78375	7.60925	7.66177	7.84809	7.58276	7.6877	7.76303	7.85233	7.89691	7.63301	7.4555	7.59521	7.62242	7.58464	7.7117
ATP6V1B1	3.93617	3.37858	3.7469	2.35901	3.53853	4.26182	2.77591	3.0653	3.34436	2.99087	2.98851	3.35165	3.22632	2.89753	2.77259	3.37592	2.83842	2.69755	2.821	2.87904	2.74588	3.0065	3.53683
ATP6V1B2	9.6155	9.1919	9.19814	9.4105	9.12739	9.27352	8.74142	8.39974	8.94307	8.65981	8.72375	8.7191	8.63998	8.73972	8.68695	8.92394	8.82425	8.87557	8.7039	8.56916	8.49143	8.79333	8.80224
ATP6V1C1	7.71968	7.2029	7.26014	7.21323	7.35357	7.3036	7.26064	6.92538	7.33408	7.33389	7.03484	7.34547	6.85952	7.24193	7.14488	7.59078	7.32122	6.9474	7.14147	6.94435	7.0512	7.3349	7.27334
ATP6V1C2	3.49128	3.18279	3.47482	1.80893	4.04468	3.23648	3.34558	2.37518	2.7991	3.64213	2.82696	2.94671	2.67784	2.74209	2.7403	3.45564	2.71252	2.2108	3.40607	3.29395	3.15665	3.0828	3.02378
ATP6V1D	9.06241	8.57074	8.41917	8.70052	8.49604	8.54052	8.0231	7.76511	8.04018	7.80849	8.03853	8.12339	7.91281	8.10784	7.85085	8.35123	7.88037	7.96651	7.73876	7.78925	7.98044	7.91231	7.93433
ATP6V1E1	10.671	10.0856	10.2485	10.2376	9.99401	10.3582	9.46458	9.27399	9.20182	9.44112	9.45693	9.62341	9.35676	9.58304	9.25214	9.52196	9.3572	9.14084	9.24512	9.54929	9.21322	9.28427	9.39248
ATP6V1E2	7.46866	7.15234	7.4384	7.59591	7.61684	6.79941	5.90427	6.88362	7.03667	6.87614	7.23449	6.82183	6.80032	6.80821	6.57772	7.23894	6.74253	7.03806	6.99915	7.09258	6.85708	6.64746	6.75108
ATP6V1G1	10.3675	9.83995	9.64173	9.85216	9.79794	9.82711	8.78233	8.8154	8.95779	8.67988	8.82339	8.6705	8.88245	8.78998	8.7599	8.98641	8.55289	8.87554	9.04108	8.59219	9.04448	8.68815	8.79562
ATP6V1G2	4.60671	3.89556	3.75712	3.95377	4.58135	4.5326	4.9252	4.92	5.28552	3.71447	4.38863	4.42246	4.45255	4.92221	4.46949	4.60701	5.03237	4.33039	4.46332	4.61034	4.66869	4.68118	4.42479
ATP6V1G3	3.45602	3.1369	3.49988	3.27543	3.70975	2.58895	2.86047	2.38281	2.51786	2.35879	3.09199	1.83663	2.0785	2.68813	2.81139	3.02306	1.96799	0.00950061	1.92523	0.0185686	1.85356	1.92587	2.11892
ATP6V1H	7.20379	7.13504	7.04152	7.12269	7.02079	6.9553	6.40973	6.53764	6.62881	6.30732	6.43132	6.41333	6.2711	6.18544	6.56088	6.83021	6.7342	6.70906	6.66577	6.55951	6.78066	6.59871	6.31975
ATP7A	5.76364	5.37178	5.58165	5.79695	5.25614	5.55942	5.8672	6.08139	5.93897	6.17375	6.49424	5.96387	6.46562	5.58229	5.70364	5.75773	5.8925	6.24669	5.79156	5.79863	6.02339	5.78316	5.9871
ATP7B	5.25142	5.6288	5.55578	4.9113	5.61545	5.29922	5.39613	5.43853	5.1281	5.19161	5.2989	5.13237	5.16376	5.33045	5.33238	5.31415	4.99509	5.45274	5.47529	5.18236	5.39963	5.10302	5.52549
ATP8A1	8.31096	8.47045	8.10972	8.60225	8.142	8.08492	7.05042	7.70088	7.48437	6.44995	7.07015	7.10935	7.2323	6.41301	6.95949	7.10026	7.09637	7.3153	7.02212	7.29976	7.05783	7.1279	7.65279
ATP8A2	3.22945	2.84562	3.14414	2.41366	2.96655	3.83373	3.64036	3.52583	4.03372	3.64098	4.04781	3.57488	3.75583	4.06068	3.31315	3.61252	3.54124	3.55015	3.94405	4.35197	3.54122	3.98004	3.76318
ATP8B1	9.16902	8.33186	8.55869	8.27733	8.23386	8.42841	8.5183	8.65032	8.33255	9.17314	8.96302	8.65201	9.00598	8.31102	9.01324	8.64205	8.72182	8.67998	8.65019	8.65095	9.09865	8.63583	9.05516
ATP8B2	5.9554	5.4908	6.50263	5.70419	5.64624	5.85921	7.39698	6.52519	6.31828	6.62056	6.06928	6.38216	6.96491	6.68631	6.19309	6.38507	6.27672	6.50566	6.2338	6.37833	6.49768	6.73581	6.54957
ATP8B3	3.61128	4.64943	4.25311	4.08728	4.17193	3.86232	4.11241	3.74092	4.02301	3.57603	4.33311	4.03279	4.44909	4.56602	4.34617	4.07243	3.81808	3.9233	3.96412	4.02286	4.29452	3.75305	4.0344
ATP8B4	3.92587	4.62839	4.39911	4.17906	3.99671	4.25396	6.71847	5.87989	6.1206	6.02694	4.77628	6.38735	6.15796	5.87286	6.01704	5.65236	6.16122	5.99492	6.12398	5.20918	5.7413	6.55218	6.41602
ATP8B5P	2.75132	3.235	2.99331	3.20394	3.41708	2.12234	1.51289	2.47407	1.95417	1.65978	2.34943	0.968726	2.96602	2.06067	2.15394	1.96638	2.0987	2.92478	1.85529	2.59313	1.295	2.42065	1.53309
ATP9A	7.86205	7.03082	7.75625	7.18924	7.33068	7.6159	7.96113	7.68491	7.53914	7.79027	7.30121	7.93711	8.07207	7.95426	7.98084	7.96621	8.40316	7.45654	7.39794	8.00416	7.75101	8.01957	7.90483
ATP9B	5.08947	4.85028	4.97125	4.85836	4.72414	4.81214	5.01805	5.00022	4.91545	5.33182	5.07589	5.20459	5.04203	5.22127	5.10894	5.08683	5.15198	5.04098	5.12994	5.06787	5.06577	5.01448	5.09587
ATPAF1	10.4475	9.85305	9.66196	10.2303	9.98909	9.8895	8.67007	8.66069	9.17865	8.48428	8.96469	8.74795	8.85674	8.79062	8.71899	9.22738	9.24068	9.17412	8.82343	8.5278	8.84591	8.75761	8.77395
ATPAF2	6.3461	5.92892	6.07933	6.14157	6.10372	5.82378	5.58895	5.74158	5.85517	5.35914	5.606	5.47421	5.47656	5.42975	5.3543	5.85346	5.82557	6.01374	5.76333	5.45985	5.67736	5.59159	5.16378
ATPIF1	11.3244	10.8904	10.5377	11.1664	10.6278	10.7201	9.87667	9.82417	9.90487	9.85713	9.95121	10.0907	10.1061	9.84435	10.0471	9.87754	10.3245	9.95179	9.71096	9.72662	10.0175	9.78801	9.95531
ATR	6.02404	5.48073	5.91233	5.36627	5.41089	6.10157	6.32866	6.18264	5.97372	6.23879	5.95271	6.27722	6.1837	5.69449	6.1235	5.99857	6.65088	5.67429	5.80262	6.153	6.22546	6.07224	6.24875
ATRAID	11.3443	11.0905	11.0822	11.2307	11.024	11	10.2154	10.209	10.6066	10.4013	10.4316	10.1382	10.2684	10.3905	10.2816	10.5837	10.4364	10.6038	10.3526	10.3547	10.5371	10.2792	10.2672
ATRN	6.77378	6.80002	6.6598	6.87565	6.79869	6.77836	6.69691	6.8906	6.57989	6.59777	6.62	6.47714	6.63022	6.65488	6.63294	6.84966	6.65998	6.82563	6.7482	7.02046	6.66312	6.86261	6.62366
ATRNL1	3.51342	3.7295	3.5097	4.30842	3.65014	4.33153	3.44672	3.34515	3.11329	3.32637	3.78671	4.62956	3.9688	3.46642	3.43644	3.24214	3.1359	2.72031	3.48766	3.84309	3.16529	3.1498	3.75746
ATRX	8.87611	8.02878	8.07923	8.21114	7.90852	7.97712	7.53953	7.61706	7.70086	7.93499	8.08084	7.94912	7.69872	7.40981	7.61722	7.95468	7.95195	7.60495	7.7634	7.24375	8.04435	7.74878	7.89355
ATXN1	8.49236	7.5338	7.8361	7.80328	7.5178	7.57036	7.0667	7.20932	7.09574	7.30181	7.04675	7.49689	7.19886	7.22935	7.25473	7.47591	7.72113	7.01282	7.09539	7.23907	7.83742	6.86912	7.52919
ATXN10	9.93966	9.77886	9.80054	9.85783	9.67826	10.0601	9.56354	9.55398	9.66372	9.17864	9.34297	9.58369	9.35778	9.52389	9.49642	9.62977	9.43541	9.54533	9.25833	9.52082	9.4589	9.43724	9.39343
ATXN1L	9.50902	8.26168	8.4925	8.27154	8.33023	8.98459	8.40655	7.92567	7.71489	7.8699	7.76564	8.0781	7.90961	7.90131	7.60589	7.85449	8.0292	7.78358	7.75553	8.07882	7.8417	7.81944	8.02618
ATXN2	8.77794	8.28969	8.42008	8.75007	8.24399	8.26321	8.01914	7.95286	7.8506	7.94144	7.99134	7.7168	8.05196	8.00954	7.85092	8.09303	8.28751	8.00102	7.73274	8.21787	7.94544	7.74795	7.80369
ATXN2L	3.90781	4.64179	4.65343	4.86201	4.83203	4.67571	4.41666	4.46312	4.45252	4.54015	4.57059	4.4852	4.46784	4.26225	4.37625	4.38164	4.3892	4.75296	4.30044	4.01704	4.45868	4.30344	4.48935
ATXN3	7.44088	6.92507	6.77209	6.83572	6.47474	6.84428	6.85573	6.97869	6.66762	7.65175	7.1648	7.33331	7.42218	6.63544	7.10505	6.93984	7.15265	7.09534	6.99461	6.79888	7.33475	7.00757	7.34658
ATXN3L	1.48702	2.75746	2.9584	1.99972	3.45925	1.33973	2.60059	2.35856	2.52905	1.94052	3.7259	2.6545	2.39239	3.21109	1.43966	2.41648	2.6129	3.11063	1.88804	2.28983	3.05596	1.7041	2.84137
ATXN7	8.23709	7.57895	7.66107	7.62346	7.5457	7.55279	7.22883	7.27295	7.44845	7.70313	7.57276	7.44626	7.22896	7.01869	7.19027	7.49913	7.61743	7.10805	7.33154	6.79669	7.52594	7.22709	7.59158
ATXN7L1	3.99053	4.00959	4.34128	4.58903	4.02827	4.09576	4.51624	4.22053	4.11401	4.70079	4.125	4.48542	4.51242	4.44769	4.44515	4.25302	4.39306	4.50524	4.20888	4.18684	4.57091	4.40959	4.5296
ATXN7L2	6.60585	6.92521	6.54515	7.41995	6.40314	6.70831	5.48688	6.65468	5.98213	5.89597	6.17367	5.71751	6.08658	5.40112	5.88199	5.72458	5.76761	6.4928	5.17231	6.183	5.23161	5.74625	5.88278
ATXN7L3	7.50242	6.93383	6.87294	7.25356	6.44135	6.66802	7.18847	7.21597	6.77484	7.03158	6.79346	6.93068	6.84879	7.024	7.02342	6.95049	6.81799	7.23323	6.73329	7.34203	6.82295	7.07583	7.0536
ATXN7L3B	8.72654	8.62892	8.69815	8.94166	8.67829	8.44518	8.41471	8.2594	8.2894	8.21898	8.23329	7.99474	8.02901	8.14709	8.01303	8.27375	8.01222	8.33491	8.34086	8.21074	8.32527	8.15126	8.10806
ATXN8OS	4.91389	5.83416	5.16627	5.39699	5.45599	5.53081	4.70409	4.76766	5.27644	4.51192	5.46856	4.82079	4.78222	5.27157	5.15816	5.08313	4.82648	5.05284	5.00826	4.48348	4.87774	5.004	4.87399
AUH	9.72131	9.71973	9.41782	9.62033	9.44582	9.54335	8.44366	8.5195	8.76906	8.20655	8.70867	8.10992	8.42641	8.27546	8.29525	8.93604	8.66524	8.7159	8.60612	8.12083	8.83655	8.67417	8.32392
AUNIP	4.44292	4.46365	4.70255	4.93538	4.44407	4.73792	3.99643	4.33452	4.31295	4.25957	4.80209	4.41368	4.12771	4.59464	4.60034	3.64924	4.08923	4.35363	4.13032	4.29157	4.38253	4.19398	4.10766
AUP1	8.88995	8.69869	8.83531	9.01813	8.94164	9.07059	8.16148	8.20611	8.07314	7.99799	7.8517	7.99512	8.00432	7.96831	7.84601	8.19413	8.10652	8.17301	7.91793	7.92003	8.06962	8.12476	8.04378
AURKA	5.78835	5.01067	5.19585	5.94171	5.56492	5.43001	6.0886	5.29321	5.19867	4.93017	5.13419	4.653	5.27961	5.03487	5.32241	4.92218	5.51609	5.09586	5.14542	5.57139	5.16122	4.90266	5.00925
AURKAIP1	10.1841	10.0935	9.93533	10.3027	9.95568	9.8616	8.92488	9.03771	9.10315	8.85951	9.22921	8.85941	9.00841	9.02959	9.09134	9.42247	9.06092	9.52752	9.05465	9.20388	8.91542	9.02238	8.92036
AURKB	2.06551	2.99594	2.61058	4.01264	2.94474	3.38079	3.61616	3.74923	3.54258	3.5672	3.46722	3.16474	3.40178	3.04305	3.37651	3.28796	3.69866	3.72915	3.31908	3.80802	3.72766	3.41224	3.5096
AURKC	4.07067	4.79177	5.12292	3.45302	5.46616	4.19779	3.42225	3.31058	3.2696	3.90756	4.37632	3.93235	4.48272	4.69738	4.21007	3.67881	3.3855	4.22422	4.50975	4.46273	4.15153	3.98548	4.6291
AUTS2	8.04097	7.35623	7.82343	7.71892	8.11198	7.97947	7.28898	7.53895	6.97883	7.98839	7.11048	6.93146	7.49012	7.62209	6.67241	6.84992	7.28929	6.90779	6.8517	7.84484	7.02305	7.44599	7.33963
AVEN	8.51571	7.972	8.03938	8.29007	7.78008	8.15411	7.12085	7.49766	7.38863	6.96802	7.24902	7.39559	7.10388	7.33249	7.38514	7.67157	7.69531	7.36143	7.05272	7.632	7.08012	7.32894	7.34743
AVIL	8.94417	8.5235	8.60725	8.55159	8.56345	8.39686	7.72083	7.69938	7.88517	8.09243	8.1455	8.13757	8.26585	7.57802	8.07899	8.06516	8.26968	8.14189	7.43568	7.64947	8.06615	8.06675	8.07765
AVL9	5.54614	5.22434	5.34337	5.64091	5.3686	5.2769	5.05329	4.97654	5.04679	5.08121	4.60059	4.73746	4.86244	4.68097	4.9936	4.93479	5.09679	4.98825	4.94428	5.00244	5.15089	5.03927	5.03073
AVP	4.40892	4.2488	4.74336	4.85556	4.4987	4.71189	3.48078	3.73551	3.57165	3.42254	3.68408	2.96932	2.74817	2.9733	3.24579	2.99951	2.70779	3.47673	2.7141	2.74418	3.0747	2.83279	3.2762
AVPI1	5.76189	5.73873	6.15098	5.60894	5.62079	4.97448	6.94958	6.03456	6.18061	6.52713	5.97928	6.50299	6.10431	6.9438	6.90046	6.58988	6.25298	5.85833	6.36697	6.64401	6.49016	6.71189	6.48004
AVPR1A	4.94465	5.44357	5.6174	5.14851	5.65541	5.48767	5.63667	5.60319	5.86541	5.6746	5.69249	5.16281	5.11452	5.28065	5.10315	5.6965	5.3472	5.45829	5.64425	5.86817	5.92557	5.68582	5.87605
AVPR1B	3.33309	3.54612	4.11664	3.42015	4.3007	3.91911	3.5244	3.80591	4.15021	4.1289	4.91711	4.71288	4.13616	4.42767	4.09499	4.2336	3.93439	3.94027	4.55936	4.41577	4.2692	3.90473	4.1764
AVPR2	4.9511	4.63969	4.79774	4.78415	4.64776	4.76002	4.53303	3.97527	3.74053	4.35022	4.2988	4.04821	4.02135	4.3623	4.38923	4.58352	4.31251	4.65899	4.26927	4.30529	4.34995	4.32287	4.22944
AWAT1	3.68507	4.16331	4.27991	3.49595	3.25512	3.30412	2.82771	3.57608	4.05711	3.22654	3.35112	1.55715	1.90348	0.127157	3.11282	3.72558	3.04703	3.82591	4.29356	3.55117	2.42725	3.12546	2.79121
AX746627	0.0214668	1.21825	0.730371	1.27954	2.41041	0.00233659	1.31073	3.00934	2.59507	2.51957	1.36915	1.10988	2.9897	2.35281	2.48853	2.4817	2.75288	2.71246	1.53911	1.37758	2.79902	3.33905	2.70911
AX746699	2.60854	3.25899	0.0308557	0.00638027	3.86337	0.00283336	2.60387	1.35719	1.89719	2.00242	1.57859	1.33738	1.47979	2.488	2.91936	1.27687	2.41421	2.05941	2.33678	0.00329936	1.04488	2.47057	2.98184
AX746710	2.81931	2.88549	3.09322	2.96185	3.66449	2.44165	2.36203	2.38934	1.41912	1.83771	2.73291	2.97295	0.00651198	2.85174	3.16483	2.26044	2.23052	2.64752	2.5184	1.63172	2.93679	2.40026	2.22784
AX746823	3.22707	4.02141	0.013759	0.0326522	4.30818	4.09014	5.32611	5.83792	7.05016	5.41284	5.76	7.12824	5.93448	5.97502	6.08061	6.07451	7.39791	6.43719	5.51131	4.38186	5.08449	6.36242	5.71748
AX746830	3.47659	4.38176	3.06117	3.40056	3.20648	3.94671	3.99723	3.62894	3.60152	3.00323	4.53625	3.94003	2.90646	3.42306	3.67546	3.84428	3.18503	3.95059	3.97116	3.26198	3.74363	3.82432	2.97585
AX746968	6.64244	6.26812	6.17351	6.40497	7.01094	6.46839	5.62373	6.05946	6.41342	6.16887	6.86554	7.15555	6.03587	6.79	6.03025	6.2897	6.17794	6.24481	6.41549	5.96622	6.11973	6.11552	6.2895
AX747031	9.15881	10.2719	10.1061	9.83036	10.276	10.1364	8.92134	8.78302	9.29073	8.94535	9.83604	9.06819	9.02853	9.5793	9.20569	9.28782	8.80595	9.09309	9.15689	8.88306	9.04514	9.09368	9.06551
AX747064	3.21551	3.10312	1.53573	0.212474	2.927	2.70536	2.64791	2.82663	1.80829	2.7512	2.30145	2.30394	0.711725	2.92408	2.70539	2.72876	1.90051	0.597102	2.65509	1.85736	2.65326	2.22187	1.7022
AX747191	2.35046	3.35655	2.43189	3.80393	3.80988	4.37486	1.94322	2.71966	2.4795	3.28046	3.91231	2.41322	2.38045	3.47313	3.347	3.31228	2.88181	3.3732	4.0024	1.97798	2.94376	3.0426	3.64124
AX747250	4.25806	4.22987	4.18027	4.15382	4.17516	4.61442	4.06407	3.86809	3.80648	4.0225	4.27534	4.014	3.51849	3.88205	4.4125	4.26194	4.09565	3.61732	3.99541	3.75309	4.55789	4.28313	4.1312
AX747261	8.06428	7.90474	7.96766	7.80242	7.86979	7.90994	6.91338	7.04277	7.43847	7.41986	7.64681	7.23705	7.14685	7.50394	7.31556	7.52194	7.13055	7.28129	7.32837	7.38698	7.51751	7.21624	7.4222
AX747405	1.60716	4.35417	3.09654	4.23204	3.51814	4.03257	3.75011	3.66253	3.6259	3.21531	3.69497	3.57012	3.60739	2.49492	3.63281	3.35477	3.47167	3.61239	3.30712	3.44196	3.82365	3.67415	3.82601
AX747444	5.2183	2.25527	5.21571	5.56031	5.73031	5.59994	3.87883	4.78773	5.08497	4.83714	5.76294	4.83941	4.22603	5.39924	4.80331	5.20368	4.63428	4.88042	5.33394	5.3709	4.99941	4.91328	5.04549
AX747507	5.21556	1.03559	4.00625	3.28313	4.32437	1.60231	4.37154	4.5844	4.41806	5.27733	4.92402	4.44562	5.1765	4.61752	4.8656	4.80909	4.81822	5.39027	5.0043	3.34012	4.76541	4.81501	5.24154
AX747630	5.44927	4.67581	4.24962	3.6264	5.67804	5.0372	1.8714	3.87764	4.06522	4.63212	4.67624	4.24636	4.02103	4.34662	3.56988	4.47626	3.62467	4.40652	4.28231	4.37943	4.61678	3.97871	3.92095
AX747652	5.10514	4.71415	4.80227	5.11476	4.54775	4.57746	4.76999	5.1372	4.99043	5.75886	5.34997	5.4143	5.14916	4.04238	5.11622	5.0208	5.23938	5.47299	5.20459	4.09432	5.57181	4.78547	5.27637
AX747730	6.00733	4.49967	4.99463	5.42808	5.55165	5.00137	5.18967	5.43371	5.17962	6.13593	5.99644	5.88258	6.16372	5.59684	5.68515	5.18657	5.34675	5.39911	5.49804	5.3557	5.65371	5.39391	5.83808
AX747826	2.05237	2.98673	2.13688	2.32583	3.35135	3.29576	3.31113	3.34046	3.43416	4.28376	3.60333	4.13502	3.6138	4.02141	3.6088	3.42097	3.32481	4.02914	3.88284	4.09096	3.94854	3.61387	3.92759
AX748157	4.65242	3.73033	4.55527	3.97653	4.78772	5.26943	4.48306	4.67816	4.55013	4.73505	4.93349	4.74203	4.67659	4.37684	4.79898	4.75932	4.44404	4.4622	4.52425	4.68662	4.63903	4.54986	4.73197
AX748267	5.2345	5.55114	5.81548	5.56492	6	5.54514	4.85317	4.99769	5.31403	5.11868	5.47949	5.42594	4.83215	5.25513	5.3084	5.38007	4.87597	5.18501	5.24982	4.83899	5.29553	5.14823	5.03273
AX748273	3.39055	4.61345	3.92309	3.89808	4.14075	3.44631	4.01455	3.95511	3.98673	4.51039	3.79087	3.86779	4.18396	3.84467	4.04731	4.10129	4.41228	3.59861	4.04585	2.66047	4.42968	3.72283	4.39871
AX748292	3.35785	3.94966	2.89828	3.76434	4.28122	4.01939	3.20461	3.55621	3.02489	3.82666	4.26079	3.48813	3.73111	3.85409	4.04745	3.72022	3.23561	3.449	4.15231	2.79217	4.08722	3.0946	3.88011
AX748339	5.69533	5.418	5.51195	5.39342	6.39109	5.83591	5.48391	5.51492	5.35217	5.49723	5.61441	5.32124	5.69095	5.34059	5.46344	5.71144	5.70427	5.95604	5.35062	5.24969	5.66527	5.7082	5.64599
AXDND1	2.71501	3.03277	2.63334	3.24825	2.95933	3.39464	3.44333	3.32809	3.90746	3.93076	4.12907	3.94002	3.65598	3.64359	3.69137	3.52245	3.30833	3.44171	3.3635	3.34477	3.86992	3.67691	4.05435
AXIN1	6.54272	5.92455	6.30434	5.8723	6.70449	5.94923	5.76998	5.71439	5.66346	5.69891	5.3983	5.36399	5.47334	5.38622	5.50816	5.76891	6.06226	5.59625	5.46904	5.57079	5.76433	5.50417	5.62629
AXIN2	6.52316	6.41487	6.38222	6.36655	6.7073	6.0812	6.15853	6.24055	6.57969	6.56769	6.6246	6.56113	6.31718	6.4632	6.35806	6.6859	6.44118	6.29144	6.5212	6.22043	6.31534	6.42389	6.52675
AXL	7.06903	6.1839	7.34157	6.59661	6.92758	6.53105	7.85076	7.4847	7.026	7.09275	6.65295	7.35623	7.0765	7.06433	7.36197	6.97654	7.47798	7.242	6.98009	7.085	7.42319	7.36584	7.3732
AY927499	4.27502	4.25332	2.46895	3.442	3.27217	3.80802	3.31	3.07921	3.78437	4.13155	4.14777	4.07905	3.91234	4.13757	3.89763	3.39039	3.73549	3.44061	3.5022	3.82432	3.60771	3.71076	4.0813
AY940074	6.40239	5.73467	5.94079	5.85157	5.47655	6.05051	5.8359	5.86171	5.60287	6.21862	5.87738	5.93013	6.4809	5.46779	5.95004	5.82862	6.14336	6.03368	5.72431	5.52645	6.18416	5.83241	6.00833
AZGP1	3.92484	3.53947	3.98896	4.17903	4.12557	3.04028	6.00155	3.28426	3.66249	4.38246	3.91873	4.22059	4.50641	4.05397	6.05484	3.25625	3.45128	3.95833	3.84313	3.5128	4.16364	4.96265	5.39223
AZGP1P1	3.65344	3.15591	3.06433	3.25805	2.95622	2.86597	2.21419	3.4537	3.33484	2.24154	3.52219	3.59726	3.83799	3.05748	3.22183	3.17908	3.69151	2.84512	2.85966	3.43557	2.91902	3.3356	3.41922
AZI2	7.20974	6.75009	6.71153	6.60071	6.49185	6.96065	7.22964	6.816	6.91739	6.89925	7.01517	7.05165	6.92385	6.67384	6.82072	6.81481	6.94786	6.5656	6.97455	6.87164	6.8229	6.96971	7.05118
AZIN1	9.7808	9.12279	9.16554	9.47111	9.26764	9.42757	9.31859	9.35036	9.4757	9.22718	9.20408	9.3032	8.94244	9.36249	9.09773	9.62752	9.17659	9.09699	9.09772	9.4459	8.96255	9.55772	9.38242
AZIN2	5.69463	4.63986	5.10346	5.02628	4.69881	4.96933	5.49287	5.41533	5.60583	5.616	5.85131	6.02737	5.36038	5.28475	5.7766	5.19738	5.75511	5.41711	5.35476	5.47154	5.72668	5.38679	5.63353
AZU1	3.58596	3.83335	4.21972	4.20135	3.33308	3.6997	2.96426	3.28764	3.44274	2.87195	2.18151	2.92152	1.84194	3.71128	2.76163	3.27494	3.23031	3.40329	2.6678	3.03416	3.37829	2.90368	2.89972
B2M	12.1979	11.8974	12.126	11.9809	12.0813	12.0118	12.0725	11.8545	12.0618	12.2946	12.1734	12.2071	11.9525	12.1844	11.9481	12.2096	11.965	11.8614	12.2457	11.9034	11.8922	12	12.1482
B3GALNT1	3.15463	3.77687	3.39796	3.63321	3.76549	3.67818	5.81503	5.0591	4.91642	5.36579	4.62767	5.21704	5.28937	5.15448	4.95209	4.97014	5.01889	4.7675	5.18938	5.09549	4.80129	5.18881	5.19635
B3GALNT2	8.88191	8.18364	8.53974	8.68902	8.09359	8.22956	7.21108	7.30617	7.23468	7.41327	7.66426	7.57327	7.35488	7.16384	6.94686	7.54841	7.45157	7.293	7.32116	7.55667	7.36322	7.32651	7.35749
B3GALT1	3.80061	4.6628	4.68895	4.40914	4.44039	4.03981	2.99549	3.32606	3.53881	3.12751	3.85088	3.48012	2.40942	3.63809	4.18575	3.49936	3.16684	3.3243	3.6502	3.48419	3.33976	3.00857	3.79798
B3GALT2	2.80208	3.24726	2.44094	1.23041	0.560651	1.70769	3.67683	4.33078	3.92587	3.84567	2.98242	3.31343	3.92344	4.29642	4.4783	3.28563	4.48668	4.46031	3.99813	4.54827	4.02399	4.1227	4.14877
B3GALT4	4.84322	4.57887	4.59299	4.95769	4.26856	4.41167	5.21499	4.79953	4.79977	4.49196	4.37057	4.43584	5.0345	4.82733	4.82029	4.7822	4.8576	4.78297	4.63044	4.6528	4.30206	4.77803	4.58177
B3GALT5	3.08571	2.32842	3.05384	2.84849	3.26328	2.53033	2.67404	3.16005	2.13101	2.83013	2.38803	2.88462	2.60982	2.43671	3.34585	3.10171	3.23145	2.83768	2.39258	2.74489	1.99963	2.71048	2.14976
B3GALT6	5.79066	5.16143	5.57883	5.59252	5.50886	5.82949	6.12594	6.13832	6.02699	6.13269	5.3763	5.51295	5.65814	5.81904	5.63448	5.88015	6.21606	6.0859	5.8296	6.24567	5.74621	6.03994	5.82358
B3GALTL	5.55797	5.6457	5.41194	6.32976	5.25289	4.60957	5.84195	6.17518	6.39359	6.29792	5.96423	5.88065	5.73822	5.83023	5.69805	5.93029	5.50718	5.76687	6.15166	6.19468	5.5037	6.23912	6.09753
B3GAT1	5.06964	5.65597	4.86777	4.86874	4.99708	4.82937	3.59516	4.46598	4.30746	4.45713	5.45611	4.98142	5.23449	5.16963	5.49978	4.42969	3.96233	4.12357	5.13275	4.85067	4.17519	4.22131	4.81527
B3GAT2	3.07711	2.93176	3.74103	3.58021	3.28641	3.66937	3.45358	3.62058	3.34181	3.41132	3.87723	3.92593	2.8122	3.65261	3.51032	3.85622	3.66074	2.69285	3.68151	3.18882	3.53612	3.0769	3.51218
B3GAT3	5.28594	4.65047	5.21472	5.64754	5.22498	5.32525	4.94167	4.96278	5.27115	5.03559	4.88991	4.888	5.12687	5.01075	5.04345	5.2905	5.08356	5.20575	4.93052	5.30041	5.00211	5.2845	5.13107
B3GNT1	7.86931	7.58163	7.53229	7.43796	7.23085	7.12878	7.11013	7.02422	6.90203	6.86326	6.95677	6.88072	6.91367	7.04701	6.93311	7.25491	7.17689	7.13162	7.16821	7.12808	7.33856	7.01369	6.90734
B3GNT2	5.07098	5.56943	5.6938	5.43316	5.5013	5.21434	6.1473	5.69232	5.83325	5.79094	5.28955	5.44778	5.45689	5.78185	5.92336	6.00119	5.92817	5.73827	5.76213	6.24152	5.7366	5.97227	5.96431
B3GNT3	3.29337	3.50949	3.70111	4.1605	4.06933	4.12357	3.49666	2.73401	3.49993	2.744	3.87829	3.24318	1.98057	3.46094	3.66801	2.90813	3.30536	3.86179	3.95793	3.29932	2.51341	3.2391	3.21745
B3GNT4	5.19617	5.16979	5.30093	5.24302	5.07386	3.67178	4.15703	3.72023	3.61993	3.34898	4.3469	3.86805	3.54791	3.98009	4.18772	4.2876	3.69262	4.08413	4.0807	3.94117	3.99228	4.27696	4.03852
B3GNT5	7.91565	7.71064	6.63163	6.04361	6.69785	6.27615	6.81227	7.17306	7.44416	6.68704	7.12092	7.08185	6.73586	6.97501	6.76156	7.42489	7.57249	6.80937	7.41059	7.01507	7.69112	7.42278	6.82189
B3GNT6	6.74247	7.1672	6.88874	6.70609	7.29311	7.03399	6.03159	6.07416	6.69625	6.09969	6.94377	6.43477	6.21061	6.74662	6.53219	6.78288	5.85232	6.53683	6.63009	6.23004	6.26294	6.33973	6.66335
B3GNT7	3.7454	3.80778	4.30476	3.79464	3.99213	4.06861	4.52248	4.88239	4.47766	4.61796	4.30493	4.41274	4.58093	4.49038	4.68376	4.456	5.01024	4.29343	4.57823	4.58034	4.47703	4.30202	4.78922
B3GNT8	2.62799	3.43062	4.00253	3.11416	3.90585	3.70584	4.25724	3.50517	3.65241	3.32121	2.88653	3.27567	4.0064	3.84257	3.30104	3.43345	2.89005	3.65656	3.27868	3.24905	3.42693	3.42389	3.54297
B3GNT9	5.59463	5.14596	4.90319	3.80528	4.4256	5.19189	6.72181	6.39265	6.47721	6.19911	5.75908	6.18866	6.66657	6.76547	6.33788	6.27546	6.30847	6.0862	6.10387	6.05921	5.951	6.17667	6.27374
B3GNTL1	4.90856	4.02666	4.61578	4.93552	4.62401	5.3711	4.83055	5.22527	4.8404	4.78068	4.63682	4.70926	5.28336	4.99351	4.05287	4.66209	5.09729	4.90337	4.97664	4.41572	4.6247	4.86207	4.59053
B4GALNT1	6.75372	6.68589	6.26716	6.26242	6.83637	6.2847	5.43633	5.44546	5.88263	4.96658	5.55405	5.64342	5.88633	5.85815	6.04719	6.30239	5.4395	5.49342	5.7102	5.64953	5.72105	5.28564	5.85912
B4GALNT2	3.41581	4.21234	3.58081	3.76569	4.07457	2.17129	2.51757	3.60229	3.66766	3.66253	3.80798	3.66828	2.53581	3.71039	3.29062	3.39741	3.07569	3.20262	3.55388	3.2679	3.29182	2.98726	3.68824
B4GALNT3	4.74421	6.08507	5.72848	4.36447	5.58911	4.72328	4.62902	5.42565	4.65082	4.71753	6.24689	5.17279	4.84598	5.74395	4.79193	5.55592	5.14633	4.42339	5.29257	4.72265	4.86366	5.16278	4.98009
B4GALNT4	4.41912	3.89175	4.64862	4.80899	4.80554	4.33869	3.40042	3.51384	3.30589	2.79697	2.98568	2.86927	2.3643	3.50395	2.6451	3.39484	3.59652	3.66848	3.45508	3.19931	3.24161	3.49337	2.90097
B4GALT1	4.97817	4.83064	5.6058	6.09597	5.28605	5.18057	5.13599	5.295	5.44771	5.27174	5.56394	5.22349	5.42593	4.9229	5.66691	5.10778	5.29336	5.26331	5.19391	5.79687	5.22568	5.25391	5.34505
B4GALT2	7.9026	7.5109	7.84968	7.29583	7.82444	8.30311	7.21082	7.17998	7.10972	7.01317	7.17988	7.088	7.10644	7.1827	7.05033	7.40032	7.18228	7.29931	7.12747	7.11166	7.21402	7.04964	7.28381
B4GALT3	6.19888	6.12449	5.96571	6.02724	6.26262	5.77212	5.59983	5.55671	5.65531	5.18842	5.4034	5.51393	5.23565	5.3943	5.40427	5.53042	5.85744	5.64718	5.37954	5.71276	5.30593	5.45359	5.38537
B4GALT4	5.97802	5.43753	5.42993	5.88342	5.94851	5.66806	5.58883	5.33611	5.41211	5.69431	5.52314	5.87966	5.88194	5.67002	5.19783	5.46944	5.30473	5.20235	5.50804	5.59266	5.30061	5.59239	5.59615
B4GALT5	9.90202	9.28047	9.23931	9.51156	9.6559	9.28212	8.49598	8.80766	8.65107	8.11713	7.89874	8.25235	8.06488	8.48148	8.61828	8.68615	8.86056	8.1073	7.95653	8.30399	8.58047	8.37045	8.68567
B4GALT6	5.71141	5.67805	5.75816	5.83106	5.32289	5.63865	5.24827	5.1611	5.37455	4.79617	5.15036	4.93051	5.30877	4.96434	4.88631	5.135	5.27691	4.90442	5.25195	5.55075	5.18892	5.44236	5.27432
B4GALT7	6.22061	5.90288	5.9754	6.25683	5.75135	5.9748	5.57168	5.59983	5.45009	5.46597	5.12454	5.30477	5.53089	5.5622	5.40392	5.63544	5.81059	5.66429	5.24398	5.36368	5.41219	5.45415	5.33862
B9D1	5.31859	5.49363	5.29883	5.05492	5.4458	5.43348	4.51405	4.53376	4.45396	4.25659	4.71538	4.71592	4.40087	4.79408	4.21945	4.93701	4.29999	4.62927	4.56996	4.43541	4.49957	4.72453	4.62999
B9D2	5.39338	5.99232	5.3767	5.58818	6.03912	4.9822	4.33598	4.78746	4.69257	4.41313	4.59638	4.87504	3.68404	5.06822	4.87475	5.2743	5.01139	4.95269	4.87305	4.82981	4.57195	4.68056	4.72656
BAALC	4.35195	4.61641	4.8007	4.44807	4.84286	5.0635	5.09418	4.59583	4.8854	4.94066	4.85783	4.40481	5.01536	4.92095	4.42537	4.66631	4.77167	4.7793	4.53567	4.56979	4.55612	4.5222	4.58248
BAALCOS	3.71254	3.19858	3.30786	3.59433	3.33236	3.22339	3.35842	3.39505	3.64832	3.50413	4.00146	3.6854	3.72118	3.19903	3.39807	3.64086	2.63144	3.17429	3.73816	3.23992	3.36806	3.47084	3.51375
BAAT	4.61985	4.83935	4.96892	5.16948	5.20217	4.74929	3.56404	3.79147	3.54023	2.51497	4.04047	2.54896	2.9603	3.77036	3.67571	3.4072	3.22787	3.8992	2.81098	3.69702	3.77583	3.39683	2.63681
BABAM1	9.4108	9.23517	9.23852	9.44496	9.00488	9.02721	8.35705	8.36441	8.63039	8.28038	8.18172	8.06455	8.2332	8.20027	8.50473	8.76466	8.63792	8.8415	8.62461	8.69917	8.52048	8.61681	8.33378
BACE1	6.28377	6.33434	6.50989	6.37568	6.30098	6.45891	6.47673	6.3704	6.5041	6.45178	6.57917	6.34881	6.59984	6.70259	6.39491	6.37837	6.21369	6.66083	6.44252	6.61404	6.35659	6.46073	6.53104
BACE2	6.2164	5.61472	6.36548	6.3296	5.93142	5.89607	7.70522	7.07583	6.94584	6.95327	6.68128	6.75486	7.3473	7.0443	7.20434	6.81478	7.41169	7.11183	6.92149	7.0278	6.83319	6.96434	7.05583
BACH1	7.22028	6.67789	6.66245	6.73658	6.78788	6.59545	6.61629	6.53786	7.2691	6.85844	6.20829	6.72912	6.33286	6.27049	6.63426	6.6315	6.79254	6.14265	6.60883	6.54662	6.73823	6.54086	6.57037
BACH2	5.62146	5.91379	5.57202	5.47329	6.22547	5.90186	5.89931	6.20529	5.5028	5.41621	5.71882	6.45128	5.42522	5.39148	5.47629	5.78403	6.828	5.05865	5.36014	5.74922	6.22746	5.71124	5.50409
BAD	6.24956	6.31159	6.49148	6.41271	6.20303	6.06698	6.3397	6.07469	6.22063	5.85443	5.89776	6.01825	5.80909	5.97035	6.11309	6.17189	5.92838	6.45771	6.0025	6.23661	6.07398	6.33807	5.98558
BAG1	9.69815	10.1281	9.83213	10.1516	10.1308	10.0078	8.33331	8.6285	8.68076	8.45168	8.48298	7.91514	8.21624	8.44737	8.44074	8.88293	8.14811	8.87947	8.9054	9.30643	8.68601	8.79399	8.63446
BAG2	8.01668	7.54567	7.35303	7.37725	7.21879	7.33328	6.72116	6.87985	7.04994	7.00402	7.13092	6.97341	6.81121	7.37398	7.33303	7.19837	7.31308	7.04199	6.4617	6.82287	6.68348	7.1206	7.09007
BAG3	12.4364	11.9148	11.7673	11.7014	12.2915	12.2081	10.5751	10.5463	10.8235	10.4783	10.5408	11.2246	10.3655	10.7222	10.4593	10.8695	10.7782	10.5987	10.4465	10.4634	10.5592	10.6604	10.5987
BAG4	6.54224	6.24733	6.21589	6.24764	6.31334	6.04255	6.36853	6.20764	6.08443	6.25121	6.03087	5.93294	6.19978	6.11588	6.14294	6.30494	6.35734	6.21734	6.46377	6.172	6.24583	6.25965	6.15453
BAG5	7.76187	7.40437	7.43175	7.41739	7.21193	7.29279	7.33452	7.16415	6.99689	7.35706	6.72631	6.96831	6.99609	6.88221	6.87574	7.17025	7.19852	7.04123	6.90872	7.26378	7.0443	7.0689	7.1347
BAG6	10.1731	10.5313	10.597	10.6493	10.4568	10.539	8.74395	9.24647	8.97392	8.70307	8.69958	8.56181	8.81939	8.61248	8.98166	9.02978	9.05522	9.27668	8.76511	9.12719	9.00305	8.8094	8.65421
BAGE	4.66002	4.96295	5.01633	4.71616	5.2726	4.81434	3.61041	4.24408	4.48617	4.1125	4.91442	3.96247	4.1843	4.49978	4.36679	4.11044	3.88842	4.01612	4.43161	4.18193	4.12514	3.69394	3.87825
BAHCC1	4.09335	4.35874	4.02381	3.22581	4.05784	3.96392	4.14143	3.63015	3.2453	3.85533	3.28433	3.24749	3.78318	3.86821	3.68217	3.64095	3.99752	4.05763	3.72577	3.71764	3.41302	3.90227	3.72469
BAHD1	5.33582	4.49399	5.36395	5.52859	5.35581	5.33608	5.94798	5.35754	5.89346	5.46859	5.10526	5.78037	5.93699	5.94055	5.34695	5.29912	5.65298	5.58559	5.58452	6.08023	5.54095	5.75056	5.61454
BAI1	5.80921	6.50409	6.19799	6.13381	6.52864	6.29014	5.33383	5.34228	5.75513	5.49036	6.07483	5.51	5.73267	5.80684	5.43516	5.78973	5.33464	5.3573	5.84253	5.25878	5.59124	5.529	5.60142
BAI2	4.7452	5.0004	5.23295	5.08872	5.58092	5.20898	5.04191	5.05152	4.65411	4.56429	5.13209	4.91182	5.2949	5.15007	5.13494	5.01348	5.1273	5.14305	5.14557	5.08015	4.98621	5.01589	4.50581
BAI3	2.92145	3.21309	3.11585	2.83891	3.28074	3.53766	3.26089	2.73749	2.77986	3.61942	3.1972	3.41266	3.1727	3.38155	3.13559	2.92784	3.36635	2.1046	3.45669	2.71667	3.14114	2.73377	3.02898
BAIAP2	4.90314	5.04318	5.26283	4.88905	4.66943	4.93208	4.64315	4.48812	4.79289	4.51209	4.79615	4.65707	4.66238	4.8713	4.86118	4.72743	4.23987	4.89835	4.86147	4.93855	4.71216	4.7849	4.60217
BAIAP2-AS1	4.68711	5.31665	5.36192	4.91932	5.08306	4.91226	4.98271	4.86955	4.98766	4.76003	4.8159	4.67175	5.16935	5.08516	4.81127	4.72514	4.9341	4.6378	5.08837	5.11011	4.79449	4.75462	4.70767
BAIAP2L1	4.07647	3.79516	3.82887	3.99852	3.9007	3.45411	4.79085	4.83759	4.95865	5.10758	4.80285	4.71476	4.41921	4.83026	5.31883	4.63741	5.46319	4.95564	4.9274	4.52116	5.1486	4.77268	5.0283
BAIAP2L2	4.27101	4.34062	4.2479	4.83837	5.01421	4.7818	3.76742	4.12637	3.74779	3.9052	4.43355	3.56305	3.67351	3.61511	3.41052	4.35925	3.78456	4.52391	4.369	4.05094	4.28792	4.0941	3.3673
BAIAP3	6.22361	6.36668	6.33222	6.8357	6.51039	6.19726	5.09203	4.97247	5.17628	4.25258	4.92872	4.30037	4.94055	4.72457	4.85709	4.88731	4.5408	5.34605	4.82302	4.57325	4.80738	4.70355	4.63642
BAK1	5.9317	6.50151	6.56726	7.06262	6.38493	6.77962	5.92608	6.50177	6.29319	5.79605	6.09638	5.90335	5.71626	5.91204	6.24174	6.257	6.01575	6.42819	6.13536	6.79767	6.2768	6.39127	5.72096
BAMBI	5.7023	5.84355	6.11281	6.23069	5.34069	5.08733	5.04592	5.29308	4.76504	4.92783	5.51281	5.25328	4.0094	5.27609	5.12121	5.26756	5.27988	4.97841	5.19469	6.00986	5.00791	4.94703	4.99161
BANCR	4.33317	4.81781	4.01969	4.37314	4.93964	4.717	3.8843	3.78563	3.45985	3.22354	3.87063	3.61801	2.83299	3.43837	4.0903	3.75955	3.20979	4.06628	3.63952	3.50566	3.93777	3.38963	3.25648
BANF1	11.3534	11.7697	11.887	11.9249	11.5432	11.5672	9.64506	10.1427	10.5843	9.75839	10.1294	9.60339	9.56066	9.56454	10.0209	10.5772	9.99771	10.5549	10.3728	10.0943	10.454	10.1075	9.71607
BANF2	6.14352	7.22639	6.1981	6.73192	5.33934	7.04194	5.89717	6.14613	6.66403	5.7505	7.05908	6.43833	5.9237	6.57712	6.22832	6.18486	5.96307	5.77055	5.30414	5.75563	5.93699	5.82622	5.81759
BANK1	3.23205	3.46612	3.84089	3.01527	2.91866	3.99477	4.70177	4.02079	4.37653	3.96089	4.01054	4.41852	4.46894	4.32626	4.49883	4.05931	3.87331	3.75084	4.22354	3.92664	3.81344	4.23923	4.30934
BANP	6.91694	5.82797	6.01101	6.15703	6.12169	6.15351	6.58218	6.19581	6.57896	6.39986	6.09378	6.22148	6.57609	6.27539	6.45324	6.31597	6.94132	6.40879	6.51394	6.17866	6.39232	6.42385	6.20571
BAP1	7.96457	8.35911	8.28205	8.28729	8.28526	8.06098	7.17912	7.20629	7.19354	7.08329	6.92416	6.93665	7.02447	7.0748	7.13652	7.15518	6.82581	7.38506	7.02138	7.23884	7.03489	7.11753	7.21496
BARD1	6.94577	7.04641	6.74415	6.18973	5.28341	5.57094	6.20651	6.52667	6.64875	6.62114	6.50118	7.00285	6.15337	6.28401	5.57708	7.08473	6.57532	6.26789	6.27643	6.50883	6.22661	6.40955	6.374
BARHL1	4.53857	4.69659	5.21259	4.89146	5.66959	5.60259	4.04861	3.95947	4.04782	4.46755	4.37954	3.88073	4.09398	4.55067	3.66985	4.37788	3.94411	4.41755	4.06218	3.5126	4.53947	3.83817	4.18006
BARX1	3.90263	4.20159	4.27304	4.1318	4.5455	3.48209	3.63004	3.50855	3.10163	2.44963	3.00797	2.85058	2.36409	3.44141	3.41888	3.13567	3.23672	3.07254	3.36845	3.26514	3.28069	3.34039	3.12065
BARX1-AS1	3.34896	3.65379	3.73781	4.11562	3.55112	3.87344	3.10654	3.68768	3.16311	3.70072	3.37344	3.26094	3.45018	3.44796	3.88266	3.1311	3.48069	3.18628	3.94514	3.38241	3.43836	3.26533	4.18968
BARX2	3.29852	1.70583	2.50274	3.51891	3.5846	3.24505	3.44908	3.29271	3.29577	3.65909	3.49283	3.1537	3.47291	3.45237	2.88328	3.42261	3.37665	3.52077	3.04175	3.00449	3.61229	3.48603	2.99669
BASP1	5.75479	5.0757	5.88541	4.93307	5.86379	6.33391	8.0509	7.2851	7.20853	7.49088	6.09238	7.41094	7.53416	7.44517	7.44033	6.93764	7.55203	6.82216	6.8132	6.9573	6.97624	7.34115	7.57
BATF	5.71169	5.77432	6.44808	5.50447	5.93896	6.10764	5.11999	5.51356	5.78577	5.2479	5.69791	5.637	5.04164	5.73366	5.40212	5.26796	5.30406	5.44736	5.4625	5.48339	5.74452	5.67225	5.44112
BATF2	5.00063	5.05813	4.66791	5.40392	4.92856	4.80663	4.76415	5.2907	4.78098	4.52863	4.07117	4.49868	4.60912	4.6891	4.09534	4.85243	4.91929	5.23258	5.44189	4.82387	4.22065	5.37652	4.71768
BATF3	4.02466	4.68072	5.22336	5.71124	5.08573	4.65667	5.00524	4.99511	5.91321	4.6422	4.50287	5.16122	4.60009	3.98195	4.52124	4.63128	5.2266	4.63894	4.9606	4.53358	4.75873	5.97304	4.31636
BAX	5.11414	4.66951	4.54374	5.27522	4.90586	5.36232	4.47077	4.48319	4.55243	4.35809	4.54677	4.47073	4.6863	4.8205	4.69237	5.04716	4.88145	4.80447	4.67756	4.96053	4.73667	4.69135	4.63816
BAZ1A	7.01804	6.85527	6.37414	6.39857	6.63463	6.67368	7.33082	7.42581	7.26816	7.33458	7.33238	7.29612	7.14622	7.14767	7.15892	7.38015	7.62638	7.03356	7.03202	7.26903	7.37571	7.49791	7.46133
BAZ1B	6.89662	6.71093	6.74068	6.87537	6.60418	6.29938	5.87938	5.9767	5.87153	5.61823	5.55027	5.55505	5.3803	5.50273	5.60233	5.98851	6.20288	5.9513	5.50516	5.78527	5.79721	5.88527	5.78638
BAZ2A	7.22044	6.85386	7.33549	7.1628	7.0842	7.32819	6.80645	6.68266	6.53221	6.63809	6.47499	6.47737	6.59162	6.49338	6.59159	6.51006	6.68545	6.80855	6.54448	6.47472	6.92545	6.54673	6.71088
BAZ2B	8.42195	7.81429	8.12498	8.13279	7.87149	8.24604	8.15925	7.90197	7.97911	8.28948	8.05102	7.8833	8.08756	7.5105	8.08166	8.1868	8.20529	7.94675	8.19553	7.83722	8.54507	7.97878	8.13631
BBIP1	7.57597	6.81577	6.91506	7.26573	6.76546	6.93489	7.3856	7.02944	7.04615	7.37166	7.09122	7.4697	7.53099	7.30351	7.03157	7.33667	7.34194	6.91089	7.13532	6.95907	7.21675	7.29926	7.18241
BBOX1	1.67721	3.11169	0.564683	3.23865	2.6107	0.0276888	3.96725	0.792497	3.59754	2.93407	0.906649	2.52873	2.49981	2.16039	3.55963	2.84134	2.57034	0.459338	1.15345	2.91781	1.85716	2.71676	2.05173
BBS1	6.24429	6.12931	6.26616	6.64967	6.00182	6.28177	6.44682	6.05892	5.83057	6.01639	5.6004	6.03518	6.0579	5.85372	5.87252	5.8074	5.92683	5.9146	5.91022	5.72542	6.04835	6.11288	5.99816
BBS10	7.14062	6.95589	6.49418	7.0439	7.12814	6.77698	7.10463	7.08158	7.02825	7.02259	6.90622	6.8325	6.87697	6.8236	7.13688	7.16385	7.21418	6.84651	7.27349	6.99817	7.4181	7.13761	6.94989
BBS12	3.97077	2.88953	3.41994	3.70854	3.67183	4.12259	4.69712	4.58676	4.15796	4.58281	4.17689	4.48613	4.85881	4.82401	4.63835	4.23817	4.64142	4.46029	4.81702	4.66028	4.3704	4.62716	4.53058
BBS2	9.11584	8.30251	8.49666	8.529	7.74886	7.6785	8.00642	7.87764	7.47627	7.83368	7.76647	7.72017	7.43019	7.43793	7.8921	8.01927	8.06892	8.03413	8.1874	7.82254	8.16201	7.5184	7.73958
BBS4	7.04718	6.14298	6.33286	6.32972	5.5945	6.27442	6.34273	6.18471	6.43044	6.66951	6.616	6.54686	6.53461	5.95966	6.37209	6.48722	6.45258	6.45594	6.62728	6.22268	6.27046	6.33743	6.32939
BBS5	3.78789	5.11769	5.08091	4.65797	5.09957	5.21215	3.64031	3.98005	4.61084	4.34967	4.06867	3.95042	3.94114	3.63212	4.60188	4.48904	3.86549	4.4915	4.43882	3.41766	4.56989	4.04567	4.39354
BBS7	5.06794	4.84692	4.89917	5.29342	4.66372	4.97713	5.4254	5.47758	5.12049	5.59326	5.45716	5.46931	5.40754	5.12051	5.36514	5.40275	5.5691	5.10124	5.40781	5.36655	5.61364	5.41791	5.44115
BBS9	5.78527	5.44119	5.04379	5.62038	4.96632	4.87646	7.10546	5.54977	5.78581	5.42845	5.23731	6.93233	5.71092	5.86457	5.56247	5.64414	5.78116	5.44744	5.55165	5.59125	5.45599	5.52684	6.10369
BBX	8.35692	7.11164	7.64999	7.47392	7.17989	7.21827	7.03988	7.18044	7.22494	7.57171	7.27678	7.36632	7.44422	7.06971	7.35293	7.25029	7.55231	7.39226	7.34721	6.91871	7.90993	7.15704	7.31425
BC010186	5.92311	6.2451	5.86209	6.50315	6.14873	5.82488	4.46738	5.37261	5.07863	5.14038	5.69369	5.28298	5.06063	5.41423	5.2148	5.48122	5.15278	5.46461	5.30615	5.2451	5.45795	5.21729	5.40992
BC012193	5.51561	5.35722	4.36205	4.98453	5.33861	5.37778	4.84708	4.9946	4.86183	4.9677	5.66397	5.30405	4.78238	5.1773	4.91405	4.83979	4.67155	5.29346	4.88638	4.85475	5.29716	4.81601	5.19094
BC015159	1.98226	4.04799	4.22429	3.30013	4.09472	2.66824	3.53051	2.77705	3.55373	3.42857	3.02426	3.38657	3.3004	3.54273	3.30939	2.87015	2.95625	2.53444	3.18585	3.65271	3.64109	3.03837	3.46357
BC016361	0.314022	0.0446041	0.302761	1.66545	1.92026	2.60317	2.1195	2.44085	1.5276	1.76185	2.191	0.923867	0.892367	2.47705	1.81125	1.7374	2.26217	0.00516993	2.37066	2.33054	3.04869	1.0434	2.15214
BC017209	1.66977	1.89059	0.0208709	0.771936	2.03961	2.85262	2.22348	2.30078	2.57839	2.93644	2.89111	2.94592	2.97042	2.23809	2.88694	2.45814	2.336	2.86218	2.82202	2.42614	2.56254	1.35901	2.86332
BC021061	4.4457	4.72354	4.26724	4.25834	4.61809	4.99264	4.04661	4.28429	4.53814	3.53637	4.7998	4.5223	3.93768	4.65986	4.39095	4.48733	4.12853	3.79245	4.44729	4.50277	4.55462	4.12698	4.55234
BC022047	9.0623	9.01728	8.95868	8.93298	8.44853	8.26182	7.89353	7.81353	7.71449	7.81256	7.68728	7.37724	7.48901	7.22374	7.37353	8.14422	7.46702	7.72582	7.85318	7.54927	8.06365	7.55778	7.70654
BC022892	4.63272	4.8704	4.12749	3.6428	4.49909	4.89639	3.77167	4.20192	5.03822	5.18893	5.13946	4.56573	4.50426	4.11254	5.39598	5.41386	4.65628	4.08284	4.81345	3.29058	5.01598	4.99725	4.51818
BC023201	1.66107	3.73588	3.87514	2.17926	3.98748	2.23077	2.33051	2.28827	2.16327	0.0883001	2.25195	0.0242815	2.65109	2.56024	2.80855	2.40038	2.57784	1.70111	2.18867	2.1719	1.0865	3.2031	2.00942
BC024169	4.00175	4.69209	4.29142	3.63573	4.77519	4.58319	3.92502	4.23718	4.32935	4.06534	4.95499	4.71321	4.05213	4.6549	4.56789	4.13841	4.00542	4.1745	4.34088	4.29033	4.17649	3.99359	4.38868
BC027448	5.51111	6.49844	6.01582	5.8129	6.25197	6.24539	5.3715	5.98882	5.56709	5.28281	6.39097	5.79302	5.56769	6.17676	5.89005	5.96342	5.41979	5.40011	5.51393	5.77512	5.49411	5.46174	5.69516
BC028044	3.35499	4.21189	3.32358	3.2007	3.71092	4.07956	3.93357	4.25632	4.09932	4.50332	4.59431	4.48848	4.32133	4.4025	4.17289	4.34264	3.95685	3.71504	4.36974	4.10836	4.48088	3.8069	4.74374
BC028670	1.75058	3.06965	1.54496	1.36184	3.1834	3.48402	3.12403	2.31187	2.29072	3.12453	2.94468	2.45183	2.22234	3.10498	3.0006	2.8729	2.60798	1.5466	2.80254	2.69794	2.19143	3.39138	2.79599
BC030152	5.36279	4.93068	4.79644	5.54936	5.50543	4.86821	5.1598	5.49934	5.62515	5.48042	5.49682	5.2404	5.17429	5.25391	5.18935	5.33903	5.1872	5.56289	5.90808	5.65309	5.32974	5.63044	5.41737
BC032415	3.71148	4.3643	3.87354	4.37462	3.71443	4.50834	4.43789	4.46509	3.89786	4.90113	4.12463	4.0191	4.75499	3.84204	4.29555	3.98853	4.77944	4.72239	3.67787	3.23983	3.791	4.68439	4.37667
BC033164	5.48542	5.20705	5.40179	5.1015	5.48104	5.00154	5.00743	5.06219	5.32489	5.32937	6.07008	5.33353	5.56161	5.26703	5.27104	5.10681	5.05132	5.35962	5.22259	5.14055	5.43209	4.97309	5.28585
BC033241	0.00216679	0.939334	1.80517	0.00215412	1.35599	0.0338474	1.42734	2.04893	0.566417	2.41156	2.67408	2.01115	2.10759	1.8361	0.34425	0.675174	1.78969	2.19849	1.73592	2.14446	1.70954	2.02105	2.11467
BC034416	2.82581	3.10027	2.8401	0.0523871	2.69599	3.97027	2.79991	2.09108	3.41753	3.54961	3.49079	3.91688	3.60124	2.97041	2.59428	3.4145	2.79095	2.26258	3.01992	2.93715	2.54927	3.22882	2.96741
BC034444	3.14059	2.46989	3.44762	0.00284267	0.709868	3.90774	1.63442	1.89747	3.0142	2.38062	2.54579	3.41873	3.27379	2.78064	3.27651	2.01847	2.81793	0.902281	2.85281	2.35119	2.172	2.8698	2.38166
BC034788	3.83584	1.28662	0.00243592	0.0130956	0.0235226	0.00268688	2.17196	1.82188	1.76961	1.60939	2.88315	2.87219	1.83447	0.00425026	2.36275	2.00679	0.00818823	2.35594	2.84637	0.62729	1.12664	1.65162	1.48778
BC035400	4.18705	0.0109206	0.00521754	3.40671	2.73691	2.75375	2.78492	0.277712	2.66934	2.21265	3.18237	3.6483	3.3634	3.33769	3.42261	1.74669	3.0797	2.18137	3.37482	3.53341	3.5816	3.30571	3.31398
BC036209	0.768421	0.16219	2.99183	2.19731	0.00200372	0.927714	1.58165	0.800409	0.00242474	2.16247	0.00917783	1.48379	0.00300341	0.567309	0.00341087	1.28329	2.08591	0.00718198	0.948729	0.109605	0.754185	0.00249872	0.00233852
BC036311	2.86557	2.75291	0.644496	3.23251	2.39258	2.87	2.27968	3.11916	2.82111	2.18362	2.83182	2.71816	2.04031	2.19541	2.79278	2.27839	2.36482	3.31558	2.19997	2.62021	2.51658	2.49961	1.99507
BC038205	1.81089	2.55128	2.81624	3.7439	2.88405	3.2125	1.80453	3.05481	2.91309	2.60858	3.08331	2.70602	2.60109	2.73125	3.66788	2.99446	2.63535	2.31028	2.5177	3.72878	2.5828	2.86657	3.13316
BC039122	2.95652	3.88811	3.72984	3.05171	3.17527	3.04194	3.58137	3.60975	3.73622	3.3314	3.95996	3.65813	3.78958	3.78634	3.71791	2.70645	2.59404	2.67257	3.45333	3.45299	3.63757	3.25592	3.15697
BC039319	6.09194	6.3464	6.01224	5.85632	5.58841	5.60959	4.6721	5.85247	6.30962	6.43694	6.74141	5.80897	4.55745	5.14174	5.30053	6.39653	6.83465	5.86667	5.56342	4.26391	6.16875	5.30996	6.04399
BC039487	0.891479	1.62537	0.912322	1.08159	2.36295	2.56341	2.43222	2.68667	2.44103	2.81255	2.96492	2.91681	1.6396	1.95504	2.2761	2.96373	1.88188	2.25041	1.25807	0.159779	3.3472	2.00686	2.19155
BC039673	3.34695	2.92417	2.13891	0.00336307	2.91217	2.09267	2.52223	1.48967	2.60696	2.99654	2.54426	3.03652	3.09868	2.24563	2.99385	2.55507	0.00799338	2.88052	2.15704	0.340721	2.11684	2.10974	2.30619
BC039686	4.88695	4.91873	4.90261	4.34806	5.47802	5.72381	4.34869	4.5349	4.84289	4.77395	5.27686	5.00632	4.33212	4.54268	4.62491	4.53072	5.00265	4.77809	4.34117	4.82069	4.94569	5.05288	4.77143
BC040311	4.11776	4.33131	3.97955	4.26415	4.14189	3.75462	3.44284	3.23959	3.91591	3.91451	3.96191	3.9085	3.40637	4.2288	4.22553	3.6473	3.80246	3.44204	3.60403	3.77359	3.84777	3.35486	4.22517
BC040734	4.14429	4.39237	4.02999	3.4146	4.39891	4.11907	3.55069	3.85051	3.95638	4.12008	4.39224	4.42973	4.37749	4.0718	4.09162	4.08236	4.09752	3.93723	3.82034	3.3686	4.41272	3.84583	3.97928
BC040833	3.5713	5.05816	4.56096	3.49834	4.67066	4.99751	5.69798	5.33104	5.44832	5.79321	6.09086	5.88983	5.84451	6.18246	5.52298	5.53515	5.17648	5.3281	5.69082	5.61459	5.57202	5.31978	5.59201
BC041025	5.96246	7.05796	6.21141	7.67293	6.71509	6.24109	6.01752	6.77691	6.05302	6.77486	5.66242	6.67509	6.42294	5.14435	6.21947	6.61809	6.16199	6.45146	5.70782	6.41821	5.69766	6.40705	6.69573
BC041363	2.89099	2.43604	3.04832	0.0145157	3.29686	2.41495	2.53028	3.23546	1.59723	3.14953	1.71784	2.4923	3.77892	0.473121	2.01156	3.29532	2.46838	2.87074	2.67172	3.23952	2.95599	2.39269	2.16119
BC041998	3.89016	3.16028	1.56325	3.33241	3.51814	3.78556	0.040123	1.97689	2.28313	2.44203	2.15436	2.53829	2.40159	1.22406	2.35277	2.89896	2.99989	2.86044	0.0534696	0.0145784	3.03973	2.32537	2.00715
BC042029	0.0073009	2.90267	2.78339	4.04526	2.84742	2.86618	3.06773	2.73058	2.67063	2.5947	2.74278	3.12201	3.35417	3.20007	3.00301	1.86798	2.60784	3.11904	3.17803	2.98462	2.92345	3.14719	3.1299
BC042366	1.76157	2.83742	0.00362056	2.36859	0.00587644	0.00189382	2.47545	0.447176	2.97475	1.72537	1.78802	2.13717	1.19023	0.823324	0.0273719	0.0609463	0.00392544	0.674507	2.28201	0.0240562	1.98367	0.00497539	1.55573
BC042374	4.07934	3.79644	3.85559	3.9694	4.58512	4.9827	4.31156	4.27553	4.09014	4.67715	4.36486	4.45186	4.09027	4.9175	4.49248	4.78033	4.14966	4.17849	4.72306	4.10402	4.02586	4.08208	4.46923
BC042590	4.68605	3.53946	3.68688	3.31231	3.64526	3.66436	4.86866	4.44723	4.61544	4.93927	4.72334	4.36663	4.84655	4.61696	4.62077	4.48955	4.90377	4.96344	4.21506	3.92706	4.69898	4.60561	4.88881
BC043227	0.0355597	0.0043823	2.39623	0.00399342	0.0030837	0.00134496	0.00793697	0.038308	2.48947	2.45389	1.33837	0.00535898	0.00264874	0.00127389	0.00234707	0.00257408	1.45065	1.95186	0.00411911	2.30083	0.00324383	0.00206198	2.73205
BC043291	5.56146	5.82369	4.78601	5.42528	5.55242	5.45448	5.58016	5.52956	5.51464	6.08144	6.13439	5.91251	6.19431	5.91212	5.78155	5.72087	5.53058	5.76148	5.86823	5.70477	6.23706	5.63366	5.86294
BC043356	2.29048	3.64438	0.172681	0.0119541	2.24697	3.14173	2.74552	3.11352	3.11987	2.86286	3.2456	3.41688	2.76024	2.41274	3.5905	2.68549	1.94809	2.0619	3.00168	2.9154	3.61504	3.18407	2.94806
BC043540	4.86488	5.10555	4.59685	5.17791	4.73373	4.8313	4.05081	4.11475	4.16587	3.49704	4.00173	3.51075	4.4563	4.24358	4.2623	4.1709	4.15431	4.11152	4.03385	4.12907	3.98952	3.61043	4.07586
BC044596	6.0771	6.37999	6.67102	6.66797	6.31221	6.52693	6.03186	6.34064	5.99479	6.44795	6.44107	6.65401	6.51874	6.01989	6.21177	5.99249	6.02609	6.68988	6.28143	5.89813	6.67632	6.25371	6.75941
BC044614	1.89952	2.51409	2.04639	2.50687	1.61312	2.34638	2.55608	3.36222	0.873448	3.49514	3.44922	3.94595	4.19627	1.99865	3.66149	2.58281	2.97871	3.0724	3.1402	2.15827	3.89347	3.03297	3.26694
BC045559	3.58319	4.21825	4.018	3.90505	3.8764	3.45173	3.06341	2.82748	2.52429	2.66741	2.4557	2.31844	3.61645	2.85082	2.79063	3.5613	3.03735	2.74223	2.85128	2.99548	2.37679	2.93291	2.24012
BC045560	5.67182	6.61062	6.36078	6.14947	6.31995	5.97881	5.01974	4.94608	5.18676	4.37231	5.64985	4.90075	4.89001	5.58613	5.49345	5.35312	4.94083	5.08243	5.37333	5.05553	4.95938	5.07401	5.11694
BC045779	3.91977	4.24033	3.50083	3.61525	2.57562	3.4359	4.20312	4.63353	3.30962	4.04422	4.15056	4.14104	4.16233	4.56789	4.01922	4.12848	4.43882	4.39046	4.46834	4.67185	4.5304	4.2669	4.43845
BC045784	3.74575	4.10697	3.21113	2.09499	3.03582	3.03314	2.34743	3.77585	3.60148	3.58165	3.15874	3.48109	2.95832	2.93828	3.83528	2.86945	3.80075	3.5396	3.02209	3.07943	4.06068	3.4255	3.78333
BC045788	3.53382	3.20372	1.78938	2.45462	3.48271	3.12075	1.80634	2.14691	1.72918	0.928906	1.88344	1.73288	2.96649	2.5679	1.65825	2.50682	2.01738	2.52146	1.92124	2.44653	0.743357	1.52434	2.81567
BC045789	4.05836	4.44449	3.77764	4.71777	4.2088	4.21415	3.92891	3.93762	3.14898	5.03947	4.86785	4.82439	4.3182	3.97067	4.20978	4.42258	3.91386	4.19587	4.37194	3.80926	4.54003	4.05712	4.27178
BC045791	6.06835	5.81941	5.90154	5.27908	5.53709	5.85589	5.6621	5.06397	5.27568	5.10096	5.40668	5.25964	4.06078	5.76977	4.38403	5.81166	5.72808	5.33807	5.20854	5.47566	5.19584	5.67941	4.82354
BC045805	0.539596	1.0791	2.80486	1.69886	0.316181	0.00254171	0.0789243	0.447852	0.462249	0.00778194	0.134787	0.00335332	0.00237362	0.00315618	0.386919	0.00192716	0.375425	1.53813	1.67213	1.65231	1.41776	1.43986	0.351261
BC047364	2.52506	3.06928	3.00173	3.15049	3.95377	2.97586	3.71608	3.03008	2.83615	3.74698	3.75735	3.22346	3.32901	2.65681	3.7533	3.54998	2.5263	3.37119	2.92766	2.40333	3.74555	3.21389	3.50356
BC047484	8.15046	7.76131	7.95238	8.19368	7.65915	7.62029	7.72843	8.15394	7.79526	7.84381	7.83346	7.97635	7.61881	7.86705	7.56672	7.898	7.66809	7.94246	8.12857	7.9905	7.72013	7.99929	7.67384
BC047615	0.00211218	1.2687	2.38792	3.09837	2.00746	2.29511	0.816288	3.19416	1.60977	1.61919	1.19228	2.61766	3.12603	1.5084	1.94	2.02645	1.60194	2.38901	1.62206	0.237156	0.681166	0.189622	0.00328903
BC047626	5.58283	5.20137	5.40501	5.56814	5.2928	5.40111	4.45978	4.46498	4.76401	3.8559	5.17178	4.03685	4.00228	4.58384	5.27654	4.92518	3.94445	4.49909	4.43494	4.4705	4.42543	4.46471	4.07803
BC047644	6.28371	6.39575	6.26208	6.62912	6.48095	6.54899	5.20113	5.72557	5.79417	5.53617	6.20351	5.75034	5.55108	6.08998	5.84725	5.98959	5.60577	5.81023	6.15084	6.11529	5.86795	5.36323	5.65129
BC047651	4.65134	4.54558	4.05292	4.426	4.11666	4.48405	3.58453	3.30557	2.59986	4.85252	4.49264	4.39443	4.57522	3.74368	4.10725	4.04854	4.01491	4.74877	3.84007	1.00412	4.77973	4.08064	4.34523
BC048132	2.34151	3.96735	3.03553	0.406262	0.00539014	2.94051	2.6149	2.97991	2.46163	1.78233	3.56559	3.15369	2.95264	3.41024	3.53743	2.48776	1.30176	2.49628	3.16692	2.88802	2.84323	3.01489	2.9944
BC048141	4.75531	5.16227	3.31293	4.45135	4.57787	4.20886	4.75881	4.90861	4.81456	5.08515	5.13046	5.31101	5.01773	5.37595	4.63673	4.4445	4.74168	4.75184	5.02012	5.24178	5.01328	4.62578	5.10569
BC048420	2.73714	3.01708	2.15343	0.0027281	3.18272	2.67837	0.00550823	1.55239	0.00528414	0.00354114	0.722101	0.769839	2.60181	0.0110007	2.56089	0.0079301	0.0032267	0.0028358	1.17239	0.00504147	2.00208	0.477496	0.00954361
BC048997	1.50254	1.81462	0.00573326	1.41339	2.79048	2.48488	2.7765	2.84298	2.45208	2.13043	3.69736	2.17013	3.32668	3.20034	2.89374	2.84165	0.908638	2.2542	2.91361	2.63926	2.52838	3.13856	2.41848
BC053951	2.38645	3.20258	3.50575	3.3708	3.06844	3.00391	2.81974	2.4381	2.86303	2.54788	3.04828	2.3687	3.58617	2.82059	1.3886	3.18209	2.88172	3.08436	3.06558	3.19618	3.08401	2.55498	2.91963
BC062753	7.11901	6.73464	6.5346	6.98108	6.71538	6.52946	7.17034	6.71836	6.76267	6.92718	6.72775	6.77255	6.8749	6.83405	6.75744	6.9182	7.06235	6.75623	6.68823	6.94227	6.86167	7.02245	7.01036
BC062763	2.97122	4.26609	3.69712	3.79265	3.71043	3.9106	4.01346	4.2062	4.48301	4.58472	3.89454	4.30496	4.52084	4.21087	4.3889	3.58404	4.14466	3.79636	4.07017	4.10596	3.74387	4.04167	4.47941
BC069004	8.67092	8.41629	8.28067	8.47698	8.40448	8.14285	7.99514	7.96417	7.84622	8.37809	8.3029	8.06857	8.47061	7.87827	8.24353	7.83459	8.13842	8.09233	7.98435	8.00481	8.30307	7.78788	8.29183
BC069739	3.45302	3.16264	2.37762	1.66283	2.67269	2.96928	2.83352	3.35241	2.83824	4.05727	3.34939	3.88143	2.82245	3.60787	3.83033	3.62164	4.04594	1.67009	3.42489	3.30566	3.48951	3.25146	3.46722
BC069756	3.76426	5.08647	4.92254	4.24892	5.00681	4.49504	4.18352	4.12339	3.69968	3.70412	4.26912	4.16692	3.67076	4.37665	3.97654	4.30809	3.88183	3.75012	4.0197	3.13292	3.77974	4.17687	3.74998
BC069776	6.24345	7.4048	6.84539	6.87892	7.35881	7.16012	5.96219	5.7108	6.21216	5.99956	6.96451	6.11916	5.96764	6.71299	4.20005	4.76279	3.93695	6.01978	6.24339	3.59915	5.80936	5.98611	4.00186
BC070118	7.1491	7.4505	7.06984	7.41877	7.53998	7.26544	4.77941	6.00099	5.72047	5.63482	6.60418	5.19066	5.82428	6.10433	5.94454	6.57805	6.31813	6.35943	6.04791	5.97593	6.24797	6.03374	6.3711
BC070490	3.80335	4.27082	3.38472	2.56377	4.17071	4.18797	3.79772	4.25186	5.06068	4.49188	4.53758	4.81818	4.61441	5.06587	4.39128	4.30686	3.68594	4.24743	4.73248	4.19058	4.47682	4.06752	4.201
BC079832	2.5873	1.80225	0.398434	2.72502	2.15229	2.55232	0.194636	0.0040755	0.00815012	1.56292	0.757781	1.21699	0.00428097	0.0145423	0.668487	1.21843	0.0138839	1.48056	1.07345	2.13267	0.0246776	0.127865	1.10684
BC113958	6.27771	6.53332	6.62995	6.3019	6.80079	6.45712	5.69975	6.16122	6.05454	6.56854	6.7425	6.46444	6.24085	6.20568	6.33733	6.14637	6.17312	6.2882	6.23998	5.94514	6.51284	6.11144	6.37472
BC130595	4.60707	4.67227	4.38317	4.87297	4.58487	5.02319	3.99825	3.85641	3.89384	4.1743	4.31674	4.52242	4.69243	4.345	4.06937	4.41073	4.01733	4.17079	4.13108	4.35945	3.89448	4.29063	4.38517
BCAM	4.81344	5.87977	6.70272	6.27475	6.1037	6.13531	6.64065	6.28834	6.01347	5.79419	5.87156	5.814	6.19324	6.31521	6.16981	5.64274	5.78311	6.14984	5.70793	6.05462	6.00644	5.83637	6.08428
BCAN	6.3955	6.56196	6.0968	6.5209	6.78479	6.6653	5.90285	5.89106	6.2518	5.73101	6.51847	6.06209	5.98365	6.34704	6.0953	6.28074	5.86251	5.96655	6.07977	5.55268	5.79954	5.92239	6.12241
BCAP29	8.99395	8.65008	8.56166	8.70651	8.68977	8.97228	7.73323	7.8307	7.95438	7.90175	8.16592	7.79806	7.80978	7.84248	7.72688	8.11917	7.85186	7.67251	7.98761	7.89964	7.84349	8.0482	7.92674
BCAP31	8.71532	8.03304	8.28429	8.71821	8.42296	8.54835	8.88545	7.97641	8.23911	8.36388	8.07003	8.45015	8.65656	8.74446	8.51823	8.35392	8.26201	8.46138	7.99467	8.42287	8.31392	8.39378	8.46825
BCAR1	6.03053	6.16497	6.21246	6.06599	5.86505	6.25827	5.52297	5.74602	5.77008	5.47584	5.45294	5.45794	5.60693	5.54302	5.68248	5.73103	5.80863	5.82746	5.38568	5.63899	5.54462	5.45647	5.59602
BCAR3	9.5794	7.71221	7.77342	8.44245	9.67578	9.42316	7.51584	7.12768	6.81494	6.90478	6.91543	6.81321	7.02078	6.80943	7.28595	6.79308	7.35076	6.77339	7.04665	7.1926	7.39022	6.97219	7.50239
BCAR4	2.25982	3.07217	2.35439	3.59229	3.35957	3.70969	3.16534	3.45798	3.66878	3.45867	3.60095	3.54243	3.35654	3.49461	3.20744	3.64111	3.12543	2.96087	3.58967	3.19548	3.94615	3.16692	3.51662
BCAS1	1.81826	3.47397	1.23964	0.0392997	0.0236766	2.11117	4.95966	4.944	5.49759	4.93959	4.44985	4.97927	4.29096	5.78287	5.76505	4.98373	5.42318	4.87912	4.03483	5.21161	5.49836	4.64241	5.12408
BCAS2	10.1873	9.88208	9.99674	9.95458	10.3071	10.2935	8.86692	8.84058	8.91385	8.91062	8.88	8.9287	8.89912	8.70577	8.81459	9.08151	9.11466	8.65445	9.11233	9.09156	8.83536	9.04922	8.84761
BCAS3	6.1538	6.06838	6.37263	6.52616	5.92809	6.01329	5.96836	5.72622	5.9084	5.42989	5.59056	5.55641	4.83313	5.20278	5.465	5.51256	5.65053	5.88339	5.54405	5.35637	5.64882	5.53514	5.43753
BCAS4	4.89779	4.99674	4.70156	5.20884	5.14171	5.00824	4.11021	4.08187	4.26593	3.8719	4.47825	3.95668	4.20831	4.32082	4.13133	4.20876	4.03922	4.24195	4.35839	4.13547	4.27909	4.07152	3.94105
BCAT1	5.56611	4.67888	4.90333	4.72736	4.9452	5.08096	7.07935	6.83143	6.6149	7.38595	6.43965	6.7176	7.65204	7.52595	7.14988	6.72808	7.08805	6.75779	6.65926	7.04463	6.12495	6.68681	7.26504
BCAT2	7.4954	7.46115	7.75066	7.49882	6.79541	6.98536	6.75327	7.4475	7.74442	6.49024	7.33196	6.58589	6.79673	7.09244	7.42711	7.77667	7.32262	7.88298	7.54114	7.30851	7.43133	7.43054	6.84484
BCCIP	8.46966	8.05477	7.91273	8.10484	7.77617	8.56824	7.10447	7.60284	7.45612	7.35243	7.11955	6.90799	7.23324	7.09072	7.33696	7.51385	7.70032	7.19659	7.28087	7.52111	7.47643	7.2289	7.21634
BCDIN3D	5.05449	5.14882	4.69016	5.05835	4.94256	4.87294	5.5528	5.29024	5.27808	5.56274	5.25875	5.57394	5.59325	5.22835	5.10604	5.1964	5.45193	5.58056	5.535	5.41088	5.35787	5.48668	5.1206
BCDIN3D-AS1	4.2094	4.5415	3.73043	3.82252	4.58413	4.31851	4.0496	4.12495	4.04726	3.67218	4.21798	3.63614	4.0094	4.1646	4.15098	3.91811	3.71977	4.18407	3.86442	3.77215	4.02321	4.09061	3.5614
BCHE	5.49219	4.85516	4.9852	5.43537	5.56851	5.14772	7.12862	7.0676	7.70595	6.69297	6.32675	7.47033	6.48002	6.49533	6.4918	7.02615	7.29647	6.51493	7.21575	7.288	7.86466	7.04819	6.55696
BCKDHA	8.73117	9.30004	9.05879	9.27856	9.07753	9.13399	7.59298	8.46115	8.46616	7.77639	7.98765	7.85701	7.58198	7.6986	7.76767	8.3369	8.46987	8.48517	8.29713	8.01112	8.14916	8.04778	7.70749
BCKDHB	6.18552	6.27439	6.09551	6.10075	6.20959	5.80038	5.67978	5.63533	5.86844	5.62993	5.61277	5.39008	5.59936	5.61489	5.7502	6.0223	5.89377	6.03717	6.12304	5.94226	5.79857	6.17569	5.69133
BCKDK	9.08777	9.2798	8.88875	9.36699	9.37688	9.14717	7.78584	8.23534	8.48597	7.29908	8.22551	7.27608	7.75788	8.02441	8.05555	8.14832	7.99084	8.51001	7.87716	8.00022	7.98087	7.85344	7.79707
BCL10	5.77701	5.84436	5.63467	5.4212	5.68628	5.71426	6.57453	6.15766	6.41626	6.28012	6.06249	6.46861	6.0476	6.14884	6.21907	6.06164	6.43749	6.31414	6.17256	6.34821	6.16522	6.26449	6.28357
BCL11A	3.5903	3.75163	4.10372	3.88594	4.16128	4.25348	3.70928	3.60185	4.45567	4.39054	4.19287	3.72864	4.23937	3.86273	4.37555	4.19693	4.55432	4.41607	4.34352	4.11	4.2221	4.42911	4.4187
BCL11B	3.55007	4.23692	4.05382	3.24122	4.13946	3.68789	4.10058	3.86238	4.30585	4.24529	4.24914	3.8919	4.0285	4.20007	4.06035	4.27432	4.2053	4.14214	4.38835	3.88398	4.37796	4.39137	4.00512
BCL2	7.23444	6.79361	6.96796	6.99928	6.34675	6.05585	6.43046	6.32969	6.28642	6.49703	6.17791	5.94835	6.33511	6.18232	6.14863	6.97824	6.41066	5.99359	6.25239	6.0646	6.34809	6.15695	6.08414
BCL2A1	1.88634	2.98143	2.46653	1.78861	3.52904	4.31111	4.43335	4.13725	5.59114	3.51573	3.68245	4.60312	4.65443	4.06378	4.29718	4.1363	4.51269	3.04411	4.09785	4.13	3.85434	5.43148	3.80289
BCL2L1	5.16256	5.5971	5.67253	5.30252	5.78976	5.67841	5.60388	5.35604	5.32937	5.35301	5.0634	5.37354	5.08972	5.57791	5.3432	5.59386	5.179	5.35731	5.16006	5.42216	5.39502	5.27512	5.5412
BCL2L10	4.31884	4.80167	4.82387	4.73378	4.37465	4.4477	3.11449	3.62208	3.42296	2.3457	3.54649	3.01598	3.40713	3.6621	2.12772	3.68674	3.23752	3.92982	3.46083	2.93437	3.34354	2.74947	2.86755
BCL2L11	6.77162	6.66492	6.46913	6.56893	6.511	6.49201	6.48611	6.10885	6.6427	6.73497	6.71479	6.38666	6.46316	6.61064	6.74566	6.59687	6.83362	6.93401	6.74026	6.41843	6.73995	6.66488	6.67834
BCL2L12	6.1862	5.44683	5.5109	5.54454	5.43379	5.23827	5.72426	5.84251	5.84889	5.60848	5.89211	4.97866	5.38694	5.60254	5.79478	5.88332	6.15505	6.22716	6.03937	5.92479	5.86417	5.68811	5.63373
BCL2L13	8.39859	7.65748	7.74091	7.55414	7.3763	7.95578	6.74367	6.67781	6.85376	6.83254	6.7181	6.64046	6.66548	6.87656	6.68769	7.07145	6.95049	7.10131	6.99827	6.68811	6.87282	6.69172	6.91513
BCL2L14	3.45909	3.81193	3.55092	3.85551	3.83476	3.54031	3.14807	3.35926	3.68295	2.9058	3.52503	3.43027	3.41359	3.70619	3.44955	3.0732	3.00809	3.22678	3.42677	3.39423	3.37081	3.36435	3.19821
BCL2L15	3.94472	3.99245	3.6253	3.93503	4.05872	3.93185	3.5702	3.41827	3.67446	3.77676	4.00697	3.61068	3.47362	3.98542	4.02556	3.81862	3.30844	3.51612	3.88275	4.22435	3.42519	3.6485	3.43323
BCL2L2	7.2238	6.80009	7.127	6.7364	6.58097	6.64838	7.08071	6.69357	6.46619	6.54999	6.45042	6.73039	6.69618	6.58047	6.49299	6.62152	6.55191	6.4415	6.43031	6.72615	6.35414	6.67318	6.73033
BCL6	10.9112	9.77252	10.0217	10.0595	10.3505	10.0327	9.21005	9.41803	9.62441	9.6599	9.6425	9.37946	9.34128	9.09042	9.63673	9.58675	10.0699	9.3333	9.14562	8.9233	9.68992	9.7954	9.60591
BCL6B	5.76543	5.84734	6.70495	6.67905	6.2262	6.25887	5.654	5.36881	5.60779	5.17069	5.7963	5.50796	5.95224	5.70289	5.61982	5.82581	5.41701	5.60391	5.50405	5.59047	5.72184	5.41488	5.57469
BCL7A	5.99625	7.04365	6.98874	6.88436	6.33054	6.05441	4.97442	5.51116	5.28522	5.29796	5.47891	4.86649	5.05446	4.77506	5.57372	5.34562	5.3928	5.84346	5.56642	4.94411	5.70509	5.17258	4.88341
BCL7B	8.80968	8.83294	8.75436	9.11994	8.93931	9.0803	7.41966	7.21133	7.11049	6.83334	7.10857	7.03437	6.82315	7.02492	6.56622	7.42578	6.99105	7.34585	7.08491	7.55129	6.91355	7.23022	7.10442
BCL7C	7.06122	7.3218	7.55183	7.66718	7.50307	7.34022	6.95871	6.75284	6.87028	6.54637	6.67055	6.46233	6.58141	6.66402	6.64059	6.72273	6.35304	7.10553	6.62329	6.80003	6.6095	6.6348	6.43276
BCL9	8.23492	7.50689	7.84863	8.04422	8.55774	7.92147	7.67092	7.68294	7.42664	7.79221	7.20166	6.86568	7.48865	7.30941	7.79931	7.61028	7.57303	7.18963	7.6249	7.23317	7.72433	7.55399	7.54218
BCL9L	6.74471	6.61392	6.42363	6.74154	6.63246	6.56433	6.97828	6.85406	6.42294	7.02027	6.81262	6.58915	6.54728	6.71688	6.72404	6.82319	6.71693	6.9802	6.37846	6.71491	6.77556	6.47927	6.70135
BCLAF1	8.87256	8.67947	8.56552	8.57886	8.50314	8.5051	7.90148	7.92478	8.22494	8.39233	8.38272	8.41847	8.03376	7.99148	8.058	8.3437	8.15832	7.7989	8.342	8.04805	8.3413	8.21658	8.19261
BCMO1	2.53488	3.92182	0.427933	1.2073	1.90902	3.08857	3.42182	3.44299	3.55189	3.92928	3.6935	3.51085	3.61375	3.62202	4.03687	3.14632	3.34863	3.59399	2.95536	2.56735	3.76052	3.62152	3.85707
BCO2	8.10968	7.31605	7.55122	8.01495	8.24729	8.44123	6.21466	5.77113	5.7899	6.30747	7.29041	6.28823	5.99968	5.85868	5.87441	7.40348	7.5567	7.06149	5.66817	7.00753	6.76954	6.53899	7.30578
BCOR	6.74106	6.96589	6.48762	6.91609	7.04816	6.59785	6.4219	6.50789	6.26514	6.47417	6.14399	6.07301	5.97407	6.05419	6.19662	6.7342	6.54551	6.45104	6.69595	6.54593	6.40602	6.61295	6.41844
BCORL1	5.71876	5.66295	5.82128	5.73776	5.73294	5.69188	5.26203	5.34464	5.22881	5.36608	5.53243	5.44628	5.52184	5.34837	5.37323	5.15854	5.34404	5.45357	5.34834	5.30583	5.63105	5.33462	5.41598
BCORP1	6.87878	6.78535	6.42647	6.79553	7.00936	6.73765	5.93574	6.3265	6.78362	6.76053	6.8216	6.81744	6.35331	6.72958	6.45921	6.29532	5.84828	6.3824	6.70784	6.41505	6.53119	6.28537	6.48254
BCR	4.59081	4.21823	4.8223	4.02961	4.24283	3.9329	5.68885	4.98918	5.30073	5.21538	4.2524	4.66599	5.30616	4.72777	4.73655	4.4534	4.64252	5.10843	4.78028	4.74178	4.74737	5.41571	4.9039
BCRP3	7.51945	8.26852	7.98045	8.33207	8.60023	8.47107	5.8641	6.95447	7.26666	7.17609	7.94887	7.02705	7.16113	7.86212	7.06837	7.56548	6.65575	7.07673	7.57249	7.37412	7.2871	6.93741	7.11132
BCS1L	8.29723	8.19711	8.26562	8.63396	8.12303	8.16356	7.45851	7.99221	7.90272	7.6095	7.83075	7.5077	7.70605	7.66278	7.80091	7.95531	7.89684	8.122	7.8958	8.05383	8.01227	7.90955	7.61573
BD495725	4.16281	3.98819	4.54143	4.49229	4.13365	4.56105	3.65472	3.57229	3.11218	4.41162	4.17435	3.83349	4.57521	3.43597	4.10497	3.77914	4.47758	3.90102	3.72772	3.48838	4.05686	4.15026	4.44212
BDH1	7.55426	7.74491	7.10624	7.2566	7.30357	6.91656	5.15832	5.47127	5.90414	5.03492	5.67189	5.17583	5.98759	5.29712	6.2097	6.11317	5.87	6.03717	5.72553	5.97907	5.66418	5.63305	5.57325
BDH2	7.88932	7.67941	7.54347	7.72111	7.53284	7.74683	8.21661	7.86124	7.98968	7.87928	7.82693	7.98754	7.80022	7.46633	7.80806	7.67268	7.86852	7.81278	7.82912	7.36911	7.79953	8.09446	7.84114
BDKRB1	5.02852	2.41287	4.16259	4.29947	5.17885	4.6	3.65357	3.58046	4.4295	4.41329	4.56526	5.82392	3.95774	4.96483	3.90504	3.94843	3.84384	4.54816	3.94893	3.35318	3.43848	4.16586	4.44831
BDKRB2	4.19052	3.0391	3.53485	3.49811	4.09813	3.88879	5.70744	4.83394	5.10502	5.3133	4.48668	5.9192	4.77263	4.3212	4.47531	4.70588	4.29005	4.33865	4.48052	5.10612	4.74353	5.44259	5.68421
BDNF	4.7841	4.19463	3.69042	0.157348	4.02276	3.55555	4.00864	3.15301	3.44016	3.16188	2.70625	3.40175	4.1488	2.89418	3.21144	2.68498	4.04658	2.86985	3.04928	3.5051	5.16568	3.11003	2.68985
BDNF-AS	3.59883	3.15879	2.75941	2.08314	2.7367	2.92361	2.37928	3.15858	2.65584	3.12293	3.30188	3.11541	2.67968	2.78376	3.67745	2.51603	3.22375	0.25665	3.14834	3.24622	3.45046	2.36664	2.97479
BDP1	7.34381	6.50791	6.63729	6.37896	6.49625	6.11191	6.56017	6.75466	6.65962	6.88806	6.8627	6.71518	6.73344	6.1463	6.58877	6.87484	7.14749	6.50118	6.69776	6.61027	6.84137	6.73076	6.7227
BEAN1	4.40273	4.24994	4.52405	4.80298	4.98178	4.81226	3.7027	4.30533	4.23875	4.55714	4.63017	4.30913	3.87939	4.76657	4.79203	4.70162	4.27117	4.63034	4.44455	4.3311	4.57526	4.42992	4.18928
BECN1	9.17258	8.78062	8.87357	9.04291	8.87093	8.96	7.78913	7.74003	7.95193	8.11532	7.87013	7.82704	7.81257	7.91366	7.78476	8.28194	7.83814	8.18935	8.0778	8.01515	7.86169	7.93623	7.95619
BEGAIN	5.42886	4.75967	5.27371	5.00024	5.34384	5.3823	5.37946	3.92207	4.38353	3.55352	3.85766	3.65861	3.81494	4.18869	4.22256	4.25319	3.94539	4.28151	3.98132	3.84126	3.94549	4.37011	4.1835
BEND2	3.70337	2.63007	2.314	2.3406	2.6492	3.31032	2.39225	2.53827	2.94054	3.25758	3.3946	3.10461	2.22361	2.93135	2.87311	3.21978	2.6514	2.48456	3.01618	2.16166	3.174	2.25034	2.49502
BEND3	5.33566	4.99745	4.8706	5.61533	5.40646	5.40803	5.38344	5.52315	5.15173	5.34068	4.98274	5.27099	5.26912	5.23477	4.71707	5.04609	5.54551	5.08862	4.81872	5.44941	4.84371	5.07047	5.45846
BEND4	3.12137	2.17927	1.38768	2.70056	2.48779	2.7447	1.85251	2.10451	1.38312	2.39822	2.1263	1.53823	2.83718	2.28989	1.68448	1.82538	2.55573	1.77085	2.17803	2.71766	1.66798	1.73895	1.96309
BEND5	5.87902	5.94759	6.02783	5.66147	5.62915	5.45026	5.54515	5.3267	5.3861	5.36298	5.18803	4.75905	5.49411	5.32906	5.2285	5.20794	5.02117	5.40287	5.62119	5.09543	5.33215	5.19057	5.25725
BEND6	2.43426	2.06056	2.37051	2.66235	3.14931	1.53654	4.29806	3.50079	2.51619	3.59243	3.23802	3.42111	4.07331	3.64899	3.89638	3.42934	4.40814	3.80885	3.21012	3.57815	3.49454	4.25541	3.56095
BEND7	6.64613	5.80582	5.86599	5.80065	5.9059	6.21161	5.31626	5.48341	5.53944	5.51147	5.32491	5.34869	5.12225	5.1972	5.15022	5.54259	5.74507	5.30728	5.43577	5.60069	5.36947	5.44622	5.4537
BEST1	4.79277	4.66195	4.71796	4.73662	4.88206	5.29571	4.73786	4.68025	4.91689	4.62347	4.82997	4.83371	4.61599	4.97828	4.85402	4.6203	4.64891	4.54926	4.72915	4.50936	4.73197	4.44815	4.71689
BEST2	3.7384	4.75942	4.35246	4.99837	4.7515	4.77252	3.94174	3.96635	4.30969	3.38949	4.21933	3.68269	3.68399	4.35977	3.45582	3.81847	3.8457	3.01718	3.91701	3.68302	3.52023	3.48365	3.8322
BEST3	7.5498	7.45397	8.0023	8.04669	8.88069	9.69726	6.63346	7.70981	7.60532	7.3229	7.69858	7.31736	7.03735	7.48924	7.04126	7.53028	7.25165	7.43882	7.62041	8.02278	7.95593	7.17764	7.76172
BEST4	1.60966	1.34519	0.0214817	0.250729	1.17529	2.26811	1.80155	1.284	1.66491	1.5811	2.15268	1.81474	0.758377	1.66118	0.900517	0.00372702	1.81445	1.9445	1.20772	2.86389	0.0120617	1.88834	1.4228
BET1	7.14947	6.73219	6.63378	6.55519	6.80106	6.93473	7.42732	7.11201	7.20633	7.1245	6.93671	7.09521	7.18602	7.03234	6.95639	7.18664	7.14262	6.92329	7.38829	7.04654	7.02677	7.29542	7.00998
BET1L	6.03133	5.78506	5.68159	5.95357	5.29681	5.5007	6.56165	6.36477	5.85823	6.2049	5.72327	6.01889	6.40884	6.12505	6.01151	5.61701	6.08078	6.28169	5.9893	6.10351	5.93417	6.18728	6.01518
BEX1	3.47933	4.2785	2.94498	4.8909	4.54446	4.86497	3.76257	4.04828	4.20148	4.17307	4.58306	4.66727	4.56639	4.07125	4.33324	4.40489	4.20534	3.82245	4.85197	3.76118	4.15216	4.21718	4.50551
BEX2	7.80542	6.10253	6.68365	6.27385	6.09852	8.1164	8.20091	8.03147	7.69159	7.41398	8.02038	7.43608	8.00698	8.08381	7.42789	6.98873	8.07732	8.08982	8.01537	9.06964	7.3379	8.01719	8.07123
BEX4	6.20742	5.44386	6.17492	5.4788	5.75863	5.71077	8.44402	7.19565	7.2423	7.68291	6.96519	7.3376	7.38032	7.67574	7.40288	7.46345	7.38398	7.45569	7.71102	7.59911	7.23392	7.78715	7.35919
BEX5	5.06756	5.51198	5.54309	6.17204	5.83581	5.68963	4.62667	4.41847	5.17281	3.76444	4.67635	3.7355	4.48606	4.45103	4.42126	4.50564	4.47375	4.95707	4.62569	4.3416	4.56218	4.38343	4.23587
BFAR	8.65838	8.46812	8.34878	8.51671	8.40892	8.50331	8.00413	7.97359	7.73156	7.69388	7.63785	7.6127	7.87615	7.67958	8.01112	8.0856	8.02533	8.06401	8.11246	7.68443	8.21073	7.85265	7.74363
BFSP1	0.016452	2.98406	3.57016	2.34194	3.55698	2.49575	4.22083	4.08107	4.10259	3.51657	3.82545	3.67557	3.93399	3.95465	4.1384	4.05825	4.42168	3.30415	3.71303	3.90603	4.02832	3.77006	4.09066
BFSP2	3.69395	3.25514	3.40306	3.07059	3.44979	4.00097	5.27082	5.5088	6.45814	5.54708	5.01661	5.51173	5.25413	5.57514	5.8187	5.72752	5.37631	5.92988	6.45795	5.76841	5.23239	5.65191	5.47643
BFSP2-AS1	4.14121	3.77645	2.43714	5.41325	4.7059	3.55546	3.18586	3.99549	4.19131	3.70546	4.17616	3.93306	3.81159	3.87736	3.61208	3.51923	3.63759	3.61523	4.11195	4.18928	3.88415	3.81116	3.58856
BGLT3	5.32978	5.61344	5.64561	5.63849	5.68516	5.67502	4.59295	4.58812	4.60761	2.50378	4.29597	3.32832	3.97861	4.59847	4.4738	4.54775	4.08886	4.8813	4.39276	4.29712	4.28848	4.31186	3.97674
BGN	5.63767	5.62199	7.27225	5.62596	4.9332	5.94454	8.64187	7.7237	7.75363	7.56102	7.47544	8.15865	8.06849	8.49193	8.55446	7.43638	8.57686	7.99216	7.32838	7.88219	7.66413	7.62672	8.25065
BHLHB9	6.40385	5.8172	5.6919	6.08907	5.60571	5.35344	5.21003	5.0338	5.1954	5.05118	5.06125	4.92953	5.10332	5.1429	4.53062	5.18721	5.07861	5.33819	4.88824	5.3103	5.04916	4.88252	4.80202
BHLHE22	4.10992	3.94782	3.87837	3.42624	4.12387	4.42047	6.12906	5.55525	6.16191	4.29322	5.41221	5.96777	5.80576	5.89918	4.89563	5.34387	6.04485	5.95944	4.90278	5.88455	5.93206	5.69937	5.04032
BHLHE23	1.45325	1.72575	2.56213	1.34526	3.56463	2.80282	3.4142	3.67302	3.5454	3.70956	3.59815	3.76595	3.9603	3.22647	3.30657	3.1215	1.85584	3.46553	3.53213	3.77805	3.23332	3.50058	3.5321
BHLHE40	9.58907	9.03017	9.95571	9.45235	10.4407	8.74471	8.73434	8.52244	9.5401	8.72189	7.72	8.83363	7.91812	8.2934	8.33865	9.86345	8.23173	8.79776	8.86495	9.07745	8.29313	9.43851	8.75453
BHLHE41	8.93296	9.11997	9.34666	9.53394	9.41779	8.78267	7.80507	7.0528	6.93638	7.86757	7.44015	7.3825	7.65446	7.80536	7.05354	8.19888	6.67415	7.01632	7.26236	6.93944	6.51475	7.11871	7.15371
BHMT	2.44959	1.80003	2.6592	3.04295	3.12281	3.9094	3.28552	2.88653	3.84533	3.79215	4.02581	3.66603	3.70664	4.32991	3.67706	3.23188	3.04355	3.29918	2.91097	2.99431	3.80269	3.62217	3.32439
BHMT2	8.735	6.9788	7.14599	7.74968	4.61298	7.76787	6.45153	5.1641	5.29967	5.43708	5.07829	6.08166	5.6979	5.5302	5.4202	5.30588	5.25673	5.23312	4.96749	4.54456	5.37891	5.673	5.7653
BICC1	6.29572	6.23745	5.67029	5.55133	5.89183	5.08842	7.13018	7.17827	6.63039	6.70522	6.60481	6.52963	7.12579	6.7558	6.55554	6.32273	7.01924	6.66284	6.66653	6.85715	6.83273	6.99445	6.78495
BICD1	7.84023	6.46151	5.56934	6.12998	6.17795	6.30401	5.29038	5.53487	5.2384	5.35497	5.64935	5.87164	5.22888	4.90127	5.57302	5.39125	5.81056	5.22035	4.95591	5.21659	5.84145	5.54126	5.96905
BICD2	7.83397	7.58067	7.58191	7.68609	7.58884	7.33742	7.06235	7.08815	6.95023	6.90878	6.82528	6.9556	6.75484	6.88975	7.06327	7.10556	7.19192	7.10819	6.8675	7.05891	7.14964	7.00485	6.89439
BID	6.36551	5.10959	5.46169	5.55151	5.58303	5.85169	6.79258	6.69954	6.60773	6.57351	6.17299	6.52419	6.60862	7.36569	6.75249	6.58522	6.46519	6.70141	6.29001	6.88685	6.1596	6.89041	6.60769
BIK	5.09043	5.0038	4.32859	5.30169	4.58109	5.164	3.87464	4.41432	4.48126	3.09612	4.74337	3.94522	4.39139	4.3907	3.97615	4.73814	4.23612	4.309	4.74988	3.66851	4.20205	3.80157	3.37346
BIN1	12.8527	12.3738	12.4679	12.7093	12.2723	12.4762	10.8797	11.2146	11.194	11.0145	11.1959	11.2234	11.1464	11.313	11.1368	11.3185	11.0307	11.5122	11.2191	11.589	11.0608	11.3081	11.2855
BIN2	3.26827	3.25177	3.25152	3.52714	0.012765	5.16921	5.4674	5.74035	5.21847	4.37553	4.11328	4.72828	5.46139	5.01248	5.79927	5.35235	6.08861	5.56242	4.72507	4.88973	5.08845	5.53511	4.5064
BIN3	5.92033	5.46602	5.68373	5.51351	5.2303	6.05562	6.0152	5.94463	6.22732	6.01826	5.78453	5.89439	5.90112	5.95568	6.22988	6.09247	6.06581	6.08233	5.9331	6.18644	5.91476	5.99762	6.16193
BIN3-IT1	3.65673	4.08163	4.56377	4.75304	4.75559	4.32372	3.79543	4.12641	3.67989	3.28035	3.73445	2.4916	4.24898	3.34222	3.29777	3.49559	3.77744	4.30163	3.45972	3.23253	3.55656	3.93028	3.62961
BIRC2	10.4793	9.68686	9.88105	9.92927	9.75242	9.72031	9.46948	9.55298	9.42823	9.42155	9.35722	9.48279	9.47681	9.24786	9.47701	9.59351	9.73245	9.07206	9.44214	9.47882	9.7061	9.27632	9.42531
BIRC3	3.86038	3.75803	4.21962	4.30359	4.05882	4.22856	5.71795	5.28124	5.5559	5.664	5.01004	5.00414	5.65527	5.15996	5.32652	5.71926	5.89208	4.76839	5.52724	5.19112	5.70891	5.63627	5.27438
BIRC5	3.98001	3.23796	3.44331	2.7474	3.52646	3.4621	4.01787	4.231	4.31745	4.05172	4.39521	4.27108	4.22917	4.24775	4.70844	4.14252	4.7303	4.72556	4.54598	4.69542	4.01399	4.14446	4.59166
BIRC6	9.55344	9.01446	8.94551	9.24384	8.9254	8.86676	8.49238	8.53948	8.44425	8.65124	8.4558	8.37766	8.47321	8.33928	8.42427	8.66386	8.67878	8.52951	8.4402	8.68938	8.59844	8.59421	8.53637
BIRC7	5.4076	4.73074	5.23347	4.7357	5.21473	4.96983	4.40639	3.88698	3.88327	2.87509	3.95594	3.78582	3.4586	3.50284	3.25405	3.7987	4.02669	3.83264	4.04412	4.15361	4.34074	4.24919	3.87043
BIVM	7.76977	7.43619	7.42936	7.73877	7.39104	7.39071	6.76749	6.96575	6.8511	6.98802	6.91545	6.83412	6.60843	6.44542	6.47597	6.89641	6.89868	6.89418	6.66032	6.80293	6.93377	6.81309	6.79672
BLACAT1	4.08501	2.52983	3.93716	4.29686	3.98974	3.94791	2.86183	2.59865	3.5042	3.18829	3.02328	2.56961	3.00899	2.52611	3.08252	2.61444	2.63032	3.11885	3.66697	3.18489	3.03713	2.43683	3.19907
BLCAP	11.7393	11.6091	11.5806	11.7758	11.6721	11.8094	11.0098	10.9239	10.7321	11.3438	10.9174	11.2717	11.091	11.0191	10.739	11.1318	10.4908	10.978	11.0714	11.3391	11.016	10.8027	10.8572
BLID	4.56042	4.6316	3.91051	4.57305	4.66182	4.75307	3.09868	3.6729	3.95836	4.05533	4.28759	3.5517	3.04078	3.56498	3.2744	3.7974	3.7572	3.59806	3.68175	4.07095	4.06571	2.99351	3.65269
BLK	3.72257	3.73806	3.77407	4.12736	3.79899	3.54648	3.18471	2.51558	3.03228	2.85216	2.99914	2.24329	3.12766	2.7939	3.02461	2.96947	2.41731	3.35844	3.01237	2.34687	2.74147	2.70663	2.36141
BLM	3.8358	3.98995	3.58104	3.35027	4.65059	3.52669	3.9967	4.41225	4.41366	4.44318	4.41453	4.28597	4.62927	4.56447	4.63021	4.75151	4.64603	4.45528	4.28458	4.39204	4.64443	4.13064	4.77359
BLMH	8.13356	7.49734	7.51866	8.04781	7.41836	7.65602	7.32588	7.0028	7.25546	6.96413	7.05257	7.2857	7.19966	7.13983	7.00002	7.11442	7.11022	7.14258	6.89461	7.40571	6.94909	7.18869	7.17237
BLNK	1.3434	0.114349	2.60372	3.38705	3.89396	3.67883	6.58179	6.28962	5.54207	5.7063	4.92367	5.43957	6.1862	5.86315	6.48935	5.95911	6.50814	6.11822	5.68054	6.30474	5.22455	6.41827	5.78045
BLOC1S1	9.43844	9.82156	9.62311	9.82389	9.39052	9.60529	8.49563	8.53769	8.32655	8.00215	8.1342	8.49059	8.28137	8.36766	8.25277	8.65405	8.18499	8.61071	8.08941	8.48066	8.47138	8.27545	8.24776
BLOC1S2	10.6656	9.93585	9.98925	10.0756	10.1036	10.561	9.14383	9.04403	9.03068	9.25191	9.08322	9.37885	9.19941	9.42783	8.7402	9.26603	8.96635	8.85234	8.95097	9.2291	8.7067	9.11647	9.41089
BLOC1S3	4.53603	4.87885	5.13677	5.24458	5.28471	5.06405	4.84043	4.76387	4.33598	3.87898	4.55263	4.00289	4.33926	4.32825	4.5244	4.43786	4.34327	4.69892	4.29258	4.32782	4.44337	4.37168	4.32863
BLOC1S4	7.81018	7.09367	6.67189	7.19613	7.07786	7.55985	7.53745	7.30731	7.41221	7.32506	7.00113	7.41407	6.94945	7.51844	7.17211	7.34414	7.51232	7.2469	7.2775	6.81682	7.24557	7.21384	7.17333
BLOC1S6	9.22454	8.86262	8.65353	8.90701	9.15702	10.0504	8.63147	8.50115	8.70618	8.8598	8.59098	9.08429	8.62333	8.61012	8.5818	8.72861	8.78502	8.26623	8.61777	8.74283	8.59685	8.47896	8.69362
BLVRA	8.28957	7.79558	7.83817	7.85109	7.73932	7.95839	7.67914	7.61451	7.64307	7.53299	7.55586	7.7209	7.77217	7.80739	7.55687	7.77536	7.68015	7.5199	7.54109	7.6564	7.42738	7.5081	7.42448
BLVRB	10.5014	10.2276	10.0762	10.3634	9.87839	9.90289	8.76429	8.46012	8.97813	8.41754	8.96735	8.55568	8.64003	8.54846	8.7257	9.0205	8.78638	9.04781	8.66955	8.28701	8.57938	8.35819	8.58005
BLZF1	5.70941	5.30519	5.36613	5.48495	5.49709	5.52177	5.80383	5.72976	5.71877	5.93641	5.83926	5.94399	5.69896	5.49111	5.66241	5.83663	5.97725	5.17528	5.86093	5.66778	5.96983	5.80408	5.73548
BMF	3.68729	4.51581	5.29858	3.99823	4.9483	4.93013	6.34234	6.06545	5.56627	5.97962	5.43824	5.97814	5.77866	6.08092	6.18484	5.29546	5.75823	6.20363	5.82041	5.84354	6.07174	5.68374	5.71496
BMP1	3.75339	4.14372	4.54636	4.27852	4.64987	4.65504	4.99035	5.1473	4.91205	4.86585	4.62832	4.95279	4.96205	5.03326	4.9791	4.81274	4.92227	5.12946	4.90521	5.31692	4.99068	5.09076	5.04245
BMP10	4.02255	3.24437	3.19959	4.17995	2.99496	2.99401	2.31611	3.49031	2.60889	2.95093	2.86789	3.09105	1.81586	2.57716	1.83905	2.23096	2.56658	3.63447	2.26702	3.30372	2.95748	2.29033	3.59515
BMP15	5.67696	6.40076	6.37257	5.71321	6.46119	6.43901	5.91666	6.22948	6.67584	6.6149	6.87256	6.72029	6.23605	6.85128	5.91931	6.443	5.9437	6.37036	6.53039	6.26643	6.32545	6.21375	6.49953
BMP2	4.74282	5.45467	5.18861	5.16715	5.2938	4.36735	5.1203	5.09556	5.03238	5.73058	4.9381	5.30062	5.12949	4.8403	4.85716	5.15484	5.07237	4.67815	4.41467	5.9728	4.80352	4.62694	5.23403
BMP2K	4.85372	4.92936	4.85971	4.60662	5.142	4.63669	5.81548	6.05856	5.78246	6.10772	5.85663	6.05018	5.88721	5.55912	5.6334	4.94899	5.86848	5.40048	5.06065	5.75076	5.49248	5.26054	6.0751
BMP3	4.10877	4.34083	4.51343	3.33967	5.04679	4.638	3.65454	3.82455	4.22074	3.3154	4.21975	3.75468	3.95775	4.15011	4.01015	3.86673	3.91943	3.37346	3.98727	4.45497	4.27284	4.06151	3.66857
BMP4	5.43697	5.30378	5.70884	5.25887	5.8768	5.20995	4.50065	4.91049	5.08744	4.04357	4.79246	4.30224	4.65334	4.76055	4.38835	5.10064	5.04326	5.1602	4.97674	5.04039	5.42525	4.98764	4.5808
BMP5	6.39588	5.43535	5.76618	5.90838	5.81758	5.55398	7.70197	7.21765	6.61511	7.35471	5.99128	6.67525	7.51909	6.75101	6.89093	6.76253	6.66238	5.46992	7.49737	6.62019	7.33749	7.31	7.27812
BMP6	4.29307	4.90183	4.90922	4.8485	4.60094	4.48665	4.20149	4.35852	4.30721	3.94467	4.27036	4.06887	3.82574	4.09026	3.98358	4.07208	3.97057	3.99998	4.18167	4.13322	4.37631	4.30477	3.9787
BMP7	5.01647	5.13473	4.87172	5.32255	5.24001	5.27015	4.68077	4.5359	4.76994	4.67404	4.77948	4.57726	4.581	4.55416	4.8336	4.64917	4.262	4.51768	4.58442	4.38785	4.51728	4.67204	4.28488
BMP8A	3.66453	3.98639	3.91407	3.80067	4.36613	4.31031	4.28219	4.37475	4.17611	4.63327	4.49976	4.46609	4.39846	4.82216	4.3295	4.20219	4.27355	4.03981	4.30203	4.12301	4.42773	4.04592	4.52114
BMP8B	4.07726	3.90254	3.79149	3.91463	4.03009	3.88317	3.85814	4.33562	4.36913	4.67719	4.61559	4.40927	4.08602	4.16183	4.41591	3.85951	4.10289	4.16171	4.56668	4.36173	4.54134	3.99947	4.74155
BMPER	4.07947	4.60435	4.03816	4.03811	3.95793	0.152617	6.67185	6.01334	5.83864	5.07105	4.39189	6.0783	6.93425	5.76827	5.77765	5.36757	5.77211	5.91811	5.77632	5.5499	6.26453	6.37165	5.19726
BMPR1A	7.92166	7.54208	7.51539	7.56954	7.52064	7.53224	7.46834	7.6578	7.39149	7.44138	7.72463	7.70339	7.33973	7.59002	6.96545	7.59213	7.67424	7.28672	7.46204	7.87248	7.68616	7.62866	7.46607
BMPR1B	5.9966	4.95637	5.09792	4.56866	4.97871	5.15296	4.68707	5.68629	6.1416	5.96253	6.06977	5.62907	5.38066	5.20658	5.31467	5.64259	6.15306	6.09133	5.62576	5.40915	5.75325	5.86498	5.38015
BMPR2	7.99986	7.46698	7.42806	7.47221	7.8515	7.81164	7.47132	7.33579	7.54866	7.41373	7.28222	7.6392	7.48994	7.31428	7.23217	7.56564	7.49537	7.27052	7.34691	7.25044	7.56871	7.58496	7.58869
BMS1	8.85519	8.03256	8.31955	8.14605	7.81768	8.10961	7.39815	7.36797	7.32821	7.39806	7.45861	7.17973	7.57815	7.22522	7.11408	7.48264	7.48692	7.28115	7.33374	7.50559	7.39529	7.25841	7.46798
BMS1P20	6.25242	5.35998	5.85634	5.78258	5.15563	5.27227	5.65661	5.77164	5.62521	5.44319	5.84037	5.59456	5.54307	5.52565	5.57675	5.32725	5.48343	5.71524	5.55179	5.65071	5.62831	5.47388	5.62392
BMS1P5	7.39678	7.97658	7.90303	8.31171	7.85236	7.38204	6.4523	6.70203	6.90572	7.47207	6.86263	6.73053	6.72797	6.3303	6.80873	7.32058	6.56118	7.71992	7.17155	6.5981	7.31587	7.45012	7.2374
BMS1P6	7.09383	7.43922	7.11311	8.17104	7.25574	6.87067	5.92568	6.51363	7.03493	7.16014	6.97916	6.46577	6.60344	5.98042	7.0778	6.87092	6.32617	7.48745	7.00243	6.35135	7.33461	7.18661	7.10646
BMX	3.36864	2.98666	3.70157	3.49048	2.74957	3.2339	4.86505	4.16308	3.02306	4.85038	4.0375	4.21138	3.72981	3.90064	3.94385	3.99714	3.74792	3.73082	4.26949	3.99694	3.66793	3.90376	3.96418
BNC1	1.808	1.92574	1.02675	2.22233	0.555269	1.83668	3.54347	3.85106	2.91481	3.36326	3.50332	3.18142	3.55603	3.47833	4.21057	3.86299	4.14926	3.72683	3.66274	3.72911	3.66495	3.5374	3.87916
BNC2	5.73797	4.60067	5.35228	5.02425	4.69475	5.15087	6.93213	5.98567	6.0898	7.07871	6.22987	6.76918	6.98296	6.55038	6.832	6.3281	6.73572	6.55962	6.35573	6.17302	6.96272	6.40217	6.73066
BNIP1	6.7642	6.41221	6.06448	6.50203	6.27427	6.50072	5.85358	5.82479	5.90461	5.82421	5.91901	5.64551	5.85657	5.72582	5.93035	6.00606	5.98101	6.03529	5.91795	5.78101	5.99416	5.68076	5.96409
BNIP2	9.07668	8.64467	8.41224	8.51584	8.17814	8.31396	8.14612	7.91191	7.91224	8.20891	7.86358	7.99426	8.12573	7.79421	7.85873	8.19528	8.23232	7.57419	7.98281	8.11791	7.74302	7.99395	8.0456
BNIP3	11.3185	10.8334	10.9183	10.6303	10.4668	10.6418	9.57864	9.83164	10.0246	9.94742	9.79646	9.46074	9.61442	9.71036	9.87978	10.3407	10.114	10.2111	9.93177	9.63666	9.94067	9.86789	9.34568
BNIP3L	8.61398	8.05418	8.74566	7.86833	7.91694	8.13494	9.19972	8.57681	8.63837	8.92687	8.22912	8.87512	8.75743	8.60086	8.69664	8.58749	8.72832	8.47361	8.55129	8.35907	8.59806	8.71782	8.66369
BNIPL	1.88402	1.1474	1.6535	1.83099	2.59067	2.38867	1.88564	2.21713	1.23468	2.62878	2.8719	2.98496	2.47223	2.25661	2.59562	2.23653	2.41933	2.58688	2.76805	1.41861	2.07658	2.57469	2.80797
BOC	7.03924	6.24384	6.44022	6.33868	6.05627	6.31219	8.27382	7.59849	7.39732	7.88854	7.06016	7.50662	8.14036	7.92539	7.62261	7.02578	7.75321	7.25527	7.34435	7.33724	7.63741	7.59878	7.60408
BOD1	10.2067	9.79258	9.71952	9.72483	9.674	9.63477	8.65358	8.50741	8.55133	8.80255	8.55407	8.61512	8.54913	8.49652	8.61855	9.00989	8.89932	8.51326	8.76304	8.6567	8.43141	8.53533	8.35412
BOD1L1	6.4045	5.91185	5.9919	6.01074	5.88478	5.74338	6.22975	6.09568	6.06878	6.75367	6.68921	6.55425	5.81462	5.67963	5.90518	6.3384	6.19535	5.89104	6.26369	5.58358	6.184	6.02771	6.46339
BOD1L2	2.28324	3.96009	3.11133	2.96378	3.51194	2.69437	3.6802	3.11901	3.44019	3.37318	3.67319	3.46036	2.66705	2.8275	3.6724	2.44356	3.45367	2.71128	3.07089	3.12502	3.3858	3.46533	3.19101
BOK	4.8726	4.73194	6.13619	4.24728	4.87454	4.48762	7.45421	6.60939	6.09157	6.13861	6.05965	6.18092	6.35749	6.09967	7.14824	6.41064	6.73904	6.32763	5.53609	6.44875	6.34403	6.97955	6.38244
BOLA1	7.59189	7.28085	7.42017	7.35157	7.1987	6.79795	7.0094	6.73314	6.78743	6.68493	6.7503	6.45384	6.63677	6.75913	6.45227	6.80173	6.62773	6.7879	6.7706	6.6622	6.69478	6.71824	6.58285
BOLA2	5.92957	5.45715	5.45453	4.75162	5.53876	5.59738	4.75286	4.68941	5.07748	5.75744	5.2707	5.54875	4.54975	5.8298	5.02904	4.94929	5.29848	4.99705	5.0633	4.36679	5.0398	4.7429	5.03229
BOLA3	11.2301	10.9865	10.9477	11.2348	11.1282	11.0779	9.62111	9.78792	9.81795	9.0416	9.78624	9.35333	9.74531	9.8286	9.66339	9.87929	9.44483	10.0639	9.59568	10.072	9.93114	9.76493	9.70866
BOLA3-AS1	3.68863	3.57019	3.41746	4.23137	4.13451	3.70389	4.54701	4.70998	4.38207	4.46937	4.52218	4.34378	4.64429	4.4135	4.28947	4.13438	3.89819	4.36003	4.40904	4.26065	4.29629	4.61743	4.33404
BOLL	6.19306	6.37898	6.01342	6.21243	5.76096	5.94109	4.3425	4.81347	5.20062	4.83587	5.04728	5.03988	4.64367	4.83873	4.94922	5.47006	5.07413	5.16772	5.08003	4.43827	4.42116	4.95291	4.96806
BORA	4.33914	4.47452	4.06854	3.97403	1.3714	5.04104	5.1145	5.07886	4.84225	5.0931	5.18994	4.68462	4.35774	5.00405	5.28155	4.8922	5.08866	5.10008	5.04186	5.26369	4.72414	5.10838	4.99421
BPESC1	2.32579	0.16059	2.5444	0.00849768	1.81372	0.00276511	2.68064	3.15472	2.04779	3.03958	2.17119	3.01417	3.06961	3.14167	2.6303	2.89447	2.04104	0.518309	1.42072	0.0173883	3.10081	2.93364	2.52111
BPGM	7.68933	7.94022	7.67443	8.32726	8.40398	8.29381	7.63588	7.57173	7.5747	7.50738	7.68096	7.56301	7.81926	7.53295	7.1248	7.86875	7.54515	7.61884	7.65933	8.02972	7.59408	7.70706	7.76682
BPHL	6.71566	7.14324	6.88158	7.47886	7.17414	6.80629	6.9617	7.36083	7.5469	7.11805	7.63635	7.1146	7.43913	7.34678	6.93897	7.36028	7.27628	7.7224	7.27145	6.92855	7.22814	7.23241	7.15754
BPIFA1	2.39628	4.44502	3.9046	3.46011	2.31762	4.42118	3.78326	3.95764	4.04842	4.35801	3.97067	4.52556	4.29486	4.03165	3.94788	3.33773	3.80583	3.95841	3.68774	3.86147	3.84785	4.11981	4.24499
BPIFA2	3.05016	3.81371	3.65829	2.29702	2.44509	4.03946	3.75442	3.8891	4.15207	3.59253	3.86753	3.72729	3.6671	3.86858	3.45146	3.44377	3.31662	3.35847	3.77759	3.47361	3.01011	2.94655	3.13115
BPIFA3	3.6287	3.82398	3.92535	3.32499	2.79032	3.84814	3.51262	4.04298	3.74824	3.84502	4.19638	3.91289	3.58351	4.14375	3.76574	3.7925	3.35835	3.99012	4.16231	4.18172	3.79067	3.61283	4.47799
BPIFA4P	2.7295	1.50111	3.27856	0.00664426	2.67253	2.21998	5.19695	5.38619	5.47297	5.04797	4.25308	5.26979	4.94423	5.37309	5.09407	4.96739	4.93933	5.59764	5.79206	5.57946	5.16095	5.55872	5.36647
BPIFB1	4.75054	4.12928	3.59952	3.77927	2.99318	3.35315	3.96992	4.35674	4.45749	3.74162	4.36134	4.19798	4.65123	4.47805	4.08346	3.85304	3.76735	3.44534	3.7738	4.42456	3.96724	3.1006	4.29935
BPIFB2	5.84864	7.03097	6.88014	7.25067	7.57794	6.71976	3.41295	5.55448	5.88613	6.44638	6.49965	5.83939	5.45903	6.42907	5.41862	6.17554	5.09806	6.38585	6.06277	6.09933	5.98447	5.90232	5.46977
BPIFB4	0.00540197	2.1165	2.16167	2.43203	2.40197	2.30763	2.25512	1.29129	2.68605	3.00697	2.89485	2.74676	1.99316	2.97977	2.68442	2.62995	2.65709	2.77786	2.54048	2.8926	2.10764	2.19317	3.20899
BPIFB6	0.00344247	2.61993	3.50997	0.0197123	2.41745	1.11802	0.474051	3.0648	0.0110223	1.97758	2.57272	2.48703	2.8025	2.43825	3.67503	0.0111811	0.00738942	2.59489	2.58952	2.41204	3.0172	1.64163	2.90704
BPIFC	4.25084	4.59278	2.97916	3.4649	2.88736	3.09365	2.56679	3.62184	3.8967	3.86643	4.19696	3.67737	4.03055	3.36607	3.02983	3.73417	3.23279	2.78214	3.88534	3.51095	3.67681	2.63748	2.7646
BPNT1	5.15624	4.38422	4.5155	4.55831	4.19254	4.67807	4.81045	4.43918	4.46556	4.20544	4.36299	4.45558	4.27597	4.24598	4.49846	4.4336	4.51441	4.49885	4.37678	4.37889	4.42624	4.171	4.32107
BPTF	8.16156	7.44603	7.46427	7.37115	7.33431	7.54289	7.39847	7.29577	7.21861	7.50011	7.63728	7.46854	7.52997	7.04971	7.3977	7.40386	7.58783	7.40803	7.40115	7.035	7.78582	7.21857	7.38765
BPY2	6.3952	7.44143	6.77903	6.82333	7.32254	6.86322	5.73365	5.98955	6.59868	6.23063	6.94532	6.36694	6.02873	6.51281	6.38496	6.45102	5.99502	6.37313	6.53689	6.37679	6.37806	5.96741	6.34043
BRAF	6.86614	6.76961	6.5688	6.5965	6.54589	7.00797	6.53672	6.46781	6.577	6.44909	6.59759	6.51117	6.40065	6.20687	6.33094	6.65021	6.55723	6.41892	6.49677	6.3353	6.58821	6.59273	6.51215
BRAP	6.80709	6.91168	7.03192	7.02056	6.85564	6.69978	6.10897	6.29666	6.06857	6.0763	5.83965	5.79926	5.82573	5.67075	6.02813	6.3808	6.44345	6.15944	6.23029	6.29932	6.32561	6.15545	5.86627
BRAT1	6.10526	6.05589	5.8036	5.50178	6.41979	5.88172	6.29895	6.35816	6.32168	6.06282	6.06586	6.05406	5.9608	6.01479	6.28991	6.21543	6.27387	5.95718	6.13187	6.25409	6.27987	5.94839	6.09326
BRCA1	5.14537	5.31522	4.94955	4.65456	5.27531	4.97283	4.67433	4.87927	5.02285	4.97585	5.03797	4.77942	5.01858	4.88226	5.00823	5.09091	5.29567	4.10864	4.94506	4.95606	5.07217	4.8487	4.92798
BRCA2	3.20149	3.22995	3.52808	3.12403	3.14002	3.5725	3.54864	3.44973	3.71957	3.61587	3.75704	3.97849	3.88792	3.69757	3.72621	3.91794	3.7157	3.64031	3.87068	3.70678	3.53632	3.32215	3.83408
BRCC3	7.83438	7.28997	7.2776	7.60057	7.15812	7.11291	6.66289	6.83278	6.92509	7.17	7.07625	6.87588	6.9917	6.67444	6.70368	7.21861	7.15018	6.55706	7.1914	6.78668	6.96493	7.04115	7.03201
BRD1	6.20795	6.85631	6.5641	6.53173	6.3819	6.51055	7.08676	7.05015	6.74201	7.01835	6.74627	6.83993	6.52158	6.57957	6.7099	7.10005	7.09229	6.89026	6.93908	7.12216	6.85456	7.02627	6.91326
BRD2	8.76837	7.99384	8.31758	8.57562	7.78655	7.98244	8.07026	7.82884	8.00412	8.22493	7.94506	8.20181	8.32825	8.0314	7.85083	7.83462	7.94263	8.31241	8.00736	7.60021	8.13454	7.75714	7.9349
BRD3	8.61036	8.48571	8.6355	8.59557	8.18084	8.29262	8.20407	8.2065	7.86612	8.28806	8.16381	7.85052	8.05477	8.10201	8.01689	7.96579	7.88417	8.35317	7.96662	8.10208	8.13145	7.79866	7.97435
BRD4	7.70958	7.52284	7.68064	7.72226	7.62308	7.52106	7.01517	7.05912	6.85025	7.03272	6.82745	7.00464	7.05995	6.86748	6.78273	6.76333	7.01662	6.98443	6.77101	6.84454	7.0196	6.69245	6.82927
BRD7	8.41165	7.56997	7.56731	7.65689	7.63014	7.41876	6.93685	6.93	6.99448	6.9641	6.99897	7.1123	6.92343	6.76544	6.97761	7.19399	7.17026	7.03417	6.9491	7.0335	7.19931	6.99074	6.89933
BRD7P3	3.07659	2.71364	0.036722	2.98408	1.39966	1.64986	2.30917	2.64761	2.66489	2.64647	3.20766	2.62893	2.05412	2.64432	2.18093	2.75722	2.94843	1.93819	2.29588	2.63306	2.93475	2.66652	2.76208
BRD8	7.0609	6.45951	6.77193	6.62099	6.17395	6.30954	6.80528	6.70461	6.48793	6.60619	6.57034	6.57209	6.71985	6.18587	6.81427	6.49786	7.17873	6.75768	6.53616	6.06714	6.77066	6.52919	6.52939
BRD9	7.54482	7.42302	7.36025	7.48019	7.1182	7.50885	6.85539	6.9027	6.72871	7.01772	6.8358	6.8588	7.14923	6.983	6.47488	6.7809	6.67455	6.94759	6.83139	6.85723	6.84786	6.7446	6.86465
BRDT	1.23208	2.24006	2.84774	0.00526481	2.76037	1.94727	2.72338	2.35543	1.99272	1.7354	1.36283	1.91524	0.803522	2.93851	3.14052	1.30251	0.298167	0.975282	2.75663	0.425356	2.15644	1.93162	2.43882
BRE	8.46164	8.23941	8.07159	8.47625	7.94725	8.25253	8.02648	8.05838	8.28792	7.62954	7.67763	7.91586	7.83396	8.2031	7.91056	7.88653	8.04538	8.22826	7.89096	8.15576	7.72692	8.15597	7.86691
BRE-AS1	3.58582	5.10658	4.34859	4.63736	4.76916	4.83912	4.5185	4.62221	5.28489	4.81031	5.09208	4.85994	4.41155	4.90754	4.7144	4.73785	4.26376	4.36827	4.59512	4.6725	4.87395	4.67876	4.62597
BREA2	3.70918	4.6504	4.52438	4.26247	3.91539	3.71994	2.03404	3.45188	3.71289	3.81564	3.84691	3.47132	3.49371	3.74752	3.70826	3.81806	3.95217	4.01844	4.08742	3.69018	3.34109	3.57444	3.49531
BRF1	4.56306	4.11768	4.52612	4.72062	4.21669	4.47939	3.59999	4.30142	3.90341	4.35831	4.08252	3.95188	4.20477	4.07318	4.00077	3.97965	4.09984	4.4909	3.96072	3.75095	4.09771	4.1213	4.20476
BRF2	7.87365	7.98984	7.7782	7.94091	7.53912	7.69011	6.95761	6.6881	6.66516	6.99285	7.00507	6.92919	7.00565	6.84884	6.72227	7.15629	6.50184	7.06328	7.17015	6.90766	6.95703	6.89936	6.96287
BRI3	9.08842	9.1626	9.28892	9.25924	8.9789	9.54826	8.59183	8.49178	8.17321	8.33104	8.17883	8.73706	8.35326	8.59288	8.36549	8.40035	8.52073	8.50888	8.03763	8.23806	8.14051	8.20196	8.19724
BRI3BP	5.8503	5.45723	5.16617	5.98492	6.13773	4.88669	6.19331	5.78549	5.95983	5.47926	5.32572	5.842	6.03893	5.70447	6.12228	6.05224	6.63397	6.15853	5.54312	5.8658	5.20082	6.17319	6.12719
BRICD5	6.2036	6.47417	6.22609	6.28912	6.5079	6.40713	5.19189	5.76891	5.96417	5.86048	5.95151	5.5064	5.63148	5.37333	5.85788	5.47471	5.52939	5.99797	5.52479	5.74017	5.77179	5.76611	5.69605
BRINP1	2.85626	4.46271	3.79091	2.79845	3.30659	3.48697	2.97627	2.91149	3.61892	2.80022	3.24328	3.1232	2.40929	3.33471	3.101	3.16378	2.10728	1.57926	3.21661	2.76816	2.96787	3.10604	3.11101
BRINP2	0.00891262	4.23042	2.89249	3.7006	2.28066	2.58626	0.0892567	2.15063	2.21759	0.0129248	0.00450057	0.00209619	1.79508	2.84906	0.00854445	2.23352	2.77397	1.80314	0.446454	0.0576188	0.00374513	2.07631	0.158015
BRINP3	2.25045	1.29567	1.62715	2.94829	3.14887	2.462	0.0508988	0.00269801	1.74167	0.0123376	0.00315243	1.9199	0.00234823	1.52876	0.0263583	0.00229077	0.280766	1.5459	1.3608	1.82957	1.45405	0.942073	0.865098
BRIP1	3.33528	3.3601	3.3762	2.38136	3.29674	2.99214	4.09919	3.96932	3.76142	3.9337	4.03603	3.95296	3.97214	4.11696	4.16273	3.52598	3.92648	3.87478	4.39276	4.39542	4.01321	3.72703	4.24511
BRIX1	6.75943	6.13069	5.91113	5.97318	6.59229	6.15586	6.20336	6.4254	6.28613	6.20686	5.87767	6.12434	6.03132	6.11153	6.07057	6.16531	6.41462	5.79286	6.1073	6.17212	5.93073	6.23649	6.08605
BRK1	9.56079	9.10699	9.10627	9.21938	9.09226	9.12505	9.20755	8.82723	9.11015	9.23055	9.10963	8.97937	9.06544	9.17978	9.08639	9.05363	8.94033	9.1662	9.13148	8.99171	8.84188	8.89754	8.89122
BRMS1	6.7351	7.09014	7.20378	7.19662	6.98965	7.32751	6.58391	7.02318	6.84463	6.74979	6.46148	6.63071	6.54537	6.78298	6.64854	6.55931	6.82423	6.79905	6.61608	7.06506	6.65721	6.60397	6.46155
BRMS1L	8.27754	7.76488	7.64261	7.86185	7.50434	7.5689	7.63095	7.42274	7.67817	7.40992	7.38831	7.588	7.46687	7.71258	7.20342	7.68141	7.62613	7.25286	7.41818	7.39028	7.31966	7.58209	7.47143
BROX	7.83891	7.27141	7.47472	7.40799	7.07302	7.22041	7.20305	7.25478	6.88986	7.50288	6.98677	6.96466	7.02796	6.89064	7.02962	7.30882	7.42933	6.92316	7.6254	7.33554	7.45297	7.16789	7.06688
BRPF1	6.93136	6.27128	6.29193	6.23989	5.74355	6.04377	6.53441	6.44111	6.16873	6.35495	6.01107	6.37079	6.61467	6.21265	6.15549	6.24384	6.47811	6.35196	6.05812	6.19347	6.26054	6.05741	6.31111
BRPF3	5.39821	5.40024	5.2371	5.56842	5.12666	5.4443	5.0487	5.29391	5.10112	5.31151	5.07647	5.35108	5.15418	4.9738	5.0023	5.16026	4.99842	5.16457	5.12063	5.41285	5.08144	5.2077	5.29472
BRS3	1.62962	3.72581	3.26012	2.77964	3.68793	3.75303	3.33693	2.4562	3.18271	3.05826	2.97623	2.66616	3.02321	3.45487	2.8581	2.65412	2.70201	2.10343	3.0744	2.79973	3.1109	2.81711	2.90199
BRSK1	7.456	6.69373	6.97861	7.03127	5.98126	6.82345	6.24225	6.36679	6.3276	6.47798	6.74331	6.56739	6.44312	6.50762	6.53232	6.46313	6.043	6.2033	6.51201	6.62204	6.61754	6.10195	6.86827
BRSK2	2.47652	3.7185	3.50032	2.70382	4.08267	3.75788	2.67045	3.04765	3.22061	3.07739	3.54556	3.24228	3.09703	3.43459	3.34559	3.094	2.79521	2.99218	3.32432	3.44727	3.37552	3.03601	3.0513
BRWD1	6.57464	5.79957	5.4992	6.1179	5.89145	6.06177	5.80267	6.10666	5.87546	6.19495	6.40387	6.24801	5.99973	6.00479	6.08624	6.10964	6.13292	5.96842	5.90296	6.37039	6.16487	6.31415	6.23421
BRWD1-IT2	5.3249	6.22716	5.84282	6.15461	6.28539	6.12454	5.95078	6.02066	6.06844	6.16731	6.13611	6.00141	6.00536	6.12225	6.16413	6.21092	5.84941	6.28516	6.17866	6.35588	5.99012	6.14258	6.05485
BRWD3	4.28276	3.43451	3.49215	3.41304	3.5956	3.45097	4.10026	3.78177	3.60716	4.19808	4.3026	4.07982	4.0764	3.82285	4.12233	4.08747	4.21596	4.04773	3.93697	3.93939	4.11831	4.27421	3.94922
BSDC1	7.45828	7.56718	7.45871	7.77524	7.51194	7.64161	7.41122	7.28654	7.18172	7.56957	7.23295	7.27224	7.35911	7.10376	7.16132	7.31195	7.41224	7.33339	7.255	7.15937	7.42835	7.2418	7.32158
BSG	9.33261	10.7615	10.4439	10.6099	10.6948	10.2137	7.37318	7.73083	8.13991	7.64109	7.84377	6.82153	7.91384	7.56239	8.19893	9.09557	7.9388	8.88245	8.64556	7.68611	8.7023	7.90832	7.83675
BSN	3.65483	2.83556	2.29157	2.75624	2.56189	1.95299	2.90836	2.63652	3.10593	3.10686	2.20962	1.8621	3.2223	2.37345	3.44007	2.62426	2.39405	3.24404	2.31785	2.25593	2.9512	1.97416	2.58548
BSN-AS2	2.92194	3.86215	3.96061	3.52715	3.21398	3.72073	2.96846	2.6168	3.35113	3.71075	3.50063	3.44929	2.81808	3.73992	3.58891	3.16589	2.80767	2.66099	3.41821	3.30968	3.38431	2.8225	3.57732
BSND	4.72658	5.04382	5.40992	4.8164	4.95236	5.25227	3.89717	3.93964	4.06724	4.25188	4.34961	4.05984	3.86853	4.41385	4.08986	4.23761	3.97301	4.0906	4.27759	4.04889	3.96649	4.08573	4.28145
BSPRY	5.53519	5.77603	5.45814	5.15196	5.96194	5.96136	5.1606	5.18231	5.46895	5.70935	5.77431	5.77881	5.40834	5.80937	5.6271	5.38235	5.23543	5.29482	5.56712	5.35045	5.3268	5.3322	5.59833
BST1	3.9054	2.14189	4.33064	3.56005	1.89596	4.23976	5.64678	5.10918	3.92312	5.23194	4.65769	4.99729	5.477	5.2424	5.29784	5.14238	5.60557	5.11776	5.40362	5.26387	5.05348	5.33606	5.70164
BST2	6.73442	6.94712	7.37748	7.28088	6.93807	6.63627	7.92396	7.273	7.49656	6.66067	6.87096	6.70161	7.77343	7.36356	7.22109	7.73191	7.49193	7.6758	8.33344	6.91373	7.47162	7.85211	7.51015
BTAF1	7.7269	7.50527	7.40608	7.70548	7.24075	7.55741	7.56472	7.96716	7.37929	8.00564	7.73441	7.52704	7.75301	7.21811	7.58593	7.73378	8.03798	7.46002	7.79952	7.47806	7.79258	7.77927	7.87574
BTBD1	12.6234	12.0975	12.1131	12.3926	12.1492	11.9629	10.7961	10.9877	11.2797	11.3119	11.564	10.9743	11.1619	11.0215	10.8044	11.4074	11.1025	11.1074	11.1942	11.3609	11.185	11.0977	11.1259
BTBD10	8.50918	7.72686	7.874	8.07945	7.60557	7.74143	7.63065	7.4902	7.51865	7.12078	7.0677	7.09728	7.43282	7.26509	7.08817	7.54698	7.69166	7.306	7.36111	7.26598	7.34793	7.34049	7.29369
BTBD11	2.96899	2.36459	3.31348	2.98712	2.29208	1.43454	4.59887	3.88508	3.19729	4.1344	3.81767	4.00376	4.60754	4.33933	3.76078	3.19473	3.80206	3.32336	3.59267	3.62653	2.61314	3.14011	4.03609
BTBD16	1.28661	2.67394	2.21948	1.77118	1.75938	2.49461	2.58998	3.04574	2.5858	2.81219	2.69109	1.04686	2.95117	3.44941	0.716454	2.16123	1.91946	3.83395	1.92219	2.936	1.73053	1.51093	3.09022
BTBD17	4.57398	5.13111	5.2069	4.20217	4.47414	4.95879	3.45679	3.25453	3.48531	3.70831	3.3255	3.47746	2.96727	3.79023	3.40597	3.54321	3.94384	3.55302	3.61697	3.52759	3.6085	3.7345	3.15469
BTBD18	4.04441	3.61686	2.30706	3.4842	2.73597	3.61377	3.37841	3.94897	3.38693	3.99517	3.43502	3.98022	3.79861	3.35124	3.56285	3.21831	3.58596	3.91252	3.04224	2.70478	3.53824	3.26396	3.67928
BTBD19	7.01245	6.66204	6.53221	6.59917	6.56684	6.64748	6.10286	5.99134	6.26977	6.53986	6.42866	6.42906	6.42884	6.63851	6.17973	6.38355	6.08742	6.31202	6.37364	6.33105	6.17495	6.1681	6.54039
BTBD2	7.33715	7.87269	7.63499	7.87565	7.60644	7.74414	5.85436	6.37979	6.13577	5.91732	6.36717	5.92464	5.97262	6.001	5.88606	6.44455	5.86071	6.56007	6.43326	6.49906	6.13797	6.0076	6.32621
BTBD3	8.54117	7.96689	8.1696	8.12659	8.09104	7.72552	7.89604	8.06448	7.99117	8.16303	8.22744	8.20252	7.89475	7.79263	7.51991	8.19796	8.25901	7.85597	7.98765	8.28398	8.06674	8.02683	8.09098
BTBD6	11.2223	10.77	10.8259	11.165	10.5222	10.5931	9.25056	9.72514	9.6014	9.78352	9.67104	9.19063	9.58289	9.77539	9.15943	9.85281	9.56221	9.65841	9.92625	9.74859	9.35495	9.65579	9.61105
BTBD7	7.58474	7.02886	7.27361	7.32396	6.94536	7.00537	7.02595	6.77547	6.74659	7.11126	7.08165	6.90222	7.12856	6.82737	6.92646	6.9018	6.97476	6.94882	6.76675	6.82312	7.2001	6.84749	6.9594
BTBD8	0.00584539	3.29586	2.32968	1.97237	2.78886	2.95849	0.0155778	0.0099943	0.0085517	2.34568	1.82556	1.95497	0.00142676	1.14987	0.438511	0.00840546	2.23785	0.00405472	0.00442754	0.00572175	1.12437	0.0312815	1.18322
BTBD9	5.1224	4.96451	4.62568	5.0067	5.03166	5.69967	4.48748	4.76292	4.87681	4.52923	5.01724	4.97917	4.81966	4.63405	4.7406	4.31391	4.49025	4.68272	4.79906	4.929	4.7817	4.40562	4.36629
BTC	2.19508	0.307867	2.54569	1.11903	1.86806	2.74633	3.70935	3.32007	2.62462	3.47945	2.67232	2.98637	3.17669	2.48875	2.87887	2.97417	3.20845	2.60279	3.06976	3.92005	3.37436	3.43484	3.18755
BTD	6.54218	5.7222	6.04511	5.51028	6.7949	5.88269	6.40454	5.81728	6.09666	5.9699	6.29588	5.76646	6.03451	5.58806	5.83235	5.68316	6.42332	6.06588	6.42146	5.88132	6.1694	6.57566	5.543
BTF3	12.0559	11.7607	11.7177	11.7624	11.6779	11.7288	11.0287	11.0682	11.2012	11.2269	11.3203	11.093	10.9502	11.0631	11.1468	11.1694	11.1354	10.9671	11.2093	11.0849	10.9571	10.9008	11.142
BTF3L4	8.31801	7.85955	7.78392	7.96346	7.81329	8.12447	7.52355	7.66615	7.82439	7.63056	7.62778	7.57396	7.33315	7.62794	7.67805	7.8905	7.70892	7.69306	7.82237	7.8519	7.56075	7.75069	7.59658
BTF3P11	6.44705	6.53869	6.0592	6.05501	6.56479	6.5007	6.05067	6.08001	6.11539	6.1925	6.48403	5.98969	5.6861	6.32315	6.15542	6.28611	5.85389	6.13603	6.4975	6.50456	5.7828	6.01921	6.18058
BTG1	8.86364	8.60339	9.32617	8.81983	8.27687	8.39626	9.72507	8.91923	9.50751	9.52101	9.26208	9.78664	9.23654	9.32732	9.48392	9.22146	9.20868	9.59404	9.61874	9.20534	9.61953	9.48625	9.61003
BTG2	9.20753	9.64474	10.187	9.30138	9.95894	9.48352	8.26847	8.27395	9.72022	8.08279	8.35161	8.32503	7.9075	7.92088	7.66782	8.83575	8.70975	8.3675	8.34938	9.09791	8.47792	8.94774	8.29304
BTG3	5.5195	5.18892	5.30788	5.39416	5.44014	5.68945	6.77496	6.68824	6.53655	6.49885	6.18419	6.68969	6.18258	6.47536	6.80176	6.43529	6.7125	6.24106	6.46322	7.15223	6.57209	6.56095	6.46155
BTG4	5.73697	6.48075	5.0749	6.0653	6.06663	6.03069	4.36264	5.0172	5.62409	4.35752	4.72207	6.01357	5.02922	4.54842	5.24933	5.32394	5.44414	5.02784	5.44692	5.14835	5.54996	4.94329	5.14272
BTK	3.38414	0.0363927	2.71124	3.0542	0.0167504	2.834	4.90797	4.98761	4.52481	4.26753	3.80233	4.20476	5.36951	4.80681	5.58741	4.83741	5.3783	4.90628	4.49563	4.77868	3.97315	4.75958	4.44264
BTLA	2.00333	0.0251666	0.00741501	0.0461578	0.00922373	2.49728	3.23423	2.59762	3.45842	3.68822	1.92125	3.33206	3.56242	3.63735	3.25793	2.33727	2.79861	2.57585	3.61037	3.59739	3.44431	3.34211	3.33238
BTN1A1	2.47781	2.69563	3.03063	1.81734	3.26157	2.27071	2.35254	1.91904	2.13167	1.87334	3.30271	2.24147	2.53214	1.89087	2.16061	1.13065	2.69346	2.81062	3.06149	2.59572	3.08759	2.48037	2.79227
BTN2A1	6.94837	6.47482	6.76736	6.62578	6.44646	6.68626	6.78056	6.57357	6.4303	6.65859	6.23901	6.37903	6.78292	6.50508	6.5114	6.63942	6.87005	6.53139	6.49032	6.77482	6.28474	6.59465	6.55041
BTN2A2	4.82265	4.54883	4.56371	4.75939	4.45296	3.87965	5.1234	4.82791	5.00608	5.24872	4.86426	5.16378	5.27394	5.0676	5.11867	4.95573	5.25469	4.85249	4.97437	4.93879	5.13039	5.11963	4.88163
BTN2A3P	4.13544	4.64115	4.42097	4.59632	3.45783	4.42296	4.07805	3.9701	4.22237	4.31814	4.4286	4.29676	4.26062	4.42271	4.46807	3.9938	4.09667	3.98713	4.34823	4.26264	4.17508	4.03465	4.48316
BTN3A1	5.70654	5.35045	6.21475	5.95704	5.79067	5.40575	6.95261	6.70814	6.16986	6.72247	6.18247	5.93834	6.52595	6.47265	6.44314	6.45227	6.46868	6.47292	6.56191	6.27654	6.46424	6.44571	6.42282
BTN3A2	6.29855	6.12092	5.21295	5.56088	6.1112	6.60404	7.82726	7.27856	6.37321	7.51509	6.82742	5.94928	6.66192	7.20476	7.25121	7.17142	7.50134	7.39745	6.60008	6.90017	7.55153	7.29396	7.20695
BTN3A3	5.55225	5.31117	6.07017	5.88043	5.71698	5.3536	7.13196	6.35215	6.76383	6.86684	6.33149	6.54566	6.92613	6.74937	5.99086	6.63848	6.99696	6.42712	6.98841	6.12215	6.37201	6.90085	6.4952
BTNL2	2.25072	3.73242	3.53193	3.38029	3.11382	1.84806	3.24396	2.69941	3.40943	3.54404	3.44415	2.92431	3.27569	3.44813	3.15324	2.50226	2.80624	2.58105	3.37352	3.1019	3.28916	2.57187	3.60246
BTNL3	4.86213	4.38548	4.16292	3.12526	3.46283	4.60278	4.44794	4.20181	4.72335	5.01975	5.26132	4.71265	4.84619	4.99395	4.56855	5.19078	4.66811	4.77117	4.8575	4.88257	4.78213	4.57047	4.62331
BTNL8	4.38204	5.34245	5.32965	4.69363	4.90333	5.30725	4.63891	4.53451	4.51421	4.9184	5.27847	4.8732	4.23539	5.09852	4.87141	4.5877	4.56305	4.48308	5.14694	4.91048	4.76194	4.73222	4.55384
BTNL9	7.11226	7.28881	7.44682	7.1174	7.52005	7.49766	6.54528	6.73865	7.02925	7.06855	7.31118	6.54751	7.26101	6.3446	7.17335	6.64512	7.51001	7.09374	6.74421	6.09664	7.55302	6.90037	6.98462
BTRC	6.24395	5.77812	5.88916	5.76911	5.88858	5.72615	5.34336	5.38337	5.54283	5.72703	5.68859	5.35291	5.41919	5.51889	5.45764	5.70564	5.32132	5.5016	5.53485	5.41103	5.52201	5.41301	5.54225
BUB1	2.70929	3.43816	3.15337	3.19657	3.54942	3.40522	2.98149	3.11609	3.09708	2.55968	3.31316	2.79867	2.93738	3.05472	3.29492	3.13188	3.1795	3.38171	2.99816	3.15931	3.07249	2.85204	3.04205
BUB1B	0.0254985	0.0202087	1.49622	3.03707	1.59262	2.83028	4.88255	5.27917	4.29573	3.75736	4.09064	3.75819	4.57658	4.10632	4.97153	3.47672	5.41876	5.29101	4.55846	5.39989	4.15106	3.71126	4.51322
BUB3	7.72737	7.11368	7.31932	7.29739	7.00814	7.31673	7.67045	7.58688	7.37685	7.54036	7.26614	7.53354	7.35128	7.39691	7.41003	7.49895	7.60235	7.51144	7.65223	7.56306	7.59487	7.47919	7.55822
BUD13	7.42685	6.64073	6.7408	7.09435	6.86874	6.29313	6.5965	6.42477	6.28971	6.58099	6.3604	6.40451	6.60214	6.09075	6.42527	6.5938	6.57078	6.39802	6.51449	6.48927	6.64299	6.33544	6.40889
BUD31	7.04435	6.63053	6.76942	6.73883	6.62771	6.95969	7.29864	7.00171	6.91758	7.28276	6.79863	6.84248	6.96747	7.15737	6.97689	7.04616	6.89573	7.07398	7.01747	7.37957	6.92517	7.01506	7.04768
BVES	9.51033	9.59531	9.06944	9.33346	9.21975	9.11201	7.68003	8.54113	8.58976	8.23724	8.56305	8.38137	8.1455	8.30944	8.25647	8.81987	8.35099	8.56948	8.18358	8.75443	8.55283	8.39508	8.41614
BVES-AS1	6.5711	6.84959	6.44161	6.61538	6.55096	6.49297	5.92174	6.46731	6.14299	6.39029	6.14154	5.49099	5.77955	5.90343	5.79365	6.6801	6.27498	6.48721	6.47451	6.6884	6.5156	6.45492	5.9759
BX648501	1.05914	0.0204228	0.722788	2.58811	1.02003	0.00309392	1.32807	1.45337	0.771747	1.21622	1.60388	1.84251	0.836552	0.572781	1.84484	1.32417	0.847652	1.25964	0.00231221	1.48876	0.883784	1.04657	0.0194561
BYSL	7.60924	7.13276	6.68209	7.02041	7.43868	7.57783	6.68573	7.18734	7.0638	6.57832	6.46633	6.92032	6.61531	6.92029	6.6625	6.5759	7.05385	6.61586	6.69561	7.02218	6.15158	6.7574	6.68037
BZRAP1	5.2678	5.3799	5.55665	5.24916	4.61477	4.16643	4.23241	4.54884	4.56101	4.7022	3.62447	4.58222	4.13845	3.43618	4.3701	4.35686	4.3235	4.07309	4.14318	2.61463	3.94891	4.46585	4.34628
BZRAP1-AS1	4.13751	4.29694	4.078	3.60607	4.09769	4.03128	4.52394	4.54057	4.30591	4.46776	4.58132	4.35289	4.24295	4.88022	4.27853	4.21967	4.04317	4.07768	4.27985	3.75147	3.81995	4.86938	4.42027
BZW1	9.73804	9.04897	8.95168	9.08882	9.34425	9.57553	9.40104	9.10759	9.55759	9.18139	9.05825	9.44651	9.20566	9.5238	9.23158	9.42907	9.32763	9.10753	9.00748	9.57383	9.01335	9.44937	9.39857
BZW2	12.3996	12.2927	12.1096	12.364	12.0338	12.5567	10.2716	11.1366	11.1858	10.4611	11.539	10.226	10.9165	10.5361	10.6379	11.2838	11.0386	11.143	11.2013	11.0724	11.2175	10.7595	10.7812
C10orf10	6.65743	6.55189	6.58615	5.84796	6.15942	6.20142	7.91308	6.65687	8.67998	8.25067	7.12208	7.94459	7.08815	7.43107	7.90964	7.88823	7.55168	7.63733	8.14749	7.35182	7.32106	8.25769	8.29793
C10orf107	1.66378	0.611385	2.84438	1.85731	1.92769	1.67537	0.411846	2.12682	1.53233	2.15499	2.18798	1.93206	0.53877	2.41945	2.0706	2.39896	1.9072	1.55673	0.772289	2.04536	2.36387	0.5463	1.62252
C10orf11	6.56983	6.23594	6.08471	6.6186	5.72643	5.99073	6.42623	5.87967	6.19655	5.80726	5.78961	5.91635	6.19436	6.22535	5.45928	5.91031	5.75168	5.97887	6.01994	5.58576	5.72111	6.12551	5.90656
C10orf113	2.42504	4.01603	2.85464	3.29918	2.14494	3.69208	2.5916	3.44913	3.13488	3.50473	3.87114	3.94715	3.34471	3.71325	2.98328	3.52809	3.45508	3.10286	3.00845	3.72854	4.00415	2.88474	3.42912
C10orf12	5.82131	5.74491	5.27373	5.43566	5.50037	5.6976	4.90756	4.95337	4.56082	4.96533	5.07263	4.484	5.34619	5.01541	4.74944	4.91492	4.97996	4.84842	4.4839	4.79871	4.75936	4.82731	4.7968
C10orf126	2.39652	3.53526	2.63655	3.08618	2.14896	3.18855	2.67194	2.42039	2.49656	2.96221	3.24617	3.00906	2.86438	3.54222	3.09372	3.53527	3.51344	3.71482	3.65378	3.25958	3.57151	3.25662	3.27505
C10orf128	5.71978	5.37783	6.00978	5.92672	5.88542	6.01264	7.50837	6.46478	6.63192	6.87236	6.30059	6.2167	7.02689	6.73937	6.74497	6.2866	6.97752	6.76262	6.77939	5.81405	6.62808	6.82059	6.77939
C10orf2	6.43425	5.30178	5.99611	6.16072	5.70291	6.1345	4.99628	5.68894	5.73526	5.25081	5.08649	5.07956	5.52521	5.16393	5.25305	5.34369	6.36893	5.36376	5.1613	5.61621	5.43781	5.09821	4.97397
C10orf25	0.00853883	2.37965	0.605176	0.0114688	1.2021	0.880358	3.29994	3.00801	2.24984	2.01293	1.75825	2.9018	1.45851	2.3865	3.15001	2.99708	3.68831	3.28668	2.58506	2.87962	3.2654	2.55223	0.7092
C10orf32	9.58669	9.00171	9.13959	9.30019	8.82981	8.97398	8.97782	8.98438	8.86543	9.12528	8.82097	9.25611	8.67364	8.77763	8.9504	8.91055	9.07046	9.01747	8.91748	9.14746	9.06499	8.64371	8.7945
C10orf35	4.82626	4.16574	4.90292	3.18595	3.928	4.10793	3.0886	3.85306	3.65281	3.91567	4.12909	3.77877	3.90686	4.21383	3.21186	2.34507	3.54996	2.93825	3.54257	3.41027	3.51431	3.03012	3.69229
C10orf40	3.66438	4.2591	4.4582	3.90914	4.49415	4.1304	4.18187	4.23906	4.43238	4.53707	4.83552	4.62031	4.15001	4.59631	4.46788	4.45631	4.09977	4.05143	4.36425	3.9373	4.30749	4.46166	4.33722
C10orf53	3.93029	4.61972	4.64975	4.15099	3.94793	4.26364	4.16496	3.89221	3.95268	4.43866	4.1753	4.20775	4.29395	4.35548	4.30979	4.04601	4.12014	4.00699	4.21192	4.38575	4.20584	4.21767	4.21709
C10orf54	5.84409	6.01101	6.08732	6.8622	5.62571	6.06863	7.05544	7.05181	7.10334	6.84396	6.28385	6.43238	6.86246	7.05176	7.15425	6.69143	6.86737	7.10515	7.24603	7.01543	7.009	6.77418	7.02231
C10orf55	1.78839	3.54968	1.19422	0.0116128	0.675876	0.00452473	2.01822	3.34049	2.59662	3.14872	1.4983	2.91598	3.09022	3.11234	2.37219	2.67942	2.91442	1.08784	1.86005	3.20354	2.43253	2.66673	3.24009
C10orf62	5.08261	5.05665	5.03145	5.66511	5.30488	4.7281	3.72047	3.89828	3.76736	3.38978	3.69991	2.98613	4.02551	3.89771	3.99094	4.21454	3.94319	4.43747	3.91837	3.37555	4.25543	3.76525	3.48854
C10orf67	5.38667	4.66459	4.86816	4.27341	4.78754	4.48709	4.41447	4.51467	4.43126	4.71265	4.76216	4.6475	4.69916	4.55882	4.9161	4.36406	4.51926	4.58091	4.56994	4.50481	4.53919	4.19719	4.83904
C10orf71	11.255	11.7028	11.5361	11.5936	11.305	11.4633	9.369	9.66945	9.20904	9.47069	9.85088	9.33819	9.14905	9.26055	9.22062	10.0918	9.50614	9.52194	9.56105	9.43398	9.19671	9.37445	9.49866
C10orf71-AS1	10.1124	9.71607	9.50575	9.9995	9.96459	9.35899	7.3658	7.59681	8.37902	7.99955	8.54397	7.73489	7.32077	7.44143	7.79907	8.92555	8.16505	8.28007	8.06707	7.67381	8.59271	8.29863	7.61203
C10orf76	7.24596	7.08879	6.75198	7.26611	6.63282	6.59034	6.29729	5.77989	5.93205	5.47124	5.72957	5.69645	5.99053	5.74151	5.5308	6.02156	5.99438	5.81142	5.74791	5.53416	5.81654	5.76965	5.80997
C10orf82	4.22422	4.1543	4.133	2.29224	2.54772	4.38321	3.28586	3.03444	3.66375	4.04119	3.37784	3.65009	3.93797	3.56221	3.71693	3.28652	3.40979	3.05265	3.70901	3.57208	3.30988	3.34833	3.49032
C10orf85	5.18315	6.38346	5.19941	4.89302	6.54751	5.99905	6.34956	5.12626	6.17892	6.25953	6.14122	6.46928	5.9137	6.71638	6.08242	5.9654	5.9453	5.99152	5.85625	5.86522	5.9663	6.06587	6.29014
C10orf88	6.35949	6.4632	6.14014	6.12211	6.22658	6.30877	6.11548	6.31704	6.20095	6.23484	6.20529	6.38742	6.22827	6.26651	6.21464	6.24864	6.25777	6.22236	6.19749	6.41322	6.31482	6.28312	6.25101
C10orf90	4.17625	4.92732	5.01972	4.65549	4.70824	4.42589	3.4617	4.29645	4.91694	3.8538	4.76602	4.3755	4.41224	3.65847	4.92253	3.82946	3.34131	3.96785	4.84226	4.06796	3.87211	3.82741	4.2604
C10orf91	2.7015	3.76497	2.70324	1.68912	3.8993	4.00223	3.04099	2.35786	2.5565	2.08477	3.49592	2.49431	2.59046	2.94697	2.7245	1.32434	2.03065	1.98642	2.54164	3.07578	2.59085	2.95494	3.07137
C10orf95	5.20227	6.06516	5.82519	5.80882	5.60619	5.48844	4.60789	5.20777	5.39513	4.97817	5.58363	5.40197	5.13546	5.05639	5.63397	5.20487	4.81189	5.04666	4.82561	4.64049	5.06225	4.75857	5.21049
C10orf99	2.46725	2.68429	2.9586	3.35004	3.26482	3.97243	3.74942	3.94056	3.9104	3.92688	4.07056	3.7512	3.56572	3.5092	3.93016	3.09063	3.45618	3.90274	3.88347	4.00994	3.7851	3.65417	3.94402
C11orf1	6.52687	5.93608	6.078	6.50821	6.10896	5.76385	6.59676	6.23318	6.25036	6.02955	6.36051	6.61169	6.1881	6.63856	5.9783	6.13769	5.8008	6.32381	6.15252	6.62903	6.00826	6.40654	6.24992
C11orf16	5.22957	4.33596	4.39387	4.71184	4.78163	4.62412	4.11477	3.51755	3.29539	0.0162566	3.71441	2.65134	4.36521	3.94097	3.97922	3.58262	3.18068	3.94717	3.32781	3.54153	3.25123	3.19657	3.95358
C11orf21	2.53075	3.82444	2.7583	3.68174	3.87142	4.28034	3.9738	4.09165	4.09236	3.59458	3.29204	3.7771	4.12316	3.80699	4.06352	3.86034	4.11069	3.41913	3.64908	3.98055	4.1138	3.86997	3.43335
C11orf24	7.67519	7.25758	6.92601	6.9604	7.07806	7.31276	7.35105	7.31348	7.11468	6.85458	6.79007	7.07179	7.13241	7.18548	6.97191	7.23112	7.17668	7.263	6.6575	7.52543	6.59003	7.1518	7.09996
C11orf30	5.99158	5.55596	5.42063	5.28616	5.59661	5.34383	5.25609	5.25221	5.39754	5.34777	5.49479	5.20435	5.26396	4.96677	5.30652	5.44103	5.51557	5.37634	5.34252	5.01204	5.68253	5.22884	5.3438
C11orf31	9.17877	8.64924	8.80702	8.82679	8.79293	8.71669	8.91543	8.44167	8.53973	8.37338	8.26121	8.65458	8.47772	8.63603	8.60931	8.52	8.68129	8.49817	8.35356	8.3407	8.49575	8.42349	8.30679
C11orf40	2.44768	3.26339	2.2943	0.782565	2.46371	1.77039	3.25867	2.76848	2.91011	2.07749	3.99889	3.10483	2.71112	3.65559	2.69697	3.35747	1.75213	2.62549	2.83687	2.081	2.52133	2.8277	2.67377
C11orf42	3.99272	3.76445	3.95864	3.29433	3.69742	3.2742	2.1603	2.67794	2.91305	1.58636	1.03608	1.99897	2.39307	2.79153	2.97111	2.59456	1.92194	2.77236	1.09641	0.393671	2.64052	0.013386	2.06841
C11orf44	3.92059	3.19264	2.68357	3.62091	4.6313	3.61767	3.84637	3.85643	4.05109	3.67666	4.14315	3.92781	3.31889	3.51518	3.80706	3.60967	4.06954	3.40613	3.60168	3.51849	4.02411	3.48943	3.94061
C11orf45	5.48143	4.68273	4.46162	4.4702	4.85955	4.29577	2.58642	3.30315	3.20474	4.21882	4.14983	3.52938	3.83813	3.74936	4.1518	4.8361	4.4446	4.71453	4.44117	2.64531	4.0991	4.06485	3.83402
C11orf49	6.4499	6.27203	6.60566	6.8724	6.50884	6.58655	6.21724	6.21458	6.00445	5.51763	5.82945	5.58239	6.13166	5.87653	6.10349	6.05845	6.26864	6.43514	5.89017	6.01697	5.86246	5.85002	5.82031
C11orf53	6.23674	6.2505	6.31321	6.17687	6.21112	6.33437	5.18387	5.37119	5.73991	5.69574	6.06945	5.79401	5.47583	5.6652	5.65799	5.6684	5.48535	5.62091	5.64019	5.5108	6.04072	5.0438	5.57589
C11orf54	8.81442	8.44945	8.25388	8.56002	8.7178	8.72972	7.69583	8.06393	7.77162	7.9808	8.20193	7.90405	7.89961	7.71632	8.06449	8.17485	8.13833	8.15262	8.24328	7.83403	8.49245	7.81298	8.02396
C11orf57	6.0875	5.95631	6.01015	6.16223	6.12278	6.12958	6.02422	5.96194	5.92514	5.95523	5.94572	5.90689	5.81532	5.90262	5.86262	6.07738	6.07337	6.08474	6.1697	6.10025	6.17172	6.09481	5.92596
C11orf58	10.0266	9.5575	9.53681	9.76731	9.63176	10.0394	9.14379	8.90102	8.94206	8.9453	8.86557	9.0009	8.82161	8.91462	8.85165	9.16222	8.89291	8.8831	9.01833	9.02671	8.85256	8.93603	8.92427
C11orf63	3.07468	3.37474	3.48701	2.89291	3.5353	3.25847	4.16791	3.8072	3.70392	2.60439	3.75974	3.76731	3.74577	3.54016	3.17173	3.66125	3.19718	3.62019	3.59136	3.61259	3.53973	3.6553	3.06819
C11orf65	2.88392	1.25477	0.00650797	3.14703	0.566813	0.00781073	1.52659	1.10307	2.56408	1.49936	0.353474	1.85559	2.31393	1.61897	0.834605	1.59412	2.13114	1.80769	2.15603	2.40873	2.32345	2.5099	2.42919
C11orf68	8.54038	8.37696	8.71266	8.85167	8.69606	8.42822	7.54503	7.82455	7.60323	7.5529	7.30744	7.50073	7.3185	7.56575	7.46506	7.76554	7.70951	7.89213	7.62021	7.54289	7.68168	7.45615	7.31919
C11orf70	1.20355	2.38959	1.93281	2.7758	2.44868	2.17836	3.88061	3.34673	2.50868	3.55459	3.32076	3.47673	3.59872	3.58673	3.44774	1.88273	3.32372	2.71439	3.13161	3.09647	3.23143	2.79025	3.53376
C11orf71	8.05812	7.54877	7.61005	7.81917	7.60391	7.23429	7.10289	7.05821	7.458	7.06401	7.28033	7.18931	6.82653	7.29819	6.94922	7.45342	7.02142	7.67298	7.46067	7.23003	7.09791	7.24165	7.15434
C11orf72	6.70892	6.17336	5.91941	5.69338	6.1473	6.38755	6.16916	6.28958	6.25497	7.18682	6.82723	7.0211	6.99036	6.49122	6.729	5.99587	6.30478	6.43442	6.66329	5.99076	6.79046	6.26587	6.806
C11orf73	10.0946	9.60136	9.67103	9.78765	9.58213	9.84018	8.7146	8.67116	8.8912	8.49004	8.66833	8.51397	8.59406	8.63346	8.61801	8.98981	8.56123	8.89507	8.68363	8.84229	8.56718	8.67283	8.66839
C11orf74	9.10561	8.72527	8.54895	8.82807	8.55935	8.6634	8.37401	8.17718	8.46506	7.96975	8.4292	8.0319	7.96836	8.2373	8.37006	8.55234	8.29174	8.29594	8.32431	8.19776	8.30198	8.32051	7.64704
C11orf80	2.98121	4.21907	3.04658	3.47826	3.65509	3.2358	5.22105	5.00597	4.72747	5.32109	4.77266	4.71458	5.31438	4.56465	4.99752	5.02436	5.17658	5.04222	4.87478	4.72545	5.19787	5.15615	5.3734
C11orf83	7.56386	6.97138	7.12928	7.61768	6.75507	6.96617	6.69711	6.83331	6.47267	6.70958	6.58139	6.65846	6.79269	6.84681	6.47548	6.97508	6.85596	6.78788	6.47821	6.96313	7.02005	6.62728	6.43427
C11orf84	5.15989	5.39097	5.30715	5.06554	5.08676	5.5222	5.60611	5.86398	5.28924	4.8834	5.16336	5.08568	4.53668	4.59985	4.81088	5.26888	5.60251	5.40207	4.37127	5.24502	5.3358	5.54581	5.35942
C11orf85	4.68071	5.96329	5.82161	5.0955	5.39128	5.41733	4.98472	5.29363	5.68874	5.63389	6.01705	5.58276	5.5551	5.72032	5.61117	5.21615	5.21917	5.43737	5.70187	5.4085	5.5833	5.36733	5.39451
C11orf86	5.18419	5.48707	4.94834	4.67754	4.92441	4.87465	3.95714	4.06505	4.67394	3.24559	5.01208	3.07281	4.37923	4.86748	4.00521	4.22022	2.92159	4.54196	4.43535	3.91211	0.536341	3.94339	3.95355
C11orf87	0.718462	2.22246	2.15367	2.95019	1.51883	1.30744	2.29508	2.58456	1.16826	1.42526	2.08807	1.3522	1.14366	1.6409	1.4673	1.24087	1.91897	1.81523	1.03388	1.13616	1.73956	1.30462	1.42352
C11orf88	8.26413	8.02305	7.96854	8.16436	8.37577	7.7618	5.81764	6.75176	6.9854	6.82095	7.37383	6.60195	6.90294	7.13356	6.82716	7.00164	6.87171	6.72539	7.0546	7.16672	7.00271	6.48441	6.8474
C11orf92	3.00595	2.87145	2.51892	0.00935185	3.13729	2.83276	3.15153	3.7397	2.97792	3.72174	2.68438	3.39548	3.36709	2.32517	2.98952	0.337173	3.55626	2.93067	1.29478	3.53312	3.69712	3.51495	2.62008
C11orf94	4.50159	5.12682	4.77328	4.47835	5.02274	4.64876	3.60263	4.61064	4.68845	4.89189	5.21803	4.56468	3.64987	4.87901	4.95793	4.58436	4.48956	4.38006	5.11466	4.7515	4.6882	4.57611	4.66209
C11orf95	7.56062	7.14538	7.38389	7.25655	6.59789	6.8483	7.37127	6.9597	6.74375	6.63471	6.74308	6.63604	6.68684	6.84204	6.74275	6.82082	7.04239	6.95416	6.34204	6.97466	6.78966	6.89474	6.73652
C11orf96	7.94083	7.7439	9.30877	8.11096	7.08858	7.81832	8.36591	7.56529	10.2914	7.28857	6.82865	9.58745	7.12186	7.57665	7.31631	8.32468	9.21067	7.45644	8.51606	9.58447	7.5126	8.86485	8.40365
C11orf97	1.88558	2.49331	0.00698851	3.82861	0.196395	0.553225	0.020912	1.59928	1.60613	0.00417811	1.83669	0.015051	0.00363491	2.09223	0.672078	1.57972	1.47615	0.0201259	0.00856186	2.1029	2.38062	1.16916	0.00351545
C12orf10	7.91645	7.89193	8.0068	7.78147	7.88499	7.93586	7.32466	7.11528	6.89794	6.87585	7.00132	6.88309	7.00571	6.88973	6.89887	7.2673	6.98025	7.38955	7.20666	7.26286	7.21639	7.11504	7.16603
C12orf29	7.42828	6.96906	6.84448	6.9739	6.68911	6.60206	6.93082	6.73045	6.6298	6.90728	6.66152	6.61554	6.68323	6.45232	6.55266	6.81985	6.82984	6.66929	6.83936	6.83825	7.07493	6.84585	6.64961
C12orf4	7.92688	7.3073	7.12016	7.50137	7.31358	7.38326	7.16557	7.13564	7.48715	7.31395	7.17714	7.1014	7.1242	7.06791	7.24232	7.31919	7.52277	7.20443	7.20221	7.2137	7.1095	7.39955	7.26944
C12orf40	4.59392	4.70084	4.59272	4.46391	4.4218	4.92626	4.78946	5.03025	5.31301	4.81447	5.28235	4.88986	4.76391	4.82194	4.9443	4.77989	4.67061	4.99443	5.05006	5.03278	5.18395	4.80448	5.08144
C12orf42	4.80205	5.85343	5.36022	5.60489	5.90387	5.68903	4.27044	4.80184	5.18153	5.38066	5.90362	4.77105	5.06059	5.21746	5.12883	5.59848	4.56461	5.3328	5.46238	4.80765	5.54479	4.91248	5.43916
C12orf43	6.40414	6.175	5.96149	6.71112	6.23041	6.14656	6.60427	6.56037	6.15584	6.32998	5.9805	6.17389	6.34343	6.02663	6.108	6.49414	6.27788	6.55893	6.36363	6.08724	6.41114	6.53316	6.41446
C12orf45	6.56065	6.0837	6.63369	6.39652	6.37666	6.90179	6.70239	6.06388	6.31256	6.24012	6.56628	6.2501	6.73247	6.99228	6.13461	6.24433	6.17406	6.31638	6.27908	6.2312	5.96879	6.54737	6.21232
C12orf49	5.42416	4.8701	4.94403	4.96094	4.88943	5.04591	5.68984	5.48132	5.76503	5.36847	5.35023	5.47332	5.49594	5.41132	5.44035	5.43818	5.84779	5.49134	5.19661	5.58746	5.25167	5.54972	5.48567
C12orf5	7.96789	7.51252	6.95441	7.38745	7.41025	7.27258	6.34198	6.64059	6.41492	6.86281	6.27111	6.54759	7.09435	6.94579	6.18231	6.8849	6.75062	6.21734	6.8343	6.88821	6.26619	6.79197	6.53014
C12orf50	0.0218467	1.08432	1.71519	3.55337	2.03103	2.69932	1.74808	2.20905	1.82847	1.95342	1.30528	1.8515	2.2764	2.15464	0.00532763	0.0107262	2.1005	1.2692	1.96461	1.63546	2.61787	1.04048	2.15563
C12orf54	2.3828	2.19673	2.66738	2.24435	2.80964	2.8652	2.66557	2.96145	3.2671	3.31923	3.33787	3.1107	2.08578	3.04685	2.88548	2.63256	2.90953	2.91534	3.15268	3.07169	2.65089	2.66234	3.00978
C12orf55	2.47346	2.19142	3.00592	0.0328009	2.7173	3.18531	4.02626	4.02233	3.52858	2.69652	3.65048	3.64603	2.51123	4.06738	3.35358	3.84944	3.31442	1.81183	2.65791	2.45973	3.12148	3.93638	3.62669
C12orf56	3.7774	3.84885	2.2253	3.85334	4.53067	3.60261	3.24857	2.93137	2.61869	1.78404	2.7301	2.40027	3.8387	3.63025	3.35636	1.94368	2.89475	3.171	2.82092	3.62927	3.38442	2.85009	3.16809
C12orf57	9.91273	9.7485	10.0744	10.2703	9.84012	9.80966	10.1106	9.60901	9.65713	9.50142	9.72558	9.68162	9.72904	9.93429	9.51002	9.70712	9.42067	10.0558	9.93334	9.9193	9.65464	10.0639	10.1463
C12orf60	5.19264	5.13234	4.82804	5.23011	5.43969	5.20629	4.59518	4.09816	4.25685	4.23253	4.66424	4.86001	4.28262	3.9483	5.95303	4.76261	4.66616	4.57167	4.62821	4.33373	4.59225	4.45411	4.43102
C12orf61	4.95781	5.03097	4.91905	4.63087	4.64705	5.27029	4.81819	4.80009	4.94291	4.974	4.92543	4.67513	4.16194	5.1455	4.84654	4.62378	4.64391	4.54995	4.95939	4.81319	4.88002	4.79022	4.67747
C12orf65	5.65218	5.674	5.02795	5.20063	5.56237	5.28504	5.47941	5.5799	5.04884	5.51829	5.18338	5.20035	5.28752	5.11783	5.33796	5.49635	5.5048	5.57049	5.49976	5.50553	5.69135	5.25595	5.17406
C12orf66	5.74421	5.20537	5.2884	5.34703	5.2871	5.36687	5.19893	5.16949	5.29677	5.3	5.48206	5.67656	5.00075	5.18879	5.13798	5.33023	5.38887	5.28466	5.32094	5.13857	5.17637	5.17105	5.17921
[truncated: 19,656 more rows]
